# Supplementary material for: Time-course human urine proteomics in space-flight simulation experiments
Source: BMC Genomics. 2014 Dec 19;15(Suppl 12):S2. doi: 10.1186/1471-2164-15-S12-S2 (PMC4303941; doi:10.1186/1471-2164-15-S12-S2)
Supplement: Additional file 2 — Lists of differentially expressed proteins in the overexpression spot modules. [file 1471-2164-15-S12-S2-S2.xlsx]

## Sheet: Legend
		Selected overexpression spots obtained in the standard analysis
Rank		rank according to the p-value
ID		IPI identifier
Symbol		gene symbol
mean expression		…averaged over the profile, e.g. all values in all samples, centralized expression values
max delta e		…maximum value in the profile
min delta e		…minimum value in the profile
% high expressed		…percentage of values in the profile exceeding the upper 75-percentile
correlation		…Perssons correlation coefficient: correlation of the single protein expression profile with the resp. Metagene profile
->t.score		…t-score of the correlation coefficient
->p.value		…derived p-value
Metagene		…metagene position X x Y: X counts from left to the right and Y from bottom to above
Description		…gene description

## Sheet: OE-Spot G
Rank	IPI-ID	Symbol	mean expression	max delta e	min delta e	% high expressed	correlation	->t.score	->p.value	Description
1	IPI00014375	ENPEP	0.123611	0.626389	-0.123611	38	0.949503	14.1942	7.42e-13	glutamyl aminopeptidase (aminopeptidase A) [Source:HGNC Symbol;Acc:3355]
2	IPI00940245	IGHA2	0.151389	0.598611	-0.151389	54	0.909166	10.2402	3.91e-10	immunoglobulin heavy constant alpha 2 (A2m marker) [Source:HGNC Symbol;Acc:5479]
3	IPI00339225	FN1	0.122222	0.627778	-0.122222	38	0.906337	10.0605	5.41e-10	fibronectin 1 [Source:HGNC Symbol;Acc:3778]
4	IPI00399007	IGHG2	0.166667	0.583333	-0.166667	58	0.884819	8.9072	4.74e-09	immunoglobulin heavy constant gamma 2 (G2m marker) [Source:HGNC Symbol;Acc:5526]
5	IPI00216856	ANKMY2	0.0881944	0.411806	-0.0881944	33	0.869275	8.24806	1.77e-08	ankyrin repeat and MYND domain containing 2 [Source:HGNC Symbol;Acc:25370]
6	IPI00925462	ZFYVE20	0.0881944	0.411806	-0.0881944	33	0.869275	8.24806	1.77e-08	zinc finger, FYVE domain containing 20 [Source:HGNC Symbol;Acc:20759]
7	IPI00014845	DNAH8	0.227083	0.522917	-0.227083	62	0.85957	7.88963	3.71e-08	dynein, axonemal, heavy chain 8 [Source:HGNC Symbol;Acc:2952]
8	IPI00446331		0.0708333	0.679167	-0.0708333	21	0.838139	7.20722	1.6e-07
9	IPI00186826	EPHB4	0.151389	0.515278	-0.151389	38	0.826722	6.89228	3.19e-07	EPH receptor B4 [Source:HGNC Symbol;Acc:3395]
10	IPI00001754	F11R	0.15	0.85	-0.15	38	0.816849	6.64184	5.59e-07	F11 receptor [Source:HGNC Symbol;Acc:14685]
11	IPI00297124	IL6ST	0.108333	0.391667	-0.108333	42	0.791579	6.07599	2.04e-06	interleukin 6 signal transducer (gp130, oncostatin M receptor) [Source:HGNC Symbol;Acc:6021]
12	IPI00884105	LAMP1	0.194444	0.555556	-0.194444	50	0.756865	5.43171	9.32e-06	lysosomal-associated membrane protein 1 [Source:HGNC Symbol;Acc:6499]
13	IPI00000728	USP15	0.143056	0.523611	-0.143056	38	0.750565	5.3276	1.2e-05	ubiquitin specific peptidase 15 [Source:HGNC Symbol;Acc:12613]
14	IPI00043550	FAAH2	0.1	0.4	-0.1	33	0.739905	5.15892	1.79e-05	fatty acid amide hydrolase 2 [Source:HGNC Symbol;Acc:26440]
15	IPI00007411	AKAP11	0.156944	0.509722	-0.156944	42	0.739312	5.1498	1.83e-05	A kinase (PRKA) anchor protein 11 [Source:HGNC Symbol;Acc:369]
16	IPI00886901		0.120833	0.379167	-0.120833	42	0.732312	5.04406	2.37e-05
17	IPI00022959	PVRL3	0.1	0.65	-0.1	25	0.716045	4.8113	4.16e-05	poliovirus receptor-related 3 [Source:HGNC Symbol;Acc:17664]
18	IPI00024733	RASGRP1	0.0819444	0.418056	-0.0819444	29	0.704038	4.64997	6.17e-05	RAS guanyl releasing protein 1 (calcium and DAG-regulated) [Source:HGNC Symbol;Acc:9878]
19	IPI00305822	PRR11	0.211111	0.538889	-0.211111	62	0.69452	4.52774	8.31e-05	proline rich 11 [Source:HGNC Symbol;Acc:25619]
20	IPI00329672	MYO1E	0.0805556	0.419444	-0.0805556	25	0.682278	4.37724	0.000120037	myosin IE [Source:HGNC Symbol;Acc:7599]
21	IPI00382577		0.127083	0.539583	-0.127083	33	0.662184	4.14486	0.000211784
22	IPI00387116	IGKV3-20	0.736111	0.263889	-0.536111	100	0.638894	3.89536	0.000389098	immunoglobulin kappa variable 3-20 [Source:HGNC Symbol;Acc:5817]
23	IPI00479743	AC131180.1	0.128472	0.538194	-0.128472	46	0.617689	3.68404	0.000649629	POTE ankyrin domain family member E [Source:UniProtKB/Swiss-Prot;Acc:Q6S8J3]
24	IPI00029817	NEU1	0.165972	0.434028	-0.165972	46	0.598937	3.50809	0.000992588	sialidase 1 (lysosomal sialidase) [Source:HGNC Symbol;Acc:7758]
25	IPI00027381	LY75	0.139583	0.527083	-0.139583	38	0.596193	3.48312	0.00105385	lymphocyte antigen 75 [Source:HGNC Symbol;Acc:6729]
26	IPI00012818	AQP2	0.215278	0.584722	-0.215278	62	0.595493	3.47678	0.00107	aquaporin 2 (collecting duct) [Source:HGNC Symbol;Acc:634]
27	IPI00176210	HEATR7B2	0.13125	0.535417	-0.13125	38	0.583675	3.37158	0.00137582	HEAT repeat family member 7B2 [Source:HGNC Symbol;Acc:26857]

## Sheet: OE-Spot E
	Rank	ID	Symbol	mean expression	max delta e	min delta e	% high expressed	correlation	->t.score	->p.value	Metagene	Description
IPI00940451	1	IPI00940451		0.192361	0.807639	-0.192361	46	0.890814	9.19584	2.7123e-09	37 x 35
IPI00299724	2	IPI00299724	SIRPB1	0.172222	0.577778	-0.172222	46	0.878671	8.63238	8.16008e-09	36 x 34	signal-regulatory protein beta 1 [Source:HGNC Symbol;Acc:15928]
IPI00827695	3	IPI00827695		0.122222	0.627778	-0.122222	29	0.846811	7.46747	9.08308e-08	36 x 34
IPI00025846	4	IPI00025846	DSC2	0.272222	0.727778	-0.272222	67	0.842532	7.33659	1.20429e-07	37 x 34	desmocollin 2 [Source:HGNC Symbol;Acc:3036]
IPI00829956	5	IPI00829956		0.202083	0.547917	-0.202083	54	0.835783	7.1398	1.84834e-07	36 x 34
IPI00293539	6	IPI00293539	CDH11	0.230556	0.769444	-0.230556	50	0.820919	6.74281	4.45481e-07	37 x 34	cadherin 11, type 2, OB-cadherin (osteoblast) [Source:HGNC Symbol;Acc:1750]

## Sheet: OE-Spot D
	Rank	ID	Symbol	mean expression	max delta e	min delta e	% high expressed	correlation	->t.score	->p.value	Metagene	Description
IPI00290856	1	IPI00290856	LYVE1	0.645833	0.354167	-0.645833	96	0.917957	10.8541	1.33142e-10	40 x 36	lymphatic vessel endothelial hyaluronan receptor 1 [Source:HGNC Symbol;Acc:14687]
IPI00001662	2	IPI00001662	OPCML	0.294444	0.705556	-0.294444	62	0.912621	10.4709	2.59597e-10	40 x 37	opioid binding protein/cell adhesion molecule-like [Source:HGNC Symbol;Acc:8143]
IPI00019954	3	IPI00019954	CST6	0.681944	0.318056	-0.515278	100	0.909936	10.2905	3.57546e-10	40 x 34	cystatin E/M [Source:HGNC Symbol;Acc:2478]
IPI00384401	4	IPI00384401		0.586806	0.413194	-0.420139	100	0.892745	9.29359	2.24984e-09	40 x 37
IPI00025861	5	IPI00025861	CDH1	0.53125	0.46875	-0.53125	83	0.869754	8.26674	1.70505e-08	40 x 34	cadherin 1, type 1, E-cadherin (epithelial) [Source:HGNC Symbol;Acc:1748]
IPI00807428	6	IPI00807428		0.549306	0.450694	-0.549306	88	0.864065	8.0512	2.65457e-08	40 x 36
IPI00292946	7	IPI00292946	SERPINA7	0.445833	0.554167	-0.445833	75	0.855334	7.74378	5.04519e-08	40 x 37	serpin peptidase inhibitor, clade A (alpha-1 antiproteinase, antitrypsin), member 7 [Source:HGNC Symbol;Acc:11583]
IPI00007778	8	IPI00007778	CTBS	0.4875	0.5125	-0.4875	88	0.846781	7.46651	9.10171e-08	39 x 34	chitobiase, di-N-acetyl- [Source:HGNC Symbol;Acc:2496]
IPI00736755	9	IPI00736755	PGA3	0.675	0.325	-0.675	96	0.834177	7.09458	2.041e-07	40 x 34	pepsinogen 3, group I (pepsinogen A) [Source:HGNC Symbol;Acc:8885]
IPI00784985	10	IPI00784985	IGKV3-20	0.234028	0.565972	-0.234028	50	0.783659	5.91715	2.95695e-06	40 x 37	immunoglobulin kappa variable 3-20 [Source:HGNC Symbol;Acc:5817]
IPI00022488	11	IPI00022488	HPX	0.8625	0.1375	-0.529167	100	0.779319	5.83335	3.59912e-06	40 x 35	hemopexin [Source:HGNC Symbol;Acc:5171]
IPI00386132	12	IPI00386132	IGKV4-1	0.417361	0.582639	-0.417361	92	0.739922	5.15918	1.79314e-05	40 x 37	immunoglobulin kappa variable 4-1 [Source:HGNC Symbol;Acc:5834]
IPI00232311	13	IPI00232311	SIRPA	0.261806	0.738194	-0.261806	46	0.685515	4.41633	0.000109102	40 x 37	signal-regulatory protein alpha [Source:HGNC Symbol;Acc:9662]

## Sheet: OE-Spot M
Rank	IPI-ID	Symbol	mean expression	max delta e	min delta e	% high expressed	correlation	->t.score	->p.value	Description
1	IPI00014375	ENPEP	0.123611	0.626389	-0.123611	38	0.949503	14.1942	7.42e-13	glutamyl aminopeptidase (aminopeptidase A) [Source:HGNC Symbol;Acc:3355]
2	IPI00940245	IGHA2	0.151389	0.598611	-0.151389	54	0.909166	10.2402	3.91e-10	immunoglobulin heavy constant alpha 2 (A2m marker) [Source:HGNC Symbol;Acc:5479]
3	IPI00339225	FN1	0.122222	0.627778	-0.122222	38	0.906337	10.0605	5.41e-10	fibronectin 1 [Source:HGNC Symbol;Acc:3778]
4	IPI00399007	IGHG2	0.166667	0.583333	-0.166667	58	0.884819	8.9072	4.74e-09	immunoglobulin heavy constant gamma 2 (G2m marker) [Source:HGNC Symbol;Acc:5526]
5	IPI00216856	ANKMY2	0.0881944	0.411806	-0.0881944	33	0.869275	8.24806	1.77e-08	ankyrin repeat and MYND domain containing 2 [Source:HGNC Symbol;Acc:25370]
6	IPI00925462	ZFYVE20	0.0881944	0.411806	-0.0881944	33	0.869275	8.24806	1.77e-08	zinc finger, FYVE domain containing 20 [Source:HGNC Symbol;Acc:20759]
7	IPI00014845	DNAH8	0.227083	0.522917	-0.227083	62	0.85957	7.88963	3.71e-08	dynein, axonemal, heavy chain 8 [Source:HGNC Symbol;Acc:2952]
8	IPI00446331		0.0708333	0.679167	-0.0708333	21	0.838139	7.20722	1.6e-07
9	IPI00186826	EPHB4	0.151389	0.515278	-0.151389	38	0.826722	6.89228	3.19e-07	EPH receptor B4 [Source:HGNC Symbol;Acc:3395]
10	IPI00001754	F11R	0.15	0.85	-0.15	38	0.816849	6.64184	5.59e-07	F11 receptor [Source:HGNC Symbol;Acc:14685]
11	IPI00297124	IL6ST	0.108333	0.391667	-0.108333	42	0.791579	6.07599	2.04e-06	interleukin 6 signal transducer (gp130, oncostatin M receptor) [Source:HGNC Symbol;Acc:6021]
12	IPI00884105	LAMP1	0.194444	0.555556	-0.194444	50	0.756865	5.43171	9.32e-06	lysosomal-associated membrane protein 1 [Source:HGNC Symbol;Acc:6499]
13	IPI00000728	USP15	0.143056	0.523611	-0.143056	38	0.750565	5.3276	1.2e-05	ubiquitin specific peptidase 15 [Source:HGNC Symbol;Acc:12613]
14	IPI00043550	FAAH2	0.1	0.4	-0.1	33	0.739905	5.15892	1.79e-05	fatty acid amide hydrolase 2 [Source:HGNC Symbol;Acc:26440]
15	IPI00007411	AKAP11	0.156944	0.509722	-0.156944	42	0.739312	5.1498	1.83e-05	A kinase (PRKA) anchor protein 11 [Source:HGNC Symbol;Acc:369]
16	IPI00886901		0.120833	0.379167	-0.120833	42	0.732312	5.04406	2.37e-05
17	IPI00022959	PVRL3	0.1	0.65	-0.1	25	0.716045	4.8113	4.16e-05	poliovirus receptor-related 3 [Source:HGNC Symbol;Acc:17664]
18	IPI00024733	RASGRP1	0.0819444	0.418056	-0.0819444	29	0.704038	4.64997	6.17e-05	RAS guanyl releasing protein 1 (calcium and DAG-regulated) [Source:HGNC Symbol;Acc:9878]
19	IPI00305822	PRR11	0.211111	0.538889	-0.211111	62	0.69452	4.52774	8.31e-05	proline rich 11 [Source:HGNC Symbol;Acc:25619]
20	IPI00329672	MYO1E	0.0805556	0.419444	-0.0805556	25	0.682278	4.37724	0.000120037	myosin IE [Source:HGNC Symbol;Acc:7599]
21	IPI00382577		0.127083	0.539583	-0.127083	33	0.662184	4.14486	0.000211784
22	IPI00387116	IGKV3-20	0.736111	0.263889	-0.536111	100	0.638894	3.89536	0.000389098	immunoglobulin kappa variable 3-20 [Source:HGNC Symbol;Acc:5817]
23	IPI00479743	AC131180.1	0.128472	0.538194	-0.128472	46	0.617689	3.68404	0.000649629	POTE ankyrin domain family member E [Source:UniProtKB/Swiss-Prot;Acc:Q6S8J3]
24	IPI00029817	NEU1	0.165972	0.434028	-0.165972	46	0.598937	3.50809	0.000992588	sialidase 1 (lysosomal sialidase) [Source:HGNC Symbol;Acc:7758]
25	IPI00027381	LY75	0.139583	0.527083	-0.139583	38	0.596193	3.48312	0.00105385	lymphocyte antigen 75 [Source:HGNC Symbol;Acc:6729]
26	IPI00012818	AQP2	0.215278	0.584722	-0.215278	62	0.595493	3.47678	0.00107	aquaporin 2 (collecting duct) [Source:HGNC Symbol;Acc:634]
27	IPI00176210	HEATR7B2	0.13125	0.535417	-0.13125	38	0.583675	3.37158	0.00137582	HEAT repeat family member 7B2 [Source:HGNC Symbol;Acc:26857]

## Sheet: OE-Spot N
	Rank	ID	Symbol	mean expression	max delta e	min delta e	% high expressed	correlation	->t.score	->p.value	Metagene	Description
IPI00031065	1	IPI00031065	DNASE1	0.881944	0.118056	-0.481944	100	0.867276	8.17128	2.07277e-08	25 x 35	deoxyribonuclease I [Source:HGNC Symbol;Acc:2956]
IPI00006971	2	IPI00006971	CD248	0.869444	0.130556	-0.536111	100	0.804579	6.35487	1.07305e-06	25 x 35	CD248 molecule, endosialin [Source:HGNC Symbol;Acc:18219]
IPI00019449	3	IPI00019449	RNASE2	0.852083	0.147917	-0.51875	100	0.701612	4.61835	6.66232e-05	26 x 36	ribonuclease, RNase A family, 2 (liver, eosinophil-derived neurotoxin) [Source:HGNC Symbol;Acc:10045]
IPI00152018	4	IPI00152018	CD300LG	0.886111	0.113889	-0.486111	100	0.691057	4.48443	9.23833e-05	24 x 33	CD300 molecule-like family member g [Source:HGNC Symbol;Acc:30455]
IPI00152474	5	IPI00152474	WNK3	0.140278	0.359722	-0.140278	54	0.690937	4.48293	9.2721e-05	24 x 34	WNK lysine deficient protein kinase 3 [Source:HGNC Symbol;Acc:14543]
IPI00022974	6	IPI00022974	PIP	0.275694	0.557639	-0.275694	71	0.684234	4.40081	0.000113321	25 x 35	prolactin-induced protein [Source:HGNC Symbol;Acc:8993]
IPI00010317	7	IPI00010317	RRAGB	0.564583	0.435417	-0.564583	92	0.679592	4.34516	0.000129826	24 x 34	Ras-related GTP binding B [Source:HGNC Symbol;Acc:19901]
IPI00023858	8	IPI00023858	FCGR3B	0.182639	0.484028	-0.182639	54	0.677707	4.32285	0.000137103	24 x 35	Fc fragment of IgG, low affinity IIIb, receptor (CD16b) [Source:HGNC Symbol;Acc:3620]
IPI00156282	9	IPI00156282	GPS1	0.738194	0.261806	-0.571528	100	0.624754	3.75292	0.000549875	25 x 34	G protein pathway suppressor 1 [Source:HGNC Symbol;Acc:4549]
IPI00298860	10	IPI00298860	LTF	0.277778	0.722222	-0.277778	71	0.554689	3.12685	0.00245344	24 x 34	lactotransferrin [Source:HGNC Symbol;Acc:6720]

## Sheet: OE-Spot L
	Rank	ID	Symbol	mean expression	max delta e	min delta e	% high expressed	correlation	->t.score	->p.value	Metagene	Description
IPI00008820	1	IPI00008820	RHCG	0.140972	0.359028	-0.140972	46	0.822878	6.79253	3.9856e-07	15 x 37	Rh family, C glycoprotein [Source:HGNC Symbol;Acc:18140]
IPI00009938	2	IPI00009938	CEACAM1	0.0951389	0.571528	-0.0951389	25	0.798591	6.22342	1.45145e-06	15 x 39	carcinoembryonic antigen-related cell adhesion molecule 1 (biliary glycoprotein) [Source:HGNC Symbol;Acc:1814]
IPI00010290	3	IPI00010290	FABP1	0.106944	0.559722	-0.106944	33	0.768074	5.62587	5.87319e-06	16 x 40	fatty acid binding protein 1, liver [Source:HGNC Symbol;Acc:3555]
IPI00017704	4	IPI00017704	COTL1	0.0694444	0.263889	-0.0694444	29	0.758748	5.46351	8.64126e-06	16 x 39	coactosin-like 1 (Dictyostelium) [Source:HGNC Symbol;Acc:18304]
IPI00010858	5	IPI00010858	KLK3	0.666667	0.333333	-0.466667	100	0.662207	4.14512	0.000211651	16 x 36	kallikrein-related peptidase 3 [Source:HGNC Symbol;Acc:6364]
IPI00877867	6	IPI00877867	FAM50A	0.135417	0.614583	-0.135417	38	0.655568	4.07197	0.000253029	15 x 37	family with sequence similarity 50, member A [Source:HGNC Symbol;Acc:18786]
IPI00946464	7	IPI00946464		0.110417	0.639583	-0.110417	33	0.559591	3.167	0.00223284	16 x 37
IPI00382494	8	IPI00382494		0.120833	0.629167	-0.120833	33	0.536622	2.98283	0.00343102	16 x 40

## Sheet: OE-Spot P
	Rank	ID	Symbol	mean expression	max delta e	min delta e	% high expressed	correlation	->t.score	->p.value	Metagene	Description
IPI00002435	1	IPI00002435	CD27	0.226389	0.440278	-0.226389	62	0.830341	6.98897	2.57562e-07	22 x 40	CD27 molecule [Source:HGNC Symbol;Acc:11922]
IPI00216298	2	IPI00216298	TXN	0.155556	0.511111	-0.155556	54	0.808774	6.45019	8.63089e-07	20 x 40	thioredoxin [Source:HGNC Symbol;Acc:12435]
IPI00003565	3	IPI00003565	PSMD10	0.339583	0.49375	-0.339583	79	0.80792	6.43056	9.02588e-07	21 x 40	proteasome (prosome, macropain) 26S subunit, non-ATPase, 10 [Source:HGNC Symbol;Acc:9555]
IPI00010717	4	IPI00010717	MVK	0.161806	0.504861	-0.161806	42	0.804347	6.34969	1.08587e-06	20 x 40	mevalonate kinase [Source:HGNC Symbol;Acc:7530]
IPI00022432	5	IPI00022432	TTR	0.258333	0.741667	-0.258333	58	0.803713	6.33552	1.12169e-06	20 x 40	transthyretin [Source:HGNC Symbol;Acc:12405]
IPI00465248	6	IPI00465248	ENO1	0.234722	0.598611	-0.234722	62	0.781282	5.87098	3.29474e-06	19 x 40	enolase 1, (alpha) [Source:HGNC Symbol;Acc:3350]
IPI00301360	7	IPI00301360	TP63	0.180556	0.486111	-0.180556	46	0.780298	5.85205	3.44445e-06	21 x 40	tumor protein p63 [Source:HGNC Symbol;Acc:15979]
IPI00061116	8	IPI00061116	MUCL1	0.315278	0.518056	-0.315278	67	0.77856	5.8189	3.72339e-06	23 x 40	mucin-like 1 [Source:HGNC Symbol;Acc:30588]
IPI00301618	9	IPI00301618	NEMF	0.182639	0.484028	-0.182639	46	0.77339	5.72227	4.67536e-06	21 x 40	nuclear export mediator factor [Source:HGNC Symbol;Acc:10663]
IPI00464952	10	IPI00464952	SRSF11	0.256944	0.743056	-0.256944	54	0.765461	5.57954	6.55566e-06	23 x 40	serine/arginine-rich splicing factor 11 [Source:HGNC Symbol;Acc:10782]
IPI00029468	11	IPI00029468	ACTR1A	0.157639	0.675694	-0.157639	42	0.758339	5.45658	8.78544e-06	22 x 40	ARP1 actin-related protein 1 homolog A, centractin alpha (yeast) [Source:HGNC Symbol;Acc:167]
IPI00300407	12	IPI00300407	SDC2	0.64375	0.35625	-0.64375	96	0.740277	5.16466	1.76963e-05	20 x 39	syndecan 2 [Source:HGNC Symbol;Acc:10659]
IPI00921137	13	IPI00921137		0.313194	0.520139	-0.313194	83	0.73648	5.10659	2.03575e-05	23 x 40
IPI00909125	14	IPI00909125		0.191667	0.641667	-0.191667	42	0.733735	5.06527	2.24943e-05	22 x 40
IPI00297210	15	IPI00297210	FILIP1	0.25625	0.410417	-0.25625	67	0.729006	4.99533	2.66418e-05	21 x 40	filamin A interacting protein 1 [Source:HGNC Symbol;Acc:21015]
IPI00329502	16	IPI00329502	KCNH3	0.211806	0.454861	-0.211806	62	0.728597	4.98935	2.70301e-05	22 x 39	potassium voltage-gated channel, subfamily H (eag-related), member 3 [Source:HGNC Symbol;Acc:6252]
IPI00218407	17	IPI00218407	ALDOB	0.145833	0.520833	-0.145833	38	0.713309	4.7738	4.5619e-05	19 x 40	aldolase B, fructose-bisphosphate [Source:HGNC Symbol;Acc:417]
IPI00027139	18	IPI00027139	INPP1	0.561111	0.438889	-0.561111	96	0.711899	4.75464	4.77956e-05	23 x 40	inositol polyphosphate-1-phosphatase [Source:HGNC Symbol;Acc:6071]
IPI00297263	19	IPI00297263	HEG1	0.311806	0.688194	-0.311806	75	0.708944	4.71489	5.26541e-05	20 x 40	HEG homolog 1 (zebrafish) [Source:HGNC Symbol;Acc:29227]
IPI00215650	20	IPI00215650	TK2	0.2875	0.379167	-0.2875	71	0.704944	4.66186	5.99172e-05	21 x 40	thymidine kinase 2, mitochondrial [Source:HGNC Symbol;Acc:11831]
IPI00290555	21	IPI00290555	ABHD4	0.211111	0.622222	-0.211111	54	0.70313	4.6381	6.34898e-05	20 x 40	abhydrolase domain containing 4 [Source:HGNC Symbol;Acc:20154]
IPI00219226	22	IPI00219226	HRC	0.653472	0.346528	-0.653472	96	0.690888	4.48233	9.28577e-05	23 x 40	histidine rich calcium binding protein [Source:HGNC Symbol;Acc:5178]
IPI00065918	23	IPI00065918	CATSPER2	0.2125	0.620833	-0.2125	50	0.685791	4.41969	0.000108212	22 x 40	cation channel, sperm associated 2 [Source:HGNC Symbol;Acc:18810]
IPI00296789	24	IPI00296789	FBXO3	0.43125	0.56875	-0.43125	92	0.652649	4.04033	0.00027333	21 x 40	F-box protein 3 [Source:HGNC Symbol;Acc:13582]
IPI00015199	25	IPI00015199	CD7	0.0861111	0.580556	-0.0861111	21	0.638471	3.89101	0.000393234	19 x 40	CD7 molecule [Source:HGNC Symbol;Acc:1695]
IPI00102508	26	IPI00102508		0.25625	0.74375	-0.25625	67	0.630008	3.80511	0.000484501	20 x 40
IPI00003909	27	IPI00003909	SLC2A3	0.345139	0.654861	-0.345139	58	0.601942	3.53565	0.000929021	22 x 39	solute carrier family 2 (facilitated glucose transporter), member 3 [Source:HGNC Symbol;Acc:11007]

## Sheet: OE-Spot J
	Rank	ID	Symbol	mean expression	max delta e	min delta e	% high expressed	correlation	->t.score	->p.value	Metagene	Description
IPI00107531	1	IPI00107531	RAD50	0.204167	0.795833	-0.204167	50	0.921254	11.1093	8.6128e-11	9 x 40	RAD50 homolog (S. cerevisiae) [Source:HGNC Symbol;Acc:9816]
IPI00004092	2	IPI00004092	ATP2A3	0.252083	0.747917	-0.252083	58	0.889083	9.11024	3.19793e-09	9 x 40	ATPase, Ca++ transporting, ubiquitous [Source:HGNC Symbol;Acc:813]
IPI00023630	3	IPI00023630	APAF1	0.252083	0.747917	-0.252083	58	0.889083	9.11024	3.19793e-09	9 x 40	apoptotic peptidase activating factor 1 [Source:HGNC Symbol;Acc:576]
IPI00028493	4	IPI00028493	TSC2	0.205556	0.794444	-0.205556	50	0.879505	8.6685	7.59445e-09	9 x 40	tuberous sclerosis 2 [Source:HGNC Symbol;Acc:12363]
IPI00217948	5	IPI00217948	FRMD4B	0.177083	0.822917	-0.177083	46	0.869861	8.27091	1.69058e-08	9 x 40	FERM domain containing 4B [Source:HGNC Symbol;Acc:24886]
IPI00413266	6	IPI00413266	IQCA1	0.183333	0.483333	-0.183333	50	0.846713	7.4644	9.14295e-08	9 x 40	IQ motif containing with AAA domain 1 [Source:HGNC Symbol;Acc:26195]
IPI00328793	7	IPI00328793	SREBF2	0.190278	0.476389	-0.190278	50	0.821732	6.76336	4.25441e-07	9 x 40	sterol regulatory element binding transcription factor 2 [Source:HGNC Symbol;Acc:11290]
IPI00065500	8	IPI00065500	BROX	0.149306	0.517361	-0.149306	58	0.807088	6.41156	9.42599e-07	7 x 40	BRO1 domain and CAAX motif containing [Source:HGNC Symbol;Acc:26512]
IPI00884959	9	IPI00884959	DNAH6	0.203472	0.796528	-0.203472	58	0.799472	6.24244	1.38921e-06	8 x 40	dynein, axonemal, heavy chain 6 [Source:HGNC Symbol;Acc:2951]
IPI00401101	10	IPI00401101	KIAA0825	0.116667	0.483333	-0.116667	42	0.726287	4.95581	2.93184e-05	8 x 40	KIAA0825 [Source:HGNC Symbol;Acc:28532]
IPI00045914	11	IPI00045914	SPEN	0.350694	0.649306	-0.350694	79	0.675632	4.29846	0.000145521	9 x 40	spen homolog, transcriptional regulator (Drosophila) [Source:HGNC Symbol;Acc:17575]
IPI00021033	12	IPI00021033	COL3A1	0.122222	0.377778	-0.122222	46	0.673874	4.27795	0.000153	9 x 39	collagen, type III, alpha 1 [Source:HGNC Symbol;Acc:2201]
IPI00165044	13	IPI00165044	FAM198B	0.113889	0.219444	-0.113889	42	0.654527	4.06064	0.000260117	8 x 39	family with sequence similarity 198, member B [Source:HGNC Symbol;Acc:25312]
IPI00171336	14	IPI00171336	RIOK1	0.115972	0.217361	-0.115972	46	0.619742	3.70391	0.000619153	7 x 40	RIO kinase 1 (yeast) [Source:HGNC Symbol;Acc:18656]

## Sheet: OE-Spot Q
	Rank	ID	Symbol	mean expression	max delta e	min delta e	% high expressed	correlation	->t.score	->p.value	Metagene	Description
IPI00741958	1	IPI00741958	BEND3	0.0694444	0.430556	-0.0694444	25	0.926827	11.5775	3.94412e-11	5 x 5	BEN domain containing 3 [Source:HGNC Symbol;Acc:23040]
IPI00218705	2	IPI00218705	KIR2DL4	0.0625	0.604167	-0.0625	17	0.866068	8.12563	2.27665e-08	5 x 5	killer cell immunoglobulin-like receptor, two domains, long cytoplasmic tail, 4 [Source:HGNC Symbol;Acc:6332]
IPI00848037	3	IPI00848037		0.0833333	0.416667	-0.0833333	33	0.852103	7.63645	6.33194e-08	5 x 4
IPI00783392	4	IPI00783392	RB1CC1	0.147222	0.519444	-0.147222	42	0.808614	6.4465	8.70377e-07	4 x 4	RB1-inducible coiled-coil 1 [Source:HGNC Symbol;Acc:15574]
IPI00430472	5	IPI00430472	ASCC3	0.104167	0.5625	-0.104167	29	0.766835	5.60382	6.18852e-06	4 x 4	activating signal cointegrator 1 complex subunit 3 [Source:HGNC Symbol;Acc:18697]
IPI00007061	6	IPI00007061	GOLT1B	0.0763889	0.423611	-0.0763889	33	0.766134	5.59139	6.37369e-06	6 x 5	golgi transport 1B [Source:HGNC Symbol;Acc:20175]
IPI00789744	7	IPI00789744		0.0930556	0.573611	-0.0930556	25	0.723173	4.91116	3.26717e-05	6 x 5
IPI00514795	8	IPI00514795	TTLL7	0.202778	0.630556	-0.202778	58	0.719355	4.85727	3.72388e-05	4 x 4	tubulin tyrosine ligase-like family, member 7 [Source:HGNC Symbol;Acc:26242]
IPI00303152	9	IPI00303152	COL22A1	0.0965278	0.570139	-0.0965278	33	0.572195	3.2725	0.00174089	6 x 5	collagen, type XXII, alpha 1 [Source:HGNC Symbol;Acc:22989]

[truncated: 1 more sheets: OE-Spot R]
