# Supplementary material for: Time-course human urine proteomics in space-flight simulation experiments
Source: BMC Genomics. 2014 Dec 19;15(Suppl 12):S2. doi: 10.1186/1471-2164-15-S12-S2 (PMC4303941; doi:10.1186/1471-2164-15-S12-S2)
Supplement: Additional file 3 — List of proteins in the K-means clusters segmented in the SOM of absolute protein abundance data. [file 1471-2164-15-S12-S2-S3.xlsx]

## Sheet: Legend
		Selected K-mean clustering spots obtained in the analysis of absolute expression values
Rank		rank according to the p-value
ID		IPI identifier
Symbol		gene symbol
mean expression		…averaged over the profile, e.g. all values in all samples
max delta e		…maximum value in the profile
min delta e		…minimum value in the profile
% high expressed		…percentage of values in the profile exceeding the upper 75-percentile
correlation		…Perssons correlation coefficient: correlation of the single protein expression profile with the resp. Metagene profile
->t.score		…t-score of the correlation coefficient
->p.value		…derived p-value
Metagene		…metagene position X x Y: X counts from left to the right and Y from bottom to above
Description		…gene description

## Sheet: A
	Rank	ID	Symbol	mean expression	max delta e	min delta e	% high expressed	correlation	->t.score	->p.value	chi2	->p.value.	SD	Metagene	Chromosome	Description
IPI00022793	1	IPI00022793	HADHB	0.0652778	0.333333	0	33	0.946799	13.7991	1.30029e-12	Inf	0	0.0995056	14 x 20	2 p23	hydroxyacyl-CoA dehydrogenase/3-ketoacyl-CoA thiolase/enoyl-CoA hydratase (trifunctional protein), beta subunit [Source:HGNC Symbol;Acc:4803]
IPI00032635	2	IPI00032635	LSM14B	0.0652778	0.333333	0	33	0.946799	13.7991	1.30029e-12	Inf	0	0.0995056	14 x 20	20 q13	LSM14B, SCD6 homolog B (S. cerevisiae) [Source:HGNC Symbol;Acc:15887]
IPI00171483	3	IPI00171483	DAOA	0.0652778	0.333333	0	33	0.946799	13.7991	1.30029e-12	Inf	0	0.0995056	14 x 20	13 q33	D-amino acid oxidase activator [Source:HGNC Symbol;Acc:21191]
IPI00333634	4	IPI00333634	C20orf194	0.0652778	0.333333	0	33	0.946799	13.7991	1.30029e-12	Inf	0	0.0995056	14 x 20	20 p13	chromosome 20 open reading frame 194 [Source:HGNC Symbol;Acc:17721]
IPI00383695	5	IPI00383695	HADHB	0.0652778	0.333333	0	33	0.946799	13.7991	1.30029e-12	Inf	0	0.0995056	14 x 20	2 p23	hydroxyacyl-CoA dehydrogenase/3-ketoacyl-CoA thiolase/enoyl-CoA hydratase (trifunctional protein), beta subunit [Source:HGNC Symbol;Acc:4803]
IPI00444476	6	IPI00444476		0.0652778	0.333333	0	33	0.946799	13.7991	1.30029e-12	Inf	0	0.0995056	14 x 20	NA
IPI00472075	7	IPI00472075	DENND2A	0.0722222	0.333333	0	38	0.879563	8.67101	7.55671e-09	Inf	0	0.100562	14 x 20	7 q34	DENN/MADD domain containing 2A [Source:HGNC Symbol;Acc:22212]
IPI00607578	8	IPI00607578	NPHP3	0.0513889	0.2	0	29	0.794432	6.13518	1.77978e-06	Inf	0	0.082227	15 x 20	3 q22	nephronophthisis 3 (adolescent) [Source:HGNC Symbol;Acc:7907]
IPI00829851	9	IPI00829851	PIK3IP1	0.0375	0.4	0	12	0.772805	5.71152	4.79566e-06	Inf	0	0.107367	14 x 18	22 q12	phosphoinositide-3-kinase interacting protein 1 [Source:HGNC Symbol;Acc:24942]
IPI00217707	10	IPI00217707	RNF212	0.0791667	0.333333	0	38	0.755564	5.40992	9.82104e-06	Inf	0	0.112423	14 x 20	4 p16	ring finger protein 212 [Source:HGNC Symbol;Acc:27729]
IPI00884996	11	IPI00884996	DNAH6	0.0979167	0.5	0	33	0.729397	5.00105	2.6275e-05	Inf	0	0.156062	14 x 23	2 p11	dynein, axonemal, heavy chain 6 [Source:HGNC Symbol;Acc:2951]
IPI00010790	12	IPI00010790	BGN	0.0645833	0.4	0	25	0.709595	4.7236	5.15481e-05	Inf	0	0.1261	15 x 19	X q28	biglycan [Source:HGNC Symbol;Acc:1044]
IPI00922744	13	IPI00922744		0.0375	0.2	0	21	0.664646	4.17243	0.000197995	Inf	0	0.0750604	10 x 19	NA
IPI00027547	14	IPI00027547	DCD	0.0291667	0.5	0	8	0.627419	3.77928	0.000515836	Inf	0	0.108264	13 x 18	12 q13	dermcidin [Source:HGNC Symbol;Acc:14669]
IPI00297235	15	IPI00297235	CCPG1	0.0590278	0.333333	0	21	0.600686	3.5241	0.000955163	Inf	0	0.121582	14 x 17	15 q21	cell cycle progression 1 [Source:HGNC Symbol;Acc:24227]
IPI00387026	16	IPI00387026		0.05	0.5	0	21	0.589568	3.42361	0.00121516	Inf	0	0.116718	12 x 20	NA
IPI00021794	17	IPI00021794	CTSA	0.0638889	0.333333	0	25	0.547008	3.06488	0.00283574	Inf	0	0.117406	12 x 21	20 q13	cathepsin A [Source:HGNC Symbol;Acc:9251]
IPI00022337	18	IPI00022337	RBP3	0.0513889	0.333333	0	21	0.48103	2.57354	0.00866525	Inf	0	0.104825	12 x 19	10 q11	retinol binding protein 3, interstitial [Source:HGNC Symbol;Acc:9921]
IPI00385751	19	IPI00385751	FUCA1	0.0465278	0.333333	0	21	0.460371	2.43243	0.011794	Inf	0	0.0971799	12 x 19	1 p36	fucosidase, alpha-L- 1, tissue [Source:HGNC Symbol;Acc:4006]
IPI00014055	20	IPI00014055	NAPSA	0.0548611	0.25	0	29	0.452767	2.38178	0.0131525	Inf	0	0.088803	12 x 19	19 q13	napsin A aspartic peptidase [Source:HGNC Symbol;Acc:13395]
IPI00305457	21	IPI00305457		0.0756944	0.666667	0	29	0.403326	2.06738	0.0253305	Inf	0	0.152196	13 x 19	NA
IPI00741768	22	IPI00741768		0.0618056	0.333333	0	25	0.37594	1.9029	0.0351108	Inf	0	0.114364	12 x 20	NA

## Sheet: B
	Rank	ID	Symbol	mean expression	max delta e	min delta e	% high expressed	correlation	->t.score	->p.value	chi2	->p.value.	SD	Metagene	Chromosome	Description
IPI00940451	1	IPI00940451		0.192361	1	0	100	0.936703	12.5484	8.3864e-12	Inf	0	0.267931	40 x 18	NA
IPI00423464	2	IPI00423464	IGHG1	0.150694	0.666667	0	100	0.924673	11.3905	5.37232e-11	Inf	0	0.213634	40 x 15	14 q32	immunoglobulin heavy constant gamma 1 (G1m marker) [Source:HGNC Symbol;Acc:5525]
IPI00299724	3	IPI00299724	SIRPB1	0.172222	0.75	0	100	0.902198	9.81099	8.53159e-10	Inf	0	0.248846	40 x 15	20 p13	signal-regulatory protein beta 1 [Source:HGNC Symbol;Acc:15928]
IPI00554788	4	IPI00554788	KRT18	0.201389	1	0	100	0.889736	9.1423	3.00631e-09	Inf	0	0.262187	39 x 16	12 q13	keratin 18 [Source:HGNC Symbol;Acc:6430]
IPI00941961	5	IPI00941961		0.180556	0.666667	0	100	0.876656	8.5465	9.68669e-09	Inf	0	0.20499	40 x 15	NA
IPI00293539	6	IPI00293539	CDH11	0.230556	1	0	100	0.874895	8.47306	1.12254e-08	Inf	0	0.288117	40 x 19	16 q21	cadherin 11, type 2, OB-cadherin (osteoblast) [Source:HGNC Symbol;Acc:1750]
IPI00032179	7	IPI00032179	SERPINC1	0.20625	0.666667	0	100	0.863424	8.02774	2.78666e-08	Inf	0	0.232234	39 x 16	1 q25	serpin peptidase inhibitor, clade C (antithrombin), member 1 [Source:HGNC Symbol;Acc:775]
IPI00328243	8	IPI00328243	PLD3	0.245833	1	0	100	0.854913	7.72961	5.19832e-08	Inf	0	0.261833	40 x 20	19 q13	phospholipase D family, member 3 [Source:HGNC Symbol;Acc:17158]
IPI00642632	9	IPI00642632	IGLC7	0.164583	0.666667	0	100	0.854465	7.71459	5.36597e-08	Inf	0	0.200019	40 x 16	22 q11	immunoglobulin lambda constant 7 [Source:HGNC Symbol;Acc:5861]
IPI00387120	10	IPI00387120		0.211806	1	0	100	0.849945	7.56656	7.34765e-08	Inf	0	0.267953	40 x 19	NA
IPI00829711	11	IPI00829711		0.196528	0.75	0	100	0.842209	7.3269	1.22982e-07	Inf	0	0.256603	38 x 16	NA
IPI00829956	12	IPI00829956		0.202083	0.75	0	100	0.841237	7.29793	1.3095e-07	Inf	0	0.242437	40 x 17	NA
IPI00930124	13	IPI00930124	IGHG1	0.264583	1	0	100	0.841068	7.29293	1.32378e-07	Inf	0	0.36832	40 x 20	14 q32	immunoglobulin heavy constant gamma 1 (G1m marker) [Source:HGNC Symbol;Acc:5525]
IPI00002745	14	IPI00002745	CTSZ	0.222917	1	0	100	0.838197	7.2089	1.58928e-07	Inf	0	0.290752	40 x 19	20 q13	cathepsin Z [Source:HGNC Symbol;Acc:2547]
IPI00025846	15	IPI00025846	DSC2	0.272222	1	0	100	0.83072	6.99927	2.5177e-07	Inf	0	0.295157	40 x 19	18 q12	desmocollin 2 [Source:HGNC Symbol;Acc:3036]
IPI00007800	16	IPI00007800	ANGPTL2	0.222222	1	0	100	0.819429	6.70549	4.844e-07	Inf	0	0.251309	40 x 20	9 q33	angiopoietin-like 2 [Source:HGNC Symbol;Acc:490]
IPI00302614	17	IPI00302614	VTCN1	0.206944	1	0	100	0.815311	6.60449	6.08168e-07	Inf	0	0.282112	40 x 17	1 p13	V-set domain containing T cell activation inhibitor 1 [Source:HGNC Symbol;Acc:28873]
IPI00003590	18	IPI00003590	QSOX1	0.239583	1	0	100	0.814493	6.58477	6.35885e-07	Inf	0	0.271417	39 x 22	1 q25	quiescin Q6 sulfhydryl oxidase 1 [Source:HGNC Symbol;Acc:9756]
IPI00784985	19	IPI00784985	IGKV3-20	0.234028	0.8	0	100	0.813465	6.56018	6.7227e-07	Inf	0	0.270823	39 x 22	2 p11	immunoglobulin kappa variable 3-20 [Source:HGNC Symbol;Acc:5817]
IPI00441344	20	IPI00441344		0.279167	1	0	100	0.807989	6.43215	8.99325e-07	Inf	0	0.248971	40 x 22	NA
IPI00930442	21	IPI00930442	IGHG4	0.208333	0.8	0	100	0.804581	6.35492	1.07292e-06	Inf	0	0.251757	40 x 18	14 q32	immunoglobulin heavy constant gamma 4 (G4m marker) [Source:HGNC Symbol;Acc:5528]
IPI00014845	22	IPI00014845	DNAH8	0.227083	0.75	0	100	0.776321	5.7767	4.11221e-06	Inf	0	0.208446	37 x 19	6 p21	dynein, axonemal, heavy chain 8 [Source:HGNC Symbol;Acc:2952]
IPI00298971	23	IPI00298971	VTN	0.1625	0.666667	0	100	0.751839	5.34839	1.13794e-05	Inf	0	0.217154	39 x 15	17 q11	vitronectin [Source:HGNC Symbol;Acc:12724]
IPI00647704	24	IPI00647704	IGHA1	0.220833	1	0	100	0.747646	5.2805	1.33917e-05	Inf	0	0.262984	40 x 16	14 q32	immunoglobulin heavy constant alpha 1 [Source:HGNC Symbol;Acc:5478]
IPI00884105	25	IPI00884105	LAMP1	0.194444	0.75	0	100	0.746892	5.26845	1.3785e-05	Inf	0	0.231966	36 x 20	13 q34	lysosomal-associated membrane protein 1 [Source:HGNC Symbol;Acc:6499]
IPI00022895	26	IPI00022895	A1BG	0.20625	0.666667	0	100	0.739712	5.15595	1.80717e-05	Inf	0	0.197069	40 x 19	19 q13	alpha-1-B glycoprotein [Source:HGNC Symbol;Acc:5]
IPI00023344	27	IPI00023344	SYMPK	0.209722	0.666667	0	100	0.718299	4.84254	3.85959e-05	Inf	0	0.233536	40 x 18	19 q13	symplekin [Source:HGNC Symbol;Acc:22935]
IPI00218824	28	IPI00218824	UTY	0.205556	0.666667	0	100	0.708773	4.7126	5.29483e-05	Inf	0	0.216174	40 x 16	NA	ubiquitously transcribed tetratricopeptide repeat gene, Y-linked [Source:HGNC Symbol;Acc:12638]
IPI00387118	29	IPI00387118		0.270833	1	0	100	0.705246	4.66583	5.93399e-05	Inf	0	0.259377	40 x 19	NA
IPI00854644	30	IPI00854644	IGKV3D-20	0.247917	0.75	0	100	0.690613	4.47892	9.36349e-05	Inf	0	0.24771	40 x 20	2 p11	immunoglobulin kappa variable 3D-20 [Source:HGNC Symbol;Acc:5825]
IPI00152491	31	IPI00152491	CD99L2	0.177778	0.666667	0	100	0.684339	4.40207	0.000112972	Inf	0	0.255125	38 x 15	X q28	CD99 molecule-like 2 [Source:HGNC Symbol;Acc:18237]
IPI00232311	32	IPI00232311	SIRPA	0.261806	1	0	100	0.676776	4.31188	0.000140827	Inf	0	0.344854	40 x 21	20 p13	signal-regulatory protein alpha [Source:HGNC Symbol;Acc:9662]
IPI00008455	33	IPI00008455	MYO6	0.266667	0.666667	0	100	0.649848	4.01026	0.000294122	Inf	0	0.236112	39 x 20	6 q14	myosin VI [Source:HGNC Symbol;Acc:7605]
IPI00101878	34	IPI00101878	ZNF628	0.30625	1	0	100	0.633136	3.83659	0.000448847	Inf	0	0.288458	40 x 21	19 q13	zinc finger protein 628 [Source:HGNC Symbol;Acc:28054]
IPI00291540	35	IPI00291540	KRT32	0.25	0.666667	0	100	0.612158	3.63115	0.000738164	Inf	0	0.209842	36 x 20	17 q21	keratin 32 [Source:HGNC Symbol;Acc:6449]
IPI00305822	36	IPI00305822	PRR11	0.211111	0.75	0	100	0.590749	3.43415	0.00118494	Inf	0	0.215558	40 x 17	17 q22	proline rich 11 [Source:HGNC Symbol;Acc:25619]
IPI00296180	37	IPI00296180	PLAU	0.195139	0.8	0	100	0.56201	3.187	0.00213028	Inf	0	0.241797	40 x 16	10 q22	plasminogen activator, urokinase [Source:HGNC Symbol;Acc:9052]
IPI00387115	38	IPI00387115		0.248611	0.666667	0	100	0.555553	3.1339	0.00241327	Inf	0	0.260059	37 x 20	NA

## Sheet: C
	Rank	ID	Symbol	mean expression	max delta e	min delta e	% high expressed	correlation	->t.score	->p.value	chi2	->p.value.	SD	Metagene	Chromosome	Description
IPI00220143	1	IPI00220143	MGAM	0.54375	1	0	100	0.907449	10.1302	4.76762e-10	Inf	0	0.335241	38 x 33	NA	maltase-glucoamylase (alpha-glucosidase) [Source:HGNC Symbol;Acc:7043]
IPI00015881	2	IPI00015881	CSF1	0.547917	1	0	100	0.891046	9.20743	2.65267e-09	Inf	0	0.373044	37 x 33	1 p13	colony stimulating factor 1 (macrophage) [Source:HGNC Symbol;Acc:2432]
IPI00003813	3	IPI00003813	CADM1	0.490972	1	0	100	0.884905	8.91119	4.70734e-09	Inf	0	0.324855	37 x 32	11 q23	cell adhesion molecule 1 [Source:HGNC Symbol;Acc:5951]
IPI00008787	4	IPI00008787	NAGLU	0.5	1	0	100	0.884664	8.89999	4.81157e-09	Inf	0	0.338653	37 x 32	17 q21	N-acetylglucosaminidase, alpha [Source:HGNC Symbol;Acc:7632]
IPI00384401	5	IPI00384401		0.586806	1	0.166667	100	0.872748	8.38549	1.33954e-08	Inf	0	0.271557	40 x 33	NA
IPI00022822	6	IPI00022822	COL18A1	0.54375	1	0	100	0.872309	8.36785	1.38826e-08	Inf	0	0.321673	38 x 32	NA	collagen, type XVIII, alpha 1 [Source:HGNC Symbol;Acc:2195]
IPI00019862	7	IPI00019862	BTN2A1	0.576389	1	0	100	0.867221	8.16918	2.08174e-08	Inf	0	0.3302	38 x 33	6 p22	butyrophilin, subfamily 2, member A1 [Source:HGNC Symbol;Acc:1136]
IPI00099670	8	IPI00099670	CEL	0.614583	1	0	100	0.864771	8.07729	2.51524e-08	Inf	0	0.354178	38 x 34	9 q34	carboxyl ester lipase (bile salt-stimulated lipase) [Source:HGNC Symbol;Acc:1848]
IPI00909649	9	IPI00909649	IGKV3-11	0.582639	1	0	100	0.857123	7.80466	4.4383e-08	Inf	0	0.330037	40 x 32	2 p11	immunoglobulin kappa variable 3-11 [Source:HGNC Symbol;Acc:5815]
IPI00021439	10	IPI00021439	ACTB	0.517361	1	0	100	0.843223	7.3574	1.1513e-07	Inf	0	0.350482	37 x 32	7 p22	actin, beta [Source:HGNC Symbol;Acc:132]
IPI00290856	11	IPI00290856	LYVE1	0.645833	1	0	100	0.841987	7.32026	1.24761e-07	Inf	0	0.349439	40 x 34	11 p15	lymphatic vessel endothelial hyaluronan receptor 1 [Source:HGNC Symbol;Acc:14687]
IPI00003807	12	IPI00003807	ACP2	0.4875	0.833333	0	100	0.840511	7.27646	1.37195e-07	Inf	0	0.256427	36 x 32	11 p11	acid phosphatase 2, lysosomal [Source:HGNC Symbol;Acc:123]
IPI00018953	13	IPI00018953	DPP4	0.517361	1	0	100	0.835455	7.1305	1.88635e-07	Inf	0	0.310698	37 x 32	2 q24	dipeptidyl-peptidase 4 [Source:HGNC Symbol;Acc:3009]
IPI00332887	14	IPI00332887		0.534028	1	0	100	0.816187	6.62572	5.79691e-07	Inf	0	0.344609	38 x 32	NA
IPI00009028	15	IPI00009028	CLEC3B	0.625694	1	0	100	0.815277	6.60367	6.09292e-07	Inf	0	0.302804	39 x 34	3 p21	C-type lectin domain family 3, member B [Source:HGNC Symbol;Acc:11891]
IPI00025476	16	IPI00025476	AMY2A	0.549306	1	0	100	0.810412	6.48819	7.91581e-07	Inf	0	0.353979	37 x 33	1 p21	amylase, alpha 2A (pancreatic) [Source:HGNC Symbol;Acc:477]
IPI00056478	17	IPI00056478	IGSF8	0.670139	1	0	100	0.809254	6.46129	8.41543e-07	Inf	0	0.342623	40 x 34	1 q23	immunoglobulin superfamily, member 8 [Source:HGNC Symbol;Acc:17813]
IPI00032293	18	IPI00032293	CST3	0.592361	1	0	100	0.803532	6.33151	1.13206e-06	Inf	0	0.337795	37 x 34	20 p11	cystatin C [Source:HGNC Symbol;Acc:2475]
IPI00301143	19	IPI00301143	PI16	0.518056	1	0.166667	100	0.803201	6.32415	1.15133e-06	Inf	0	0.268153	40 x 31	6 p21	peptidase inhibitor 16 [Source:HGNC Symbol;Acc:21245]
IPI00019157	20	IPI00019157	CSPG4	0.588889	1	0	100	0.793707	6.12003	1.84336e-06	Inf	0	0.355042	38 x 33	15 q24	chondroitin sulfate proteoglycan 4 [Source:HGNC Symbol;Acc:2466]
IPI00060800	21	IPI00060800	ZG16B	0.652778	1	0	100	0.79252	6.09539	1.95177e-06	Inf	0	0.285886	39 x 34	16 p13	zymogen granule protein 16 homolog B (rat) [Source:HGNC Symbol;Acc:30456]
IPI00807428	22	IPI00807428		0.549306	1	0	100	0.789973	6.04315	2.20368e-06	Inf	0	0.344013	40 x 32	NA
IPI00029658	23	IPI00029658	EFEMP1	0.55	1	0	100	0.782258	5.88985	3.15218e-06	Inf	0	0.390002	37 x 32	2 p16	EGF containing fibulin-like extracellular matrix protein 1 [Source:HGNC Symbol;Acc:3218]
IPI00297646	24	IPI00297646	COL1A1	0.543056	1	0	100	0.776533	5.78066	4.07397e-06	Inf	0	0.358806	38 x 32	17 q21	collagen, type I, alpha 1 [Source:HGNC Symbol;Acc:2197]
IPI00025861	25	IPI00025861	CDH1	0.53125	1	0	100	0.766904	5.60504	6.17061e-06	Inf	0	0.328086	40 x 32	16 q22	cadherin 1, type 1, E-cadherin (epithelial) [Source:HGNC Symbol;Acc:1748]
IPI00152881	26	IPI00152881	SHROOM3	0.558333	1	0	100	0.729428	5.00151	2.6246e-05	Inf	0	0.382118	40 x 32	4 q21	shroom family member 3 [Source:HGNC Symbol;Acc:30422]
IPI00045512	27	IPI00045512	HMCN1	0.523611	1	0	100	0.705883	4.67423	5.81374e-05	Inf	0	0.295576	35 x 33	1 q25	hemicentin 1 [Source:HGNC Symbol;Acc:19194]
IPI00182106	28	IPI00182106	MEN1	0.527083	1	0	100	0.696741	4.55583	7.76031e-05	Inf	0	0.300355	36 x 33	11 q13	multiple endocrine neoplasia I [Source:HGNC Symbol;Acc:7010]
IPI00010402	29	IPI00010402	SH3BGRL3	0.561111	1	0.166667	100	0.696281	4.55	7.87158e-05	Inf	0	0.29532	40 x 31	1 p36	SH3 domain binding glutamic acid-rich protein like 3 [Source:HGNC Symbol;Acc:15568]
IPI00299116	30	IPI00299116	PODXL	0.502778	1	0	100	0.683734	4.39477	0.000115006	Inf	0	0.286688	37 x 32	7 q32	podocalyxin-like [Source:HGNC Symbol;Acc:9171]
IPI00012102	31	IPI00012102	GNS	0.555556	1	0	100	0.678384	4.33084	0.00013445	Inf	0	0.335416	40 x 32	12 q14	glucosamine (N-acetyl)-6-sulfatase [Source:HGNC Symbol;Acc:4422]
IPI00218851	32	IPI00218851	LYNX1	0.5625	1	0	100	0.650537	4.01763	0.000288884	Inf	0	0.296079	36 x 34	8 q24	Ly6/neurotoxin 1 [Source:HGNC Symbol;Acc:29604]
IPI00941203	33	IPI00941203		0.634028	1	0	100	0.635811	3.86375	0.000420179	Inf	0	0.336596	40 x 33	NA
IPI00387107	34	IPI00387107	IGKV2D-40	0.554861	1	0	100	0.634812	3.85358	0.000430691	Inf	0	0.343978	40 x 31	2 p11	immunoglobulin kappa variable 2D-40 [Source:HGNC Symbol;Acc:5804]
IPI00173549	35	IPI00173549	SYNPO2	0.504861	1	0	100	0.603334	3.5485	0.000900771	Inf	0	0.342606	36 x 32	4 q26	synaptopodin 2 [Source:HGNC Symbol;Acc:17732]
IPI00027139	36	IPI00027139	INPP1	0.561111	1	0	100	0.587065	3.40142	0.00128132	Inf	0	0.277396	35 x 33	2 q32	inositol polyphosphate-1-phosphatase [Source:HGNC Symbol;Acc:6071]

## Sheet: D
	Rank	ID	Symbol	mean expression	max delta e	min delta e	% high expressed	correlation	->t.score	->p.value	chi2	->p.value.	SD	Metagene	Chromosome	Description
IPI00387161	1	IPI00387161		0.0618056	0.333333	0	25	0.957069	15.487	1.28897e-13	Inf	0	0.114364	32 x 4	NA
IPI00477714	2	IPI00477714	IGLV8-61	0.06875	0.333333	0	29	0.952455	14.6626	3.87801e-13	Inf	0	0.115503	33 x 5	22 q11	immunoglobulin lambda variable 8-61 [Source:HGNC Symbol;Acc:5931]
IPI00816555	3	IPI00816555	IGLV2-14	0.06875	0.333333	0	29	0.952455	14.6626	3.87801e-13	Inf	0	0.115503	33 x 5	22 q11	immunoglobulin lambda variable 2-14 [Source:HGNC Symbol;Acc:5888]
IPI00385254	4	IPI00385254		0.0534722	0.333333	0	21	0.951861	14.565	4.43423e-13	Inf	0	0.111097	31 x 2	NA
IPI00827839	5	IPI00827839		0.0534722	0.333333	0	21	0.951861	14.565	4.43423e-13	Inf	0	0.111097	31 x 2	NA
IPI00024048	6	IPI00024048	CDH15	0.0465278	0.333333	0	17	0.948017	13.9733	1.01374e-12	Inf	0	0.108901	31 x 2	16 q24	cadherin 15, type 1, M-cadherin (myotubule) [Source:HGNC Symbol;Acc:1754]
IPI00478997	7	IPI00478997	IGLV4-69	0.0465278	0.333333	0	17	0.948017	13.9733	1.01374e-12	Inf	0	0.108901	31 x 2	22 q11	immunoglobulin lambda variable 4-69 [Source:HGNC Symbol;Acc:5921]
IPI00382420	8	IPI00382420		0.0673611	0.333333	0	29	0.92858	11.7355	3.04583e-11	Inf	0	0.114047	33 x 6	NA
IPI00947307	9	IPI00947307	CP	0.0451389	0.333333	0	17	0.927153	11.6065	3.76094e-11	Inf	0	0.107055	31 x 2	3 q25	ceruloplasmin (ferroxidase) [Source:HGNC Symbol;Acc:2295]
IPI00219885	10	IPI00219885	RFX6	0.0395833	0.333333	0	17	0.917355	10.8091	1.4387e-10	Inf	0	0.0941287	35 x 1	6 q22	regulatory factor X, 6 [Source:HGNC Symbol;Acc:21478]
IPI00942478	11	IPI00942478		0.0465278	0.333333	0	17	0.908552	10.2005	4.20054e-10	Inf	0	0.108901	31 x 2	NA
IPI00827618	12	IPI00827618		0.0479167	0.333333	0	21	0.907014	10.1027	5.00975e-10	Inf	0	0.099189	35 x 1	NA
IPI00852685	13	IPI00852685	DIAPH1	0.104861	0.666667	0	33	0.903395	9.88153	7.49403e-10	Inf	0	0.183727	38 x 3	5 q31	diaphanous homolog 1 (Drosophila) [Source:HGNC Symbol;Acc:2876]
IPI00792712	14	IPI00792712		0.131944	0.8	0	100	0.902465	9.82662	8.28941e-10	Inf	0	0.231667	39 x 2	NA
IPI00032220	15	IPI00032220	AGT	0.115278	0.666667	0	29	0.897463	9.54335	1.40303e-09	Inf	0	0.204769	39 x 4	1 q42	angiotensinogen (serpin peptidase inhibitor, clade A, member 8) [Source:HGNC Symbol;Acc:333]
IPI00554648	16	IPI00554648	KRT8	0.06875	0.333333	0	29	0.897348	9.53708	1.41964e-09	Inf	0	0.115503	33 x 5	12 q13	keratin 8 [Source:HGNC Symbol;Acc:6446]
IPI00063827	17	IPI00063827	ABHD14B	0.0805556	0.4	0	29	0.893102	9.31196	2.17245e-09	Inf	0	0.135014	39 x 3	3 p21	abhydrolase domain containing 14B [Source:HGNC Symbol;Acc:28235]
IPI00384402	18	IPI00384402		0.0701389	0.4	0	25	0.873593	8.41973	1.24996e-08	Inf	0	0.130955	33 x 6	NA
IPI00926346	19	IPI00926346	SHISA5	0.1	0.666667	0	29	0.864835	8.07965	2.50304e-08	Inf	0	0.184679	36 x 3	3 p21	shisa homolog 5 (Xenopus laevis) [Source:HGNC Symbol;Acc:30376]
IPI00921238	20	IPI00921238		0.0791667	0.5	0	29	0.860475	7.92158	3.4747e-08	Inf	0	0.144734	38 x 1	NA
IPI00216856	21	IPI00216856	ANKMY2	0.0881944	0.5	0	33	0.858856	7.86463	3.91377e-08	Inf	0	0.14316	39 x 5	7 p21	ankyrin repeat and MYND domain containing 2 [Source:HGNC Symbol;Acc:25370]
IPI00925462	22	IPI00925462	ZFYVE20	0.0881944	0.5	0	33	0.858856	7.86463	3.91377e-08	Inf	0	0.14316	39 x 5	3 p25	zinc finger, FYVE domain containing 20 [Source:HGNC Symbol;Acc:20759]
IPI00939278	23	IPI00939278		0.0569444	0.666667	0	12	0.857537	7.81888	4.30769e-08	Inf	0	0.168964	35 x 1	NA
IPI00922262	24	IPI00922262		0.0673611	0.5	0	25	0.855536	7.75061	4.97303e-08	Inf	0	0.133558	38 x 4	NA
IPI00396963	25	IPI00396963	DSTYK	0.0520833	0.666667	0	17	0.843338	7.36087	1.1427e-07	Inf	0	0.147057	34 x 1	1 q32	dual serine/threonine and tyrosine protein kinase [Source:HGNC Symbol;Acc:29043]
IPI00031583	26	IPI00031583	USO1	0.0756944	0.666667	0	25	0.835233	7.12423	1.91248e-07	Inf	0	0.159935	32 x 6	4 q21	USO1 vesicle docking protein homolog (yeast) [Source:HGNC Symbol;Acc:30904]
IPI00829992	27	IPI00829992	MYO1C	0.108333	0.5	0	33	0.828697	6.9447	2.84072e-07	Inf	0	0.17397	40 x 5	17 p13	myosin IC [Source:HGNC Symbol;Acc:7597]
IPI00384731	28	IPI00384731		0.0722222	0.5	0	29	0.825043	6.84834	3.51891e-07	Inf	0	0.131754	36 x 1	NA
IPI00376344	29	IPI00376344	MYO1B	0.109722	0.6	0	42	0.818099	6.67255	5.21642e-07	Inf	0	0.157342	40 x 3	2 q32	myosin IB [Source:HGNC Symbol;Acc:7596]
IPI00032325	30	IPI00032325	CSTA	0.0583333	0.333333	0	25	0.81243	6.53558	7.10818e-07	Inf	0	0.109567	33 x 5	3 q21	cystatin A (stefin A) [Source:HGNC Symbol;Acc:2481]
IPI00175107	31	IPI00175107	SLC25A41	0.0993056	0.666667	0	25	0.811044	6.50295	7.65461e-07	Inf	0	0.203025	39 x 2	19 p13	solute carrier family 25, member 41 [Source:HGNC Symbol;Acc:28533]
IPI00291839	32	IPI00291839	RAPGEF6	0.0923611	0.6	0	33	0.810742	6.49588	7.77863e-07	Inf	0	0.1565	39 x 1	5 q31	Rap guanine nucleotide exchange factor (GEF) 6 [Source:HGNC Symbol;Acc:20655]
IPI00446331	33	IPI00446331		0.0708333	0.75	0	21	0.807659	6.4246	9.14958e-07	Inf	0	0.172384	38 x 4	NA
IPI00160622	34	IPI00160622	CEP250	0.0861111	0.5	0	25	0.803819	6.33788	1.11564e-06	Inf	0	0.16059	40 x 1	20 q11	centrosomal protein 250kDa [Source:HGNC Symbol;Acc:1859]
IPI00384575	35	IPI00384575		0.0625	0.333333	0	21	0.803806	6.3376	1.11635e-06	Inf	0	0.125903	32 x 3	NA
IPI00816314	36	IPI00816314	IGHG1	0.05	0.666667	0	17	0.799757	6.24862	1.36957e-06	Inf	0	0.144463	35 x 1	14 q32	immunoglobulin heavy constant gamma 1 (G1m marker) [Source:HGNC Symbol;Acc:5525]
IPI00387095	37	IPI00387095		0.0861111	0.5	0	33	0.780293	5.85196	3.44513e-06	Inf	0	0.141051	33 x 4	NA
IPI00294749	38	IPI00294749	KIF27	0.10625	0.6	0	42	0.77456	5.74388	4.44292e-06	Inf	0	0.155014	39 x 1	9 q21	kinesin family member 27 [Source:HGNC Symbol;Acc:18632]
IPI00004372	39	IPI00004372	MEP1A	0.0847222	1	0	21	0.772392	5.70394	4.88223e-06	Inf	0	0.220447	34 x 1	6 p12	meprin A, alpha (PABA peptide hydrolase) [Source:HGNC Symbol;Acc:7015]
IPI00418163	40	IPI00418163	C4B	0.0791667	0.333333	0	29	0.772215	5.7007	4.9198e-06	Inf	0	0.129869	34 x 4	6 p21	complement component 4B (Chido blood group) [Source:HGNC Symbol;Acc:1324]
IPI00023728	41	IPI00023728	GGH	0.101389	0.4	0	38	0.769661	5.65433	5.49012e-06	Inf	0	0.14252	40 x 3	8 q12	gamma-glutamyl hydrolase (conjugase, folylpolygammaglutamyl hydrolase) [Source:HGNC Symbol;Acc:4248]
IPI00006987	42	IPI00006987	DDX24	0.0479167	0.333333	0	21	0.767289	5.61188	6.07128e-06	Inf	0	0.099189	34 x 1	14 q32	DEAD (Asp-Glu-Ala-Asp) box polypeptide 24 [Source:HGNC Symbol;Acc:13266]
IPI00465140	43	IPI00465140	ZBTB33	0.100694	0.6	0	38	0.765265	5.57609	6.60967e-06	Inf	0	0.156693	39 x 1	X q24	zinc finger and BTB domain containing 33 [Source:HGNC Symbol;Acc:16682]
IPI00185219	44	IPI00185219	GAS2L3	0.0722222	0.333333	0	25	0.750242	5.32235	1.21122e-05	Inf	0	0.131754	33 x 5	12 q23	growth arrest-specific 2 like 3 [Source:HGNC Symbol;Acc:27475]
IPI00152380	45	IPI00152380	MYO15A	0.102778	0.666667	0	29	0.743305	5.21174	1.5799e-05	Inf	0	0.18518	35 x 5	17 p11	myosin XVA [Source:HGNC Symbol;Acc:7594]
IPI00018136	46	IPI00018136	VCAM1	0.05	0.333333	0	21	0.738306	5.13438	1.90365e-05	Inf	0	0.102975	33 x 1	1 p21	vascular cell adhesion molecule 1 [Source:HGNC Symbol;Acc:12663]
IPI00782983	47	IPI00782983	IGHV3-7	0.06875	0.333333	0	29	0.730082	5.01111	2.56428e-05	Inf	0	0.115503	37 x 1	14 q32	immunoglobulin heavy variable 3-7 [Source:HGNC Symbol;Acc:5620]
IPI00555656	48	IPI00555656		0.0472222	0.6	0	12	0.720014	4.86652	3.64117e-05	Inf	0	0.141051	38 x 1	NA
IPI00300786	49	IPI00300786	AMY1A	0.0930556	0.333333	0	38	0.714239	4.78649	4.42314e-05	Inf	0	0.129559	38 x 6	1 p21	amylase, alpha 1A (salivary) [Source:HGNC Symbol;Acc:474]
IPI00025363	50	IPI00025363	GFAP	0.0652778	0.666667	0	17	0.711975	4.75567	4.7676e-05	Inf	0	0.16695	34 x 1	17 q21	glial fibrillary acidic protein [Source:HGNC Symbol;Acc:4235]
IPI00219299	51	IPI00219299	TLN2	0.0888889	0.5	0	33	0.709999	4.72902	5.08724e-05	Inf	0	0.146675	36 x 1	15 q22	talin 2 [Source:HGNC Symbol;Acc:15447]
IPI00894135	52	IPI00894135	NDUFA3	0.146528	0.5	0	100	0.709131	4.71739	5.23342e-05	Inf	0	0.173413	40 x 2	19 q13	NADH dehydrogenase (ubiquinone) 1 alpha subcomplex, 3, 9kDa [Source:HGNC Symbol;Acc:7686]
IPI00333913	53	IPI00333913	NBAS	0.0743056	0.333333	0	25	0.708198	4.70492	5.3948e-05	Inf	0	0.134234	33 x 7	2 p24	neuroblastoma amplified sequence [Source:HGNC Symbol;Acc:15625]
IPI00307446	54	IPI00307446	CDHR2	0.0770833	0.4	0	29	0.681468	4.36754	0.000122919	Inf	0	0.131492	36 x 1	5 q35	cadherin-related family member 2 [Source:HGNC Symbol;Acc:18231]
IPI00456707	55	IPI00456707		0.0736111	0.4	0	29	0.669381	4.22613	0.000173651	Inf	0	0.127775	39 x 1	NA
IPI00151141	56	IPI00151141	WNK4	0.0555556	0.333333	0	21	0.662904	4.1529	0.000207665	Inf	0	0.114384	34 x 1	17 q21	WNK lysine deficient protein kinase 4 [Source:HGNC Symbol;Acc:14544]
IPI00010105	57	IPI00010105	EIF6	0.0923611	0.6	0	29	0.658277	4.10161	0.000235368	Inf	0	0.164036	34 x 8	20 q11	eukaryotic translation initiation factor 6 [Source:HGNC Symbol;Acc:6159]
IPI00889156	58	IPI00889156		0.111806	0.4	0	42	0.648498	3.99587	0.000304622	Inf	0	0.146	40 x 1	NA
IPI00013933	59	IPI00013933	DSP	0.0909722	0.4	0	42	0.648181	3.99251	0.000307129	Inf	0	0.121879	37 x 1	6 p24	desmoplakin [Source:HGNC Symbol;Acc:3052]
IPI00552937	60	IPI00552937	NHLRC3	0.0847222	0.5	0	29	0.647196	3.98206	0.000315051	Inf	0	0.146366	38 x 1	13 q13	NHL repeat containing 3 [Source:HGNC Symbol;Acc:33751]
IPI00374563	61	IPI00374563	AGRN	0.0993056	0.4	0	38	0.639486	3.90146	0.000383363	Inf	0	0.140606	35 x 6	1 p36	agrin [Source:HGNC Symbol;Acc:329]
IPI00216318	62	IPI00216318	YWHAB	0.0638889	0.333333	0	25	0.632102	3.82614	0.000460382	Inf	0	0.117406	34 x 1	20 q13	tyrosine 3-monooxygenase/tryptophan 5-monooxygenase activation protein, beta polypeptide [Source:HGNC Symbol;Acc:12849]
IPI00941296	63	IPI00941296		0.1	0.666667	0	29	0.629709	3.80211	0.000488035	Inf	0	0.18098	37 x 1	NA
IPI00410487	64	IPI00410487	TWSG1	0.0930556	0.5	0	33	0.611401	3.62397	0.000751058	Inf	0	0.147025	38 x 6	18 p11	twisted gastrulation homolog 1 (Drosophila) [Source:HGNC Symbol;Acc:12429]
IPI00306959	65	IPI00306959	KRT7	0.0819444	0.666667	0	17	0.60359	3.55087	0.000895651	Inf	0	0.201439	34 x 1	12 q13	keratin 7 [Source:HGNC Symbol;Acc:6445]
IPI00382500	66	IPI00382500		0.107639	0.6	0	29	0.602694	3.54258	0.000913669	Inf	0	0.187017	40 x 3	NA
IPI00748998	67	IPI00748998		0.1125	0.5	0	38	0.589265	3.42092	0.00122301	Inf	0	0.161159	35 x 6	NA
IPI00010604	68	IPI00010604	PLCE1	0.110417	0.5	0	46	0.477454	2.54873	0.00915207	Inf	0	0.141576	40 x 1	10 q23	phospholipase C, epsilon 1 [Source:HGNC Symbol;Acc:17175]

## Sheet: E
	Rank	ID	Symbol	mean expression	max delta e	min delta e	% high expressed	correlation	->t.score	->p.value	chi2	->p.value.	SD	Metagene	Chromosome	Description
IPI00007244	1	IPI00007244	MPO	0.0138889	0.333333	0	4	0.992462	37.9844	0	Inf	0	0.0680414	20 x 1	17 q22	myeloperoxidase [Source:HGNC Symbol;Acc:7218]
IPI00008091	2	IPI00008091	INO80	0.0138889	0.333333	0	4	0.992462	37.9844	0	Inf	0	0.0680414	20 x 1	15 q15	INO80 homolog (S. cerevisiae) [Source:HGNC Symbol;Acc:26956]
IPI00009866	3	IPI00009866	KRT13	0.0138889	0.333333	0	4	0.992462	37.9844	0	Inf	0	0.0680414	20 x 1	17 q21	keratin 13 [Source:HGNC Symbol;Acc:6415]
IPI00011400	4	IPI00011400	TIAM1	0.0138889	0.333333	0	4	0.992462	37.9844	0	Inf	0	0.0680414	20 x 1	NA	T-cell lymphoma invasion and metastasis 1 [Source:HGNC Symbol;Acc:11805]
IPI00016619	5	IPI00016619	TRIM37	0.0138889	0.333333	0	4	0.992462	37.9844	0	Inf	0	0.0680414	20 x 1	17 q22	tripartite motif containing 37 [Source:HGNC Symbol;Acc:7523]
IPI00016645	6	IPI00016645	EPHA7	0.0138889	0.333333	0	4	0.992462	37.9844	0	Inf	0	0.0680414	20 x 1	6 q16	EPH receptor A7 [Source:HGNC Symbol;Acc:3390]
IPI00018090	7	IPI00018090	IFT74	0.0138889	0.333333	0	4	0.992462	37.9844	0	Inf	0	0.0680414	20 x 1	9 p21	intraflagellar transport 74 homolog (Chlamydomonas) [Source:HGNC Symbol;Acc:21424]
IPI00018387	8	IPI00018387	FURIN	0.0138889	0.333333	0	4	0.992462	37.9844	0	Inf	0	0.0680414	20 x 1	15 q26	furin (paired basic amino acid cleaving enzyme) [Source:HGNC Symbol;Acc:8568]
IPI00019282	9	IPI00019282	PRAME	0.0138889	0.333333	0	4	0.992462	37.9844	0	Inf	0	0.0680414	20 x 1	22 q11	preferentially expressed antigen in melanoma [Source:HGNC Symbol;Acc:9336]
IPI00020021	10	IPI00020021	DEK	0.0138889	0.333333	0	4	0.992462	37.9844	0	Inf	0	0.0680414	20 x 1	6 p22	DEK oncogene [Source:HGNC Symbol;Acc:2768]
IPI00022643	11	IPI00022643	TRIM36	0.0138889	0.333333	0	4	0.992462	37.9844	0	Inf	0	0.0680414	20 x 1	5 q22	tripartite motif containing 36 [Source:HGNC Symbol;Acc:16280]
IPI00022744	12	IPI00022744	CSE1L	0.0138889	0.333333	0	4	0.992462	37.9844	0	Inf	0	0.0680414	20 x 1	20 q13	CSE1 chromosome segregation 1-like (yeast) [Source:HGNC Symbol;Acc:2431]
IPI00027462	13	IPI00027462	S100A9	0.0138889	0.333333	0	4	0.992462	37.9844	0	Inf	0	0.0680414	20 x 1	1 q21	S100 calcium binding protein A9 [Source:HGNC Symbol;Acc:10499]
IPI00028064	14	IPI00028064	CTSG	0.0138889	0.333333	0	4	0.992462	37.9844	0	Inf	0	0.0680414	20 x 1	14 q12	cathepsin G [Source:HGNC Symbol;Acc:2532]
IPI00065280	15	IPI00065280		0.0138889	0.333333	0	4	0.992462	37.9844	0	Inf	0	0.0680414	20 x 1	NA
IPI00165393	16	IPI00165393	ANP32E	0.0138889	0.333333	0	4	0.992462	37.9844	0	Inf	0	0.0680414	20 x 1	1 q21	acidic (leucine-rich) nuclear phosphoprotein 32 family, member E [Source:HGNC Symbol;Acc:16673]
IPI00166126	17	IPI00166126	RP5-1028K7.3	0.0138889	0.333333	0	4	0.992462	37.9844	0	Inf	0	0.0680414	20 x 1	17 q21	keratin-like protein KRT222 [Source:RefSeq peptide;Acc:NP_689562]
IPI00166293	18	IPI00166293	HIST3H2BB	0.0138889	0.333333	0	4	0.992462	37.9844	0	Inf	0	0.0680414	20 x 1	1 q42	histone cluster 3, H2bb [Source:HGNC Symbol;Acc:20514]
IPI00171196	19	IPI00171196	KRT13	0.0138889	0.333333	0	4	0.992462	37.9844	0	Inf	0	0.0680414	20 x 1	17 q21	keratin 13 [Source:HGNC Symbol;Acc:6415]
IPI00180625	20	IPI00180625	KIAA0284	0.0138889	0.333333	0	4	0.992462	37.9844	0	Inf	0	0.0680414	20 x 1	14 q32	KIAA0284 [Source:HGNC Symbol;Acc:20362]
IPI00219036	21	IPI00219036	DICER1	0.0138889	0.333333	0	4	0.992462	37.9844	0	Inf	0	0.0680414	20 x 1	14 q32	dicer 1, ribonuclease type III [Source:HGNC Symbol;Acc:17098]
IPI00220403	22	IPI00220403	HIST1H2BB	0.0138889	0.333333	0	4	0.992462	37.9844	0	Inf	0	0.0680414	20 x 1	6 p22	histone cluster 1, H2bb [Source:HGNC Symbol;Acc:4751]
IPI00289819	23	IPI00289819	IGF2R	0.0138889	0.333333	0	4	0.992462	37.9844	0	Inf	0	0.0680414	20 x 1	6 q25	insulin-like growth factor 2 receptor [Source:HGNC Symbol;Acc:5467]
IPI00335643	24	IPI00335643	MKL2	0.0138889	0.333333	0	4	0.992462	37.9844	0	Inf	0	0.0680414	20 x 1	16 p13	MKL/myocardin-like 2 [Source:HGNC Symbol;Acc:29819]
IPI00339274	25	IPI00339274	HIST2H2AC	0.0138889	0.333333	0	4	0.992462	37.9844	0	Inf	0	0.0680414	20 x 1	1 q21	histone cluster 2, H2ac [Source:HGNC Symbol;Acc:4738]
IPI00385267	26	IPI00385267	SRPR	0.0138889	0.333333	0	4	0.992462	37.9844	0	Inf	0	0.0680414	20 x 1	11 q24	signal recognition particle receptor (docking protein) [Source:HGNC Symbol;Acc:11307]
IPI00386208	27	IPI00386208		0.0138889	0.333333	0	4	0.992462	37.9844	0	Inf	0	0.0680414	20 x 1	NA
IPI00396058	28	IPI00396058	NCAPG2	0.0138889	0.333333	0	4	0.992462	37.9844	0	Inf	0	0.0680414	20 x 1	7 q36	non-SMC condensin II complex, subunit G2 [Source:HGNC Symbol;Acc:21904]
IPI00397864	29	IPI00397864	RP1-199H16.5	0.0138889	0.333333	0	4	0.992462	37.9844	0	Inf	0	0.0680414	20 x 1	22 q13	Uncharacterized protein [Source:UniProtKB/TrEMBL;Acc:F5H1G0]
IPI00442566	30	IPI00442566		0.0138889	0.333333	0	4	0.992462	37.9844	0	Inf	0	0.0680414	20 x 1	NA
IPI00453473	31	IPI00453473	HIST1H4I	0.0138889	0.333333	0	4	0.992462	37.9844	0	Inf	0	0.0680414	20 x 1	6 p22	histone cluster 1, H4i [Source:HGNC Symbol;Acc:4793]
IPI00478809	32	IPI00478809	F5	0.0138889	0.333333	0	4	0.992462	37.9844	0	Inf	0	0.0680414	20 x 1	1 q24	coagulation factor V (proaccelerin, labile factor) [Source:HGNC Symbol;Acc:3542]
IPI00791156	33	IPI00791156		0.0138889	0.333333	0	4	0.992462	37.9844	0	Inf	0	0.0680414	20 x 1	NA
IPI00793874	34	IPI00793874		0.0138889	0.333333	0	4	0.992462	37.9844	0	Inf	0	0.0680414	20 x 1	NA
IPI00798360	35	IPI00798360		0.0138889	0.333333	0	4	0.992462	37.9844	0	Inf	0	0.0680414	20 x 1	NA
IPI00798373	36	IPI00798373	BBS4	0.0138889	0.333333	0	4	0.992462	37.9844	0	Inf	0	0.0680414	20 x 1	15 q24	Bardet-Biedl syndrome 4 [Source:HGNC Symbol;Acc:969]
IPI00847913	37	IPI00847913	ZZEF1	0.0138889	0.333333	0	4	0.992462	37.9844	0	Inf	0	0.0680414	20 x 1	17 p13	zinc finger, ZZ-type with EF-hand domain 1 [Source:HGNC Symbol;Acc:29027]
IPI00869282	38	IPI00869282	KIF27	0.0138889	0.333333	0	4	0.992462	37.9844	0	Inf	0	0.0680414	20 x 1	9 q21	kinesin family member 27 [Source:HGNC Symbol;Acc:18632]
IPI00879936	39	IPI00879936		0.0277778	0.666667	0	4	0.992462	37.9844	0	Inf	0	0.136083	20 x 1	NA
IPI00902883	40	IPI00902883	RAPGEFL1	0.0138889	0.333333	0	4	0.992462	37.9844	0	Inf	0	0.0680414	20 x 1	17 q21	Rap guanine nucleotide exchange factor (GEF)-like 1 [Source:HGNC Symbol;Acc:17428]
IPI00069524	41	IPI00069524	C3orf49	0.0277778	0.333333	0	8	0.990628	34.019	0	Inf	0	0.09411	23 x 1	3 p14	chromosome 3 open reading frame 49 [Source:HGNC Symbol;Acc:25190]
IPI00514704	42	IPI00514704	HAO2	0.0277778	0.333333	0	8	0.990628	34.019	0	Inf	0	0.09411	23 x 1	1 p12	hydroxyacid oxidase 2 (long chain) [Source:HGNC Symbol;Acc:4810]
IPI00019088	43	IPI00019088	COL9A2	0.0243056	0.333333	0	8	0.980334	23.3	0	Inf	0	0.0832578	17 x 1	1 p34	collagen, type IX, alpha 2 [Source:HGNC Symbol;Acc:2218]
IPI00303335	44	IPI00303335	NEB	0.0243056	0.333333	0	8	0.980334	23.3	0	Inf	0	0.0832578	17 x 1	2 q23	nebulin [Source:HGNC Symbol;Acc:7720]
IPI00908724	45	IPI00908724	SPATA6L	0.0243056	0.333333	0	8	0.980334	23.3	0	Inf	0	0.0832578	17 x 1	9 p24	spermatogenesis associated 6-like [Source:HGNC Symbol;Acc:25472]
IPI00008692	46	IPI00008692	KRT36	0.0361111	0.333333	0	12	0.943404	13.3424	2.52764e-12	Inf	0	0.100201	23 x 1	17 q21	keratin 36 [Source:HGNC Symbol;Acc:6454]
IPI00910738	47	IPI00910738		0.0361111	0.333333	0	12	0.943404	13.3424	2.52764e-12	Inf	0	0.100201	23 x 1	NA
IPI00829827	48	IPI00829827	IGKV2D-24	0.0347222	0.333333	0	12	0.92756	11.6429	3.54302e-11	Inf	0	0.0980383	23 x 1	2 p11	immunoglobulin kappa variable 2D-24 (non-functional) [Source:HGNC Symbol;Acc:5797]
IPI00010252	49	IPI00010252	TRIM33	0.0208333	0.333333	0	8	0.906112	10.0465	5.54724e-10	Inf	0	0.0747379	19 x 1	1 p13	tripartite motif containing 33 [Source:HGNC Symbol;Acc:16290]
IPI00304918	50	IPI00304918	C11orf24	0.0208333	0.333333	0	8	0.906112	10.0465	5.54724e-10	Inf	0	0.0747379	19 x 1	11 q13	chromosome 11 open reading frame 24 [Source:HGNC Symbol;Acc:1174]
IPI00377087	51	IPI00377087	GSN	0.0208333	0.333333	0	8	0.906112	10.0465	5.54724e-10	Inf	0	0.0747379	19 x 1	9 q33	gelsolin [Source:HGNC Symbol;Acc:4620]
IPI00442919	52	IPI00442919		0.0326389	0.333333	0	12	0.901494	9.77002	9.2013e-10	Inf	0	0.0904203	17 x 1	NA
IPI00740336	53	IPI00740336	FMN1	0.0326389	0.333333	0	12	0.901494	9.77002	9.2013e-10	Inf	0	0.0904203	17 x 1	15 q13	formin 1 [Source:HGNC Symbol;Acc:3768]
IPI00166331	54	IPI00166331	ANKRD35	0.0326389	0.333333	0	12	0.889111	9.11161	3.18951e-09	Inf	0	0.0904203	17 x 1	1 q21	ankyrin repeat domain 35 [Source:HGNC Symbol;Acc:26323]
IPI00008359	55	IPI00008359	KRT76	0.0208333	0.333333	0	8	0.886755	8.99806	3.974e-09	Inf	0	0.0747379	20 x 1	12 q13	keratin 76 [Source:HGNC Symbol;Acc:24430]
IPI00829940	56	IPI00829940		0.0208333	0.333333	0	8	0.886755	8.99806	3.974e-09	Inf	0	0.0747379	20 x 1	NA
IPI00032425	57	IPI00032425	RAMP3	0.0208333	0.333333	0	8	0.882322	8.79313	5.93488e-09	Inf	0	0.0747379	20 x 1	7 p13	receptor (G protein-coupled) activity modifying protein 3 [Source:HGNC Symbol;Acc:9845]
IPI00943119	58	IPI00943119		0.0208333	0.333333	0	8	0.880521	8.71298	6.95301e-09	Inf	0	0.0747379	20 x 1	NA
IPI00736155	59	IPI00736155	USP17	0.0222222	0.333333	0	8	0.872474	8.37444	1.36985e-08	Inf	0	0.0778123	20 x 1	4 p16	Ubiquitin carboxyl-terminal hydrolase 17 [Source:UniProtKB/Swiss-Prot;Acc:Q0WX57]
IPI00787323	60	IPI00787323	KRT8	0.0222222	0.333333	0	8	0.872474	8.37444	1.36985e-08	Inf	0	0.0778123	20 x 1	12 q13	keratin 8 [Source:HGNC Symbol;Acc:6446]
IPI00854740	61	IPI00854740	TRIM34	0.0222222	0.333333	0	8	0.872474	8.37444	1.36985e-08	Inf	0	0.0778123	20 x 1	11 p15	tripartite motif containing 34 [Source:HGNC Symbol;Acc:10063]
IPI00300725	62	IPI00300725	KRT6A	0.0222222	0.333333	0	8	0.859238	7.87798	3.80596e-08	Inf	0	0.0778123	20 x 1	12 q13	keratin 6A [Source:HGNC Symbol;Acc:6443]
IPI00302453	63	IPI00302453	DNAH9	0.0451389	0.333333	0	21	0.831342	7.01622	2.42521e-07	Inf	0	0.0951073	17 x 2	17 p12	dynein, axonemal, heavy chain 9 [Source:HGNC Symbol;Acc:2953]
IPI00604624	64	IPI00604624	NIF3L1	0.0243056	0.333333	0	8	0.813216	6.55425	6.81373e-07	Inf	0	0.0832578	20 x 1	2 q33	NIF3 NGG1 interacting factor 3-like 1 (S. cerevisiae) [Source:HGNC Symbol;Acc:13390]
IPI00013303	65	IPI00013303	LSAMP	0.0291667	0.333333	0	12	0.812606	6.53976	7.04121e-07	Inf	0	0.0830066	20 x 1	3 q13	limbic system-associated membrane protein [Source:HGNC Symbol;Acc:6705]
IPI00177884	66	IPI00177884	SYNGAP1	0.0520833	0.333333	0	25	0.779429	5.83543	3.58151e-06	Inf	0	0.097717	17 x 1	NA	synaptic Ras GTPase activating protein 1 [Source:HGNC Symbol;Acc:11497]
IPI00010193	67	IPI00010193	IFNAR2	0.0291667	0.333333	0	12	0.775179	5.75537	4.32411e-06	Inf	0	0.0830066	19 x 1	NA	interferon (alpha, beta and omega) receptor 2 [Source:HGNC Symbol;Acc:5433]
IPI00442204	68	IPI00442204	RP11-1220K2.2	0.0347222	0.333333	0	17	0.772459	5.70517	4.86812e-06	Inf	0	0.0848296	19 x 1	7 q34	Putative maltase-glucoamylase-like protein FLJ16351 [Source:UniProtKB/Swiss-Prot;Acc:Q6ZN80]
IPI00888430	69	IPI00888430	DNAH17	0.0347222	0.333333	0	17	0.764459	5.56194	6.83556e-06	Inf	0	0.0848296	19 x 1	17 q25	dynein, axonemal, heavy chain 17 [Source:HGNC Symbol;Acc:2946]
IPI00328609	70	IPI00328609	SERPINA4	0.0305556	0.333333	0	12	0.762266	5.52378	7.48511e-06	Inf	0	0.0856443	19 x 1	14 q32	serpin peptidase inhibitor, clade A (alpha-1 antiproteinase, antitrypsin), member 4 [Source:HGNC Symbol;Acc:8948]
IPI00021302	71	IPI00021302	SUSD2	0.0326389	0.333333	0	12	0.752788	5.36394	1.09633e-05	Inf	0	0.0904203	20 x 1	22 q11	sushi domain containing 2 [Source:HGNC Symbol;Acc:30667]
IPI00414684	72	IPI00414684	SEMG1	0.0347222	0.333333	0	17	0.749828	5.31564	1.23087e-05	Inf	0	0.0848296	19 x 1	20 q13	semenogelin I [Source:HGNC Symbol;Acc:10742]
IPI00032541	73	IPI00032541	KRT85	0.0361111	0.333333	0	17	0.723339	4.91353	3.24843e-05	Inf	0	0.0873201	20 x 1	12 q13	keratin 85 [Source:HGNC Symbol;Acc:6462]
IPI00450768	74	IPI00450768	KRT17	0.0638889	0.333333	0	25	0.721615	4.88907	3.44716e-05	Inf	0	0.11995	23 x 1	17 q21	keratin 17 [Source:HGNC Symbol;Acc:6427]
IPI00021145	75	IPI00021145	CDC14A	0.0395833	0.333333	0	17	0.721135	4.88229	3.50438e-05	Inf	0	0.0941287	20 x 1	1 p21	CDC14 cell division cycle 14 homolog A (S. cerevisiae) [Source:HGNC Symbol;Acc:1718]
IPI00289831	76	IPI00289831	PTPRS	0.0395833	0.333333	0	17	0.718482	4.84509	3.83579e-05	Inf	0	0.0941287	20 x 1	19 p13	protein tyrosine phosphatase, receptor type, S [Source:HGNC Symbol;Acc:9681]
IPI00002606	77	IPI00002606	SCIN	0.0395833	0.333333	0	17	0.70157	4.61781	6.67119e-05	Inf	0	0.0941287	20 x 1	7 p21	scinderin [Source:HGNC Symbol;Acc:21695]
IPI00747180	78	IPI00747180	WDR52	0.0486111	0.333333	0	25	0.693417	4.51388	8.59714e-05	Inf	0	0.0916722	19 x 1	3 q13	WD repeat domain 52 [Source:HGNC Symbol;Acc:25631]
IPI00007047	79	IPI00007047	S100A8	0.0347222	0.333333	0	12	0.671139	4.24631	0.000165298	Inf	0	0.0980383	19 x 1	1 q21	S100 calcium binding protein A8 [Source:HGNC Symbol;Acc:10498]
IPI00290078	80	IPI00290078	KRT4	0.0513889	0.333333	0	25	0.658262	4.10145	0.000235462	Inf	0	0.0957953	20 x 1	12 q13	keratin 4 [Source:HGNC Symbol;Acc:6441]
IPI00651768	81	IPI00651768	HAVCR2	0.0604167	0.333333	0	29	0.629566	3.80068	0.000489739	Inf	0	0.101536	19 x 1	5 q33	hepatitis A virus cellular receptor 2 [Source:HGNC Symbol;Acc:18437]
IPI00945315	82	IPI00945315	RIIAD1	0.0534722	0.333333	0	25	0.616124	3.66899	0.000673701	Inf	0	0.0996345	20 x 1	1 q21	regulatory subunit of type II PKA R-subunit (RIIa) domain containing 1 [Source:HGNC Symbol;Acc:26686]
IPI00746419	83	IPI00746419	FRY	0.0486111	0.333333	0	21	0.602104	3.53714	0.000925697	Inf	0	0.104016	19 x 1	13 q13	furry homolog (Drosophila) [Source:HGNC Symbol;Acc:20367]

## Sheet: F
	Rank	ID	Symbol	mean expression	max delta e	min delta e	% high expressed	correlation	->t.score	->p.value	chi2	->p.value.	SD	Metagene	Chromosome	Description
IPI00014375	1	IPI00014375	ENPEP	0.123611	0.75	0	100	0.916902	10.7755	1.5247e-10	Inf	0	0.193301	40 x 7	4 q25	glutamyl aminopeptidase (aminopeptidase A) [Source:HGNC Symbol;Acc:3355]
IPI00016007	2	IPI00016007	MYO5C	0.180556	0.666667	0	100	0.908871	10.2211	4.04852e-10	Inf	0	0.229664	40 x 12	15 q21	myosin VC [Source:HGNC Symbol;Acc:7604]
IPI00827500	3	IPI00827500		0.11875	0.666667	0	100	0.894804	9.40062	1.8359e-09	Inf	0	0.178515	39 x 12	NA
IPI00016334	4	IPI00016334	MCAM	0.156944	0.75	0	100	0.88786	9.05086	3.58696e-09	Inf	0	0.223656	40 x 13	11 q23	melanoma cell adhesion molecule [Source:HGNC Symbol;Acc:6934]
IPI00000807	5	IPI00000807	MYO5A	0.180556	0.666667	0	100	0.868438	8.21573	1.89232e-08	Inf	0	0.239951	40 x 12	15 q21	myosin VA (heavy chain 12, myoxin) [Source:HGNC Symbol;Acc:7602]
IPI00827695	6	IPI00827695		0.122222	0.75	0	100	0.868293	8.21014	1.91407e-08	Inf	0	0.221962	40 x 13	NA
IPI00940245	7	IPI00940245	IGHA2	0.151389	0.75	0	100	0.861048	7.94194	3.33029e-08	Inf	0	0.185	40 x 8	14 q32	immunoglobulin heavy constant alpha 2 (A2m marker) [Source:HGNC Symbol;Acc:5479]
IPI00339225	8	IPI00339225	FN1	0.122222	0.75	0	100	0.860845	7.93473	3.38071e-08	Inf	0	0.199011	40 x 6	2 q35	fibronectin 1 [Source:HGNC Symbol;Acc:3778]
IPI00604727	9	IPI00604727	BTBD11	0.132639	0.666667	0	100	0.852334	7.644	6.23132e-08	Inf	0	0.209236	40 x 12	12 q23	BTB (POZ) domain containing 11 [Source:HGNC Symbol;Acc:23844]
IPI00399007	10	IPI00399007	IGHG2	0.166667	0.75	0	100	0.850747	7.59235	6.95455e-08	Inf	0	0.188626	40 x 8	14 q32	immunoglobulin heavy constant gamma 2 (G2m marker) [Source:HGNC Symbol;Acc:5526]
IPI00816409	11	IPI00816409		0.161806	0.666667	0	100	0.846397	7.45457	9.338e-08	Inf	0	0.172959	40 x 14	NA
IPI00743194	12	IPI00743194	IGKV2D-29	0.152083	0.666667	0	100	0.843681	7.37125	1.11735e-07	Inf	0	0.192386	37 x 13	2 p11	immunoglobulin kappa variable 2D-29 [Source:HGNC Symbol;Acc:5800]
IPI00007411	13	IPI00007411	AKAP11	0.156944	0.666667	0	100	0.831709	7.02626	2.3721e-07	Inf	0	0.211157	40 x 10	13 q14	A kinase (PRKA) anchor protein 11 [Source:HGNC Symbol;Acc:369]
IPI00186826	14	IPI00186826	EPHB4	0.151389	0.666667	0	100	0.827725	6.9188	3.00857e-07	Inf	0	0.214843	40 x 9	7 q22	EPH receptor B4 [Source:HGNC Symbol;Acc:3395]
IPI00012911	15	IPI00012911		0.106944	0.666667	0	29	0.824972	6.84649	3.53339e-07	Inf	0	0.20851	37 x 13	NA
IPI00000728	16	IPI00000728	USP15	0.143056	0.666667	0	100	0.808574	6.44558	8.72212e-07	Inf	0	0.21001	40 x 9	12 q14	ubiquitin specific peptidase 15 [Source:HGNC Symbol;Acc:12613]
IPI00385217	17	IPI00385217	MEX3A	0.154861	0.75	0	100	0.806747	6.40379	9.59458e-07	Inf	0	0.211874	40 x 14	1 q22	mex-3 homolog A (C. elegans) [Source:HGNC Symbol;Acc:33482]
IPI00045051	18	IPI00045051	PURB	0.120139	0.5	0	100	0.799865	6.25096	1.36223e-06	Inf	0	0.160839	36 x 11	7 p13	purine-rich element binding protein B [Source:HGNC Symbol;Acc:9702]
IPI00297124	19	IPI00297124	IL6ST	0.108333	0.5	0	42	0.796618	6.18126	1.59981e-06	Inf	0	0.146125	37 x 9	5 q11	interleukin 6 signal transducer (gp130, oncostatin M receptor) [Source:HGNC Symbol;Acc:6021]
IPI00827875	20	IPI00827875	IGLV1-51	0.136111	1	0	100	0.794762	6.1421	1.75149e-06	Inf	0	0.241906	40 x 14	22 q11	immunoglobulin lambda variable 1-51 [Source:HGNC Symbol;Acc:5882]
IPI00001754	21	IPI00001754	F11R	0.15	1	0	100	0.789668	6.03694	2.23576e-06	Inf	0	0.250024	40 x 9	1 q23	F11 receptor [Source:HGNC Symbol;Acc:14685]
IPI00886901	22	IPI00886901		0.120833	0.5	0	100	0.752968	5.36692	1.08854e-05	Inf	0	0.161683	40 x 7	NA
IPI00043550	23	IPI00043550	FAAH2	0.1	0.5	0	33	0.734275	5.07335	2.20589e-05	Inf	0	0.16389	40 x 8	X p11	fatty acid amide hydrolase 2 [Source:HGNC Symbol;Acc:26440]
IPI00384404	24	IPI00384404		0.131944	0.4	0	100	0.727272	4.97007	2.83225e-05	Inf	0	0.157034	37 x 13	NA
IPI00010949	25	IPI00010949	SIAE	0.13125	0.5	0	100	0.713474	4.77604	4.53703e-05	Inf	0	0.160187	37 x 9	11 q24	sialic acid acetylesterase [Source:HGNC Symbol;Acc:18187]
IPI00009027	26	IPI00009027	REG1A	0.133333	0.666667	0	100	0.703702	4.64557	6.23444e-05	Inf	0	0.206828	40 x 7	2 p12	regenerating islet-derived 1 alpha [Source:HGNC Symbol;Acc:9951]
IPI00940046	27	IPI00940046	ASAH1	0.14375	1	0	100	0.699005	4.58474	7.23169e-05	Inf	0	0.25194	40 x 12	8 p22	N-acylsphingosine amidohydrolase (acid ceramidase) 1 [Source:HGNC Symbol;Acc:735]
IPI00027381	28	IPI00027381	LY75	0.139583	0.666667	0	100	0.683202	4.38835	0.000116823	Inf	0	0.2074	40 x 9	2 q24	lymphocyte antigen 75 [Source:HGNC Symbol;Acc:6729]
IPI00022959	29	IPI00022959	PVRL3	0.1	0.75	0	25	0.679298	4.34167	0.000130938	Inf	0	0.204833	40 x 7	3 q13	poliovirus receptor-related 3 [Source:HGNC Symbol;Acc:17664]
IPI00176210	30	IPI00176210	HEATR7B2	0.13125	0.666667	0	100	0.675891	4.30149	0.000144447	Inf	0	0.200381	40 x 9	5 p13	HEAT repeat family member 7B2 [Source:HGNC Symbol;Acc:26857]
IPI00328493	31	IPI00328493	IGHV4-59	0.135417	0.4	0	100	0.667705	4.20702	0.000181951	Inf	0	0.158748	40 x 6	14 q32	immunoglobulin heavy variable 4-59 [Source:HGNC Symbol;Acc:5654]
IPI00001593	32	IPI00001593	PRCP	0.156944	0.666667	0	100	0.663014	4.15413	0.000207043	Inf	0	0.19939	40 x 10	11 q14	prolylcarboxypeptidase (angiotensinase C) [Source:HGNC Symbol;Acc:9344]
IPI00152474	33	IPI00152474	WNK3	0.140278	0.5	0	100	0.593603	3.45973	0.0011146	Inf	0	0.160909	38 x 8	X p11	WNK lysine deficient protein kinase 3 [Source:HGNC Symbol;Acc:14543]
IPI00005800	34	IPI00005800		0.14375	0.666667	0	100	0.589997	3.42744	0.00120411	Inf	0	0.183354	37 x 10	NA
IPI00301395	35	IPI00301395	CPVL	0.122222	0.5	0	100	0.534181	2.96383	0.00358511	Inf	0	0.162236	36 x 9	7 p14	carboxypeptidase, vitellogenic-like [Source:HGNC Symbol;Acc:14399]
IPI00465294	36	IPI00465294	CDC5L	0.186111	0.5	0	100	0.499009	2.70086	0.00652663	Inf	0	0.152805	37 x 9	6 p21	CDC5 cell division cycle 5-like (S. pombe) [Source:HGNC Symbol;Acc:1743]
IPI00029817	37	IPI00029817	NEU1	0.165972	0.6	0	100	0.482098	2.58098	0.00852403	Inf	0	0.213691	36 x 10	6 p21	sialidase 1 (lysosomal sialidase) [Source:HGNC Symbol;Acc:7758]

## Sheet: G
	Rank	ID	Symbol	mean expression	max delta e	min delta e	% high expressed	correlation	->t.score	->p.value	chi2	->p.value.	SD	Metagene	Chromosome	Description
IPI00003469	1	IPI00003469		0.0104167	0.25	0	4	0.993719	41.6499	0	Inf	0	0.051031	13 x 1	NA
IPI00003929	2	IPI00003929	GSTA3	0.0104167	0.25	0	4	0.993719	41.6499	0	Inf	0	0.051031	13 x 1	6 p12	glutathione S-transferase alpha 3 [Source:HGNC Symbol;Acc:4628]
IPI00005512	3	IPI00005512	PARVG	0.0104167	0.25	0	4	0.993719	41.6499	0	Inf	0	0.051031	13 x 1	22 q13	parvin, gamma [Source:HGNC Symbol;Acc:14654]
IPI00005700	4	IPI00005700	CEP57	0.0104167	0.25	0	4	0.993719	41.6499	0	Inf	0	0.051031	13 x 1	11 q21	centrosomal protein 57kDa [Source:HGNC Symbol;Acc:30794]
IPI00006648	5	IPI00006648	RABGAP1L	0.0104167	0.25	0	4	0.993719	41.6499	0	Inf	0	0.051031	13 x 1	1 q25	RAB GTPase activating protein 1-like [Source:HGNC Symbol;Acc:24663]
IPI00007899	6	IPI00007899		0.0104167	0.25	0	4	0.993719	41.6499	0	Inf	0	0.051031	13 x 1	NA
IPI00009992	7	IPI00009992	ADAP1	0.0104167	0.25	0	4	0.993719	41.6499	0	Inf	0	0.051031	13 x 1	7 p22	ArfGAP with dual PH domains 1 [Source:HGNC Symbol;Acc:16486]
IPI00014516	8	IPI00014516	CALD1	0.0104167	0.25	0	4	0.993719	41.6499	0	Inf	0	0.051031	13 x 1	7 q33	caldesmon 1 [Source:HGNC Symbol;Acc:1441]
IPI00015963	9	IPI00015963	TRPA1	0.0104167	0.25	0	4	0.993719	41.6499	0	Inf	0	0.051031	13 x 1	8 q13	transient receptor potential cation channel, subfamily A, member 1 [Source:HGNC Symbol;Acc:497]
IPI00017619	10	IPI00017619	CCDC19	0.0104167	0.25	0	4	0.993719	41.6499	0	Inf	0	0.051031	13 x 1	1 q23	coiled-coil domain containing 19 [Source:HGNC Symbol;Acc:17229]
IPI00019180	11	IPI00019180	GPC5	0.0104167	0.25	0	4	0.993719	41.6499	0	Inf	0	0.051031	13 x 1	13 q31	glypican 5 [Source:HGNC Symbol;Acc:4453]
IPI00019996	12	IPI00019996	SLTM	0.0104167	0.25	0	4	0.993719	41.6499	0	Inf	0	0.051031	13 x 1	15 q22	SAFB-like, transcription modulator [Source:HGNC Symbol;Acc:20709]
IPI00024601	13	IPI00024601	CA10	0.0104167	0.25	0	4	0.993719	41.6499	0	Inf	0	0.051031	13 x 1	17 q22	carbonic anhydrase X [Source:HGNC Symbol;Acc:1369]
IPI00025447	14	IPI00025447		0.0104167	0.25	0	4	0.993719	41.6499	0	Inf	0	0.051031	13 x 1	NA
IPI00025465	15	IPI00025465	OGN	0.0104167	0.25	0	4	0.993719	41.6499	0	Inf	0	0.051031	13 x 1	9 q22	osteoglycin [Source:HGNC Symbol;Acc:8126]
IPI00030542	16	IPI00030542	CTAGE8	0.0104167	0.25	0	4	0.993719	41.6499	0	Inf	0	0.051031	13 x 1	7 q35	CTAGE family, member 8 [Source:HGNC Symbol;Acc:37294]
IPI00031461	17	IPI00031461	GDI2	0.0104167	0.25	0	4	0.993719	41.6499	0	Inf	0	0.051031	13 x 1	10 p15	GDP dissociation inhibitor 2 [Source:HGNC Symbol;Acc:4227]
IPI00107366	18	IPI00107366	GKAP1	0.0104167	0.25	0	4	0.993719	41.6499	0	Inf	0	0.051031	13 x 1	9 q21	G kinase anchoring protein 1 [Source:HGNC Symbol;Acc:17496]
IPI00168165	19	IPI00168165	CLASP2	0.0104167	0.25	0	4	0.993719	41.6499	0	Inf	0	0.051031	13 x 1	3 p22	cytoplasmic linker associated protein 2 [Source:HGNC Symbol;Acc:17078]
IPI00171626	20	IPI00171626	LPCAT1	0.0208333	0.5	0	4	0.993719	41.6499	0	Inf	0	0.102062	13 x 1	5 p15	lysophosphatidylcholine acyltransferase 1 [Source:HGNC Symbol;Acc:25718]
IPI00171791	21	IPI00171791	NIN	0.0104167	0.25	0	4	0.993719	41.6499	0	Inf	0	0.051031	13 x 1	14 q22	ninein (GSK3B interacting protein) [Source:HGNC Symbol;Acc:14906]
IPI00173346	22	IPI00173346	PGM2L1	0.0104167	0.25	0	4	0.993719	41.6499	0	Inf	0	0.051031	13 x 1	11 q13	phosphoglucomutase 2-like 1 [Source:HGNC Symbol;Acc:20898]
IPI00175193	23	IPI00175193	KIF4B	0.0104167	0.25	0	4	0.993719	41.6499	0	Inf	0	0.051031	13 x 1	5 q33	kinesin family member 4B [Source:HGNC Symbol;Acc:6322]
IPI00178150	24	IPI00178150	KIF4A	0.0104167	0.25	0	4	0.993719	41.6499	0	Inf	0	0.051031	13 x 1	X q13	kinesin family member 4A [Source:HGNC Symbol;Acc:13339]
IPI00182469	25	IPI00182469	CTNND1	0.0208333	0.5	0	4	0.993719	41.6499	0	Inf	0	0.102062	13 x 1	11 q12	catenin (cadherin-associated protein), delta 1 [Source:HGNC Symbol;Acc:2515]
IPI00185361	26	IPI00185361	DDX55	0.0104167	0.25	0	4	0.993719	41.6499	0	Inf	0	0.051031	13 x 1	12 q24	DEAD (Asp-Glu-Ala-Asp) box polypeptide 55 [Source:HGNC Symbol;Acc:20085]
IPI00216219	27	IPI00216219	TJP1	0.0104167	0.25	0	4	0.993719	41.6499	0	Inf	0	0.051031	13 x 1	15 q13	tight junction protein 1 (zona occludens 1) [Source:HGNC Symbol;Acc:11827]
IPI00216308	28	IPI00216308	VDAC1	0.0104167	0.25	0	4	0.993719	41.6499	0	Inf	0	0.051031	13 x 1	5 q31	voltage-dependent anion channel 1 [Source:HGNC Symbol;Acc:12669]
IPI00217435	29	IPI00217435	SCUBE1	0.0104167	0.25	0	4	0.993719	41.6499	0	Inf	0	0.051031	13 x 1	22 q13	signal peptide, CUB domain, EGF-like 1 [Source:HGNC Symbol;Acc:13441]
IPI00218539	30	IPI00218539	COL11A1	0.0104167	0.25	0	4	0.993719	41.6499	0	Inf	0	0.051031	13 x 1	1 p21	collagen, type XI, alpha 1 [Source:HGNC Symbol;Acc:2186]
IPI00219689	31	IPI00219689	VAV3	0.0104167	0.25	0	4	0.993719	41.6499	0	Inf	0	0.051031	13 x 1	1 p13	vav 3 guanine nucleotide exchange factor [Source:HGNC Symbol;Acc:12659]
IPI00220522	32	IPI00220522	GOLGA4	0.0104167	0.25	0	4	0.993719	41.6499	0	Inf	0	0.051031	13 x 1	3 p22	golgin A4 [Source:HGNC Symbol;Acc:4427]
IPI00238725	33	IPI00238725	CCDC57	0.0104167	0.25	0	4	0.993719	41.6499	0	Inf	0	0.051031	13 x 1	17 q25	coiled-coil domain containing 57 [Source:HGNC Symbol;Acc:27564]
IPI00294840	34	IPI00294840	AIM1	0.0104167	0.25	0	4	0.993719	41.6499	0	Inf	0	0.051031	13 x 1	6 q21	absent in melanoma 1 [Source:HGNC Symbol;Acc:356]
IPI00307433	35	IPI00307433	STS	0.0208333	0.5	0	4	0.993719	41.6499	0	Inf	0	0.102062	13 x 1	X p22	steroid sulfatase (microsomal), isozyme S [Source:HGNC Symbol;Acc:11425]
IPI00334996	36	IPI00334996	ADAMTS13	0.0104167	0.25	0	4	0.993719	41.6499	0	Inf	0	0.051031	13 x 1	NA	ADAM metallopeptidase with thrombospondin type 1 motif, 13 [Source:HGNC Symbol;Acc:1366]
IPI00382424	37	IPI00382424		0.0104167	0.25	0	4	0.993719	41.6499	0	Inf	0	0.051031	13 x 1	NA
IPI00384080	38	IPI00384080	CCDC88B	0.0104167	0.25	0	4	0.993719	41.6499	0	Inf	0	0.051031	13 x 1	11 q13	coiled-coil domain containing 88B [Source:HGNC Symbol;Acc:26757]
IPI00384689	39	IPI00384689	PDXDC1	0.0104167	0.25	0	4	0.993719	41.6499	0	Inf	0	0.051031	13 x 1	16 p13	pyridoxal-dependent decarboxylase domain containing 1 [Source:HGNC Symbol;Acc:28995]
IPI00385288	40	IPI00385288	ABHD12B	0.0104167	0.25	0	4	0.993719	41.6499	0	Inf	0	0.051031	13 x 1	14 q22	abhydrolase domain containing 12B [Source:HGNC Symbol;Acc:19837]
IPI00397809	41	IPI00397809	KIF21B	0.0104167	0.25	0	4	0.993719	41.6499	0	Inf	0	0.051031	13 x 1	1 q32	kinesin family member 21B [Source:HGNC Symbol;Acc:29442]
IPI00409676	42	IPI00409676	PLCH2	0.0104167	0.25	0	4	0.993719	41.6499	0	Inf	0	0.051031	13 x 1	1 p36	phospholipase C, eta 2 [Source:HGNC Symbol;Acc:29037]
IPI00414909	43	IPI00414909	NAGA	0.0104167	0.25	0	4	0.993719	41.6499	0	Inf	0	0.051031	13 x 1	22 q13	N-acetylgalactosaminidase, alpha- [Source:HGNC Symbol;Acc:7631]
IPI00418246	44	IPI00418246		0.0104167	0.25	0	4	0.993719	41.6499	0	Inf	0	0.051031	13 x 1	NA
IPI00436355	45	IPI00436355	PRKG1	0.0104167	0.25	0	4	0.993719	41.6499	0	Inf	0	0.051031	13 x 1	10 q11	protein kinase, cGMP-dependent, type I [Source:HGNC Symbol;Acc:9414]
IPI00442909	46	IPI00442909		0.0104167	0.25	0	4	0.993719	41.6499	0	Inf	0	0.051031	13 x 1	NA
IPI00465170	47	IPI00465170	NT5DC3	0.0104167	0.25	0	4	0.993719	41.6499	0	Inf	0	0.051031	13 x 1	12 q23	5'-nucleotidase domain containing 3 [Source:HGNC Symbol;Acc:30826]
IPI00549825	48	IPI00549825	TKTL2	0.0104167	0.25	0	4	0.993719	41.6499	0	Inf	0	0.051031	13 x 1	4 q32	transketolase-like 2 [Source:HGNC Symbol;Acc:25313]
IPI00550364	49	IPI00550364	PGM2	0.0104167	0.25	0	4	0.993719	41.6499	0	Inf	0	0.051031	13 x 1	4 p14	phosphoglucomutase 2 [Source:HGNC Symbol;Acc:8906]
IPI00556574	50	IPI00556574	SYMPK	0.0104167	0.25	0	4	0.993719	41.6499	0	Inf	0	0.051031	13 x 1	19 q13	symplekin [Source:HGNC Symbol;Acc:22935]
IPI00644892	51	IPI00644892	CROCC	0.0104167	0.25	0	4	0.993719	41.6499	0	Inf	0	0.051031	13 x 1	1 p36	ciliary rootlet coiled-coil, rootletin [Source:HGNC Symbol;Acc:21299]
IPI00657682	52	IPI00657682	GSTA1	0.0104167	0.25	0	4	0.993719	41.6499	0	Inf	0	0.051031	13 x 1	6 p12	glutathione S-transferase alpha 1 [Source:HGNC Symbol;Acc:4626]
IPI00741853	53	IPI00741853		0.0104167	0.25	0	4	0.993719	41.6499	0	Inf	0	0.051031	13 x 1	NA
IPI00783024	54	IPI00783024		0.0104167	0.25	0	4	0.993719	41.6499	0	Inf	0	0.051031	13 x 1	NA
IPI00786880	55	IPI00786880	MYO15B	0.0104167	0.25	0	4	0.993719	41.6499	0	Inf	0	0.051031	13 x 1	17 q25	Putative unconventional myosin-XVB [Source:UniProtKB/Swiss-Prot;Acc:Q96JP2]
IPI00788247	56	IPI00788247	KIF26A	0.0104167	0.25	0	4	0.993719	41.6499	0	Inf	0	0.051031	13 x 1	14 q32	kinesin family member 26A [Source:HGNC Symbol;Acc:20226]
IPI00788666	57	IPI00788666	LOXHD1	0.0104167	0.25	0	4	0.993719	41.6499	0	Inf	0	0.051031	13 x 1	18 q21	lipoxygenase homology domains 1 [Source:HGNC Symbol;Acc:26521]
IPI00847544	58	IPI00847544	FMNL3	0.0104167	0.25	0	4	0.993719	41.6499	0	Inf	0	0.051031	13 x 1	12 q13	formin-like 3 [Source:HGNC Symbol;Acc:23698]
IPI00854651	59	IPI00854651	FMN1	0.0104167	0.25	0	4	0.993719	41.6499	0	Inf	0	0.051031	13 x 1	15 q13	formin 1 [Source:HGNC Symbol;Acc:3768]
IPI00885054	60	IPI00885054	CCDC88B	0.0104167	0.25	0	4	0.993719	41.6499	0	Inf	0	0.051031	13 x 1	11 q13	coiled-coil domain containing 88B [Source:HGNC Symbol;Acc:26757]
IPI00918002	61	IPI00918002		0.0104167	0.25	0	4	0.993719	41.6499	0	Inf	0	0.051031	13 x 1	NA
IPI00943759	62	IPI00943759		0.0104167	0.25	0	4	0.993719	41.6499	0	Inf	0	0.051031	13 x 1	NA
IPI00945229	63	IPI00945229	MGAM	0.0104167	0.25	0	4	0.993719	41.6499	0	Inf	0	0.051031	13 x 1	NA	maltase-glucoamylase (alpha-glucosidase) [Source:HGNC Symbol;Acc:7043]
IPI00945384	64	IPI00945384	ATP1B3	0.0208333	0.5	0	4	0.993719	41.6499	0	Inf	0	0.102062	13 x 1	3 q23	ATPase, Na+/K+ transporting, beta 3 polypeptide [Source:HGNC Symbol;Acc:806]
IPI00010405	65	IPI00010405	ROR1	0.01875	0.25	0	8	0.971897	19.3649	1.33227e-15	Inf	0	0.0639506	10 x 1	1 p31	receptor tyrosine kinase-like orphan receptor 1 [Source:HGNC Symbol;Acc:10256]
IPI00014301	66	IPI00014301	OXA1L	0.01875	0.25	0	8	0.971897	19.3649	1.33227e-15	Inf	0	0.0639506	10 x 1	14 q11	oxidase (cytochrome c) assembly 1-like [Source:HGNC Symbol;Acc:8526]
IPI00000837	67	IPI00000837	GRM3	0.0416667	0.5	0	12	0.970482	18.8741	2.22045e-15	Inf	0	0.122868	16 x 1	7 q21	glutamate receptor, metabotropic 3 [Source:HGNC Symbol;Acc:4595]
IPI00002127	68	IPI00002127		0.0173611	0.25	0	8	0.957486	15.5678	1.16018e-13	Inf	0	0.0600883	14 x 6	NA
IPI00013972	69	IPI00013972	CEACAM8	0.0173611	0.25	0	8	0.957486	15.5678	1.16018e-13	Inf	0	0.0600883	14 x 6	19 q13	carcinoembryonic antigen-related cell adhesion molecule 8 [Source:HGNC Symbol;Acc:1820]
IPI00219831	70	IPI00219831	CDC14A	0.0173611	0.25	0	8	0.957486	15.5678	1.16018e-13	Inf	0	0.0600883	14 x 6	1 p21	CDC14 cell division cycle 14 homolog A (S. cerevisiae) [Source:HGNC Symbol;Acc:1718]
IPI00298994	71	IPI00298994	TLN1	0.0173611	0.25	0	8	0.957486	15.5678	1.16018e-13	Inf	0	0.0600883	14 x 6	9 p13	talin 1 [Source:HGNC Symbol;Acc:11845]
IPI00456492	72	IPI00456492	CROCC	0.0173611	0.25	0	8	0.957486	15.5678	1.16018e-13	Inf	0	0.0600883	14 x 6	1 p36	ciliary rootlet coiled-coil, rootletin [Source:HGNC Symbol;Acc:21299]
IPI00384653	73	IPI00384653		0.0243056	0.25	0	12	0.909532	10.264	3.74884e-10	Inf	0	0.0672042	14 x 6	NA
IPI00009197	74	IPI00009197	REG1B	0.0173611	0.25	0	8	0.886336	8.97821	4.13042e-09	Inf	0	0.0600883	12 x 4	2 p12	regenerating islet-derived 1 beta [Source:HGNC Symbol;Acc:9952]
IPI00016768	75	IPI00016768	LDHAL6B	0.0173611	0.25	0	8	0.886336	8.97821	4.13042e-09	Inf	0	0.0600883	12 x 4	15 q22	lactate dehydrogenase A-like 6B [Source:HGNC Symbol;Acc:21481]
IPI00021428	76	IPI00021428	ACTA1	0.0173611	0.25	0	8	0.886336	8.97821	4.13042e-09	Inf	0	0.0600883	12 x 4	1 q42	actin, alpha 1, skeletal muscle [Source:HGNC Symbol;Acc:129]
IPI00830088	77	IPI00830088		0.0173611	0.25	0	8	0.886336	8.97821	4.13042e-09	Inf	0	0.0600883	12 x 4	NA
IPI00644691	78	IPI00644691	RENBP	0.0430556	0.5	0	17	0.86456	8.06946	2.55623e-08	Inf	0	0.114411	13 x 3	X q28	renin binding protein [Source:HGNC Symbol;Acc:9959]
IPI00220368	79	IPI00220368	SLC23A1	0.0173611	0.25	0	8	0.858223	7.8426	4.09857e-08	Inf	0	0.0600883	14 x 4	5 q31	solute carrier family 23 (nucleobase transporters), member 1 [Source:HGNC Symbol;Acc:10974]
IPI00329217	80	IPI00329217	ZNF575	0.0173611	0.25	0	8	0.858223	7.8426	4.09857e-08	Inf	0	0.0600883	14 x 4	19 q13	zinc finger protein 575 [Source:HGNC Symbol;Acc:27606]
IPI00027491	81	IPI00027491	FCER2	0.0256944	0.25	0	12	0.853963	7.69783	5.5595e-08	Inf	0	0.0705361	10 x 1	19 p13	Fc fragment of IgE, low affinity II, receptor for (CD23) [Source:HGNC Symbol;Acc:3612]
IPI00100630	82	IPI00100630	MLLT1	0.0256944	0.25	0	12	0.853963	7.69783	5.5595e-08	Inf	0	0.0705361	10 x 1	19 p13	myeloid/lymphoid or mixed-lineage leukemia (trithorax homolog, Drosophila); translocated to, 1 [Source:HGNC Symbol;Acc:7134]
IPI00019580	83	IPI00019580	PLG	0.0173611	0.25	0	8	0.847236	7.48073	8.82829e-08	Inf	0	0.0600883	12 x 2	6 q26	plasminogen [Source:HGNC Symbol;Acc:9071]
IPI00169383	84	IPI00169383	PGK1	0.0173611	0.25	0	8	0.847236	7.48073	8.82829e-08	Inf	0	0.0600883	12 x 2	X q21	phosphoglycerate kinase 1 [Source:HGNC Symbol;Acc:8896]
IPI00790648	85	IPI00790648	TF	0.0173611	0.25	0	8	0.847236	7.48073	8.82829e-08	Inf	0	0.0600883	12 x 2	3 q22	transferrin [Source:HGNC Symbol;Acc:11740]
IPI00879461	86	IPI00879461		0.0173611	0.25	0	8	0.847236	7.48073	8.82829e-08	Inf	0	0.0600883	12 x 2	NA
IPI00013988	87	IPI00013988	ARHGAP5	0.0173611	0.25	0	8	0.83858	7.21998	1.55135e-07	Inf	0	0.0600883	14 x 1	14 q12	Rho GTPase activating protein 5 [Source:HGNC Symbol;Acc:675]
IPI00023503	88	IPI00023503	CDK3	0.0173611	0.25	0	8	0.83858	7.21998	1.55135e-07	Inf	0	0.0600883	14 x 1	17 q25	cyclin-dependent kinase 3 [Source:HGNC Symbol;Acc:1772]
IPI00023672	89	IPI00023672	EZH1	0.0173611	0.25	0	8	0.83858	7.21998	1.55135e-07	Inf	0	0.0600883	14 x 1	17 q21	enhancer of zeste homolog 1 (Drosophila) [Source:HGNC Symbol;Acc:3526]
IPI00759806	90	IPI00759806	ENO1	0.0173611	0.25	0	8	0.83858	7.21998	1.55135e-07	Inf	0	0.0600883	14 x 1	1 p36	enolase 1, (alpha) [Source:HGNC Symbol;Acc:3350]
IPI00216550	91	IPI00216550	CD55	0.0347222	0.5	0	8	0.823776	6.81556	3.78574e-07	Inf	0	0.120177	13 x 1	1 q32	CD55 molecule, decay accelerating factor for complement (Cromer blood group) [Source:HGNC Symbol;Acc:2665]
IPI00398162	92	IPI00398162	NRAP	0.0173611	0.25	0	8	0.823776	6.81556	3.78574e-07	Inf	0	0.0600883	13 x 1	10 q25	nebulin-related anchoring protein [Source:HGNC Symbol;Acc:7988]
IPI00002850	93	IPI00002850	HLF	0.01875	0.25	0	8	0.822606	6.78558	4.04803e-07	Inf	0	0.0639506	13 x 1	17 q22	hepatic leukemia factor [Source:HGNC Symbol;Acc:4977]
IPI00010810	94	IPI00010810	ETFA	0.01875	0.25	0	8	0.822606	6.78558	4.04803e-07	Inf	0	0.0639506	13 x 1	15 q24	electron-transfer-flavoprotein, alpha polypeptide [Source:HGNC Symbol;Acc:3481]
IPI00013180	95	IPI00013180	BUD31	0.01875	0.25	0	8	0.822606	6.78558	4.04803e-07	Inf	0	0.0639506	13 x 1	7 q22	BUD31 homolog (S. cerevisiae) [Source:HGNC Symbol;Acc:29629]
IPI00026219	96	IPI00026219	CPSF1	0.01875	0.25	0	8	0.822606	6.78558	4.04803e-07	Inf	0	0.0639506	13 x 1	NA	cleavage and polyadenylation specific factor 1, 160kDa [Source:HGNC Symbol;Acc:2324]
IPI00152510	97	IPI00152510	DDX54	0.01875	0.25	0	8	0.822606	6.78558	4.04803e-07	Inf	0	0.0639506	13 x 1	12 q24	DEAD (Asp-Glu-Ala-Asp) box polypeptide 54 [Source:HGNC Symbol;Acc:20084]
IPI00218087	98	IPI00218087	SRGAP3	0.01875	0.25	0	8	0.822606	6.78558	4.04803e-07	Inf	0	0.0639506	13 x 1	3 p25	SLIT-ROBO Rho GTPase activating protein 3 [Source:HGNC Symbol;Acc:19744]
IPI00219173	99	IPI00219173	EXO1	0.01875	0.25	0	8	0.822606	6.78558	4.04803e-07	Inf	0	0.0639506	13 x 1	1 q43	exonuclease 1 [Source:HGNC Symbol;Acc:3511]
IPI00411733	100	IPI00411733	DHX30	0.01875	0.25	0	8	0.822606	6.78558	4.04803e-07	Inf	0	0.0639506	13 x 1	3 p21	DEAH (Asp-Glu-Ala-His) box polypeptide 30 [Source:HGNC Symbol;Acc:16716]
IPI00553197	101	IPI00553197	KCNMA1	0.01875	0.25	0	8	0.822606	6.78558	4.04803e-07	Inf	0	0.0639506	13 x 1	10 q22	potassium large conductance calcium-activated channel, subfamily M, alpha member 1 [Source:HGNC Symbol;Acc:6284]
IPI00936068	102	IPI00936068		0.01875	0.25	0	8	0.822606	6.78558	4.04803e-07	Inf	0	0.0639506	13 x 1	NA
IPI00946991	103	IPI00946991	ERC2	0.01875	0.25	0	8	0.822606	6.78558	4.04803e-07	Inf	0	0.0639506	13 x 1	3 p14	ELKS/RAB6-interacting/CAST family member 2 [Source:HGNC Symbol;Acc:31922]
IPI00884114	104	IPI00884114		0.0340278	0.25	0	17	0.819972	6.71905	4.69867e-07	Inf	0	0.0787093	10 x 1	NA
IPI00923551	105	IPI00923551		0.0173611	0.25	0	8	0.817958	6.66907	5.25744e-07	Inf	0	0.0600883	14 x 1	NA
IPI00021841	106	IPI00021841	APOA1	0.0173611	0.25	0	8	0.815592	6.61128	5.98908e-07	Inf	0	0.0600883	13 x 1	11 q23	apolipoprotein A-I [Source:HGNC Symbol;Acc:600]
IPI00217994	107	IPI00217994		0.01875	0.25	0	8	0.812256	6.53148	7.1746e-07	Inf	0	0.0639506	13 x 3	NA
IPI00384399	108	IPI00384399		0.01875	0.25	0	8	0.812256	6.53148	7.1746e-07	Inf	0	0.0639506	13 x 3	NA
IPI00387100	109	IPI00387100		0.01875	0.25	0	8	0.812256	6.53148	7.1746e-07	Inf	0	0.0639506	13 x 3	NA
IPI00645369	110	IPI00645369	DST	0.01875	0.25	0	8	0.812256	6.53148	7.1746e-07	Inf	0	0.0639506	13 x 3	6 p12	dystonin [Source:HGNC Symbol;Acc:1090]
IPI00748955	111	IPI00748955	GP1BA	0.01875	0.25	0	8	0.812256	6.53148	7.1746e-07	Inf	0	0.0639506	13 x 3	17 p13	glycoprotein Ib (platelet), alpha polypeptide [Source:HGNC Symbol;Acc:4439]
IPI00006192	112	IPI00006192	MAP3K13	0.0270833	0.25	0	12	0.801942	6.29632	1.22726e-06	Inf	0	0.0736903	10 x 1	3 q27	mitogen-activated protein kinase kinase kinase 13 [Source:HGNC Symbol;Acc:6852]
IPI00000845	113	IPI00000845	DTNA	0.0243056	0.25	0	12	0.799518	6.24344	1.38602e-06	Inf	0	0.0672042	14 x 5	18 q12	dystrobrevin, alpha [Source:HGNC Symbol;Acc:3057]
IPI00795501	114	IPI00795501	FCGR3B	0.0486111	0.5	0	17	0.786206	5.9674	2.62923e-06	Inf	0	0.125101	13 x 2	1 q23	Fc fragment of IgG, low affinity IIIb, receptor (CD16b) [Source:HGNC Symbol;Acc:3620]
IPI00477597	115	IPI00477597	HPR	0.0256944	0.25	0	12	0.785736	5.95806	2.68722e-06	Inf	0	0.0705361	12 x 4	16 q22	haptoglobin-related protein [Source:HGNC Symbol;Acc:5156]
IPI00827581	116	IPI00827581		0.0256944	0.25	0	12	0.785736	5.95806	2.68722e-06	Inf	0	0.0705361	12 x 4	NA
IPI00827815	117	IPI00827815		0.0256944	0.25	0	12	0.785736	5.95806	2.68722e-06	Inf	0	0.0705361	12 x 4	NA
IPI00163207	118	IPI00163207	PGLYRP2	0.0409722	0.25	0	21	0.780353	5.85311	3.43586e-06	Inf	0	0.0828215	10 x 2	19 p13	peptidoglycan recognition protein 2 [Source:HGNC Symbol;Acc:30013]
IPI00784201	119	IPI00784201	CEP290	0.0291667	0.25	0	12	0.774708	5.74664	4.41414e-06	Inf	0	0.0792858	10 x 1	12 q21	centrosomal protein 290kDa [Source:HGNC Symbol;Acc:29021]
IPI00480192	120	IPI00480192	RBP4	0.0527778	0.5	0	17	0.771933	5.69555	4.98003e-06	Inf	0	0.133665	13 x 3	10 q23	retinol binding protein 4, plasma [Source:HGNC Symbol;Acc:9922]
IPI00301579	121	IPI00301579	NPC2	0.03125	0.25	0	17	0.766016	5.58932	6.4051e-06	Inf	0	0.072949	14 x 5	14 q24	Niemann-Pick disease, type C2 [Source:HGNC Symbol;Acc:14537]
IPI00103994	122	IPI00103994	LARS	0.0243056	0.25	0	12	0.76015	5.4874	8.16271e-06	Inf	0	0.0672042	14 x 4	5 q32	leucyl-tRNA synthetase [Source:HGNC Symbol;Acc:6512]
IPI00169407	123	IPI00169407	TBC1D9	0.0243056	0.25	0	12	0.76015	5.4874	8.16271e-06	Inf	0	0.0672042	14 x 4	4 q31	TBC1 domain family, member 9 (with GRAM domain) [Source:HGNC Symbol;Acc:21710]
IPI00024236	124	IPI00024236	GATA6	0.0256944	0.25	0	12	0.757621	5.44444	9.04367e-06	Inf	0	0.0705361	14 x 4	18 q11	GATA binding protein 6 [Source:HGNC Symbol;Acc:4174]
IPI00909974	125	IPI00909974		0.0243056	0.25	0	12	0.754874	5.39844	1.00945e-05	Inf	0	0.0672042	12 x 4	NA
IPI00254408	126	IPI00254408	BPTF	0.0256944	0.25	0	12	0.742413	5.19779	1.63387e-05	Inf	0	0.0705361	12 x 1	17 q24	bromodomain PHD finger transcription factor [Source:HGNC Symbol;Acc:3581]
IPI00452565	127	IPI00452565	EMCN	0.0326389	0.333333	0	12	0.737191	5.11738	1.98338e-05	Inf	0	0.0904203	10 x 1	4 q24	endomucin [Source:HGNC Symbol;Acc:16041]
IPI00015838	128	IPI00015838	LYAR	0.0243056	0.25	0	12	0.730512	5.01743	2.52536e-05	Inf	0	0.0672042	14 x 1	4 p16	Ly1 antibody reactive homolog (mouse) [Source:HGNC Symbol;Acc:26021]
IPI00783287	129	IPI00783287		0.0409722	0.25	0	21	0.710483	4.73553	5.00722e-05	Inf	0	0.0828215	10 x 1	NA
IPI00883772	130	IPI00883772		0.0430556	0.25	0	21	0.70849	4.70883	5.34371e-05	Inf	0	0.0874928	10 x 1	NA
IPI00028413	131	IPI00028413	ITIH3	0.0243056	0.25	0	12	0.708174	4.70461	5.3989e-05	Inf	0	0.0672042	14 x 3	3 p21	inter-alpha-trypsin inhibitor heavy chain 3 [Source:HGNC Symbol;Acc:6168]
IPI00006173	132	IPI00006173	CETP	0.0326389	0.25	0	17	0.703225	4.63934	6.32993e-05	Inf	0	0.0758971	14 x 5	16 q13	cholesteryl ester transfer protein, plasma [Source:HGNC Symbol;Acc:1869]
IPI00027827	133	IPI00027827	SOD3	0.0395833	0.25	0	21	0.701503	4.61694	6.68532e-05	Inf	0	0.0802792	14 x 5	4 p15	superoxide dismutase 3, extracellular [Source:HGNC Symbol;Acc:11181]
IPI00887915	134	IPI00887915		0.0381944	0.25	0	21	0.692595	4.50359	8.81588e-05	Inf	0	0.0776277	12 x 4	NA
IPI00003865	135	IPI00003865	HSPA8	0.0208333	0.25	0	8	0.692549	4.50302	8.82831e-05	Inf	0	0.0705825	12 x 1	11 q24	heat shock 70kDa protein 8 [Source:HGNC Symbol;Acc:5241]
IPI00181743	136	IPI00181743	BAIAP3	0.0326389	0.25	0	17	0.667875	4.20895	0.000181098	Inf	0	0.0758971	14 x 1	16 p13	BAI1-associated protein 3 [Source:HGNC Symbol;Acc:948]
IPI00654755	137	IPI00654755	HBB	0.0256944	0.25	0	12	0.662904	4.1529	0.000207667	Inf	0	0.0705361	13 x 1	11 p15	hemoglobin, beta [Source:HGNC Symbol;Acc:4827]
IPI00017696	138	IPI00017696	C1S	0.0291667	0.25	0	12	0.638755	3.89392	0.000390454	Inf	0	0.0792858	12 x 1	12 p13	complement component 1, s subcomponent [Source:HGNC Symbol;Acc:1247]
IPI00218875	139	IPI00218875	SPP1	0.03125	0.333333	0	12	0.601693	3.53336	0.00093416	Inf	0	0.0879603	14 x 4	4 q22	secreted phosphoprotein 1 [Source:HGNC Symbol;Acc:11255]
IPI00646384	140	IPI00646384		0.0430556	0.25	0	21	0.57174	3.26863	0.00175691	Inf	0	0.0874928	13 x 4	NA

## Sheet: H
	Rank	ID	Symbol	mean expression	max delta e	min delta e	% high expressed	correlation	->t.score	->p.value	chi2	->p.value.	SD	Metagene	Chromosome	Description
IPI00387027	1	IPI00387027		0.0291667	0.333333	0	12	0.924179	11.3488	5.75918e-11	Inf	0	0.0830066	18 x 16	NA
IPI00783950	2	IPI00783950		0.0979167	0.6	0	33	0.887943	9.05487	3.55919e-09	Inf	0	0.16999	19 x 19	NA
IPI00784950	3	IPI00784950	IGHA2	0.0222222	0.333333	0	8	0.881987	8.77811	6.11322e-09	Inf	0	0.0778123	18 x 17	14 q32	immunoglobulin heavy constant alpha 2 (A2m marker) [Source:HGNC Symbol;Acc:5479]
IPI00020487	4	IPI00020487	LACRT	0.0736111	0.666667	0	17	0.858927	7.8671	3.89352e-08	Inf	0	0.188043	19 x 18	12 q13	lacritin [Source:HGNC Symbol;Acc:16430]
IPI00432463	5	IPI00432463	KIR3DL1	0.0409722	0.4	0	17	0.822026	6.77083	4.18386e-07	Inf	0	0.101674	18 x 17	19 q13	killer cell immunoglobulin-like receptor, three domains, long cytoplasmic tail, 1 [Source:HGNC Symbol;Acc:6338]
IPI00900297	6	IPI00900297	EIF2S3L	0.0291667	0.333333	0	12	0.820418	6.73022	4.58237e-07	Inf	0	0.0830066	18 x 17	12 p13	Putative eukaryotic translation initiation factor 2 subunit 3-like protein [Source:UniProtKB/Swiss-Prot;Acc:Q2VIR3]
IPI00936387	7	IPI00936387	RPN2	0.0291667	0.333333	0	12	0.820418	6.73022	4.58237e-07	Inf	0	0.0830066	18 x 17	20 q11	ribophorin II [Source:HGNC Symbol;Acc:10382]
IPI00015902	8	IPI00015902	PDGFRB	0.0513889	0.4	0	17	0.757989	5.45066	8.91032e-06	Inf	0	0.122762	19 x 18	5 q32	platelet-derived growth factor receptor, beta polypeptide [Source:HGNC Symbol;Acc:8804]
IPI00218638	9	IPI00218638	MYO1F	0.0479167	0.5	0	17	0.754016	5.38421	1.04441e-05	Inf	0	0.121117	19 x 17	19 p13	myosin IF [Source:HGNC Symbol;Acc:7600]
IPI00002406	10	IPI00002406	BCAM	0.0736111	0.666667	0	21	0.746102	5.25587	1.42082e-05	Inf	0	0.168534	20 x 22	19 q13	basal cell adhesion molecule (Lutheran blood group) [Source:HGNC Symbol;Acc:6722]
IPI00300052	11	IPI00300052	KRT84	0.0527778	0.4	0	21	0.726858	4.96408	2.87368e-05	Inf	0	0.114173	21 x 14	12 q13	keratin 84 [Source:HGNC Symbol;Acc:6461]
IPI00217494	12	IPI00217494	SMG7	0.0548611	0.4	0	25	0.716968	4.82405	4.03703e-05	Inf	0	0.106603	18 x 18	1 q25	smg-7 homolog, nonsense mediated mRNA decay factor (C. elegans) [Source:HGNC Symbol;Acc:16792]
IPI00384397	13	IPI00384397		0.129861	0.666667	0	100	0.715279	4.80076	4.27229e-05	Inf	0	0.196096	20 x 19	NA
IPI00387117	14	IPI00387117		0.131944	0.666667	0	100	0.702175	4.62566	6.54462e-05	Inf	0	0.178623	20 x 18	NA
IPI00024733	15	IPI00024733	RASGRP1	0.0819444	0.5	0	29	0.702098	4.62466	6.56053e-05	Inf	0	0.144707	21 x 17	15 q14	RAS guanyl releasing protein 1 (calcium and DAG-regulated) [Source:HGNC Symbol;Acc:9878]
IPI00646217	16	IPI00646217	IL10RB	0.0277778	0.5	0	8	0.701002	4.61046	6.79188e-05	Inf	0	0.10617	19 x 16	NA	interleukin 10 receptor, beta [Source:HGNC Symbol;Acc:5965]
IPI00029751	17	IPI00029751	CNTN1	0.0916667	0.8	0	25	0.700719	4.6068	6.85266e-05	Inf	0	0.195171	20 x 21	12 q12	contactin 1 [Source:HGNC Symbol;Acc:2171]
IPI00030205	18	IPI00030205	IGKV3-20	0.0840278	0.4	0	38	0.696699	4.5553	7.77031e-05	Inf	0	0.122127	19 x 20	2 p11	immunoglobulin kappa variable 3-20 [Source:HGNC Symbol;Acc:5817]
IPI00827560	19	IPI00827560		0.0361111	0.333333	0	17	0.695984	4.54623	7.94432e-05	Inf	0	0.0873201	18 x 17	NA
IPI00009724	20	IPI00009724	EFCAB6	0.0618056	0.4	0	29	0.688691	4.45517	9.9226e-05	Inf	0	0.108289	18 x 18	22 q13	EF-hand calcium binding domain 6 [Source:HGNC Symbol;Acc:24204]
IPI00289501	21	IPI00289501	VGF	0.0666667	0.4	0	29	0.668665	4.21795	0.000177157	Inf	0	0.114525	21 x 13	7 q22	VGF nerve growth factor inducible [Source:HGNC Symbol;Acc:12684]
IPI00916570	22	IPI00916570	SCAMP4	0.0430556	0.5	0	17	0.626025	3.76546	0.000533412	Inf	0	0.114411	20 x 16	19 p13	secretory carrier membrane protein 4 [Source:HGNC Symbol;Acc:30385]
IPI00877069	23	IPI00877069	USP54	0.0597222	0.333333	0	29	0.61394	3.6481	0.00070857	Inf	0	0.0997481	20 x 15	10 q22	ubiquitin specific peptidase 54 [Source:HGNC Symbol;Acc:23513]
IPI00939627	24	IPI00939627		0.113889	0.333333	0	50	0.588259	3.41198	0.0012494	Inf	0	0.126134	23 x 19	NA
IPI00001872	25	IPI00001872	PCDHGC3	0.0826389	0.333333	0	38	0.481691	2.57814	0.00857762	Inf	0	0.113835	21 x 17	5 q31	protocadherin gamma subfamily C, 3 [Source:HGNC Symbol;Acc:8716]
IPI00019038	26	IPI00019038	LYZ	0.0777778	0.5	0	25	0.350336	1.75441	0.0466402	Inf	0	0.148313	18 x 19	12 q15	lysozyme [Source:HGNC Symbol;Acc:6740]

## Sheet: I
	Rank	ID	Symbol	mean expression	max delta e	min delta e	% high expressed	correlation	->t.score	->p.value	chi2	->p.value.	SD	Metagene	Chromosome	Description
IPI00022608	1	IPI00022608	SORL1	0.0138889	0.333333	0	4	0.990332	33.4863	0	Inf	0	0.0680414	25 x 3	11 q24	sortilin-related receptor, L(DLR class) A repeats containing [Source:HGNC Symbol;Acc:11185]
IPI00022890	2	IPI00022890	IGLV7-43	0.0138889	0.333333	0	4	0.990332	33.4863	0	Inf	0	0.0680414	25 x 3	22 q11	immunoglobulin lambda variable 7-43 [Source:HGNC Symbol;Acc:5929]
IPI00025277	3	IPI00025277	PDCD6	0.0138889	0.333333	0	4	0.990332	33.4863	0	Inf	0	0.0680414	25 x 3	5 p15	programmed cell death 6 [Source:HGNC Symbol;Acc:8765]
IPI00029193	4	IPI00029193	HGFAC	0.0138889	0.333333	0	4	0.990332	33.4863	0	Inf	0	0.0680414	25 x 3	4 p16	HGF activator [Source:HGNC Symbol;Acc:4894]
IPI00031789	5	IPI00031789	IL1RAP	0.0138889	0.333333	0	4	0.990332	33.4863	0	Inf	0	0.0680414	25 x 3	3 q28	interleukin 1 receptor accessory protein [Source:HGNC Symbol;Acc:5995]
IPI00032958	6	IPI00032958	ANLN	0.0138889	0.333333	0	4	0.990332	33.4863	0	Inf	0	0.0680414	25 x 3	7 p14	anillin, actin binding protein [Source:HGNC Symbol;Acc:14082]
IPI00042444	7	IPI00042444	ZNF799	0.0138889	0.333333	0	4	0.990332	33.4863	0	Inf	0	0.0680414	25 x 3	19 p13	zinc finger protein 799 [Source:HGNC Symbol;Acc:28071]
IPI00103926	8	IPI00103926		0.0138889	0.333333	0	4	0.990332	33.4863	0	Inf	0	0.0680414	25 x 3	NA
IPI00162735	9	IPI00162735	ATRN	0.0138889	0.333333	0	4	0.990332	33.4863	0	Inf	0	0.0680414	25 x 3	20 p13	attractin [Source:HGNC Symbol;Acc:885]
IPI00177728	10	IPI00177728	CNDP2	0.0138889	0.333333	0	4	0.990332	33.4863	0	Inf	0	0.0680414	25 x 3	18 q22	CNDP dipeptidase 2 (metallopeptidase M20 family) [Source:HGNC Symbol;Acc:24437]
IPI00219617	11	IPI00219617	PRPS2	0.0138889	0.333333	0	4	0.990332	33.4863	0	Inf	0	0.0680414	25 x 3	X p22	phosphoribosyl pyrophosphate synthetase 2 [Source:HGNC Symbol;Acc:9465]
IPI00465259	12	IPI00465259	SLC15A4	0.0138889	0.333333	0	4	0.990332	33.4863	0	Inf	0	0.0680414	25 x 3	12 q24	solute carrier family 15, member 4 [Source:HGNC Symbol;Acc:23090]
IPI00478468	13	IPI00478468	TRIM14	0.0138889	0.333333	0	4	0.990332	33.4863	0	Inf	0	0.0680414	25 x 3	9 q22	tripartite motif containing 14 [Source:HGNC Symbol;Acc:16283]
IPI00550162	14	IPI00550162	IGLV3-25	0.0138889	0.333333	0	4	0.990332	33.4863	0	Inf	0	0.0680414	25 x 3	22 q11	immunoglobulin lambda variable 3-25 [Source:HGNC Symbol;Acc:5908]
IPI00553215	15	IPI00553215	IGLV2-18	0.0138889	0.333333	0	4	0.990332	33.4863	0	Inf	0	0.0680414	25 x 3	22 q11	immunoglobulin lambda variable 2-18 [Source:HGNC Symbol;Acc:5889]
IPI00645700	16	IPI00645700		0.0138889	0.333333	0	4	0.990332	33.4863	0	Inf	0	0.0680414	25 x 3	NA
IPI00719135	17	IPI00719135	GPC3	0.0138889	0.333333	0	4	0.990332	33.4863	0	Inf	0	0.0680414	25 x 3	X q26	glypican 3 [Source:HGNC Symbol;Acc:4451]
IPI00741097	18	IPI00741097	GSTT1	0.0138889	0.333333	0	4	0.990332	33.4863	0	Inf	0	0.0680414	25 x 3	22 q11	glutathione S-transferase theta 1 [Source:HGNC Symbol;Acc:4641]
IPI00793626	19	IPI00793626		0.0138889	0.333333	0	4	0.990332	33.4863	0	Inf	0	0.0680414	25 x 3	NA
IPI00873051	20	IPI00873051	DMKN	0.0138889	0.333333	0	4	0.990332	33.4863	0	Inf	0	0.0680414	25 x 3	19 q13	dermokine [Source:HGNC Symbol;Acc:25063]
IPI00894518	21	IPI00894518	PPIP5K1	0.0138889	0.333333	0	4	0.990332	33.4863	0	Inf	0	0.0680414	25 x 3	15 q15	diphosphoinositol pentakisphosphate kinase 1 [Source:HGNC Symbol;Acc:29023]
IPI00896430	22	IPI00896430	MICAL3	0.0138889	0.333333	0	4	0.990332	33.4863	0	Inf	0	0.0680414	25 x 3	22 q11	microtubule associated monoxygenase, calponin and LIM domain containing 3 [Source:HGNC Symbol;Acc:24694]
IPI00908876	23	IPI00908876		0.0138889	0.333333	0	4	0.990332	33.4863	0	Inf	0	0.0680414	25 x 3	NA
IPI00916027	24	IPI00916027	IQCA1	0.0138889	0.333333	0	4	0.990332	33.4863	0	Inf	0	0.0680414	25 x 3	2 q37	IQ motif containing with AAA domain 1 [Source:HGNC Symbol;Acc:26195]
IPI00916835	25	IPI00916835	R3HDM1	0.0138889	0.333333	0	4	0.990332	33.4863	0	Inf	0	0.0680414	25 x 3	2 q21	R3H domain containing 1 [Source:HGNC Symbol;Acc:9757]
IPI00916939	26	IPI00916939	HIBCH	0.0138889	0.333333	0	4	0.990332	33.4863	0	Inf	0	0.0680414	25 x 3	2 q32	3-hydroxyisobutyryl-CoA hydrolase [Source:HGNC Symbol;Acc:4908]
IPI00941644	27	IPI00941644		0.0138889	0.333333	0	4	0.990332	33.4863	0	Inf	0	0.0680414	25 x 3	NA
IPI00445227	28	IPI00445227	MCAM	0.0277778	0.666667	0	4	0.985341	27.0911	0	Inf	0	0.136083	26 x 4	11 q23	melanoma cell adhesion molecule [Source:HGNC Symbol;Acc:6934]
IPI00902446	29	IPI00902446		0.0381944	0.666667	0	8	0.94699	13.826	1.25111e-12	Inf	0	0.143244	28 x 4	NA
IPI00735451	30	IPI00735451	IGHV5-51	0.0708333	0.666667	0	21	0.937598	12.6473	7.2008e-12	Inf	0	0.161533	30 x 3	14 q32	immunoglobulin heavy variable 5-51 [Source:HGNC Symbol;Acc:5659]
IPI00785036	31	IPI00785036	NUGGC	0.0375	0.333333	0	17	0.915743	10.6909	1.76589e-10	Inf	0	0.0897191	26 x 9	8 p21	nuclear GTPase, germinal center associated [Source:HGNC Symbol;Acc:33550]
IPI00008290	32	IPI00008290	EPHA5	0.0222222	0.333333	0	8	0.91467	10.614	2.01919e-10	Inf	0	0.0778123	27 x 3	4 q13	EPH receptor A5 [Source:HGNC Symbol;Acc:3389]
IPI00015688	33	IPI00015688	GPC1	0.0222222	0.333333	0	8	0.91467	10.614	2.01919e-10	Inf	0	0.0778123	27 x 3	2 q37	glypican 1 [Source:HGNC Symbol;Acc:4449]
IPI00018740	34	IPI00018740	IDI2	0.0222222	0.333333	0	8	0.91467	10.614	2.01919e-10	Inf	0	0.0778123	27 x 3	10 p15	isopentenyl-diphosphate delta isomerase 2 [Source:HGNC Symbol;Acc:23487]
IPI00056324	35	IPI00056324	HPS3	0.0222222	0.333333	0	8	0.91467	10.614	2.01919e-10	Inf	0	0.0778123	27 x 3	3 q24	Hermansky-Pudlak syndrome 3 [Source:HGNC Symbol;Acc:15597]
IPI00220014	36	IPI00220014	IDI1	0.0222222	0.333333	0	8	0.91467	10.614	2.01919e-10	Inf	0	0.0778123	27 x 3	10 p15	isopentenyl-diphosphate delta isomerase 1 [Source:HGNC Symbol;Acc:5387]
IPI00441550	37	IPI00441550	GLB1	0.0222222	0.333333	0	8	0.91467	10.614	2.01919e-10	Inf	0	0.0778123	27 x 3	3 p22	galactosidase, beta 1 [Source:HGNC Symbol;Acc:4298]
IPI00552749	38	IPI00552749	DNAH8	0.0208333	0.333333	0	8	0.903189	9.8693	7.66406e-10	Inf	0	0.0747379	24 x 5	6 p21	dynein, axonemal, heavy chain 8 [Source:HGNC Symbol;Acc:2952]
IPI00789536	39	IPI00789536		0.0208333	0.333333	0	8	0.903189	9.8693	7.66406e-10	Inf	0	0.0747379	24 x 5	NA
IPI00847137	40	IPI00847137	TBC1D12	0.0208333	0.333333	0	8	0.903189	9.8693	7.66406e-10	Inf	0	0.0747379	24 x 5	10 q23	TBC1 domain family, member 12 [Source:HGNC Symbol;Acc:29082]
IPI00009604	41	IPI00009604	C1orf114	0.0222222	0.333333	0	8	0.897003	9.51826	1.47066e-09	Inf	0	0.0778123	23 x 6	1 q24	chromosome 1 open reading frame 114 [Source:HGNC Symbol;Acc:28051]
IPI00908654	42	IPI00908654		0.0222222	0.333333	0	8	0.896997	9.51799	1.47142e-09	Inf	0	0.0778123	26 x 6	NA
IPI00924736	43	IPI00924736		0.0208333	0.333333	0	8	0.888314	9.07281	3.43777e-09	Inf	0	0.0747379	25 x 4	NA
IPI00030431	44	IPI00030431	ANTXR1	0.0326389	0.333333	0	12	0.886652	8.99313	4.01222e-09	Inf	0	0.0904203	29 x 4	2 p13	anthrax toxin receptor 1 [Source:HGNC Symbol;Acc:21014]
IPI00296942	45	IPI00296942	CDH12	0.0326389	0.333333	0	12	0.886652	8.99313	4.01222e-09	Inf	0	0.0904203	29 x 4	5 p14	cadherin 12, type 2 (N-cadherin 2) [Source:HGNC Symbol;Acc:1751]
IPI00304817	46	IPI00304817	SASH1	0.0326389	0.333333	0	12	0.886652	8.99313	4.01222e-09	Inf	0	0.0904203	29 x 4	6 q24	SAM and SH3 domain containing 1 [Source:HGNC Symbol;Acc:19182]
IPI00829834	47	IPI00829834	IGKV3-7	0.0208333	0.333333	0	8	0.886545	8.98806	4.05201e-09	Inf	0	0.0747379	25 x 4	2 p11	immunoglobulin kappa variable 3-7 (non-functional) [Source:HGNC Symbol;Acc:5821]
IPI00297687	48	IPI00297687	LRRC52	0.0208333	0.333333	0	8	0.886173	8.97049	4.19296e-09	Inf	0	0.0747379	25 x 4	1 q24	leucine rich repeat containing 52 [Source:HGNC Symbol;Acc:32156]
IPI00946981	49	IPI00946981		0.0291667	0.333333	0	12	0.879533	8.6697	7.57644e-09	Inf	0	0.0830066	23 x 7	NA
IPI00036554	50	IPI00036554	MLF1	0.0291667	0.333333	0	12	0.879246	8.65721	7.76671e-09	Inf	0	0.0830066	26 x 7	3 q25	myeloid leukemia factor 1 [Source:HGNC Symbol;Acc:7125]
IPI00021274	51	IPI00021274	EPHA8	0.0361111	0.333333	0	12	0.873298	8.40774	1.28061e-08	Inf	0	0.100201	29 x 1	1 p36	EPH receptor A8 [Source:HGNC Symbol;Acc:3391]
IPI00021275	52	IPI00021275	EPHB2	0.0361111	0.333333	0	12	0.873298	8.40774	1.28061e-08	Inf	0	0.100201	29 x 1	1 p36	EPH receptor B2 [Source:HGNC Symbol;Acc:3393]
IPI00012540	53	IPI00012540	PROM1	0.0722222	0.666667	0	25	0.850805	7.59424	6.92662e-08	Inf	0	0.156861	26 x 8	4 p15	prominin 1 [Source:HGNC Symbol;Acc:9454]
IPI00909654	54	IPI00909654	PRMT7	0.0305556	0.333333	0	12	0.842522	7.3363	1.20504e-07	Inf	0	0.0856443	27 x 5	16 q22	protein arginine methyltransferase 7 [Source:HGNC Symbol;Acc:25557]
IPI00607659	55	IPI00607659	CEP128	0.0291667	0.333333	0	12	0.841264	7.29875	1.30718e-07	Inf	0	0.0830066	23 x 7	14 q31	centrosomal protein 128kDa [Source:HGNC Symbol;Acc:20359]
IPI00004101	56	IPI00004101	BHMT	0.0277778	0.333333	0	12	0.824655	6.83829	3.59861e-07	Inf	0	0.0802572	24 x 6	5 q14	betaine--homocysteine S-methyltransferase [Source:HGNC Symbol;Acc:1047]
IPI00942435	57	IPI00942435		0.0694444	0.666667	0	17	0.823289	6.80304	3.89306e-07	Inf	0	0.176634	30 x 7	NA
IPI00165459	58	IPI00165459	SETD1B	0.0305556	0.333333	0	12	0.822155	6.7741	4.15335e-07	Inf	0	0.0856443	27 x 4	12 q24	SET domain containing 1B [Source:HGNC Symbol;Acc:29187]
IPI00470511	59	IPI00470511	C3orf15	0.0479167	0.333333	0	21	0.819187	6.69947	4.90989e-07	Inf	0	0.099189	29 x 5	3 q13	chromosome 3 open reading frame 15 [Source:HGNC Symbol;Acc:24010]
IPI00004671	60	IPI00004671	GOLGB1	0.0291667	0.333333	0	12	0.817136	6.64887	5.50209e-07	Inf	0	0.0830066	24 x 6	3 q13	golgin B1 [Source:HGNC Symbol;Acc:4429]
IPI00004307	61	IPI00004307	LAMP3	0.0291667	0.333333	0	12	0.813571	6.56271	6.68431e-07	Inf	0	0.0830066	23 x 6	3 q27	lysosomal-associated membrane protein 3 [Source:HGNC Symbol;Acc:14582]
IPI00375441	62	IPI00375441	FUBP1	0.0291667	0.333333	0	12	0.813305	6.55637	6.78101e-07	Inf	0	0.0830066	23 x 6	1 p31	far upstream element (FUSE) binding protein 1 [Source:HGNC Symbol;Acc:4004]
IPI00553067	63	IPI00553067	CCDC132	0.0569444	0.5	0	21	0.807263	6.41554	9.34074e-07	Inf	0	0.128341	30 x 7	7 q21	coiled-coil domain containing 132 [Source:HGNC Symbol;Acc:25956]
IPI00029863	64	IPI00029863		0.0395833	0.333333	0	17	0.806845	6.40601	9.54604e-07	Inf	0	0.0941287	29 x 6	NA
IPI00254606	65	IPI00254606	ZNF628	0.0638889	0.666667	0	17	0.80123	6.28071	1.27209e-06	Inf	0	0.162682	26 x 5	19 q13	zinc finger protein 628 [Source:HGNC Symbol;Acc:28054]
IPI00016784	66	IPI00016784	RASGRF1	0.0395833	0.333333	0	17	0.796454	6.17779	1.61267e-06	Inf	0	0.0941287	29 x 5	15 q25	Ras protein-specific guanine nucleotide-releasing factor 1 [Source:HGNC Symbol;Acc:9875]
IPI00019943	67	IPI00019943	AFM	0.0548611	0.333333	0	25	0.790259	6.04897	2.17401e-06	Inf	0	0.101496	29 x 6	4 q13	afamin [Source:HGNC Symbol;Acc:316]
IPI00026031	68	IPI00026031	C6orf72	0.0569444	0.333333	0	25	0.788068	6.0046	2.41065e-06	Inf	0	0.105055	30 x 6	6 q25	chromosome 6 open reading frame 72 [Source:HGNC Symbol;Acc:21074]
IPI00025803	69	IPI00025803	INSR	0.0361111	0.333333	0	17	0.78097	5.86498	3.34152e-06	Inf	0	0.0873201	26 x 7	19 p13	insulin receptor [Source:HGNC Symbol;Acc:6091]
IPI00019502	70	IPI00019502	MYH9	0.0243056	0.333333	0	8	0.778357	5.81505	3.75727e-06	Inf	0	0.0832578	24 x 5	22 q12	myosin, heavy chain 9, non-muscle [Source:HGNC Symbol;Acc:7579]
IPI00796243	71	IPI00796243		0.0395833	0.333333	0	17	0.776465	5.77938	4.08627e-06	Inf	0	0.0941287	27 x 7	NA
IPI00295618	72	IPI00295618	PECAM1	0.0347222	0.333333	0	17	0.769723	5.65545	5.4756e-06	Inf	0	0.0848296	25 x 6	NA	platelet/endothelial cell adhesion molecule 1 [Source:HGNC Symbol;Acc:8823]
IPI00748061	73	IPI00748061	CEP350	0.0444444	0.4	0	17	0.769368	5.64906	5.5591e-06	Inf	0	0.110189	27 x 9	1 q25	centrosomal protein 350kDa [Source:HGNC Symbol;Acc:24238]
IPI00329672	74	IPI00329672	MYO1E	0.0805556	0.5	0	25	0.764351	5.56004	6.86648e-06	Inf	0	0.153829	31 x 7	15 q22	myosin IE [Source:HGNC Symbol;Acc:7599]
IPI00218803	75	IPI00218803	FBLN1	0.0375	0.333333	0	17	0.764116	5.55594	6.93374e-06	Inf	0	0.0897191	27 x 4	22 q13	fibulin 1 [Source:HGNC Symbol;Acc:3600]
IPI00003111	76	IPI00003111	IGKV1-33	0.0479167	0.333333	0	21	0.762109	5.52106	7.53369e-06	Inf	0	0.099189	28 x 6	2 p11	immunoglobulin kappa variable 1-33 [Source:HGNC Symbol;Acc:5737]
IPI00382422	77	IPI00382422		0.0465278	0.333333	0	17	0.754754	5.39644	1.0143e-05	Inf	0	0.108901	30 x 1	NA
IPI00328172	78	IPI00328172	TTC26	0.0347222	0.333333	0	17	0.747175	5.27298	1.3636e-05	Inf	0	0.0848296	24 x 6	7 q34	tetratricopeptide repeat domain 26 [Source:HGNC Symbol;Acc:21882]
IPI00215983	79	IPI00215983	CA1	0.0770833	0.333333	0	38	0.744598	5.23207	1.50451e-05	Inf	0	0.106754	30 x 7	8 q21	carbonic anhydrase I [Source:HGNC Symbol;Acc:1368]
IPI00290328	80	IPI00290328	PTPRJ	0.0277778	0.333333	0	8	0.743094	5.20843	1.59255e-05	Inf	0	0.09411	24 x 7	11 p11	protein tyrosine phosphatase, receptor type, J [Source:HGNC Symbol;Acc:9673]
IPI00827876	81	IPI00827876		0.0548611	0.4	0	17	0.741894	5.18971	1.66599e-05	Inf	0	0.12726	30 x 1	NA
IPI00006005	82	IPI00006005		0.0659722	0.333333	0	25	0.736277	5.10351	2.05094e-05	Inf	0	0.122817	30 x 1	NA
IPI00438855	83	IPI00438855	IL12RB2	0.0659722	0.333333	0	25	0.736277	5.10351	2.05094e-05	Inf	0	0.122817	30 x 1	1 p31	interleukin 12 receptor, beta 2 [Source:HGNC Symbol;Acc:5972]
IPI00783299	84	IPI00783299	C10orf88	0.0659722	0.333333	0	25	0.736277	5.10351	2.05094e-05	Inf	0	0.122817	30 x 1	10 q26	chromosome 10 open reading frame 88 [Source:HGNC Symbol;Acc:25822]
IPI00294386	85	IPI00294386	MYO1A	0.0631944	0.333333	0	29	0.736199	5.10233	2.05679e-05	Inf	0	0.104948	28 x 7	12 q13	myosin IA [Source:HGNC Symbol;Acc:7595]
IPI00015488	86	IPI00015488	SLC4A11	0.03125	0.333333	0	12	0.730818	5.02194	2.49793e-05	Inf	0	0.0879603	25 x 4	20 p13	solute carrier family 4, sodium borate transporter, member 11 [Source:HGNC Symbol;Acc:16438]
IPI00012887	87	IPI00012887	CTSL1	0.0430556	0.333333	0	17	0.702948	4.63572	6.38597e-05	Inf	0	0.103317	24 x 8	9 q21	cathepsin L1 [Source:HGNC Symbol;Acc:2537]
IPI00007797	88	IPI00007797	FABP5	0.0513889	0.333333	0	25	0.686334	4.42631	0.000106475	Inf	0	0.0957953	23 x 8	8 q21	fatty acid binding protein 5 (psoriasis-associated) [Source:HGNC Symbol;Acc:3560]
IPI00290189	89	IPI00290189	BBS4	0.0430556	0.333333	0	17	0.664957	4.17592	0.000196312	Inf	0	0.100352	27 x 5	15 q24	Bardet-Biedl syndrome 4 [Source:HGNC Symbol;Acc:969]
IPI00401213	90	IPI00401213		0.0381944	0.333333	0	12	0.650486	4.01709	0.000289269	Inf	0	0.104197	28 x 4	NA
IPI00386103	91	IPI00386103	CDH24	0.0618056	0.4	0	21	0.642881	3.9367	0.000351853	Inf	0	0.128676	29 x 4	14 q11	cadherin 24, type 2 [Source:HGNC Symbol;Acc:14265]
IPI00386687	92	IPI00386687	LRRFIP1	0.0597222	0.4	0	21	0.642201	3.92961	0.000357977	Inf	0	0.125871	26 x 9	2 q37	leucine rich repeat (in FLII) interacting protein 1 [Source:HGNC Symbol;Acc:6702]
IPI00028980	93	IPI00028980	URB2	0.0347222	0.333333	0	12	0.633649	3.84177	0.000443232	Inf	0	0.0980383	25 x 4	1 q42	URB2 ribosome biogenesis 2 homolog (S. cerevisiae) [Source:HGNC Symbol;Acc:28967]
IPI00927228	94	IPI00927228	C7orf43	0.06875	0.333333	0	33	0.627114	3.77625	0.000519638	Inf	0	0.104525	27 x 8	7 q22	chromosome 7 open reading frame 43 [Source:HGNC Symbol;Acc:25604]
IPI00289838	95	IPI00289838	ESCO1	0.0381944	0.333333	0	12	0.614498	3.65342	0.000699523	Inf	0	0.104197	25 x 4	18 q11	establishment of cohesion 1 homolog 1 (S. cerevisiae) [Source:HGNC Symbol;Acc:24645]
IPI00012386	96	IPI00012386	COCH	0.0673611	0.5	0	25	0.580164	3.34096	0.00147984	Inf	0	0.133558	29 x 7	14 q12	coagulation factor C homolog, cochlin (Limulus polyphemus) [Source:HGNC Symbol;Acc:2180]
IPI00291723	97	IPI00291723	FAM116A	0.0347222	0.5	0	8	0.579117	3.33189	0.0015121	Inf	0	0.120177	23 x 7	3 p14	family with sequence similarity 116, member A [Source:HGNC Symbol;Acc:26635]
IPI00004963	98	IPI00004963	PIEZO2	0.0694444	0.333333	0	33	0.542042	3.0254	0.00310859	Inf	0	0.10617	24 x 9	18 p11	piezo-type mechanosensitive ion channel component 2 [Source:HGNC Symbol;Acc:26270]
IPI00444452	99	IPI00444452	MOV10	0.08125	0.333333	0	38	0.515136	2.81901	0.00499706	Inf	0	0.115189	29 x 8	1 p13	Mov10, Moloney leukemia virus 10, homolog (mouse) [Source:HGNC Symbol;Acc:7200]
IPI00788055	100	IPI00788055	THAP4	0.0569444	0.333333	0	21	0.494319	2.66722	0.00703737	Inf	0	0.118558	27 x 6	2 q37	THAP domain containing 4 [Source:HGNC Symbol;Acc:23187]

[truncated: 21 more sheets: J, K, L, M, N, O, P, Q, R, S, T, U, V, W, X, Y, Z, A1, B1, C1 …]
