# Supplementary material for: Time-course human urine proteomics in space-flight simulation experiments
Source: BMC Genomics. 2014 Dec 19;15(Suppl 12):S2. doi: 10.1186/1471-2164-15-S12-S2 (PMC4303941; doi:10.1186/1471-2164-15-S12-S2)
Supplement: Additional file 4 — Single volunteer proteomics data. [file 1471-2164-15-S12-S2-S4.xlsx]

## Sheet: before_isolation
prot accession numebr	prot description	num_runs_found_in	file_names found_in	max_mascot_score	pep_seq	mass_calc
IPI00550731	Tax_Id=9606 Gene_Symbol=- Putative uncharacterized protein	37	101,102,103,104,106,201,202,203,204,206,301,302,303,303_1,303_2,305,306,401,402,403,404,405,405_1,405_2,405_qest,501,502,503,504,505,601,602,603,604,604_1,604_2,606	93.15	FSGSGSGTDFTLK	1302.61
IPI00745872	Tax_Id=9606 Gene_Symbol=ALB Isoform 1 of Serum albumin	37	101,102,103,104,106,201,202,203,204,206,301,302,303,303_1,303_2,304,305,306,401,402,403,404,405,405_1,405_2,405_qest,501,503,504,505,601,602,603,604,604_1,604_2,606	31.43	AWAVAR	672.371
IPI00745872	Tax_Id=9606 Gene_Symbol=ALB Isoform 1 of Serum albumin	37	101,102,103,104,106,201,202,203,204,206,301,302,303,303_1,303_2,304,305,306,401,402,403,404,405,405_1,405_2,405_qest,501,503,504,505,601,602,603,604,604_1,604_2,606	52.16	AEFAEVSK	879.434
IPI00745872	Tax_Id=9606 Gene_Symbol=ALB Isoform 1 of Serum albumin	37	101,102,103,104,106,201,202,203,204,206,301,302,303,303_1,303_2,304,305,306,401,402,403,404,405,405_1,405_2,405_qest,501,503,504,505,601,602,603,604,604_1,604_2,606	49.84	LDELRDEGK	1073.54
IPI00745872	Tax_Id=9606 Gene_Symbol=ALB Isoform 1 of Serum albumin	37	101,102,103,104,106,201,202,203,204,206,301,302,303,303_1,303_2,304,305,306,401,402,403,404,405,405_1,405_2,405_qest,501,503,504,505,601,602,603,604,604_1,604_2,606	64.23	LVNEVTEFAK	1148.61
IPI00745872	Tax_Id=9606 Gene_Symbol=ALB Isoform 1 of Serum albumin	37	101,102,103,104,106,201,202,203,204,206,301,302,303,303_1,303_2,304,305,306,401,402,403,404,405,405_1,405_2,405_qest,501,503,504,505,601,602,603,604,604_1,604_2,606	67.00	FKDLGEENFK	1225.6
IPI00745872	Tax_Id=9606 Gene_Symbol=ALB Isoform 1 of Serum albumin	37	101,102,103,104,106,201,202,203,204,206,301,302,303,303_1,303_2,304,305,306,401,402,403,404,405,405_1,405_2,405_qest,501,503,504,505,601,602,603,604,604_1,604_2,606	77.39	AVMDDFAAFVEK	1341.63
IPI00745872	Tax_Id=9606 Gene_Symbol=ALB Isoform 1 of Serum albumin	37	101,102,103,104,106,201,202,203,204,206,301,302,303,303_1,303_2,304,305,306,401,402,403,404,405,405_1,405_2,405_qest,501,503,504,505,601,602,603,604,604_1,604_2,606	90.40	KVPQVSTPTLVEVSR	1638.93
IPI00745872	Tax_Id=9606 Gene_Symbol=ALB Isoform 1 of Serum albumin	37	101,102,103,104,106,201,202,203,204,206,301,302,303,303_1,303_2,304,305,306,401,402,403,404,405,405_1,405_2,405_qest,501,503,504,505,601,602,603,604,604_1,604_2,606	94.58	VFDEFKPLVEEPQNLIK	2044.09
IPI00000073	Tax_Id=9606 Gene_Symbol=EGF Pro-epidermal growth factor	37	101,102,103,104,106,201,202,203,204,206,301,303,303_1,303_2,304,305,306,401,402,403,404,405,405_1,405_2,405_qest,501,502,503,504,505,601,602,603,604,604_1,604_2,606	52.43	IYFAHTALK	1062.59
IPI00000073	Tax_Id=9606 Gene_Symbol=EGF Pro-epidermal growth factor	37	102,103,104,106,201,202,203,204,206,301,302,303,303_1,303_2,304,305,306,401,402,403,404,405,405_1,405_2,405_qest,501,502,503,504,505,601,602,603,604,604_1,604_2,606	98.14	IESSSLQGLGR	1145.6
IPI00745872	Tax_Id=9606 Gene_Symbol=ALB Isoform 1 of Serum albumin	37	101,102,103,104,106,201,202,203,204,206,301,302,303,303_1,303_2,304,305,306,401,402,403,404,405,405_1,405_2,405_qest,501,503,504,505,601,602,603,604,604_1,604_2,606	101.04	LVAASQAALGL	1012.59
IPI00306339	Tax_Id=9606 Gene_Symbol=SPP1 secreted phosphoprotein 1 isoform b	37	101,102,103,104,106,201,202,203,204,206,301,302,303,303_1,303_2,304,305,306,401,402,403,404,405,405_1,405_2,405_qest,501,502,503,504,505,601,602,603,604,604_2,606	63.02	QNLLAPQTLPSK	1308.74
IPI00007221	Tax_Id=9606 Gene_Symbol=SERPINA5 Plasma serine protease inhibitor	37	101,102,103,104,106,202,203,204,206,301,302,303,303_1,303_2,304,305,306,401,402,403,404,405,405_1,405_2,405_qest,501,502,503,504,505,601,602,603,604,604_1,604_2,606	47.24	DFTFDLYR	1075.5
IPI00745872	Tax_Id=9606 Gene_Symbol=ALB Isoform 1 of Serum albumin	36	101,102,103,104,106,201,202,203,204,206,301,302,303,303_1,303_2,304,305,306,401,402,403,404,405,405_1,405_2,405_qest,501,504,505,601,602,603,604,604_1,604_2,606	41.37	NYAEAK	694.329
IPI00745872	Tax_Id=9606 Gene_Symbol=ALB Isoform 1 of Serum albumin	36	101,102,103,104,106,201,202,204,206,301,302,303,303_1,303_2,304,305,306,401,402,403,404,405,405_1,405_2,405_qest,501,503,504,505,601,602,603,604,604_1,604_2,606	53.36	DLGEENFK	950.435
IPI00745872	Tax_Id=9606 Gene_Symbol=ALB Isoform 1 of Serum albumin	36	101,102,103,104,106,201,202,203,204,206,301,302,303,303_1,303_2,304,305,306,401,402,403,404,405,405_1,405_2,405_qest,501,503,504,601,602,603,604,604_1,604_2,606	34.12	TYETTLEK	983.481
IPI00745872	Tax_Id=9606 Gene_Symbol=ALB Isoform 1 of Serum albumin	36	101,102,103,104,106,201,202,203,204,301,302,303,303_1,303_2,304,305,306,401,402,403,404,405,405_1,405_2,405_qest,501,503,504,505,601,602,603,604,604_1,604_2,606	66.87	KQTALVELVK	1127.69
IPI00745872	Tax_Id=9606 Gene_Symbol=ALB Isoform 1 of Serum albumin	36	101,102,103,104,106,201,202,203,204,206,301,302,303,303_1,303_2,304,305,306,401,402,403,405,405_1,405_2,405_qest,501,503,504,505,601,602,603,604,604_1,604_2,606	86.51	VPQVSTPTLVEVSR	1510.84
IPI00941203	Tax_Id=9606 Gene_Symbol=- 26 kDa protein	36	102,103,104,106,201,202,203,204,206,301,302,303,303_1,304,305,306,401,402,403,404,405,405_1,405_2,405_qest,501,502,503,504,505,601,602,603,604,604_1,604_2,606	36.05	ASGVPDR	700.35
IPI00000073	Tax_Id=9606 Gene_Symbol=EGF Pro-epidermal growth factor	36	101,102,103,104,106,201,202,203,204,206,301,302,303_1,303_2,304,305,306,401,402,403,404,405,405_1,405_2,405_qest,501,503,504,505,601,602,603,604,604_1,604_2,606	64.95	ITAVSLDVLDK	1172.67
IPI00004573	Tax_Id=9606 Gene_Symbol=PIGR Polymeric immunoglobulin receptor	36	101,102,103,104,106,201,202,206,301,302,303,303_1,303_2,304,305,306,401,402,403,404,405,405_1,405_2,405_qest,501,502,503,504,505,601,602,603,604,604_1,604_2,606	46.85	IIEGEPNLK	1011.56
IPI00007221	Tax_Id=9606 Gene_Symbol=SERPINA5 Plasma serine protease inhibitor	36	101,102,103,104,106,202,203,204,206,302,303,303_1,303_2,304,305,306,401,402,403,404,405,405_1,405_2,405_qest,501,502,503,504,505,601,602,603,604,604_1,604_2,606	79.18	AVVEVDESGTR	1160.57
IPI00007221	Tax_Id=9606 Gene_Symbol=SERPINA5 Plasma serine protease inhibitor	36	101,102,103,104,106,202,204,206,301,302,303,303_1,303_2,304,305,306,401,402,403,404,405,405_1,405_2,405_qest,501,502,503,504,505,601,602,603,604,604_1,604_2,606	85.43	AAAATGTIFTFR	1225.65
IPI00022463	Tax_Id=9606 Gene_Symbol=TF Serotransferrin	35	101,102,103,104,106,201,202,203,204,206,301,302,303,303_1,303_2,304,305,306,401,402,403,405,405_1,405_qest,501,502,503,505,601,602,603,604,604_1,604_2,606	77.04	DGAGDVAFVK	977.482
IPI00745872	Tax_Id=9606 Gene_Symbol=ALB Isoform 1 of Serum albumin	35	101,102,103,104,106,201,202,203,204,206,301,302,303,303_1,303_2,304,305,306,402,403,404,405,405_1,405_2,405_qest,501,504,505,601,602,603,604,604_1,604_2,606	37.03	ADLAK	516.291
IPI00745872	Tax_Id=9606 Gene_Symbol=ALB Isoform 1 of Serum albumin	35	101,102,103,106,201,202,203,204,206,301,302,303,303_1,303_2,304,305,306,401,402,403,405,405_1,405_2,405_qest,501,503,504,505,601,602,603,604,604_1,604_2,606	52.51	LVTDLTK	788.464
IPI00940069	Tax_Id=9606 Gene_Symbol=- 25 kDa protein	35	101,102,103,104,106,201,202,203,204,206,301,302,303,303_1,303_2,305,306,401,402,403,404,405,405_1,405_2,405_qest,501,502,504,601,602,603,604,604_1,604_2,606	50.86	LLIYGASTR	992.565
IPI00000073	Tax_Id=9606 Gene_Symbol=EGF Pro-epidermal growth factor	35	101,102,103,104,106,201,202,203,204,301,302,303,303_1,303_2,304,305,306,401,402,403,405,405_1,405_qest,501,502,503,504,505,601,602,603,604,604_1,604_2,606	69.24	LFWTDTGINPR	1318.67
IPI00000073	Tax_Id=9606 Gene_Symbol=EGF Pro-epidermal growth factor	35	101,102,103,104,106,201,203,204,206,301,302,303,303_1,304,305,306,401,402,404,405,405_1,405_2,405_qest,501,502,503,504,505,601,602,603,604,604_1,604_2,606	68.36	YPANVAVDPVER	1328.67
IPI00000073	Tax_Id=9606 Gene_Symbol=EGF Pro-epidermal growth factor	35	101,102,103,104,106,202,203,204,206,301,302,303,303_1,303_2,304,306,401,402,403,404,405,405_1,405_2,405_qest,501,503,504,505,601,602,603,604,604_1,604_2,606	73.84	AEDDTWEPEQK	1346.56
IPI00022463	Tax_Id=9606 Gene_Symbol=TF Serotransferrin	35	101,102,103,104,106,201,202,203,204,206,301,303,303_1,303_2,305,306,401,402,403,404,405,405_1,405_2,405_qest,501,502,503,504,505,601,603,604,604_1,604_2,606	53.51	EGYYGYTGAFR	1282.56
IPI00022426	Tax_Id=9606 Gene_Symbol=AMBP Protein AMBP	35	101,102,103,104,106,201,202,203,204,301,302,303,303_1,303_2,304,305,306,401,403,404,405,405_1,405_2,405_qest,501,502,504,505,601,602,603,604,604_1,604_2,606	59.34	HHGPTITAK	960.514
IPI00022426	Tax_Id=9606 Gene_Symbol=AMBP Protein AMBP	35	101,102,103,104,106,201,202,203,204,301,302,303,303_1,303_2,304,305,306,401,403,404,405,405_1,405_2,405_qest,501,502,504,505,601,602,603,604,604_1,604_2,606	104.37	AFIQLWAFDAVK	1407.76
IPI00022426	Tax_Id=9606 Gene_Symbol=AMBP Protein AMBP	35	101,102,103,104,106,201,202,203,204,301,302,303,303_1,303_2,304,305,306,401,403,404,405,405_1,405_2,405_qest,501,502,504,505,601,602,603,604,604_1,604_2,606	104.96	VVAQGVGIPEDSIFTMADR	2004
IPI00004573	Tax_Id=9606 Gene_Symbol=PIGR Polymeric immunoglobulin receptor	35	101,102,103,104,201,202,203,204,206,301,302,303,303_1,303_2,304,305,401,402,403,404,405,405_1,405_2,405_qest,501,502,503,504,601,602,603,604,604_1,604_2,606	37.07	DVSLAK	631.354
IPI00023673	Tax_Id=9606 Gene_Symbol=LGALS3BP Galectin-3-binding protein	35	101,102,103,104,106,202,203,204,206,301,302,303,303_1,303_2,304,305,306,401,402,403,404,405,405_1,405_2,405_qest,501,504,505,601,602,603,604,604_1,604_2,606	85.05	ELSEALGQIFDSQR	1591.78
IPI00024292	Tax_Id=9606 Gene_Symbol=LRP2 Low-density lipoprotein receptor-related protein 2	35	101,102,103,104,106,202,203,204,206,301,303,303_1,303_2,304,305,306,401,402,403,404,405,405_1,405_2,405_qest,501,502,504,505,601,602,603,604,604_1,604_2,606	66.57	VFWTDTVQNK	1236.61
IPI00023673	Tax_Id=9606 Gene_Symbol=LGALS3BP Galectin-3-binding protein	35	101,102,103,104,106,202,203,206,301,302,303,303_1,303_2,304,305,306,401,402,403,404,405,405_1,405_2,405_qest,502,503,504,505,601,602,603,604,604_1,604_2,606	88.12	LADGGATNQGR	1058.51
IPI00745872	Tax_Id=9606 Gene_Symbol=ALB Isoform 1 of Serum albumin	34	101,102,103,104,106,201,202,204,206,301,302,303,303_1,304,305,306,401,402,403,404,405,405_1,405_2,405_qest,501,503,504,505,601,602,603,604,604_1,604_2	52.32	DDNPNLPR	939.441
IPI00745872	Tax_Id=9606 Gene_Symbol=ALB Isoform 1 of Serum albumin	34	101,102,103,104,106,201,204,206,301,302,303,303_1,303_2,305,306,401,402,403,404,405,405_1,405_2,405_qest,501,503,504,505,601,602,603,604,604_1,604_2,606	61.80	QTALVELVK	999.596
IPI00022463	Tax_Id=9606 Gene_Symbol=TF Serotransferrin	34	101,102,103,104,201,202,203,204,206,301,302,303,303_1,303_2,304,305,306,401,403,404,405,405_1,405_2,501,503,504,505,601,602,603,604,604_1,604_2,606	56.40	DSAHGFLK	873.434
IPI00000073	Tax_Id=9606 Gene_Symbol=EGF Pro-epidermal growth factor	34	101,102,103,104,106,201,202,203,204,206,301,302,303,303_1,303_2,304,306,401,402,403,404,405,405_qest,501,502,503,505,601,602,603,604,604_1,604_2,606	49.55	IYWVDLER	1092.56
IPI00023673	Tax_Id=9606 Gene_Symbol=LGALS3BP Galectin-3-binding protein	34	102,103,104,106,202,203,204,206,301,302,303,303_1,303_2,304,305,306,401,402,403,404,405,405_1,405_2,405_qest,501,503,504,601,602,603,604,604_1,604_2,606	71.26	SDLAVPSELALLK	1354.77
IPI00023673	Tax_Id=9606 Gene_Symbol=LGALS3BP Galectin-3-binding protein	34	101,102,103,104,106,202,203,204,206,301,302,303,303_1,303_2,304,305,306,402,403,404,405,405_1,405_2,405_qest,501,503,504,505,601,602,603,604_1,604_2,606	51.04	LASAYGAR	807.424
IPI00215894	Tax_Id=9606 Gene_Symbol=KNG1 Isoform LMW of Kininogen-1	33	101,102,103,104,106,201,202,206,301,302,303,303_1,303_2,304,305,306,401,402,403,404,405,405_2,405_qest,501,502,504,505,601,603,604,604_1,604_2,606	49.69	VQVVAGK	699.428
IPI00022463	Tax_Id=9606 Gene_Symbol=TF Serotransferrin	33	101,102,103,104,106,201,202,203,204,206,301,302,303_1,303_2,304,305,306,402,404,405,405_1,405_2,405_qest,501,503,505,601,602,603,604,604_1,604_2,606	73.35	HSTIFENLANK	1272.65
IPI00745872	Tax_Id=9606 Gene_Symbol=ALB Isoform 1 of Serum albumin	33	101,102,104,106,201,202,203,204,301,302,303,303_2,304,305,306,401,402,403,404,405,405_1,405_2,405_qest,501,503,504,505,601,602,603,604,604_2,606	54.12	SLHTLFGDK	1016.53
IPI00291136	Tax_Id=9606 Gene_Symbol=COL6A1 Collagen alpha-1(VI) chain	33	101,102,103,104,106,201,202,204,206,301,303,303_1,303_2,304,305,306,401,403,404,405,405_1,405_2,405_qest,501,502,503,504,505,602,603,604_1,604_2,606	64.50	IALVITDGR	956.565
IPI00291136	Tax_Id=9606 Gene_Symbol=COL6A1 Collagen alpha-1(VI) chain	33	101,102,103,104,106,203,204,206,301,302,303,303_1,303_2,304,305,306,401,402,403,404,405_1,405_2,405_qest,501,503,505,601,602,603,604,604_1,604_2,606	56.08	VFSVAITPDHLEPR	1579.84
IPI00022463	Tax_Id=9606 Gene_Symbol=TF Serotransferrin	33	101,102,103,104,106,201,202,203,204,301,302,303,303_1,303_2,304,305,306,403,404,405,405_1,405_2,405_qest,501,502,503,505,601,603,604,604_1,604_2,606	37.24	DLLFK	634.369
IPI00215894	Tax_Id=9606 Gene_Symbol=KNG1 Isoform LMW of Kininogen-1	33	101,102,103,104,106,201,202,206,301,302,303,303_1,303_2,304,305,306,401,402,403,404,405,405_2,405_qest,501,502,504,505,601,603,604,604_1,604_2,606	58.76	EETTSHLR	971.467
IPI00000073	Tax_Id=9606 Gene_Symbol=EGF Pro-epidermal growth factor	33	101,102,103,104,106,202,203,204,206,301,302,303_1,303_2,304,305,401,402,403,404,405,405_1,405_2,405_qest,501,502,505,601,602,603,604,604_1,604_2,606	63.65	ADLDGVGVK	872.46
IPI00220327	Tax_Id=9606 Gene_Symbol=KRT1 Keratin, type II cytoskeletal 1	33	101,103,106,201,203,204,206,301,302,303,303_1,304,305,306,401,402,403,404,405,405_1,405_2,405_qest,501,502,503,504,505,601,602,604,604_1,604_2,606	60.74	IEISELNR	972.524
IPI00004573	Tax_Id=9606 Gene_Symbol=PIGR Polymeric immunoglobulin receptor	33	101,102,103,104,106,202,203,204,206,301,303_1,303_2,304,305,401,402,403,404,405,405_1,405_2,405_qest,501,503,504,505,601,602,603,604,604_1,604_2,606	51.21	VYTVDLGR	921.492
IPI00004573	Tax_Id=9606 Gene_Symbol=PIGR Polymeric immunoglobulin receptor	33	101,102,103,104,106,201,202,204,206,301,303,304,305,306,401,402,403,404,405,405_1,405_2,405_qest,501,503,504,505,601,602,603,604,604_1,604_2,606	39.85	ILLNPQDK	939.539
IPI00004573	Tax_Id=9606 Gene_Symbol=PIGR Polymeric immunoglobulin receptor	33	101,102,103,104,106,202,203,204,206,301,303,303_1,303_2,304,305,306,401,402,403,404,405,405_1,405_2,405_qest,501,505,601,602,603,604,604_1,604_2,606	99.29	NADLQVLKPEPELVYEDLR	2240.17
IPI00023673	Tax_Id=9606 Gene_Symbol=LGALS3BP Galectin-3-binding protein	33	101,103,104,106,203,204,206,301,302,303,303_1,303_2,304,305,401,402,403,404,405,405_1,405_2,405_qest,501,502,503,504,505,601,603,604,604_1,604_2,606	72.07	AVDTWSWGER	1205.55
IPI00290856	Tax_Id=9606 Gene_Symbol=LYVE1 Lymphatic vessel endothelial hyaluronic acid receptor 1	33	101,102,103,104,106,201,202,204,206,301,302,303,303_1,304,305,306,401,403,404,405,405_1,405_2,405_qest,501,504,505,601,602,603,604,604_1,604_2,606	66.50	LLGLSLAGK	870.554
IPI00031065	Tax_Id=9606 Gene_Symbol=DNASE1 Deoxyribonuclease-1	33	101,102,103,104,106,201,202,203,204,206,301,303_1,303_2,304,305,306,401,402,403,404,405,405_1,405_2,405_qest,501,504,505,601,603,604,604_1,604_2,606	85.41	YDIALVQEVR	1204.65
IPI00031065	Tax_Id=9606 Gene_Symbol=DNASE1 Deoxyribonuclease-1	33	101,102,103,104,106,201,203,204,206,301,303,303_1,303_2,304,305,306,401,402,403,404,405,405_1,405_2,405_qest,501,504,505,601,603,604,604_1,604_2,606	97.59	IAAFNIQTFGETK	1438.75
IPI00295414	Tax_Id=9606 Gene_Symbol=COL15A1 Collagen alpha-1(XV) chain	33	101,103,104,106,201,203,204,206,301,302,303,303_1,304,305,306,401,402,403,404,405,405_2,405_qest,501,503,504,505,601,602,603,604,604_1,604_2,606	45.30	VIYLGLR	832.517
IPI00215894	Tax_Id=9606 Gene_Symbol=KNG1 Isoform LMW of Kininogen-1	33	101,102,103,104,106,201,202,206,301,302,303,303_1,303_2,304,305,306,401,402,403,404,405,405_2,405_qest,501,502,504,505,601,603,604,604_1,604_2,606	52.62	AVDAALKK	814.491
IPI00004573	Tax_Id=9606 Gene_Symbol=PIGR Polymeric immunoglobulin receptor	33	101,102,103,104,106,201,202,203,204,206,301,302,303_1,303_2,304,305,306,401,402,404,405,405_1,405_2,405_qest,501,502,505,601,603,604,604_1,604_2,606	138.46	ASVDSGSSEEQGGSSR	1538.64
IPI00023673	Tax_Id=9606 Gene_Symbol=LGALS3BP Galectin-3-binding protein	33	101,102,103,104,106,202,204,206,301,302,303,303_1,303_2,305,306,402,403,404,405,405_1,405_2,405_qest,501,502,503,504,505,602,603,604,604_1,604_2,606	97.98	YSSDYFQAPSDYR	1597.67
IPI00215894	Tax_Id=9606 Gene_Symbol=KNG1 Isoform LMW of Kininogen-1	32	101,102,103,104,106,201,202,206,301,302,303,303_1,303_2,304,305,306,401,402,403,404,405_2,405_qest,501,502,504,505,601,603,604,604_1,604_2,606	40.06	AVDAALK	686.396
IPI00215894	Tax_Id=9606 Gene_Symbol=KNG1 Isoform LMW of Kininogen-1	32	101,102,103,104,106,201,202,206,301,302,303,303_1,303_2,304,306,401,402,403,404,405,405_2,405_qest,501,502,504,505,601,603,604,604_1,604_2,606	74.93	TVGSDTFYSFK	1250.58
IPI00215894	Tax_Id=9606 Gene_Symbol=KNG1 Isoform LMW of Kininogen-1	32	101,102,103,104,106,201,202,206,301,302,303_1,303_2,304,305,306,401,402,403,404,405,405_2,405_qest,501,502,504,505,601,603,604,604_1,604_2,606	49.72	DFVQPPTK	930.481
IPI00215894	Tax_Id=9606 Gene_Symbol=KNG1 Isoform LMW of Kininogen-1	32	101,102,103,104,106,201,202,206,301,302,303,303_1,303_2,304,305,306,401,402,403,404,405,405_2,405_qest,502,504,505,601,603,604,604_1,604_2,606	54.31	YFIDFVAR	1029.53
IPI00215894	Tax_Id=9606 Gene_Symbol=KNG1 Isoform LMW of Kininogen-1	32	101,102,103,104,106,201,202,206,301,302,303,303_1,304,305,306,401,402,403,404,405,405_2,405_qest,501,502,504,505,601,603,604,604_1,604_2,606	52.31	KYFIDFVAR	1157.62
IPI00215894	Tax_Id=9606 Gene_Symbol=KNG1 Isoform LMW of Kininogen-1	32	101,102,103,104,106,201,202,206,301,302,303,303_1,303_2,304,305,306,401,402,403,404,405,405_2,405_qest,501,502,504,505,601,603,604_1,604_2,606	100.36	DIPTNSPELEETLTHTITK	2138.07
IPI00022463	Tax_Id=9606 Gene_Symbol=TF Serotransferrin	32	101,102,103,104,106,202,203,204,206,301,302,303,303_1,303_2,304,305,306,401,402,403,404,405,405_1,405_2,405_qest,501,505,601,603,604,604_2,606	91.09	EDPQTFYYAVAVVK	1628.81
IPI00745872	Tax_Id=9606 Gene_Symbol=ALB Isoform 1 of Serum albumin	32	101,102,103,104,106,201,202,203,204,206,301,302,303,303_1,303_2,304,305,306,401,402,404,405,405_2,405_qest,501,505,601,602,603,604,604_1,604_2	40.84	TPVSDR	673.34
IPI00220327	Tax_Id=9606 Gene_Symbol=KRT1 Keratin, type II cytoskeletal 1	32	102,103,104,106,201,202,203,204,301,302,303,303_1,303_2,304,305,306,401,402,404,405,405_1,405_2,405_qest,501,505,601,602,603,604,604_1,604_2,606	98.85	SLDLDSIIAEVK	1301.71
IPI00220327	Tax_Id=9606 Gene_Symbol=KRT1 Keratin, type II cytoskeletal 1	32	103,106,201,202,203,204,206,301,302,303_1,303_2,304,305,306,401,402,404,405,405_1,405_2,405_qest,501,502,504,505,601,602,603,604,604_1,604_2,606	73.71	FLEQQNQVLQTK	1474.78
IPI00022463	Tax_Id=9606 Gene_Symbol=TF Serotransferrin	32	101,102,103,104,106,201,202,203,204,206,301,302,303,303_1,304,305,306,402,403,404,405_1,405_2,405_qest,501,502,601,602,603,604,604_1,604_2,606	59.46	HQTVPQNTGGK	1165.58
IPI00022426	Tax_Id=9606 Gene_Symbol=AMBP Protein AMBP	32	101,102,103,104,106,201,203,204,301,302,303,303_1,303_2,304,305,306,401,403,404,405,405_1,405_2,405_qest,501,502,504,601,602,603,604,604_2,606	78.37	ETLLQDFR	1020.52
IPI00020091	Tax_Id=9606 Gene_Symbol=ORM2 Alpha-1-acid glycoprotein 2	32	101,103,104,106,201,202,203,204,206,301,302,303,303_1,303_2,304,305,306,403,404,405,405_1,405_2,405_qest,503,504,505,601,603,604,604_1,604_2,606	102.44	TLMFGSYLDDEK	1417.64
IPI00160130	Tax_Id=9606 Gene_Symbol=CUBN Cubilin	32	101,102,103,104,106,202,203,204,206,301,302,303,303_1,303_2,304,305,306,401,402,403,404,405,405_1,405_2,405_qest,501,601,602,603,604,604_1,604_2	54.26	FTSDSSVTR	998.467
IPI00000073	Tax_Id=9606 Gene_Symbol=EGF Pro-epidermal growth factor	32	101,102,103,104,106,202,203,204,301,302,303_1,303_2,304,305,306,402,403,404,405,405_1,405_qest,501,502,503,504,505,602,603,604,604_1,604_2,606	43.49	QLLQR	656.397
IPI00215894	Tax_Id=9606 Gene_Symbol=KNG1 Isoform LMW of Kininogen-1	31	101,102,104,106,201,202,206,301,302,303,303_2,304,305,306,401,402,403,404,405,405_2,405_qest,501,502,504,505,601,603,604,604_1,604_2,606	36.12	ITEATK	661.365
IPI00215894	Tax_Id=9606 Gene_Symbol=KNG1 Isoform LMW of Kininogen-1	31	101,102,103,104,106,201,202,206,301,302,303,303_1,303_2,304,305,401,402,403,404,405,405_2,405_qest,501,502,504,505,601,603,604_1,604_2,606	77.09	YNSQNQSNNQFVLYR	1873.87
IPI00291136	Tax_Id=9606 Gene_Symbol=COL6A1 Collagen alpha-1(VI) chain	31	101,102,103,104,106,202,203,204,301,302,303,303_1,303_2,305,306,401,402,403,405_qest,501,502,503,504,505,601,602,603,604,604_1,604_2,606	73.41	VPSYQALLR	1045.59
IPI00784865	Tax_Id=9606 Gene_Symbol=IGK@ IGK@ protein	31	101,103,104,106,201,202,203,204,206,302,303,303_1,303_2,304,401,403,404,405,405_1,405_2,405_qest,501,503,504,505,601,602,603,604,604_1,604_2	51.43	LLIYGASSR	978.55
IPI00022488	Tax_Id=9606 Gene_Symbol=HPX Hemopexin	31	101,102,103,104,106,201,203,204,206,301,302,303,303_1,303_2,304,305,306,402,403,404,405,405_1,405_2,405_qest,503,505,603,604,604_1,604_2,606	54.52	NFPSPVDAAFR	1219.6
IPI00022463	Tax_Id=9606 Gene_Symbol=TF Serotransferrin	31	101,102,103,104,106,202,203,204,206,301,302,303,303_1,303_2,304,305,306,402,403,404,405,405_1,405_2,405_qest,501,505,601,604,604_1,604_2,606	59.02	GDVAFVK	734.396
IPI00007221	Tax_Id=9606 Gene_Symbol=SERPINA5 Plasma serine protease inhibitor	31	101,103,104,106,202,203,204,206,302,303,303_1,303_2,304,305,306,402,403,404,405,405_1,405_2,405_qest,501,504,505,601,602,603,604,604_2,606	73.57	TLYLADTFPTNFR	1557.78
IPI00007221	Tax_Id=9606 Gene_Symbol=SERPINA5 Plasma serine protease inhibitor	31	101,102,103,104,106,203,204,206,301,303,303_1,303_2,304,305,306,402,403,404,405,405_1,405_2,405_qest,501,505,601,602,603,604,604_1,604_2,606	80.11	GFQQLLQELNQPR	1569.83
IPI00290856	Tax_Id=9606 Gene_Symbol=LYVE1 Lymphatic vessel endothelial hyaluronic acid receptor 1	31	101,102,103,104,106,201,202,204,301,302,303,303_1,304,305,306,401,403,404,405,405_1,405_2,405_qest,501,504,601,602,603,604,604_1,604_2,606	56.60	IMGITLVSK	960.568
IPI00295414	Tax_Id=9606 Gene_Symbol=COL15A1 Collagen alpha-1(XV) chain	31	101,102,103,104,106,203,204,206,301,302,303_1,303_2,304,305,306,401,402,403,404,405,405_1,405_2,405_qest,504,505,601,603,604,604_1,604_2,606	90.81	LSGVEDGHQR	1096.53
IPI00295414	Tax_Id=9606 Gene_Symbol=COL15A1 Collagen alpha-1(XV) chain	31	101,102,103,104,106,203,204,301,302,303,303_1,303_2,304,305,306,401,402,404,405,405_1,405_2,405_qest,501,505,601,602,603,604,604_1,604_2,606	68.95	GGVLFAITDAFQK	1365.73
IPI00024292	Tax_Id=9606 Gene_Symbol=LRP2 Low-density lipoprotein receptor-related protein 2	31	101,102,103,104,106,202,203,204,206,301,303,304,305,306,401,402,403,404,405,405_1,405_2,405_qest,501,502,504,505,602,604,604_1,604_2,606	60.54	DLLIGDIHGR	1107.6
IPI00745872	Tax_Id=9606 Gene_Symbol=ALB Isoform 1 of Serum albumin	31	101,102,103,104,106,201,202,203,204,206,301,302,303,303_1,303_2,304,305,401,402,403,404,405_1,405_2,405_qest,501,504,505,601,602,603,604	42.23	SEVAHR	697.351
IPI00215894	Tax_Id=9606 Gene_Symbol=KNG1 Isoform LMW of Kininogen-1	30	101,102,103,104,106,201,202,206,301,302,303,303_1,303_2,305,306,401,402,403,404,405_2,405_qest,501,502,504,505,601,603,604_1,604_2,606	56.75	QVVAGLNFR	1002.56
IPI00025861	Tax_Id=9606 Gene_Symbol=CDH1 Cadherin-1	30	101,102,104,106,201,202,203,204,206,301,302,303,303_1,303_2,304,306,404,405,405_1,405_2,405_qest,501,503,504,505,603,604,604_1,604_2,606	116.90	NTGVISVVTTGLDR	1430.77
IPI00000073	Tax_Id=9606 Gene_Symbol=EGF Pro-epidermal growth factor	30	101,102,103,104,106,203,204,301,302,303_1,303_2,305,306,401,402,403,405,405_1,405_qest,501,502,504,505,601,602,603,604,604_1,604_2,606	47.50	VVHPLAQPK	987.587
IPI00004573	Tax_Id=9606 Gene_Symbol=PIGR Polymeric immunoglobulin receptor	30	101,104,106,201,203,204,206,301,303_1,303_2,304,305,306,402,403,404,405,405_1,405_2,405_qest,501,503,504,505,601,603,604,604_1,604_2,606	49.89	SPTVVK	629.375
IPI00221224	Tax_Id=9606 Gene_Symbol=ANPEP Aminopeptidase N	30	101,102,103,104,106,203,204,206,301,303,303_1,303_2,304,305,306,401,402,404,405,405_2,405_qest,501,505,601,602,603,604,604_1,604_2,606	52.19	ALEQALEK	900.492
IPI00221224	Tax_Id=9606 Gene_Symbol=ANPEP Aminopeptidase N	30	102,103,104,106,201,203,204,206,301,303,303_1,303_2,304,305,306,401,402,403,404,405,405_2,405_qest,501,505,601,602,603,604,604_1,604_2	45.19	SIQLPTTVR	1013.59
IPI00022488	Tax_Id=9606 Gene_Symbol=HPX Hemopexin	30	101,102,103,104,106,201,203,204,206,301,302,303,303_2,304,305,306,402,403,404,405,405_1,405_2,405_qest,503,505,603,604,604_1,604_2,606	57.18	GGYTLVSGYPK	1140.58
IPI00176427	Tax_Id=9606 Gene_Symbol=CADM4 Cell adhesion molecule 4	30	101,102,103,104,106,201,202,203,204,206,304,305,306,401,402,403,404,405,405_1,405_2,405_qest,501,504,505,601,603,604,604_1,604_2,606	58.23	FQLEEFSPR	1151.56
IPI00176427	Tax_Id=9606 Gene_Symbol=CADM4 Cell adhesion molecule 4	30	101,102,103,104,201,203,204,206,303_1,303_2,304,305,306,401,402,403,404,405,405_2,405_qest,501,503,504,505,601,603,604,604_1,604_2,606	56.20	VWSVASTVR	1003.55
IPI00022463	Tax_Id=9606 Gene_Symbol=TF Serotransferrin	29	101,102,103,104,106,201,202,206,301,303,303_1,304,305,306,403,404,405_1,405_2,405_qest,501,503,504,601,602,603,604,604_1,604_2,606	48.06	YLGEEYVK	999.491
IPI00000073	Tax_Id=9606 Gene_Symbol=EGF Pro-epidermal growth factor	29	101,102,103,104,106,203,204,206,301,303_1,303_2,304,305,306,402,404,405,405_1,405_2,405_qest,501,503,505,601,603,604,604_1,604_2,606	56.91	INLHSSFVPLGELK	1552.86
IPI00029260	Tax_Id=9606 Gene_Symbol=CD14 Monocyte differentiation antigen CD14	29	101,102,103,104,106,201,202,203,204,206,301,302,303,303_1,304,305,306,404,405,405_1,405_qest,504,505,601,603,604,604_1,604_2,606	70.87	FPAIQNLALR	1141.66
IPI00004573	Tax_Id=9606 Gene_Symbol=PIGR Polymeric immunoglobulin receptor	29	101,102,103,104,201,202,203,206,301,303_1,305,306,401,402,405,405_1,405_2,405_qest,501,502,503,504,505,601,602,604,604_1,604_2,606	40.02	RAPAFEGR	902.472
IPI00023673	Tax_Id=9606 Gene_Symbol=LGALS3BP Galectin-3-binding protein	29	101,103,104,106,203,204,206,301,303,303_1,303_2,304,305,306,403,404,405_1,405_2,405_qest,501,503,504,505,602,603,604,604_1,604_2,606	76.26	ASHEEVEGLVEK	1325.65
IPI00160130	Tax_Id=9606 Gene_Symbol=CUBN Cubilin	29	101,102,103,104,106,203,204,206,303,303_1,303_2,304,305,306,401,403,404,405,405_1,405_2,405_qest,501,505,601,603,604,604_1,604_2,606	65.21	VPGQSGVVESIGHPTLPYR	1992.04
IPI00020091	Tax_Id=9606 Gene_Symbol=ORM2 Alpha-1-acid glycoprotein 2	29	101,102,103,104,106,201,202,203,204,206,301,302,303,303_1,303_2,304,305,306,401,403,404,405,405_1,504,505,601,603,604,606	67.56	SDVMYTDWK	1143.49
IPI00024292	Tax_Id=9606 Gene_Symbol=LRP2 Low-density lipoprotein receptor-related protein 2	29	101,102,103,104,106,202,203,204,206,303_1,303_2,304,305,401,402,403,404,405,405_1,405_2,405_qest,501,505,602,603,604,604_1,604_2,606	74.04	IDMVNLDGSYR	1281.6
IPI00022463	Tax_Id=9606 Gene_Symbol=TF Serotransferrin	28	101,102,103,104,106,201,204,206,301,302,303,303_1,303_2,304,305,306,401,402,404,405,405_1,405_2,405_qest,501,505,601,602,606	70.68	DSGFQMNQLR	1194.55
IPI00024292	Tax_Id=9606 Gene_Symbol=LRP2 Low-density lipoprotein receptor-related protein 2	28	101,103,104,202,203,206,303_1,303_2,304,305,306,401,402,403,405,405_1,405_2,405_qest,501,502,504,505,601,602,603,604,604_1,604_2	59.63	ILVESQNR	957.524
IPI00024292	Tax_Id=9606 Gene_Symbol=LRP2 Low-density lipoprotein receptor-related protein 2	28	101,102,103,104,106,203,204,206,303,303_1,303_2,304,305,401,402,403,405,405_1,405_2,405_qest,502,504,505,602,603,604,604_2,606	74.25	TVVQYLNNPR	1202.64
IPI00220327	Tax_Id=9606 Gene_Symbol=KRT1 Keratin, type II cytoskeletal 1	28	101,103,106,201,203,204,206,301,302,303_1,303_2,305,306,401,402,405,405_1,405_2,405_qest,502,503,504,602,603,604,604_1,604_2,606	44.98	TLLEGEESR	1032.51
IPI00029260	Tax_Id=9606 Gene_Symbol=CD14 Monocyte differentiation antigen CD14	28	101,102,103,104,106,201,202,203,204,206,302,303,303_1,303_2,305,306,403,405,405_2,405_qest,504,505,601,603,604,604_1,604_2,606	56.18	ATVNPSAPR	911.482
IPI00007221	Tax_Id=9606 Gene_Symbol=SERPINA5 Plasma serine protease inhibitor	28	101,103,104,106,202,203,204,206,301,302,303,304,305,306,402,403,404,405,405_1,405_qest,501,503,504,603,604,604_1,604_2,606	42.82	IVDLLK	699.453
IPI00024292	Tax_Id=9606 Gene_Symbol=LRP2 Low-density lipoprotein receptor-related protein 2	28	103,104,106,202,203,204,206,301,303,303_2,304,305,306,401,402,403,404,405,405_1,405_2,405_qest,505,602,603,604,604_1,604_2,606	67.25	TDNDGLGFR	993.452
IPI00160130	Tax_Id=9606 Gene_Symbol=CUBN Cubilin	28	101,102,103,104,106,203,204,206,301,302,303_1,303_2,304,305,306,402,403,404,405,405_1,405_2,405_qest,504,603,604,604_1,604_2,606	50.81	SNSPQLEK	901.45
IPI00220327	Tax_Id=9606 Gene_Symbol=KRT1 Keratin, type II cytoskeletal 1	28	103,106,201,202,206,301,302,303_2,305,306,401,402,404,405,405_1,405_2,405_qest,501,502,504,505,601,602,603,604,604_1,604_2,606	73.62	TNAENEFVTIK	1264.63
IPI00220327	Tax_Id=9606 Gene_Symbol=KRT1 Keratin, type II cytoskeletal 1	28	101,103,104,201,203,204,206,301,303_2,305,306,401,402,404,405,405_1,405_2,405_qest,501,504,505,601,602,603,604,604_1,604_2,606	72.41	LNDLEDALQQAK	1356.69
IPI00160130	Tax_Id=9606 Gene_Symbol=CUBN Cubilin	28	101,102,103,104,106,203,204,206,301,302,303,303_1,303_2,304,306,401,402,403,405,405_1,405_2,405_qest,501,505,603,604,604_1,606	46.25	NDFLEVR	891.445
IPI00022463	Tax_Id=9606 Gene_Symbol=TF Serotransferrin	27	101,102,103,104,106,202,203,204,301,303,303_1,304,305,306,402,404,405,405_1,405_2,405_qest,505,601,603,604,604_1,604_2,606	103.37	TAGWNIPMGLLYNK	1576.81
IPI00009950	Tax_Id=9606 Gene_Symbol=LMAN2 Vesicular integral-membrane protein VIP36	27	101,102,103,104,106,202,203,204,301,303,303_1,303_2,304,305,306,403,405_1,405_2,405_qest,505,601,602,603,604,604_1,604_2,606	48.60	DHDTFLAVR	1072.53
IPI00745872	Tax_Id=9606 Gene_Symbol=ALB Isoform 1 of Serum albumin	27	101,102,103,104,106,201,202,203,204,206,301,302,303,304,305,306,401,402,403,405_1,501,503,504,602,604,604_2,606	52.32	FQNALLVR	959.555
IPI00000073	Tax_Id=9606 Gene_Symbol=EGF Pro-epidermal growth factor	27	101,102,103,104,106,203,204,301,303_1,303_2,304,305,306,404,405,405_1,405_2,405_qest,501,505,601,602,603,604,604_1,604_2,606	103.35	LIEEGVDVPEGLAVDWIGR	2066.07
IPI00220327	Tax_Id=9606 Gene_Symbol=KRT1 Keratin, type II cytoskeletal 1	27	102,103,106,201,202,204,206,401,402,403,404,405,405_1,405_2,405_qest,501,502,503,504,505,601,602,603,604,604_1,604_2,606	58.10	AQYEDIAQK	1064.51
IPI00292946	Tax_Id=9606 Gene_Symbol=SERPINA7 Thyroxine-binding globulin	27	103,104,106,201,202,203,204,206,301,302,303,303_1,303_2,304,305,306,404,405,405_2,405_qest,505,601,603,604,604_1,604_2,606	70.88	TEDSSSFLIDK	1240.58
IPI00006971	Tax_Id=9606 Gene_Symbol=CD248 Isoform 1 of Endosialin	27	101,103,104,106,203,204,206,303,303_1,303_2,305,306,401,402,403,404,405,405_1,405_2,501,503,504,505,603,604,604_1,604_2	40.85	APQIPR	680.397
IPI00031065	Tax_Id=9606 Gene_Symbol=DNASE1 Deoxyribonuclease-1	27	101,102,103,104,106,203,204,206,301,303,303_1,304,305,306,402,403,404,405_1,405_2,405_qest,505,601,603,604,604_1,604_2,606	52.96	DSHLTAVGK	926.482
IPI00009276	Tax_Id=9606 Gene_Symbol=PROCR Endothelial protein C receptor precursor	27	101,102,103,104,106,202,203,204,206,301,303,303_1,304,305,306,404,405,405_1,405_2,405_qest,505,601,603,604,604_1,604_2,606	73.78	TQSGLQSYLLQFHGLVR	1946.04
IPI00029260	Tax_Id=9606 Gene_Symbol=CD14 Monocyte differentiation antigen CD14	27	101,103,104,106,201,202,203,206,301,302,303_1,303_2,304,305,306,403,404,405,405_1,405_2,405_qest,505,603,604,604_1,604_2,606	50.09	ELTLEDLK	959.518
IPI00000073	Tax_Id=9606 Gene_Symbol=EGF Pro-epidermal growth factor	27	101,102,103,104,106,203,302,303_1,303_2,305,401,402,403,404,405_2,405_qest,501,502,503,505,601,602,603,604,604_1,604_2,606	74.29	QSVIEMANLDGSK	1390.68
IPI00004573	Tax_Id=9606 Gene_Symbol=PIGR Polymeric immunoglobulin receptor	27	101,102,103,104,106,201,203,204,206,301,303_1,303_2,305,306,401,402,405,405_2,405_qest,505,601,602,603,604,604_1,604_2,606	80.70	DGSFSVVITGLR	1249.67
IPI00291136	Tax_Id=9606 Gene_Symbol=COL6A1 Collagen alpha-1(VI) chain	26	101,102,103,104,106,203,204,303_1,303_2,304,306,401,402,403,404,405,405_1,405_2,405_qest,503,505,603,604,604_1,604_2,606	89.00	TAEYDVAYGESHLFR	1756.81
IPI00291136	Tax_Id=9606 Gene_Symbol=COL6A1 Collagen alpha-1(VI) chain	26	101,102,103,104,106,203,204,301,302,303,303_1,303_2,305,306,401,402,403,404,405_1,405_qest,501,603,604,604_1,604_2,606	58.95	VAVVQYSGTGQQRPER	1773.91
IPI00166729	Tax_Id=9606 Gene_Symbol=AZGP1 alpha-2-glycoprotein 1, zinc	26	101,102,103,104,106,201,202,203,206,301,302,303,303_1,303_2,306,404,405,405_1,405_2,405_qest,505,603,604,604_1,604_2,606	59.82	AGEVQEPELR	1126.56
IPI00006971	Tax_Id=9606 Gene_Symbol=CD248 Isoform 1 of Endosialin	26	101,102,103,104,106,203,204,206,303_1,303_2,305,306,401,402,403,404,405,405_1,405_2,501,503,504,505,601,603,606	78.05	VDSLVGAGPASR	1127.59
IPI00060800	Tax_Id=9606 Gene_Symbol=ZG16B Zymogen granule protein 16 homolog B	26	101,103,104,106,203,204,206,301,302,303,303_1,303_2,304,305,306,402,403,405,405_1,405_2,405_qest,505,601,603,604_2,606	57.48	VSVGLLLVK	926.616
IPI00292946	Tax_Id=9606 Gene_Symbol=SERPINA7 Thyroxine-binding globulin	26	103,104,106,203,204,206,301,303,303_1,303_2,304,305,306,404,405,405_1,405_2,405_qest,501,505,601,603,604,604_1,604_2,606	84.17	NALALFVLPK	1084.66
IPI00029260	Tax_Id=9606 Gene_Symbol=CD14 Monocyte differentiation antigen CD14	26	101,102,103,104,106,202,203,204,301,302,303,303_1,303_2,304,305,306,405,405_1,405_2,505,601,603,604,604_1,604_2,606	100.52	LTVGAAQVPAQLLVGALR	1776.06
IPI00221224	Tax_Id=9606 Gene_Symbol=ANPEP Aminopeptidase N	26	101,102,103,104,106,203,204,206,301,303_1,303_2,304,305,306,402,404,405,405_1,405_2,405_qest,505,601,603,604,604_1,604_2	115.00	VVATTQMQAADAR	1360.68
IPI00176427	Tax_Id=9606 Gene_Symbol=CADM4 Cell adhesion molecule 4	26	101,102,103,104,106,203,204,206,303_1,303_2,305,306,401,402,403,404,405_2,405_qest,503,504,601,603,604,604_1,604_2,606	59.66	IHASQAVVR	979.556
IPI00160130	Tax_Id=9606 Gene_Symbol=CUBN Cubilin	26	101,102,104,106,201,203,204,302,303_2,401,402,403,404,405,405_1,405_2,405_qest,501,503,504,505,601,603,604,604_2,606	51.71	IQLQFEDR	1047.53
IPI00022463	Tax_Id=9606 Gene_Symbol=TF Serotransferrin	26	101,102,103,104,106,203,204,206,301,302,303,303_1,303_2,304,305,306,404,405_1,405_2,405_qest,505,603,604,604_1,604_2,606	51.34	APNHAVVTR	963.525
IPI00221224	Tax_Id=9606 Gene_Symbol=ANPEP Aminopeptidase N	26	101,103,106,201,203,204,206,301,303_2,304,306,401,402,403,404,405,405_1,405_2,405_qest,505,601,602,603,604,604_1,604_2	53.92	GVGGSQPPDIDK	1168.57
IPI00291136	Tax_Id=9606 Gene_Symbol=COL6A1 Collagen alpha-1(VI) chain	25	101,102,103,104,106,203,204,303_1,303_2,304,305,306,402,404,405,405_1,405_2,405_qest,501,505,603,604,604_1,604_2,606	77.29	GLEQLLVGGSHLK	1349.77
IPI00060800	Tax_Id=9606 Gene_Symbol=ZG16B Zymogen granule protein 16 homolog B	25	101,103,106,203,204,206,301,302,303,303_1,303_2,304,305,306,403,404,405,405_1,405_2,405_qest,505,601,603,604_2,606	71.90	LGDSWDVK	918.445
IPI00025861	Tax_Id=9606 Gene_Symbol=CDH1 Cadherin-1	25	102,104,106,201,202,203,204,206,301,302,303,303_1,303_2,304,306,404,405,405_1,405_2,504,505,603,604_1,604_2,606	102.63	DTANWLEINPDTGAISTR	1972.95
IPI00000073	Tax_Id=9606 Gene_Symbol=EGF Pro-epidermal growth factor	25	101,102,103,104,106,203,204,206,303_1,303_2,304,305,306,402,403,404,405,501,505,601,603,604,604_1,604_2,606	50.10	ALLETSEK	889.476
IPI00000073	Tax_Id=9606 Gene_Symbol=EGF Pro-epidermal growth factor	25	101,102,103,104,106,203,302,303,303_1,403,404,405,405_1,405_2,405_qest,501,502,503,504,505,603,604,604_1,604_2,606	51.76	NQVTPLDILSK	1226.69
IPI00007221	Tax_Id=9606 Gene_Symbol=SERPINA5 Plasma serine protease inhibitor	25	101,103,203,204,206,301,303_1,303_2,304,305,306,402,403,404,405_1,405_2,405_qest,503,505,602,603,604,604_1,604_2,606	31.57	VPMMSR	719.346
IPI00007221	Tax_Id=9606 Gene_Symbol=SERPINA5 Plasma serine protease inhibitor	25	101,102,103,104,106,202,301,302,303,303_1,303_2,305,401,402,403,404,405,501,504,601,602,603,604,604_1,604_2	75.07	FSIEGSYQLEK	1299.63
IPI00160130	Tax_Id=9606 Gene_Symbol=CUBN Cubilin	25	101,102,103,104,106,203,204,206,302,303,303_1,303_2,305,306,401,402,403,405,405_1,405_2,405_qest,603,604,604_1,604_2	62.04	SDNSPTHVGFK	1187.56
IPI00160130	Tax_Id=9606 Gene_Symbol=CUBN Cubilin	25	101,104,106,203,204,206,303_2,304,305,306,401,402,403,404,405,405_1,405_2,405_qest,503,504,505,603,604,604_1,606	85.28	VGDADGPLMWR	1215.57
IPI00022488	Tax_Id=9606 Gene_Symbol=HPX Hemopexin	25	101,102,103,104,106,203,204,301,303,303_1,303_2,304,305,306,404,405,405_1,405_2,405_qest,505,603,604,604_1,604_2,606	67.55	EWFWDLATGTMK	1483.68
IPI00019954	Tax_Id=9606 Gene_Symbol=CST6 Cystatin-M	25	103,106,201,203,206,301,303,303_1,303_2,304,305,306,402,405,405_1,405_2,405_qest,503,505,601,603,604,604_1,604_2,606	39.70	AQSQLVAGIK	1013.59
IPI00019954	Tax_Id=9606 Gene_Symbol=CST6 Cystatin-M	25	103,106,201,203,206,301,303,303_1,303_2,304,305,306,402,405,405_1,405_2,405_qest,503,505,601,603,604,604_1,604_2,606	48.45	DLSPDDPQVQK	1240.59
IPI00011564	Tax_Id=9606 Gene_Symbol=SDC4 Syndecan-4	25	101,102,103,104,203,204,206,302,303,303_1,304,306,402,404,405_1,405_qest,504,505,601,602,603,604,604_1,604_2,606	49.19	AGSGSQVPTEPK	1156.57
IPI00031065	Tax_Id=9606 Gene_Symbol=DNASE1 Deoxyribonuclease-1	25	101,103,104,106,203,204,206,303,303_1,303_2,304,305,306,403,404,405,405_1,405_2,505,601,603,604,604_1,604_2,606	81.37	LLDNLNQDAPDTYHYVVSEPLGR	2628.28
IPI00160130	Tax_Id=9606 Gene_Symbol=CUBN Cubilin	25	103,104,106,203,204,206,301,303_1,303_2,304,305,306,403,404,405,405_1,405_2,405_qest,504,505,603,604,604_1,604_2,606	36.50	TDSFQTAK	896.424
IPI00215894	Tax_Id=9606 Gene_Symbol=KNG1 Isoform LMW of Kininogen-1	25	101,102,103,104,106,201,202,206,302,303_1,304,305,306,401,402,403,404,405_2,405_qest,501,505,601,603,604,604_2	62.59	AGAEPASER	886.414
IPI00007221	Tax_Id=9606 Gene_Symbol=SERPINA5 Plasma serine protease inhibitor	25	101,102,104,202,203,204,206,302,303,304,305,401,403,404,405_1,405_qest,501,502,504,505,602,604,604_1,604_2,606	43.04	QLELYLPK	1002.57
IPI00006662	Tax_Id=9606 Gene_Symbol=APOD Apolipoprotein D	24	101,102,103,106,201,204,206,301,303,303_1,304,305,306,401,403,404,405,405_qest,501,505,602,604_1,604_2,606	69.43	NPNLPPETVDSLK	1422.74
IPI00745872	Tax_Id=9606 Gene_Symbol=ALB Isoform 1 of Serum albumin	24	101,102,103,104,106,201,202,206,301,302,303,303_1,305,306,403,405_1,405_qest,501,503,504,601,602,604_1,604_2	32.25	YLYEIAR	926.486
IPI00022463	Tax_Id=9606 Gene_Symbol=TF Serotransferrin	24	101,102,103,104,106,202,203,204,301,302,303,303_1,303_2,304,305,306,401,402,403,405,501,505,601,603	60.68	EFQLFSSPHGK	1275.62
IPI00025861	Tax_Id=9606 Gene_Symbol=CDH1 Cadherin-1	24	101,102,104,202,203,204,206,301,302,303,303_1,303_2,304,306,405_1,405_2,405_qest,503,504,505,603,604,604_1,604_2	30.70	VTEPLDR	828.434
IPI00292946	Tax_Id=9606 Gene_Symbol=SERPINA7 Thyroxine-binding globulin	24	202,203,204,206,301,302,303,303_1,303_2,304,305,306,404,405,405_1,405_2,405_qest,505,601,603,604,604_1,604_2,606	73.50	GWVDLFVPK	1059.58
IPI00301143	Tax_Id=9606 Gene_Symbol=PI16 Isoform 1 of Peptidase inhibitor 16	24	103,104,202,203,204,206,301,302,303,303_1,303_2,304,305,306,404,405,405_1,405_2,405_qest,505,603,604,604_1,604_2	77.29	WDEELAAFAK	1178.56
IPI00011564	Tax_Id=9606 Gene_Symbol=SDC4 Syndecan-4	24	101,102,103,104,202,203,204,206,302,303_1,304,306,402,404,405_1,405_qest,505,601,602,603,604,604_1,604_2,606	69.28	ETEVIDPQDLLEGR	1612.79
IPI00292130	Tax_Id=9606 Gene_Symbol=DPT Dermatopontin	24	101,102,104,106,201,202,203,204,206,301,303_2,401,402,403,404,405,405_1,405_2,405_qest,501,505,601,603,606	79.63	GATTTFSAVER	1138.56
IPI00023673	Tax_Id=9606 Gene_Symbol=LGALS3BP Galectin-3-binding protein	24	101,102,103,203,204,206,303,303_1,303_2,305,306,403,404,405_qest,501,502,503,504,602,603,604,604_1,604_2,606	45.90	STHTLDLSR	1028.53
IPI00009950	Tax_Id=9606 Gene_Symbol=LMAN2 Vesicular integral-membrane protein VIP36	24	101,102,103,104,106,202,203,204,303_2,304,305,306,403,405_1,405_2,405_qest,505,601,602,603,604,604_1,604_2,606	61.20	LTVMTDLEDK	1163.57
IPI00291136	Tax_Id=9606 Gene_Symbol=COL6A1 Collagen alpha-1(VI) chain	24	101,103,106,204,301,303_1,303_2,305,306,401,402,403,404,405,405_1,405_2,405_qest,501,505,602,603,604,604_1,604_2	101.93	LLLFSDGNSQGATPAAIEK	1931
IPI00019157	Tax_Id=9606 Gene_Symbol=CSPG4 Chondroitin sulfate proteoglycan 4	24	101,103,104,106,203,204,303_2,305,401,402,403,404,405,405_1,405_2,405_qest,501,505,601,603,604,604_1,604_2,606	70.86	LVLGQEELR	1055.6
IPI00000073	Tax_Id=9606 Gene_Symbol=EGF Pro-epidermal growth factor	24	101,102,103,104,106,203,204,206,303_1,304,305,306,403,404,405_1,405_2,405_qest,501,504,603,604,604_1,604_2,606	30.85	TIWIANK	844.481
IPI00220327	Tax_Id=9606 Gene_Symbol=KRT1 Keratin, type II cytoskeletal 1	24	106,201,204,206,301,303_2,306,401,404,405,405_1,405_2,405_qest,501,503,504,505,601,602,603,604,604_1,604_2,606	53.80	DYQELMNTK	1140.51
IPI00024292	Tax_Id=9606 Gene_Symbol=LRP2 Low-density lipoprotein receptor-related protein 2	24	101,102,103,104,106,202,203,204,206,303_2,401,402,403,405,405_1,405_2,501,505,601,602,603,604,604_2,606	69.79	TVLVSEGIVTPR	1269.73
IPI00292130	Tax_Id=9606 Gene_Symbol=DPT Dermatopontin	24	101,102,104,106,201,202,203,204,206,301,303_2,401,402,403,404,405,405_1,405_2,405_qest,501,505,601,603,606	40.90	YFESVLDR	1027.5
IPI00160130	Tax_Id=9606 Gene_Symbol=CUBN Cubilin	24	101,102,103,104,106,203,204,206,303_2,304,305,306,401,402,403,404,405,405_1,405_2,505,604,604_1,604_2,606	53.80	ITLMFNNLR	1120.61
IPI00160130	Tax_Id=9606 Gene_Symbol=CUBN Cubilin	24	101,102,103,106,202,203,204,301,302,303,303_1,303_2,305,401,403,404,405_1,405_2,501,503,504,505,602,603	51.86	VWAGTEEVDK	1132.54
IPI00745872	Tax_Id=9606 Gene_Symbol=ALB Isoform 1 of Serum albumin	24	101,102,103,104,106,202,203,204,303,303_1,303_2,304,305,306,405,405_1,405_qest,505,601,603,604,604_1,604_2,606	72.31	RHPDYSVVLLLR	1466.84
IPI00006662	Tax_Id=9606 Gene_Symbol=APOD Apolipoprotein D	23	101,102,103,106,201,204,206,301,303,303_1,304,305,306,401,403,404,405,405_qest,501,505,602,604_1,606	62.63	NILTSNNIDVK	1229.66
IPI00024292	Tax_Id=9606 Gene_Symbol=LRP2 Low-density lipoprotein receptor-related protein 2	23	101,102,103,104,106,203,204,206,303_1,303_2,304,305,306,405,405_1,405_2,405_qest,505,603,604,604_1,604_2,606	86.62	LGWPAGVTLDMISK	1486.79
IPI00745872	Tax_Id=9606 Gene_Symbol=ALB Isoform 1 of Serum albumin	23	101,102,103,104,106,203,204,303,303_1,303_2,304,305,306,404,405_1,405_2,405_qest,505,603,604,604_1,604_2,606	61.31	HPYFYAPELLFFAK	1741.89
IPI00291136	Tax_Id=9606 Gene_Symbol=COL6A1 Collagen alpha-1(VI) chain	23	101,102,103,104,106,203,303_1,303_2,305,401,402,403,404,405_qest,503,504,505,602,603,604,604_1,604_2,606	52.27	GVFHQTVSR	1029.54
IPI00166729	Tax_Id=9606 Gene_Symbol=AZGP1 alpha-2-glycoprotein 1, zinc	23	101,103,104,106,202,203,204,301,303,303_1,304,305,306,404,405,405_1,405_2,405_qest,603,604,604_1,604_2,606	59.72	EIPAWVPFDPAAQITK	1781.94
IPI00022429	Tax_Id=9606 Gene_Symbol=ORM1 Alpha-1-acid glycoprotein 1	23	101,102,103,106,201,203,301,302,303,303_2,304,305,306,405,405_1,405_qest,501,503,601,603,604,604_1,604_2	69.67	TYMLAFDVNDEK	1444.65
IPI00027482	Tax_Id=9606 Gene_Symbol=SERPINA6 Corticosteroid-binding globulin	23	103,104,106,203,204,206,301,302,303,303_1,303_2,304,305,306,405,405_1,405_2,405_qest,505,603,604,604_1,604_2	74.18	GTWTQPFDLASTR	1478.72
IPI00395488	Tax_Id=9606 Gene_Symbol=VASN Vasorin	23	101,103,106,303,303_1,303_2,304,305,306,403,404,405,405_1,405_2,405_qest,504,505,601,603,604,604_1,604_2,606	83.74	SLTLGIEPVSPTSLR	1568.88
IPI00022426	Tax_Id=9606 Gene_Symbol=AMBP Protein AMBP	23	101,102,106,201,203,204,301,303,303_1,304,305,306,401,403,404,405_2,405_qest,502,602,604,604_1,604_2,606	38.92	KIMDR	661.358
IPI00007221	Tax_Id=9606 Gene_Symbol=SERPINA5 Plasma serine protease inhibitor	23	102,103,104,106,301,303,303_1,304,305,306,402,403,404,405_1,405_2,405_qest,501,503,505,603,604,604_1,604_2	56.66	EDQYHYLLDR	1350.62
IPI00221224	Tax_Id=9606 Gene_Symbol=ANPEP Aminopeptidase N	23	101,102,103,104,203,206,301,303,303_1,303_2,306,401,402,405_1,405_2,405_qest,501,601,602,603,604,604_1,604_2	46.51	IQTQLQR	885.503
IPI00221224	Tax_Id=9606 Gene_Symbol=ANPEP Aminopeptidase N	23	101,102,103,104,106,203,204,206,301,303,303_1,304,305,306,403,404,405_1,405_qest,601,603,604,604_1,606	61.61	AQIINDAFNLASAHK	1611.84
IPI00301143	Tax_Id=9606 Gene_Symbol=PI16 Isoform 1 of Peptidase inhibitor 16	23	103,104,202,203,204,206,301,302,303,303_1,303_2,304,305,306,403,404,405,405_1,405_2,505,603,604,604_1	43.43	MSLTGAR	734.374
IPI00009276	Tax_Id=9606 Gene_Symbol=PROCR Endothelial protein C receptor precursor	23	101,102,103,104,106,203,204,206,301,303,303_1,304,305,306,401,403,405,405_qest,505,601,604,604_1,606	67.01	LHMLQISYFR	1306.69
IPI00291136	Tax_Id=9606 Gene_Symbol=COL6A1 Collagen alpha-1(VI) chain	23	102,103,104,106,203,204,303,303_1,303_2,304,305,306,401,402,403,405_2,501,503,505,603,604,604_2,606	68.92	LSIIATDHTYR	1288.68
IPI00019157	Tax_Id=9606 Gene_Symbol=CSPG4 Chondroitin sulfate proteoglycan 4	23	101,103,104,106,203,204,303_2,305,401,402,403,404,405,405_1,405_2,405_qest,501,505,601,604,604_1,604_2,606	49.04	GVLSYLEPR	1032.56
IPI00176427	Tax_Id=9606 Gene_Symbol=CADM4 Cell adhesion molecule 4	23	101,102,103,104,106,202,203,204,206,303_1,304,305,306,402,403,404,405_1,405_2,405_qest,603,604,604_1,604_2	37.84	SRPAATLR	870.504
IPI00160130	Tax_Id=9606 Gene_Symbol=CUBN Cubilin	23	101,102,103,104,106,202,203,204,303_2,401,402,403,404,405,405_1,405_2,501,505,601,603,604_1,604_2,606	100.73	FVTDGSVTASGFR	1342.65
IPI00000073	Tax_Id=9606 Gene_Symbol=EGF Pro-epidermal growth factor	23	101,102,103,104,106,203,204,302,303_1,305,402,404,405,405_1,405_2,405_qest,501,601,603,604,604_1,604_2,606	44.06	GFAGDGK	650.302
IPI00160130	Tax_Id=9606 Gene_Symbol=CUBN Cubilin	23	101,102,103,104,106,203,204,302,303,303_1,303_2,401,402,403,404,405,405_1,405_2,503,603,604_1,604_2,606	63.67	STGEYMFIR	1102.51
IPI00004573	Tax_Id=9606 Gene_Symbol=PIGR Polymeric immunoglobulin receptor	23	101,102,103,104,201,203,204,206,301,306,401,405_1,405_2,405_qest,501,502,505,601,602,603,604,604_1,604_2	52.71	ADAAPDEK	815.366
IPI00221224	Tax_Id=9606 Gene_Symbol=ANPEP Aminopeptidase N	23	101,102,103,104,106,203,204,206,303_1,303_2,305,306,401,403,404,405_qest,505,601,602,604,604_1,604_2,606	64.44	DNEETGFGSGTR	1268.53
IPI00024292	Tax_Id=9606 Gene_Symbol=LRP2 Low-density lipoprotein receptor-related protein 2	22	102,103,104,203,204,206,301,303_1,303_2,305,306,401,403,405_2,405_qest,504,505,601,603,604,604_1,604_2	47.78	EILAANR	785.44
IPI00553177	Tax_Id=9606 Gene_Symbol=SERPINA1 Isoform 1 of Alpha-1-antitrypsin	22	101,102,103,104,106,203,204,303,303_1,303_2,304,305,306,403,404,405_1,405_qest,501,505,601,604,604_2	71.65	SVLGQLGITK	1014.61
IPI00006971	Tax_Id=9606 Gene_Symbol=CD248 Isoform 1 of Endosialin	22	101,102,103,104,106,203,204,303_1,303_2,305,306,401,403,405,405_1,405_2,601,603,604,604_1,604_2,606	47.41	LLWIGLQR	997.607
IPI00006971	Tax_Id=9606 Gene_Symbol=CD248 Isoform 1 of Endosialin	22	101,102,103,104,106,204,206,303_2,305,306,402,403,404,405,405_1,405_2,505,601,603,604_1,604_2,606	67.71	ELGGDLATPR	1027.53
IPI00025861	Tax_Id=9606 Gene_Symbol=CDH1 Cadherin-1	22	102,104,106,201,202,203,204,206,301,302,303,303_1,304,306,404,405,405_1,405_2,405_qest,504,505,604_2	32.83	NLVQIK	713.444
IPI00025861	Tax_Id=9606 Gene_Symbol=CDH1 Cadherin-1	22	101,102,104,106,201,202,203,204,301,302,303,303_1,303_2,304,306,404,405_1,405_2,405_qest,501,504,603	109.10	GQVPENEANVVITTLK	1710.92
IPI00022429	Tax_Id=9606 Gene_Symbol=ORM1 Alpha-1-acid glycoprotein 1	22	101,102,103,106,201,203,301,302,303,303_2,304,305,306,405,405_1,405_qest,501,503,601,603,604,604_1	58.43	SDVVYTDWK	1111.52
IPI00024046	Tax_Id=9606 Gene_Symbol=CDH13 cDNA FLJ52398, highly similar to Cadherin-13	22	104,106,201,202,204,206,303,303_1,303_2,305,403,404,405,405_1,405_2,503,505,601,603,604,604_1,604_2	102.55	VNSDGGLVALR	1099.6
IPI00876888	Tax_Id=9606 Gene_Symbol=LOC100294459;IGHV4-31;LOC100290320;IGHG1 cDNA FLJ78387	22	101,103,104,106,203,204,301,303,303_1,303_2,304,305,306,405,405_qest,503,505,603,604,604_1,604_2,606	36.52	GLEWVGR	815.429
IPI00296992	Tax_Id=9606 Gene_Symbol=AXL Isoform Long of Tyrosine-protein kinase receptor UFO	22	101,104,201,202,203,204,206,303,303_2,306,402,403,404,405,405_1,501,503,505,602,603,604_2,606	86.43	APLQGTLLGYR	1187.67
IPI00023673	Tax_Id=9606 Gene_Symbol=LGALS3BP Galectin-3-binding protein	22	101,103,203,204,206,301,303,303_1,304,305,306,403,404,405_1,405_2,405_qest,503,504,603,604,604_1,604_2	37.56	TIAYENK	837.423
IPI00009276	Tax_Id=9606 Gene_Symbol=PROCR Endothelial protein C receptor precursor	22	101,102,103,202,204,206,301,302,303,303_1,305,306,401,403,404,405_1,405_2,405_qest,505,601,603,606	43.11	TLAFPLTIR	1030.62
IPI00176427	Tax_Id=9606 Gene_Symbol=CADM4 Cell adhesion molecule 4	22	102,103,104,106,203,206,303_1,303_2,305,306,401,402,403,405_2,501,503,505,601,603,604_1,604_2,606	62.45	LHQYDGSIVVIQNPAR	1808.95
IPI00020091	Tax_Id=9606 Gene_Symbol=ORM2 Alpha-1-acid glycoprotein 2	22	101,102,103,104,106,202,203,204,206,301,302,303,303_1,304,305,306,404,405_1,405_qest,601,603,604_2	60.47	EHVAHLLFLR	1233.7
IPI00221224	Tax_Id=9606 Gene_Symbol=ANPEP Aminopeptidase N	22	101,102,103,104,106,203,204,206,301,303_1,303_2,304,305,306,402,404,505,601,604,604_1,604_2,606	56.42	YLSYTLNPDLIR	1466.78
IPI00943326	Tax_Id=9606 Gene_Symbol=HSPG2 Basement membrane-specific heparan sulfate proteoglycan core protein variant	21	101,102,103,104,106,202,204,206,301,305,306,401,403,405_2,501,503,505,601,603,604_2,606	75.96	SPGPNVAVNAK	1052.56
IPI00943326	Tax_Id=9606 Gene_Symbol=HSPG2 Basement membrane-specific heparan sulfate proteoglycan core protein variant	21	101,102,103,104,106,202,204,206,301,305,306,401,403,405_2,501,503,505,601,603,604_2,606	103.24	GSIQVDGEELVSGR	1444.72
IPI00943326	Tax_Id=9606 Gene_Symbol=HSPG2 Basement membrane-specific heparan sulfate proteoglycan core protein variant	21	101,102,103,104,106,202,204,206,301,305,306,401,403,405_2,501,503,505,601,603,604_2,606	85.30	LVSEDPINDGEWHR	1665.77
IPI00943326	Tax_Id=9606 Gene_Symbol=HSPG2 Basement membrane-specific heparan sulfate proteoglycan core protein variant	21	101,102,103,104,106,202,204,206,301,305,306,401,403,405_2,501,503,505,601,603,604_2,606	106.66	GSVYIGGAPDVATLTGGR	1689.87
IPI00930404	Tax_Id=9606 Gene_Symbol=KLK1 Isoform 2 of Kallikrein-1	21	102,104,106,202,204,206,301,302,303_1,303_2,304,305,402,404,405,405_qest,504,505,601,604,604_2	83.93	LTEPADTITDAVK	1372.71
IPI00399007	Tax_Id=9606 Gene_Symbol=IGHG2 Putative uncharacterized protein DKFZp686I04196 (Fragment)	21	102,202,203,204,206,301,303,303_1,303_2,304,306,401,405,405_1,405_2,501,505,602,604,604_1,606	86.09	TTPPMLDSDGSFFLYSK	1904.89
IPI00745872	Tax_Id=9606 Gene_Symbol=ALB Isoform 1 of Serum albumin	21	101,103,106,203,303,303_1,303_2,305,306,402,403,405,501,503,504,505,601,603,604,604_1,604_2	31.94	LDELR	644.349
IPI00291136	Tax_Id=9606 Gene_Symbol=COL6A1 Collagen alpha-1(VI) chain	21	101,103,104,106,203,204,303_1,303_2,304,305,306,404,405,405_1,405_2,505,603,604,604_1,604_2,606	95.83	ENYAELLEDAFLK	1553.76
IPI00553177	Tax_Id=9606 Gene_Symbol=SERPINA1 Isoform 1 of Alpha-1-antitrypsin	21	101,102,103,104,106,203,204,303,303_1,303_2,304,305,306,403,404,405_1,405_qest,505,604,604_1,604_2	42.60	FLENEDR	921.419
IPI00025861	Tax_Id=9606 Gene_Symbol=CDH1 Cadherin-1	21	102,202,203,204,206,301,303,303_1,303_2,304,306,405,405_1,405_2,405_qest,505,603,604,604_1,604_2,606	45.10	GLDFEAK	778.386
IPI00025861	Tax_Id=9606 Gene_Symbol=CDH1 Cadherin-1	21	104,106,202,203,204,206,301,303,303_2,304,306,404,405,405_1,405_2,405_qest,505,603,604,604_2,606	37.28	NMFTINR	894.438
IPI00000073	Tax_Id=9606 Gene_Symbol=EGF Pro-epidermal growth factor	21	101,102,103,104,106,203,204,302,304,305,306,402,404,405,405_1,405_2,405_qest,501,604,604_1,606	53.22	LFWIQYNR	1138.59
IPI00000073	Tax_Id=9606 Gene_Symbol=EGF Pro-epidermal growth factor	21	101,102,103,104,106,203,204,303_1,303_2,304,305,306,402,404,405,405_1,405_2,405_qest,501,603,606	86.28	ITAVSLDVLDKR	1328.77
IPI00556459	Tax_Id=9606 Gene_Symbol=SERPING1 Serine/cysteine proteinase inhibitor clade G member 1 splice variant 2 (Fragment)	21	101,103,104,106,203,302,303,303_1,303_2,304,305,401,403,404,405_2,405_qest,501,504,505,603,606	73.63	TNLESILSYPK	1263.67
IPI00556459	Tax_Id=9606 Gene_Symbol=SERPING1 Serine/cysteine proteinase inhibitor clade G member 1 splice variant 2 (Fragment)	21	101,103,104,106,203,302,303,303_1,303_2,304,305,401,403,404,405_2,405_qest,501,504,505,603,606	86.23	VTTSQDMLSIMEK	1481.71
IPI00556459	Tax_Id=9606 Gene_Symbol=SERPING1 Serine/cysteine proteinase inhibitor clade G member 1 splice variant 2 (Fragment)	21	101,103,104,106,203,302,303,303_1,303_2,304,305,401,403,404,405_2,405_qest,501,504,505,603,606	93.45	LEDMEQALSPSVFK	1592.78
IPI00556459	Tax_Id=9606 Gene_Symbol=SERPING1 Serine/cysteine proteinase inhibitor clade G member 1 splice variant 2 (Fragment)	21	101,103,104,106,203,302,303,303_1,303_2,304,305,401,403,404,405_2,405_qest,501,504,505,603,606	77.65	GVTSVSQIFHSPDLAIR	1825.97
IPI00550991	Tax_Id=9606 Gene_Symbol=SERPINA3 cDNA FLJ35730 fis, clone TESTI2003131, highly similar to ALPHA-1-ANTICHYMOTRYPSIN	21	103,104,203,204,206,301,302,303,303_1,304,402,404,405,405_1,503,505,601,602,603,604,604_1	92.61	ADLSGITGAR	959.504
IPI00550991	Tax_Id=9606 Gene_Symbol=SERPINA3 cDNA FLJ35730 fis, clone TESTI2003131, highly similar to ALPHA-1-ANTICHYMOTRYPSIN	21	103,104,203,204,206,301,302,303,303_1,304,402,404,405,405_1,503,505,601,602,603,604,604_1	59.07	NLAVSQVVHK	1093.62
IPI00329538	Tax_Id=9606 Gene_Symbol=PRSS8 Prostasin	21	101,103,104,106,202,203,204,206,301,303_1,305,306,402,404,405_1,405_2,505,603,604,604_1,604_2	40.81	VTELQPR	841.466
IPI00004573	Tax_Id=9606 Gene_Symbol=PIGR Polymeric immunoglobulin receptor	21	102,106,201,202,204,301,303_1,401,402,405_1,405_2,405_qest,501,502,504,505,601,602,604_1,604_2,606	41.72	VLDSGFR	792.413
IPI00296992	Tax_Id=9606 Gene_Symbol=AXL Isoform Long of Tyrosine-protein kinase receptor UFO	21	101,104,201,202,203,204,206,303,306,402,403,404,405,405_1,501,503,505,602,603,604_2,606	69.70	TATITVLPQQPR	1323.75
IPI00160130	Tax_Id=9606 Gene_Symbol=CUBN Cubilin	21	101,102,104,201,202,204,301,302,303,303_1,303_2,304,305,401,402,403,404,501,504,601,602	67.70	DGVDSDAPILSK	1215.6
IPI00221224	Tax_Id=9606 Gene_Symbol=ANPEP Aminopeptidase N	21	101,103,104,106,203,204,206,301,303,303_1,303_2,304,305,306,401,404,405_qest,505,604,604_1,606	55.73	VNYDEENWR	1223.52
IPI00295414	Tax_Id=9606 Gene_Symbol=COL15A1 Collagen alpha-1(XV) chain	21	102,103,104,204,206,301,303,303_1,303_2,304,305,306,402,403,405_1,405_qest,501,603,604,604_1,604_2	47.55	TLIPSTFFR	1080.6
IPI00029260	Tax_Id=9606 Gene_Symbol=CD14 Monocyte differentiation antigen CD14	21	101,102,103,104,106,202,206,301,303,303_1,303_2,304,305,306,405_1,405_qest,505,603,604_1,604_2,606	116.03	AFPALTSLDLSDNPGLGER	1971.99
IPI00220327	Tax_Id=9606 Gene_Symbol=KRT1 Keratin, type II cytoskeletal 1	21	103,106,201,203,206,301,303,305,306,405,405_1,405_2,405_qest,501,503,505,601,604,604_1,604_2,606	52.63	SISISVAR	831.481
IPI00006662	Tax_Id=9606 Gene_Symbol=APOD Apolipoprotein D	20	101,102,106,204,206,301,303,303_1,304,305,306,403,404,405,405_qest,501,505,604_1,604_2,606	57.22	IPTTFENGR	1033.52
IPI00166729	Tax_Id=9606 Gene_Symbol=AZGP1 alpha-2-glycoprotein 1, zinc	20	101,102,103,104,106,202,203,204,206,301,302,303,303_1,303_2,304,305,306,405_qest,505,604	65.13	QDPPSVVVTSHQAPGEK	1774.88
IPI00022429	Tax_Id=9606 Gene_Symbol=ORM1 Alpha-1-acid glycoprotein 1	20	101,102,103,106,201,203,301,302,303,303_2,304,305,306,405,405_qest,503,601,603,604,604_1	78.02	NWGLSVYADKPETTK	1707.85
IPI00395488	Tax_Id=9606 Gene_Symbol=VASN Vasorin	20	101,103,104,106,302,303_1,303_2,304,305,403,404,405,405_1,405_2,504,505,601,603,604_1,606	78.78	YLQGSSVQLR	1149.61
IPI00556459	Tax_Id=9606 Gene_Symbol=SERPING1 Serine/cysteine proteinase inhibitor clade G member 1 splice variant 2 (Fragment)	20	103,104,106,203,302,303,303_1,303_2,304,305,401,403,404,405_2,405_qest,501,504,505,603,606	56.82	LLDSLPSDTR	1115.58
IPI00329538	Tax_Id=9606 Gene_Symbol=PRSS8 Prostasin	20	101,104,106,202,203,204,206,301,303_1,305,306,402,404,405_1,405_2,505,603,604,604_1,604_2	72.12	LGAHQLDSYSEDAK	1532.71
IPI00019449	Tax_Id=9606 Gene_Symbol=RNASE2 Non-secretory ribonuclease	20	101,102,103,104,106,203,303,303_1,305,403,405,405_1,405_2,504,505,601,603,604_1,604_2,606	44.78	DPPQYPVVPVHLDR	1630.85
IPI00019449	Tax_Id=9606 Gene_Symbol=RNASE2 Non-secretory ribonuclease	20	101,102,103,104,106,203,303,303_1,305,403,405,405_1,405_2,504,505,601,603,604_1,604_2,606	67.88	RDPPQYPVVPVHLDR	1786.95
IPI00221224	Tax_Id=9606 Gene_Symbol=ANPEP Aminopeptidase N	20	102,103,106,203,204,206,303,303_1,304,305,401,402,403,405_qest,505,603,604,604_1,604_2,606	37.98	ELWILNR	942.529
IPI00221224	Tax_Id=9606 Gene_Symbol=ANPEP Aminopeptidase N	20	101,102,104,106,203,204,206,304,305,401,402,404,405,405_1,405_qest,601,603,604_1,604_2,606	52.14	DLTALSNMLPK	1201.64
IPI00290856	Tax_Id=9606 Gene_Symbol=LYVE1 Lymphatic vessel endothelial hyaluronic acid receptor 1	20	102,103,106,201,202,204,206,301,302,303,303_1,304,305,306,405_2,405_qest,501,505,601,606	36.08	DQVETALK	902.471
IPI00170635	Tax_Id=9606 Gene_Symbol=SECTM1 Secreted and transmembrane protein 1	20	101,102,103,104,106,203,204,301,304,305,306,402,404,405_1,405_2,505,601,604_1,604_2,606	131.38	AHGQESAIFNEVAPGYFSR	2078.98
IPI00295414	Tax_Id=9606 Gene_Symbol=COL15A1 Collagen alpha-1(XV) chain	20	101,103,106,204,206,301,303,303_1,304,306,402,403,404,405_2,405_qest,503,604,604_1,604_2,606	45.79	FTGSLQQLTVHPDPR	1694.87
IPI00019359	Tax_Id=9606 Gene_Symbol=KRT9 Keratin, type I cytoskeletal 9	20	103,202,203,206,301,302,401,405,405_1,405_2,405_qest,501,505,601,602,603,604,604_1,604_2,606	123.60	SGGGGGGGLGSGGSIR	1231.59
IPI00029260	Tax_Id=9606 Gene_Symbol=CD14 Monocyte differentiation antigen CD14	20	101,102,103,104,106,202,203,204,301,303,303_1,304,305,306,405_1,505,601,604_1,604_2,606	101.25	ITGTMPPLPLEATGLALSSLR	2137.18
IPI00022488	Tax_Id=9606 Gene_Symbol=HPX Hemopexin	20	101,103,104,106,203,204,206,301,303,303_1,303_2,304,305,306,403,405_1,505,604,604_1,604_2	71.18	SGAQATWTELPWPHEK	1836.88
IPI00291136	Tax_Id=9606 Gene_Symbol=COL6A1 Collagen alpha-1(VI) chain	20	101,102,103,104,106,203,204,303_1,304,305,306,402,404,405_1,405_2,405_qest,601,604_1,604_2,606	38.37	DELVK	602.328
IPI00006662	Tax_Id=9606 Gene_Symbol=APOD Apolipoprotein D	19	101,102,106,201,204,206,301,303,303_1,305,401,403,404,405,405_qest,501,505,604_2,606	42.71	VLNQELR	870.492
IPI00883772	Tax_Id=9606 Gene_Symbol=GAA acid alpha-glucosidase preproprotein	19	101,102,103,104,106,201,206,301,303_2,305,306,402,403,404,405_2,405_qest,501,503,604	85.06	VTSEGAGLQLQK	1229.66
IPI00745872	Tax_Id=9606 Gene_Symbol=ALB Isoform 1 of Serum albumin	19	101,102,103,104,203,204,301,302,303,303_1,305,401,403,405,405_1,405_2,503,601,603	43.09	KYLYEIAR	1054.58
IPI00387118	Tax_Id=9606 Gene_Symbol=- Ig kappa chain V-III region WOL	19	101,102,104,106,202,203,204,301,303_1,303_2,304,305,306,405_qest,504,603,604,604_1,604_2	99.80	EIVLTQSPGTLSLSPGER	1883
IPI00550731	Tax_Id=9606 Gene_Symbol=- Putative uncharacterized protein	19	202,204,302,303_2,401,402,403,404,405_1,405_2,501,502,503,504,505,604,604_1,604_2,606	85.05	TVAAPSVFIFPPSDEQLK	1945.02
IPI00550731	Tax_Id=9606 Gene_Symbol=- Putative uncharacterized protein	19	202,204,302,303_2,401,402,403,404,405_1,405_2,501,502,503,504,505,604,604_1,604_2,606	132.31	VDNALQSGNSQESVTEQDSK	2134.96
IPI00166729	Tax_Id=9606 Gene_Symbol=AZGP1 alpha-2-glycoprotein 1, zinc	19	101,102,103,106,202,204,206,301,302,303,303_1,304,305,306,405,405_1,405_qest,505,606	85.86	YSLTYIYTGLSK	1407.73
IPI00027482	Tax_Id=9606 Gene_Symbol=SERPINA6 Corticosteroid-binding globulin	19	102,103,104,106,202,203,204,206,301,303,303_1,303_2,304,305,306,603,604,604_1,604_2	37.26	HLVALSPK	863.523
IPI00550991	Tax_Id=9606 Gene_Symbol=SERPINA3 cDNA FLJ35730 fis, clone TESTI2003131, highly similar to ALPHA-1-ANTICHYMOTRYPSIN	19	103,104,203,204,206,301,302,303,303_1,304,402,405,503,505,601,602,603,604,604_1	45.72	EQLSLLDR	972.524
IPI00016915	Tax_Id=9606 Gene_Symbol=IGFBP7 Insulin-like growth factor-binding protein 7	19	101,103,104,106,204,206,303_1,303_2,305,403,404,405,405_1,405_2,505,603,604,604_1,604_2	71.86	ITVVDALHEIPVK	1432.83
IPI00009793	Tax_Id=9606 Gene_Symbol=C1RL Complement C1r subcomponent-like protein	19	103,104,106,203,204,206,301,303_1,303_2,304,305,306,403,404,405_1,405_2,504,603,606	40.47	VLSYVDWIK	1121.61
IPI00291136	Tax_Id=9606 Gene_Symbol=COL6A1 Collagen alpha-1(VI) chain	19	101,102,103,104,106,203,204,303_1,303_2,305,402,404,405_1,405_2,505,604,604_1,604_2,606	47.18	VLVTGK	615.396
IPI00022463	Tax_Id=9606 Gene_Symbol=TF Serotransferrin	19	101,103,104,106,203,206,301,303,303_1,304,305,306,404,405_1,405_2,505,603,604_1,604_2	31.53	KPVDEYK	877.455
IPI00220327	Tax_Id=9606 Gene_Symbol=KRT1 Keratin, type II cytoskeletal 1	19	103,106,206,302,306,401,405,405_1,405_2,405_qest,501,505,601,602,603,604,604_1,604_2,606	66.22	SLNNQFASFIDK	1382.68
IPI00022426	Tax_Id=9606 Gene_Symbol=AMBP Protein AMBP	19	101,103,104,106,204,304,305,306,404,405,405_1,405_2,405_qest,504,505,604,604_1,604_2,606	121.98	MTVSTLVLGEGATEAEISMTSTR	2383.16
IPI00883772	Tax_Id=9606 Gene_Symbol=GAA acid alpha-glucosidase preproprotein	18	102,103,104,106,201,206,301,303_2,305,306,402,403,404,405_2,405_qest,501,503,604	56.48	WGYSSTAITR	1140.56
IPI00550731	Tax_Id=9606 Gene_Symbol=- Putative uncharacterized protein	18	202,204,302,303_2,401,402,403,404,405_1,405_2,501,503,504,505,604,604_1,604_2,606	75.44	DSTYSLSSTLTLSK	1501.75
IPI00291136	Tax_Id=9606 Gene_Symbol=COL6A1 Collagen alpha-1(VI) chain	18	103,104,106,203,204,303,303_1,303_2,305,306,403,404,405,405_2,503,604,604_1,604_2	57.94	LKPYGALVDK	1102.64
IPI00021000	Tax_Id=9606 Gene_Symbol=SPP1 Isoform A of Osteopontin	18	103,104,201,206,301,302,303,304,401,403,405_1,503,505,601,602,603,604_2,606	46.46	QETLPSK	801.423
IPI00166729	Tax_Id=9606 Gene_Symbol=AZGP1 alpha-2-glycoprotein 1, zinc	18	101,103,104,202,204,206,301,303,303_1,304,305,306,405_qest,505,604,604_1,604_2,606	45.63	SSGAFWK	781.376
IPI00166729	Tax_Id=9606 Gene_Symbol=AZGP1 alpha-2-glycoprotein 1, zinc	18	102,103,104,106,201,202,206,302,303,303_1,304,305,306,404,405,405_qest,604,604_2	54.79	WEAEPVYVQR	1275.62
IPI00166729	Tax_Id=9606 Gene_Symbol=AZGP1 alpha-2-glycoprotein 1, zinc	18	101,102,103,104,203,204,206,301,302,303,303_1,304,305,306,505,604,604_1,604_2	79.06	AREDIFMETLK	1351.68
IPI00060800	Tax_Id=9606 Gene_Symbol=ZG16B Zymogen granule protein 16 homolog B	18	101,103,104,106,203,204,301,303,303_1,303_2,304,306,402,404,405,405_1,405_2,603	92.07	YFSTTEDYDHEITGLR	1945.87
IPI00658130	Tax_Id=9606 Gene_Symbol=IGLV2-14;IGLV1-44;IGLC2;IGLC1;IGL@;IGLV3-21;IGLV2-11;LOC100290557;IGLV1-40;LOC100290481;LOC100293277;IGLC3;LOC100293440 IGL@ protein	18	101,102,103,104,106,203,204,206,301,303,303_1,304,305,306,405_qest,604,604_1,604_2	41.19	RPSGVPDR	882.467
IPI00027482	Tax_Id=9606 Gene_Symbol=SERPINA6 Corticosteroid-binding globulin	18	102,103,104,106,203,204,206,301,302,303_1,304,305,306,403,405,405_1,405_2,505	67.09	MNTVIAALSR	1074.59
IPI00016915	Tax_Id=9606 Gene_Symbol=IGFBP7 Insulin-like growth factor-binding protein 7	18	101,103,104,106,204,206,303_1,303_2,305,403,404,405,405_1,405_2,505,604,604_1,604_2	46.78	DNLAIQTR	929.493
IPI00301143	Tax_Id=9606 Gene_Symbol=PI16 Isoform 1 of Peptidase inhibitor 16	18	104,203,204,206,301,302,303,303_1,304,305,306,403,404,405_1,405_2,405_qest,603,604_2	47.71	SPENSLDPK	985.472
IPI00170635	Tax_Id=9606 Gene_Symbol=SECTM1 Secreted and transmembrane protein 1	18	101,102,103,104,106,203,204,301,304,305,306,402,404,405_1,405_2,505,601,606	51.22	DSHAGLYMWHLVGHQR	1905.91
IPI00295414	Tax_Id=9606 Gene_Symbol=COL15A1 Collagen alpha-1(XV) chain	18	101,201,203,206,303,303_1,304,401,403,404,405,405_1,405_2,503,601,604,604_1,604_2	30.36	IPFQR	659.375
IPI00023673	Tax_Id=9606 Gene_Symbol=LGALS3BP Galectin-3-binding protein	18	101,102,103,106,203,204,303,303_1,303_2,305,401,501,503,505,602,603,604,604_2	73.83	RIDITLSSVK	1130.67
IPI00908544	Tax_Id=9606 Gene_Symbol=PGA3;PGA5;PGA4 cDNA FLJ60007, highly similar to Pepsin A	18	103,104,106,201,203,206,301,302,303_1,303_2,305,401,403,405,405_qest,503,604,606	43.15	HNLNPAR	820.43
IPI00023673	Tax_Id=9606 Gene_Symbol=LGALS3BP Galectin-3-binding protein	18	103,104,106,203,303,303_1,303_2,305,306,403,404,405_qest,501,505,602,604,604_1,604_2	66.47	IDITLSSVK	974.565
IPI00556459	Tax_Id=9606 Gene_Symbol=SERPING1 Serine/cysteine proteinase inhibitor clade G member 1 splice variant 2 (Fragment)	18	101,103,104,106,203,302,303_1,303_2,304,305,401,403,404,405_2,405_qest,501,505,606	34.56	FPVFMGR	852.432
IPI00019359	Tax_Id=9606 Gene_Symbol=KRT9 Keratin, type I cytoskeletal 9	18	106,201,203,206,302,401,405,405_1,405_2,405_qest,501,505,601,602,603,604_1,604_2,606	57.94	TLLDIDNTR	1059.56
IPI00024292	Tax_Id=9606 Gene_Symbol=LRP2 Low-density lipoprotein receptor-related protein 2	18	101,106,202,204,206,303_2,402,403,404,405,504,505,602,603,604,604_1,604_2,606	45.02	LGAIIR	641.422
IPI00291136	Tax_Id=9606 Gene_Symbol=COL6A1 Collagen alpha-1(VI) chain	18	101,102,103,104,106,203,305,402,404,405_1,405_2,405_qest,505,603,604,604_1,604_2,606	41.63	SSVDAVK	704.37
IPI00221224	Tax_Id=9606 Gene_Symbol=ANPEP Aminopeptidase N	18	101,104,106,203,204,206,303,303_2,304,306,401,402,403,505,603,604,604_1,604_2	63.22	DLMVLNDVYR	1236.62
IPI00009276	Tax_Id=9606 Gene_Symbol=PROCR Endothelial protein C receptor precursor	18	101,104,202,203,204,301,302,303,304,305,306,401,403,405_qest,601,603,604_1,604_2	48.17	HISAENTK	898.451
IPI00024284	Tax_Id=9606 Gene_Symbol=HSPG2 Basement membrane-specific heparan sulfate proteoglycan core protein	17	201,203,302,303,303_1,303_2,304,402,404,405,405_1,405_qest,502,504,602,604,604_1	71.02	SPGPNVAVNAK	1052.56
IPI00024284	Tax_Id=9606 Gene_Symbol=HSPG2 Basement membrane-specific heparan sulfate proteoglycan core protein	17	201,203,302,303,303_1,303_2,304,402,404,405,405_1,405_qest,502,504,602,604,604_1	79.73	LVSEDPINDGEWHR	1665.77
IPI00024284	Tax_Id=9606 Gene_Symbol=HSPG2 Basement membrane-specific heparan sulfate proteoglycan core protein	17	201,203,302,303,303_1,303_2,304,402,404,405,405_1,405_qest,502,504,602,604,604_1	93.08	GSVYIGGAPDVATLTGGR	1689.87
IPI00024292	Tax_Id=9606 Gene_Symbol=LRP2 Low-density lipoprotein receptor-related protein 2	17	101,102,103,106,204,206,303_2,304,305,403,405_1,405_2,405_qest,505,604,604_1,606	39.39	IYLVETK	864.496
IPI00024292	Tax_Id=9606 Gene_Symbol=LRP2 Low-density lipoprotein receptor-related protein 2	17	101,102,103,104,106,203,306,404,405,405_1,405_2,405_qest,603,604,604_1,604_2,606	56.00	LYWVDAYFDK	1318.62
IPI00399007	Tax_Id=9606 Gene_Symbol=IGHG2 Putative uncharacterized protein DKFZp686I04196 (Fragment)	17	102,202,204,301,303,303_1,303_2,306,401,405_1,405_2,501,504,602,604,604_1,606	36.54	GLPAPIEK	823.48
IPI00745872	Tax_Id=9606 Gene_Symbol=ALB Isoform 1 of Serum albumin	17	101,102,103,104,106,203,204,303_1,305,306,405,405_1,601,604,604_1,604_2,606	70.30	DVFLGMFLYEYAR	1638.78
IPI00024046	Tax_Id=9606 Gene_Symbol=CDH13 cDNA FLJ52398, highly similar to Cadherin-13	17	103,104,106,206,303,303_1,305,404,405,405_1,405_2,505,601,603,604,604_1,604_2	60.53	DIQGSLQDIFK	1262.65
IPI00023673	Tax_Id=9606 Gene_Symbol=LGALS3BP Galectin-3-binding protein	17	103,104,106,203,204,206,301,303,303_1,305,306,403,405_qest,603,604,604_2,606	36.59	VEIFYR	825.438
IPI00556459	Tax_Id=9606 Gene_Symbol=SERPING1 Serine/cysteine proteinase inhibitor clade G member 1 splice variant 2 (Fragment)	17	101,103,104,106,203,303,303_1,303_2,304,305,403,404,405_2,504,505,603,606	45.00	FQPTLLTLPR	1184.69
IPI00847635	Tax_Id=9606 Gene_Symbol=SERPINA3 Isoform 1 of Alpha-1-antichymotrypsin	17	101,102,106,201,202,303_2,305,306,401,403,405_2,405_qest,501,502,504,604_2,606	92.68	ADLSGITGAR	959.504
IPI00550991	Tax_Id=9606 Gene_Symbol=SERPINA3 cDNA FLJ35730 fis, clone TESTI2003131, highly similar to ALPHA-1-ANTICHYMOTRYPSIN	17	103,104,203,204,206,301,302,303,303_1,304,404,405,505,601,603,604,604_1	86.60	MEEVEAMLLPETLK	1631.81
IPI00216065	Tax_Id=9606 Gene_Symbol=PROZ Isoform 2 of Vitamin K-dependent protein Z	17	101,102,201,206,303_1,303_2,402,404,405,405_2,405_qest,503,504,505,602,604,604_2	48.19	DFAEHLLIPR	1209.65
IPI00216065	Tax_Id=9606 Gene_Symbol=PROZ Isoform 2 of Vitamin K-dependent protein Z	17	101,102,206,303_1,303_2,305,306,402,404,405,405_2,405_qest,504,505,602,604,604_2	70.91	APDLQDLPWQVK	1408.74
IPI00384938	Tax_Id=9606 Gene_Symbol=LOC100294459;IGHV4-31;LOC100290320;IGHG1 Putative uncharacterized protein DKFZp686N02209	17	203,204,301,302,303,303_1,304,306,402,405_1,405_2,405_qest,501,504,603,604,606	49.30	GTTVIVSSASTK	1149.62
IPI00216914	Tax_Id=9606 Gene_Symbol=VMO1 Vitelline membrane outer layer protein 1 homolog	17	101,202,203,301,302,303,303_2,304,305,404,405,405_1,405_2,505,604_1,604_2,606	73.52	GLGDDTALNDAR	1216.57
IPI00216914	Tax_Id=9606 Gene_Symbol=VMO1 Vitelline membrane outer layer protein 1 homolog	17	101,202,203,301,302,303,303_2,304,305,404,405,405_1,405_2,505,604_1,604_2,606	105.15	VEAPTTLGDNTAANNVR	1741.86
IPI00024292	Tax_Id=9606 Gene_Symbol=LRP2 Low-density lipoprotein receptor-related protein 2	17	101,102,103,104,203,204,303_2,306,402,403,404,405,405_1,604,604_1,604_2,606	83.67	VTLITENLGHPR	1348.75
IPI00160130	Tax_Id=9606 Gene_Symbol=CUBN Cubilin	17	101,102,103,104,106,203,303_2,402,403,404,405,405_1,405_2,405_qest,601,604_1,606	97.35	DFVEILDGGHEDAPLR	1781.86
IPI00024046	Tax_Id=9606 Gene_Symbol=CDH13 cDNA FLJ52398, highly similar to Cadherin-13	17	101,103,106,202,204,303_1,303_2,403,404,405,405_1,405_2,505,601,603,604_1,604_2	101.98	INENTGSVSVTR	1275.64
IPI00291136	Tax_Id=9606 Gene_Symbol=COL6A1 Collagen alpha-1(VI) chain	17	101,103,203,204,301,302,303_1,306,403,404,405_1,501,504,601,604,604_1,604_2	60.52	TDPAHDVR	909.43
IPI00930404	Tax_Id=9606 Gene_Symbol=KLK1 Isoform 2 of Kallikrein-1	17	102,104,106,204,301,302,303_1,303_2,304,305,402,404,405,405_qest,601,604,604_2	74.13	QADEDYSHDLMLLR	1704.78
IPI00220327	Tax_Id=9606 Gene_Symbol=KRT1 Keratin, type II cytoskeletal 1	17	103,106,206,302,303_1,305,401,405_1,405_2,405_qest,501,505,601,602,603,604,604_2	96.40	GSGGGSSGGSIGGR	1091.5
IPI00220327	Tax_Id=9606 Gene_Symbol=KRT1 Keratin, type II cytoskeletal 1	17	203,206,306,401,405,405_1,405_2,405_qest,501,503,505,602,603,604,604_1,604_2,606	69.35	AEAESLYQSK	1124.53
IPI00019359	Tax_Id=9606 Gene_Symbol=KRT9 Keratin, type I cytoskeletal 9	17	103,106,201,206,301,302,405_1,405_2,405_qest,505,601,602,603,604,604_1,604_2,606	77.88	FSSSSGYGGGSSR	1234.52
IPI00024284	Tax_Id=9606 Gene_Symbol=HSPG2 Basement membrane-specific heparan sulfate proteoglycan core protein	16	201,203,302,303,303_1,304,402,404,405,405_1,405_qest,502,504,602,604,604_1	98.41	GSIQVDGEELVSGR	1444.72
IPI00943326	Tax_Id=9606 Gene_Symbol=HSPG2 Basement membrane-specific heparan sulfate proteoglycan core protein variant	16	101,102,103,104,106,204,206,305,306,401,405_2,505,601,603,604_2,606	82.69	SLPEVPETIELEVR	1609.86
IPI00908544	Tax_Id=9606 Gene_Symbol=PGA3;PGA5;PGA4 cDNA FLJ60007, highly similar to Pepsin A	16	103,104,106,201,206,301,302,303_1,305,401,403,405,405_qest,503,604,606	36.41	KYFPQWK	995.523
IPI00006662	Tax_Id=9606 Gene_Symbol=APOD Apolipoprotein D	16	101,102,204,206,303,303_1,304,305,306,401,404,405_qest,501,505,604_1,606	34.06	WYEIEK	866.417
IPI00293088	Tax_Id=9606 Gene_Symbol=GAA Lysosomal alpha-glucosidase	16	203,204,303,303_1,304,401,405,405_1,504,505,601,602,603,604_1,604_2,606	54.84	WGYSSTAITR	1140.56
IPI00293088	Tax_Id=9606 Gene_Symbol=GAA Lysosomal alpha-glucosidase	16	203,204,303,303_1,304,401,405,405_1,504,505,601,602,603,604_1,604_2,606	93.82	VTSEGAGLQLQK	1229.66
IPI00022463	Tax_Id=9606 Gene_Symbol=TF Serotransferrin	16	101,102,103,104,203,204,301,302,303,303_1,303_2,304,306,405_qest,505,601	77.51	MYLGYEYVTAIR	1477.73
IPI00306339	Tax_Id=9606 Gene_Symbol=SPP1 secreted phosphoprotein 1 isoform b	16	201,202,204,206,301,304,306,401,403,404,405_1,405_2,501,504,505,602	61.03	ISHELDSASSEVN	1386.63
IPI00306339	Tax_Id=9606 Gene_Symbol=SPP1 secreted phosphoprotein 1 isoform b	16	201,202,204,206,301,304,306,401,403,404,405_1,405_2,501,504,505,602	81.68	YPDAVATWLNPDPSQK	1800.87
IPI00306339	Tax_Id=9606 Gene_Symbol=SPP1 secreted phosphoprotein 1 isoform b	16	201,202,204,206,301,304,306,401,403,404,405_1,405_2,501,504,505,602	103.87	AIPVAQDLNAPSDWDSR	1853.89
IPI00166729	Tax_Id=9606 Gene_Symbol=AZGP1 alpha-2-glycoprotein 1, zinc	16	103,202,204,206,301,302,303,303_1,304,305,306,405,405_qest,604,604_1,604_2	44.77	DYIEFNK	927.434
IPI00553177	Tax_Id=9606 Gene_Symbol=SERPINA1 Isoform 1 of Alpha-1-antitrypsin	16	101,102,103,104,106,203,204,303_1,303_2,304,305,306,403,505,601,604	56.38	SASLHLPK	851.486
IPI00553177	Tax_Id=9606 Gene_Symbol=SERPINA1 Isoform 1 of Alpha-1-antitrypsin	16	101,103,104,106,203,204,303,303_1,304,305,306,403,404,505,604_1,604_2	64.85	LSSWVLLMK	1075.61
IPI00025861	Tax_Id=9606 Gene_Symbol=CDH1 Cadherin-1	16	106,201,202,203,204,206,301,303,303_1,306,405_1,405_2,405_qest,603,604_1,604_2	40.28	AELDREDFEHVK	1486.71
IPI00022429	Tax_Id=9606 Gene_Symbol=ORM1 Alpha-1-acid glycoprotein 1	16	101,102,103,106,201,301,302,303,303_2,304,405,405_qest,501,503,603,604_1	55.37	TEDTIFLR	993.513
IPI00022429	Tax_Id=9606 Gene_Symbol=ORM1 Alpha-1-acid glycoprotein 1	16	101,102,103,106,201,203,301,302,303,303_2,304,305,306,405,405_qest,603	96.08	YVGGQEHFAHLLILR	1751.95
IPI00027482	Tax_Id=9606 Gene_Symbol=SERPINA6 Corticosteroid-binding globulin	16	102,202,203,204,206,301,303_2,304,305,403,405_2,405_qest,603,604,604_1,604_2	37.68	ITQDAQLK	915.503
IPI00021885	Tax_Id=9606 Gene_Symbol=FGA Isoform 1 of Fibrinogen alpha chain	16	101,103,104,106,203,204,301,303_1,303_2,304,305,405,405_2,505,604_1,604_2	30.38	GADYSLR	780.377
IPI00021885	Tax_Id=9606 Gene_Symbol=FGA Isoform 1 of Fibrinogen alpha chain	16	101,103,106,204,301,302,303_2,304,305,306,401,405,405_2,505,604_1,604_2	32.67	IRPLVTQ	825.507
IPI00395488	Tax_Id=9606 Gene_Symbol=VASN Vasorin	16	101,103,104,106,303_1,303_2,305,306,405,505,601,603,604,604_1,604_2,606	114.65	LAGLGLQQLDEGLFSR	1715.92
IPI00658130	Tax_Id=9606 Gene_Symbol=IGLV2-14;IGLV1-44;IGLC2;IGLC1;IGL@;IGLV3-21;IGLV2-11;LOC100290557;IGLV1-40;LOC100290481;LOC100293277;IGLC3;LOC100293440 IGL@ protein	16	101,102,103,104,203,204,206,301,303,303_1,304,305,306,405_qest,604,604_2	43.37	LTVLGQPK	854.523
IPI00009901	Tax_Id=9606 Gene_Symbol=NUTF2 Nuclear transport factor 2	16	102,103,104,106,203,206,305,306,401,402,403,404,405,505,603,604_2	33.95	LSSLPFQK	918.517
IPI00017601	Tax_Id=9606 Gene_Symbol=CP Ceruloplasmin	16	101,102,103,104,106,202,203,204,206,302,303,303_1,306,405_qest,505,603	59.36	EYTDASFTNR	1202.52
IPI00017601	Tax_Id=9606 Gene_Symbol=CP Ceruloplasmin	16	101,102,103,104,106,203,204,206,302,303,303_1,306,405,405_qest,505,603	68.01	GAYPLSIEPIGVR	1370.76
IPI00847635	Tax_Id=9606 Gene_Symbol=SERPINA3 Isoform 1 of Alpha-1-antichymotrypsin	16	101,102,106,201,202,303_2,305,306,403,405_2,405_qest,501,502,504,604_2,606	55.11	NLAVSQVVHK	1093.62
IPI00807428	Tax_Id=9606 Gene_Symbol=- Putative uncharacterized protein	16	103,104,106,204,206,301,302,303,303_1,304,305,306,603,604,604_1,604_2	29.97	VTVLGQPK	840.507
IPI00387120	Tax_Id=9606 Gene_Symbol=- Ig kappa chain V-IV region Len	16	101,102,103,106,204,206,301,303_1,304,305,306,505,601,602,603,606	107.50	DIVMTQSPDSLAVSLGER	1916.95
IPI00221224	Tax_Id=9606 Gene_Symbol=ANPEP Aminopeptidase N	16	102,103,106,203,204,303_1,303_2,304,305,306,403,405,603,604,604_1,604_2	52.82	SEYMEGNVR	1083.47
IPI00384401	Tax_Id=9606 Gene_Symbol=- Myosin-reactive immunoglobulin kappa chain variable region (Fragment)	16	103,106,201,301,302,303,305,306,405_1,405_2,405_qest,601,602,603,604_2,606	92.94	EIVMTQSPATLSVSPGER	1900.96
IPI00883772	Tax_Id=9606 Gene_Symbol=GAA acid alpha-glucosidase preproprotein	16	101,102,103,104,106,206,301,303_2,305,306,402,403,404,405_2,405_qest,604	48.85	STFAGHGR	831.399
IPI00003919	Tax_Id=9606 Gene_Symbol=QPCT Glutaminyl-peptide cyclotransferase	16	101,102,103,104,106,203,204,303_1,305,306,403,405,405_2,601,603,606	60.42	YPGSPGSYAAR	1124.53
IPI00220327	Tax_Id=9606 Gene_Symbol=KRT1 Keratin, type II cytoskeletal 1	16	103,106,201,203,206,301,305,405_1,405_2,405_qest,505,601,602,603,604,604_2	57.35	SLVNLGGSK	873.492
IPI00023673	Tax_Id=9606 Gene_Symbol=LGALS3BP Galectin-3-binding protein	16	103,106,204,304,305,306,403,404,405,405_1,405_2,501,603,604_1,604_2,606	33.75	SLGWLK	702.406
IPI00930404	Tax_Id=9606 Gene_Symbol=KLK1 Isoform 2 of Kallikrein-1	16	102,104,204,206,303_1,303_2,305,402,404,405,405_qest,504,505,601,604,604_2	74.30	WIEDTIAENS	1176.53
IPI00291136	Tax_Id=9606 Gene_Symbol=COL6A1 Collagen alpha-1(VI) chain	16	101,102,103,104,106,203,303_2,305,306,404,505,603,604,604_1,604_2,606	39.50	NVQELK	729.402
IPI00009901	Tax_Id=9606 Gene_Symbol=NUTF2 Nuclear transport factor 2	16	101,102,103,104,106,203,206,304,305,401,402,403,404,505,603,604_2	30.09	LALHNFG	770.408
IPI00220327	Tax_Id=9606 Gene_Symbol=KRT1 Keratin, type II cytoskeletal 1	16	201,206,305,306,405,405_1,405_2,405_qest,501,505,601,602,603,604,604_1,604_2	48.24	DVDGAYMTK	998.438
IPI00007221	Tax_Id=9606 Gene_Symbol=SERPINA5 Plasma serine protease inhibitor	16	101,103,104,204,303,303_2,305,402,403,404,405_1,405_2,505,604,604_1,604_2	68.78	MQQVENGLSEK	1261.6
IPI00000073	Tax_Id=9606 Gene_Symbol=EGF Pro-epidermal growth factor	16	101,102,103,104,301,304,306,404,405,405_qest,501,505,601,604,604_1,604_2	48.21	ANMDGSQR	877.371
IPI00943326	Tax_Id=9606 Gene_Symbol=HSPG2 Basement membrane-specific heparan sulfate proteoglycan core protein variant	15	101,102,103,106,202,204,301,401,403,405_2,501,503,505,601,604_2	58.96	YQLGSGEAR	979.472
IPI00883772	Tax_Id=9606 Gene_Symbol=GAA acid alpha-glucosidase preproprotein	15	101,102,103,104,106,201,206,301,303_2,402,403,405_2,405_qest,501,604	72.07	GAYTQVIFLAR	1237.68
IPI00883772	Tax_Id=9606 Gene_Symbol=GAA acid alpha-glucosidase preproprotein	15	101,102,103,104,106,201,206,301,303_2,305,402,403,404,405_qest,501	99.82	AGYIIPLQGPGLTTTESR	1872.99
IPI00941961	Tax_Id=9606 Gene_Symbol=- 66 kDa protein	15	104,106,202,206,303,303_1,303_2,304,305,401,404,602,603,604_1,606	69.28	YAATSQVLLPSK	1276.7
IPI00022429	Tax_Id=9606 Gene_Symbol=ORM1 Alpha-1-acid glycoprotein 1	15	101,102,103,106,201,203,301,302,303_2,304,405,405_qest,503,603,604_1	48.49	WFYIASAFR	1159.58
IPI00015881	Tax_Id=9606 Gene_Symbol=CSF1 Isoform 1 of Macrophage colony-stimulating factor 1	15	103,203,304,305,404,405,405_1,405_2,405_qest,601,603,604,604_1,604_2,606	59.90	TFYETPLQLLEK	1480.78
IPI00395488	Tax_Id=9606 Gene_Symbol=VASN Vasorin	15	101,103,106,302,303_2,305,306,404,405,405_qest,505,603,604,604_1,604_2	42.20	LQDNELR	886.451
IPI00022488	Tax_Id=9606 Gene_Symbol=HPX Hemopexin	15	101,102,103,104,106,203,301,302,303_1,306,404,405,405_1,405_qest,604_1	32.52	ELISER	745.397
IPI00003919	Tax_Id=9606 Gene_Symbol=QPCT Glutaminyl-peptide cyclotransferase	15	102,103,104,106,203,204,303_1,305,306,403,405,405_2,601,603,606	77.96	SFSNIISTLNPTAK	1491.79
IPI00186736	Tax_Id=9606 Gene_Symbol=IGSF8 Isoform 3 of Immunoglobulin superfamily member 8	15	102,103,204,206,303,303_1,303_2,304,401,402,405_1,405_2,405_qest,505,604	70.02	VVAGEVQVQR	1083.6
IPI00397361	Tax_Id=9606 Gene_Symbol=AXL Isoform Short of Tyrosine-protein kinase receptor UFO	15	102,103,106,301,302,303_1,304,305,401,405_2,405_qest,504,601,604,604_1	73.21	TATITVLPQQPR	1323.75
IPI00789077	Tax_Id=9606 Gene_Symbol=VMO1 12 kDa protein	15	103,104,201,204,206,303_1,306,401,402,403,405_qest,501,601,603,604	74.42	GLGDDTALNDAR	1216.57
IPI00789077	Tax_Id=9606 Gene_Symbol=VMO1 12 kDa protein	15	103,104,201,204,206,303_1,306,401,402,403,405_qest,501,601,603,604	99.83	VEAPTTLGDNTAANNVR	1741.86
IPI00016915	Tax_Id=9606 Gene_Symbol=IGFBP7 Insulin-like growth factor-binding protein 7	15	101,103,104,303_2,305,403,404,405,405_1,405_2,505,603,604,604_1,604_2	49.75	AITQVSK	745.433
IPI00216065	Tax_Id=9606 Gene_Symbol=PROZ Isoform 2 of Vitamin K-dependent protein Z	15	101,102,206,303_1,303_2,306,402,405_2,405_qest,503,504,505,602,604,604_2	48.31	ENFVLTTAK	1021.54
IPI00031065	Tax_Id=9606 Gene_Symbol=DNASE1 Deoxyribonuclease-1	15	101,102,103,104,106,201,202,203,204,206,303,303_1,304,305,306	66.31	IVVAGMLLR	970.6
IPI00009865	Tax_Id=9606 Gene_Symbol=KRT10 Keratin, type I cytoskeletal 10	15	103,201,302,305,306,405,405_1,405_2,405_qest,501,601,602,603,604_1,606	68.44	VLDELTLTK	1030.59
IPI00031065	Tax_Id=9606 Gene_Symbol=DNASE1 Deoxyribonuclease-1	15	101,103,104,203,206,303_1,305,306,404,405_1,405_2,603,604,604_1,606	28.64	FTEVR	650.339
IPI00745872	Tax_Id=9606 Gene_Symbol=ALB Isoform 1 of Serum albumin	15	101,102,103,104,203,301,303_1,303_2,305,405,505,601,604,604_1,604_2	61.94	HPDYSVVLLLR	1310.73
IPI00160130	Tax_Id=9606 Gene_Symbol=CUBN Cubilin	15	101,102,103,104,106,303_2,305,403,404,405_1,405_2,503,604,604_1,604_2	84.45	IYDGPSIHAR	1127.57
IPI00943326	Tax_Id=9606 Gene_Symbol=HSPG2 Basement membrane-specific heparan sulfate proteoglycan core protein variant	14	101,102,103,104,106,202,204,305,306,505,601,603,604_2,606	95.27	DFISLGLQDGHLVFR	1715.9
IPI00025476	Tax_Id=9606 Gene_Symbol=AMY1A;AMY1C;AMY1B;AMY2A Pancreatic alpha-amylase	14	103,106,203,204,206,304,305,404,405_qest,501,505,604,604_2,606	61.81	SGNEDEFR	952.389
IPI00785084	Tax_Id=9606 Gene_Symbol=LOC100294459;IGHV4-31;LOC100290320;IGHG1 IGH@ protein	14	104,206,303_2,304,305,306,401,403,404,405,502,604_1,604_2,606	44.23	DTLMISR	834.427
IPI00293088	Tax_Id=9606 Gene_Symbol=GAA Lysosomal alpha-glucosidase	14	202,203,204,303,303_1,401,405,405_1,505,601,602,603,604_2,606	84.75	AGYIIPLQGPGLTTTESR	1872.99
IPI00785084	Tax_Id=9606 Gene_Symbol=LOC100294459;IGHV4-31;LOC100290320;IGHG1 IGH@ protein	14	104,206,303_2,304,305,306,401,403,404,405,502,604_1,604_2,606	57.30	EPQVYTLPPSR	1285.67
IPI00306339	Tax_Id=9606 Gene_Symbol=SPP1 secreted phosphoprotein 1 isoform b	14	201,202,206,301,304,306,401,403,404,405_1,405_2,501,504,602	65.27	GDSVVYGLR	964.498
IPI00166729	Tax_Id=9606 Gene_Symbol=AZGP1 alpha-2-glycoprotein 1, zinc	14	104,106,202,204,206,301,302,303,303_1,304,305,306,405_qest,604	31.74	IDVHWTR	925.477
IPI00166729	Tax_Id=9606 Gene_Symbol=AZGP1 alpha-2-glycoprotein 1, zinc	14	101,104,204,206,303,303_1,304,305,306,405,405_qest,505,604,604_2	42.93	QVEGMEDWK	1120.49
IPI00022463	Tax_Id=9606 Gene_Symbol=TF Serotransferrin	14	101,104,204,301,302,304,305,306,404,505,601,603,604_2,606	37.10	AVGNLR	628.366
IPI00941961	Tax_Id=9606 Gene_Symbol=- 66 kDa protein	14	101,104,106,202,206,303,303_1,304,305,401,405,602,604_1,606	36.12	VSVFVPPR	899.523
IPI00025861	Tax_Id=9606 Gene_Symbol=CDH1 Cadherin-1	14	102,201,202,203,204,301,302,303,303_1,303_2,304,306,503,603	66.78	MALEVGDYK	1024.49
IPI00884926	Tax_Id=9606 Gene_Symbol=ORM1 orosomucoid 1 precursor	14	104,202,204,206,303_1,401,402,403,404,405_2,502,504,602,606	59.92	SDVVYTDWK	1111.52
IPI00387120	Tax_Id=9606 Gene_Symbol=- Ig kappa chain V-IV region Len	14	101,103,106,206,301,303_1,304,305,505,601,602,603,604,606	57.46	LLIYWASTR	1121.62
IPI00009793	Tax_Id=9606 Gene_Symbol=C1RL Complement C1r subcomponent-like protein	14	102,103,104,206,301,303_2,304,306,404,405_1,405_2,504,603,606	62.64	GSEAINAPGDNPAK	1339.64
IPI00017601	Tax_Id=9606 Gene_Symbol=CP Ceruloplasmin	14	101,102,103,106,202,203,204,206,302,303,303_1,405,405_qest,505	74.20	DIFTGLIGPMK	1190.64
IPI00550991	Tax_Id=9606 Gene_Symbol=SERPINA3 cDNA FLJ35730 fis, clone TESTI2003131, highly similar to ALPHA-1-ANTICHYMOTRYPSIN	14	103,104,203,204,301,302,303,303_1,304,405,405_1,505,603,604	41.02	DSLEFR	765.366
IPI00550991	Tax_Id=9606 Gene_Symbol=SERPINA3 cDNA FLJ35730 fis, clone TESTI2003131, highly similar to ALPHA-1-ANTICHYMOTRYPSIN	14	103,104,204,206,301,303_1,304,405,505,601,602,603,604,604_1	78.27	ITLLSALVETR	1214.72
IPI00387118	Tax_Id=9606 Gene_Symbol=- Ig kappa chain V-III region WOL	14	101,104,106,203,301,303_1,304,305,306,405_qest,603,604,604_1,604_2	28.83	TFGQGTK	737.371
IPI00292946	Tax_Id=9606 Gene_Symbol=SERPINA7 Thyroxine-binding globulin	14	103,201,203,204,206,303,303_1,305,306,405,405_qest,505,603,606	69.09	AQWANPFDPSK	1259.59
IPI00004573	Tax_Id=9606 Gene_Symbol=PIGR Polymeric immunoglobulin receptor	14	103,203,206,303_1,304,305,306,404,405_qest,501,604,604_1,604_2,606	32.82	AIQDPR	698.371
IPI00186736	Tax_Id=9606 Gene_Symbol=IGSF8 Isoform 3 of Immunoglobulin superfamily member 8	14	102,103,204,206,303,303_1,303_2,304,402,405_1,405_2,405_qest,505,604	44.54	LQGDAVVLK	941.555
IPI00296992	Tax_Id=9606 Gene_Symbol=AXL Isoform Long of Tyrosine-protein kinase receptor UFO	14	101,201,203,204,206,306,403,404,405,503,602,603,604_2,606	39.35	NLHLVSR	837.482
IPI00397361	Tax_Id=9606 Gene_Symbol=AXL Isoform Short of Tyrosine-protein kinase receptor UFO	14	102,103,106,301,302,303_1,304,305,401,405_2,405_qest,601,604,604_1	86.40	APLQGTLLGYR	1187.67
IPI00514285	Tax_Id=9606 Gene_Symbol=PTGDS Prostaglandin D2 synthase 21kDa	14	101,201,206,303_1,304,401,402,403,502,503,505,601,602,603	49.44	GPGEDFR	776.345
IPI00514285	Tax_Id=9606 Gene_Symbol=PTGDS Prostaglandin D2 synthase 21kDa	14	101,201,206,303_1,304,401,402,403,502,503,505,601,602,603	40.37	MATLYSR	840.416
IPI00514285	Tax_Id=9606 Gene_Symbol=PTGDS Prostaglandin D2 synthase 21kDa	14	101,201,206,303_1,304,401,402,403,502,503,505,601,602,603	113.04	TMLLQPAGSLGSYSYR	1742.87
IPI00221224	Tax_Id=9606 Gene_Symbol=ANPEP Aminopeptidase N	14	101,102,103,104,106,203,204,206,303_1,303_2,306,604_1,604_2,606	61.43	EVVLQWFTENSK	1478.74
IPI00011564	Tax_Id=9606 Gene_Symbol=SDC4 Syndecan-4	14	103,202,203,204,302,303,303_1,402,405_1,504,602,603,604_1,606	44.80	KLEENEVIPK	1197.66
IPI00221224	Tax_Id=9606 Gene_Symbol=ANPEP Aminopeptidase N	14	102,103,104,203,204,301,303,303_1,303_2,401,403,603,604_1,604_2	62.84	EATDVIIIHSK	1224.67
IPI00019359	Tax_Id=9606 Gene_Symbol=KRT9 Keratin, type I cytoskeletal 9	14	103,106,202,203,206,301,401,405_qest,505,601,604,604_1,604_2,606	48.85	LASYLDK	808.433
IPI00216065	Tax_Id=9606 Gene_Symbol=PROZ Isoform 2 of Vitamin K-dependent protein Z	14	101,102,201,303_1,305,306,402,404,405,405_2,405_qest,503,505,602	48.44	TSQDPLMIK	1031.53
IPI00009865	Tax_Id=9606 Gene_Symbol=KRT10 Keratin, type I cytoskeletal 10	14	201,303_2,305,306,405_1,405_2,501,503,601,602,603,604,604_1,604_2	68.82	VTMQNLNDR	1089.52
IPI00019359	Tax_Id=9606 Gene_Symbol=KRT9 Keratin, type I cytoskeletal 9	14	103,206,305,405,405_1,405_2,405_qest,505,602,603,604,604_1,604_2,606	58.13	STMQELNSR	1064.49
IPI00006971	Tax_Id=9606 Gene_Symbol=CD248 Isoform 1 of Endosialin	14	101,103,106,303,303_2,305,403,404,405,405_1,405_2,505,601,603	41.45	TFLEAWR	921.471
IPI00160130	Tax_Id=9606 Gene_Symbol=CUBN Cubilin	14	101,102,103,104,106,203,206,301,304,405_1,601,604,604_1,606	28.19	ITFTFFR	930.496
IPI00029275	Tax_Id=9606 Gene_Symbol=MFI2 Isoform 1 of Melanotransferrin	14	101,103,104,106,203,204,304,305,306,404,603,604,604_1,604_2	89.87	HSTVLENTDGK	1199.58
IPI00004573	Tax_Id=9606 Gene_Symbol=PIGR Polymeric immunoglobulin receptor	14	101,103,104,106,203,206,305,306,501,601,603,604,604_1,604_2	34.67	APAFEGR	746.371
IPI00024292	Tax_Id=9606 Gene_Symbol=LRP2 Low-density lipoprotein receptor-related protein 2	14	101,102,103,104,106,303_2,304,305,405_1,405_2,604,604_1,604_2,606	98.20	VENVESLAFDWISK	1635.81
IPI00024292	Tax_Id=9606 Gene_Symbol=LRP2 Low-density lipoprotein receptor-related protein 2	14	101,103,104,203,204,303_2,402,404,405,405_2,603,604,604_2,606	87.74	FDYIETVTYDGIQR	1718.82
IPI00924574	Tax_Id=9606 Gene_Symbol=APOD 24 kDa protein	13	104,202,203,302,402,405_1,405_2,502,503,504,601,603,604	60.36	NILTSNNIDVK	1229.66
IPI00785084	Tax_Id=9606 Gene_Symbol=LOC100294459;IGHV4-31;LOC100290320;IGHG1 IGH@ protein	13	104,206,303_2,304,305,306,401,403,404,405,604_1,604_2,606	70.05	FNWYVDGVEVHNAK	1676.79
IPI00883772	Tax_Id=9606 Gene_Symbol=GAA acid alpha-glucosidase preproprotein	13	101,102,103,104,106,303_2,305,306,402,403,404,405_2,405_qest	76.21	LDVMMETENR	1236.55
IPI00883772	Tax_Id=9606 Gene_Symbol=GAA acid alpha-glucosidase preproprotein	13	101,102,103,104,106,201,303_2,305,402,403,404,405_2,405_qest	58.02	DFPAMVQELHQGGR	1583.75
IPI00784985	Tax_Id=9606 Gene_Symbol=IGK@ IGK@ protein	13	101,102,103,104,106,201,203,206,303,303_1,405_qest,602,603	105.10	FSGSGSGTDFTLTISR	1631.78
IPI00784985	Tax_Id=9606 Gene_Symbol=IGK@ IGK@ protein	13	101,102,103,104,106,201,203,206,303,303_1,405_qest,602,603	77.40	DSTYSLSSTLTLSK	1501.75
IPI00784985	Tax_Id=9606 Gene_Symbol=IGK@ IGK@ protein	13	101,102,103,104,106,201,203,206,303,303_1,405_qest,602,603	78.34	TVAAPSVFIFPPSDEQLK	1945.02
IPI00784985	Tax_Id=9606 Gene_Symbol=IGK@ IGK@ protein	13	101,102,103,104,106,201,203,206,303,303_1,405_qest,602,603	132.35	VDNALQSGNSQESVTEQDSK	2134.96
IPI00785084	Tax_Id=9606 Gene_Symbol=LOC100294459;IGHV4-31;LOC100290320;IGHG1 IGH@ protein	13	104,206,304,305,306,401,403,405,502,602,604_1,604_2,606	43.51	GPSVFPLAPSSK	1185.64
IPI00291136	Tax_Id=9606 Gene_Symbol=COL6A1 Collagen alpha-1(VI) chain	13	103,104,106,203,304,306,402,403,405_1,405_2,504,603,604	27.91	FIDNLR	776.418
IPI00306339	Tax_Id=9606 Gene_Symbol=SPP1 secreted phosphoprotein 1 isoform b	13	204,206,301,304,306,403,404,405_1,405_2,501,504,505,602	54.08	DSYETSQLDDQSAETHSHK	2176.91
IPI00166729	Tax_Id=9606 Gene_Symbol=AZGP1 alpha-2-glycoprotein 1, zinc	13	103,104,202,204,206,301,302,303_1,304,305,306,405,505	47.18	EDIFMETLK	1124.54
IPI00553177	Tax_Id=9606 Gene_Symbol=SERPINA1 Isoform 1 of Alpha-1-antitrypsin	13	101,103,104,106,203,204,303,304,305,306,601,604,604_1	48.39	LQHLENELTHDIITK	1802.95
IPI00000073	Tax_Id=9606 Gene_Symbol=EGF Pro-epidermal growth factor	13	101,103,106,302,305,306,402,405_2,405_qest,501,603,604_1,604_2	43.48	ENISQPR	842.425
IPI00908544	Tax_Id=9606 Gene_Symbol=PGA3;PGA5;PGA4 cDNA FLJ60007, highly similar to Pepsin A	13	103,201,203,206,301,302,303_1,303_2,401,403,405,405_qest,604	33.87	QYFTVFDR	1074.51
IPI00847635	Tax_Id=9606 Gene_Symbol=SERPINA3 Isoform 1 of Alpha-1-antichymotrypsin	13	102,106,201,202,303_2,305,306,401,403,405_qest,501,502,606	45.58	EQLSLLDR	972.524
IPI00844536	Tax_Id=9606 Gene_Symbol=RBP4 Retinol binding protein 4, plasma, isoform CRA_b	13	101,103,106,303_1,306,402,405,405_2,601,603,604,604_2,606	46.25	YWGVASFLQK	1197.62
IPI00027843	Tax_Id=9606 Gene_Symbol=PROZ Isoform 1 of Vitamin K-dependent protein Z	13	103,104,106,202,203,204,403,405_1,501,601,603,604_1,606	34.25	GLLSGWAR	858.471
IPI00027843	Tax_Id=9606 Gene_Symbol=PROZ Isoform 1 of Vitamin K-dependent protein Z	13	103,104,106,202,203,204,403,405_1,501,601,603,604_1,606	51.64	DFAEHLLIPR	1209.65
IPI00514285	Tax_Id=9606 Gene_Symbol=PTGDS Prostaglandin D2 synthase 21kDa	13	101,201,206,303_1,304,401,402,403,502,505,601,602,603	91.53	AQGFTEDTIVFLPQTDK	1908.95
IPI00022488	Tax_Id=9606 Gene_Symbol=HPX Hemopexin	13	104,106,203,204,301,303,303_1,304,305,306,604,604_1,604_2	31.89	VWVYPPEK	1016.53
IPI00854644	Tax_Id=9606 Gene_Symbol=LOC100291682;LOC100290992 similar to hCG1686089	13	102,103,104,204,206,301,303,303_1,304,305,306,505,606	51.58	LLIYDASSR	1036.56
IPI00020091	Tax_Id=9606 Gene_Symbol=ORM2 Alpha-1-acid glycoprotein 2	13	103,104,204,206,301,303,303_1,304,305,306,603,604,604_2	65.15	NWGLSFYADKPETTK	1755.85
IPI00289983	Tax_Id=9606 Gene_Symbol=ACPP Isoform 2 of Prostatic acid phosphatase	13	303_1,303_2,305,401,402,403,405,405_qest,502,503,505,603,606	58.62	FQELESETLK	1222.61
IPI00024292	Tax_Id=9606 Gene_Symbol=LRP2 Low-density lipoprotein receptor-related protein 2	13	101,104,106,203,204,304,401,402,405_1,405_2,604,604_1,606	51.51	DDQPFLITVR	1202.63
IPI00025476	Tax_Id=9606 Gene_Symbol=AMY1A;AMY1C;AMY1B;AMY2A Pancreatic alpha-amylase	13	103,106,203,204,206,304,305,405_qest,501,505,604,604_2,606	73.67	ALVFVDNHDNQR	1426.7
IPI00304808	Tax_Id=9606 Gene_Symbol=KLK1 Isoform 1 of Kallikrein-1	13	101,103,203,303,306,403,405_1,405_2,501,503,603,604_1,606	67.26	WIEDTIAENS	1176.53
IPI00553177	Tax_Id=9606 Gene_Symbol=SERPINA1 Isoform 1 of Alpha-1-antitrypsin	13	101,103,104,106,203,303_1,303_2,304,306,505,604,604_1,604_2	52.09	AVLTIDEK	887.496
IPI00556459	Tax_Id=9606 Gene_Symbol=SERPING1 Serine/cysteine proteinase inhibitor clade G member 1 splice variant 2 (Fragment)	13	101,103,104,106,203,303_1,304,305,401,404,405_2,501,606	33.50	NSVIK	559.333
IPI00218460	Tax_Id=9606 Gene_Symbol=ATRN 141 kDa protein	13	203,301,303_2,304,305,403,405_1,405_2,601,602,604,604_1,606	56.61	SVNNVVVR	885.503
IPI00022463	Tax_Id=9606 Gene_Symbol=TF Serotransferrin	13	101,103,104,203,204,303_1,304,305,306,405_qest,604,604_1,604_2	89.32	EDLIWELLNQAQEHFGK	2069.02
IPI00009793	Tax_Id=9606 Gene_Symbol=C1RL Complement C1r subcomponent-like protein	13	104,203,206,301,304,305,306,404,405_1,405_2,501,604_2,606	42.21	GQESSTDIK	963.451
IPI00795307	Tax_Id=9606 Gene_Symbol=HEG1 Isoform 2 of Protein HEG homolog 1	13	104,106,206,303_2,304,306,404,405_2,504,505,603,604_1,606	40.54	GTAIEQR	773.403
IPI00643023	Tax_Id=9606 Gene_Symbol=CTBS Chitobiase, di-N-acetyl-, isoform CRA_a	13	102,103,104,106,301,305,306,405_2,505,603,604,604_2,606	47.56	ETTDSFHR	991.436
IPI00009276	Tax_Id=9606 Gene_Symbol=PROCR Endothelial protein C receptor precursor	13	101,104,106,203,206,301,304,305,306,601,604,604_1,604_2	34.59	LVHQER	780.424
IPI00902653	Tax_Id=9606 Gene_Symbol=UMOD cDNA FLJ31160 fis, clone KIDNE1000015, highly similar to UROMODULIN	12	102,106,204,206,403,502,503,505,601,602,603,606	30.24	DLNIK	601.344
IPI00902579	Tax_Id=9606 Gene_Symbol=UMOD Isoform 2 of Uromodulin	12	103,203,303,303_1,303_2,305,306,401,405_2,501,504,604_1	28.98	DLNIK	601.344
IPI00902579	Tax_Id=9606 Gene_Symbol=UMOD Isoform 2 of Uromodulin	12	103,203,303,303_1,303_2,305,306,401,405_2,501,504,604_1	37.53	SLGFDK	665.338
IPI00902579	Tax_Id=9606 Gene_Symbol=UMOD Isoform 2 of Uromodulin	12	103,203,303,303_1,303_2,305,306,401,405_2,501,504,604_1	37.42	FSVQMFR	913.448
IPI00902653	Tax_Id=9606 Gene_Symbol=UMOD cDNA FLJ31160 fis, clone KIDNE1000015, highly similar to UROMODULIN	12	102,106,204,206,403,502,503,505,601,602,603,606	71.38	SGSVIDQSR	947.467
IPI00902653	Tax_Id=9606 Gene_Symbol=UMOD cDNA FLJ31160 fis, clone KIDNE1000015, highly similar to UROMODULIN	12	102,106,204,206,403,502,503,505,601,602,603,606	92.67	VGGTGMFTVR	1023.52
IPI00902579	Tax_Id=9606 Gene_Symbol=UMOD Isoform 2 of Uromodulin	12	103,203,303,303_1,303_2,305,306,401,405_2,501,504,604_1	93.14	VGGTGMFTVR	1023.52
IPI00902653	Tax_Id=9606 Gene_Symbol=UMOD cDNA FLJ31160 fis, clone KIDNE1000015, highly similar to UROMODULIN	12	102,106,204,206,403,502,503,505,601,602,603,606	62.41	VFMYLSDSR	1116.53
IPI00902579	Tax_Id=9606 Gene_Symbol=UMOD Isoform 2 of Uromodulin	12	103,203,303,303_1,303_2,305,306,401,405_2,501,504,604_1	62.47	VFMYLSDSR	1116.53
IPI00902653	Tax_Id=9606 Gene_Symbol=UMOD cDNA FLJ31160 fis, clone KIDNE1000015, highly similar to UROMODULIN	12	102,106,204,206,403,502,503,505,601,602,603,606	68.91	DWVSVVTPAR	1128.59
IPI00902579	Tax_Id=9606 Gene_Symbol=UMOD Isoform 2 of Uromodulin	12	103,203,303,303_1,303_2,305,306,401,405_2,501,504,604_1	81.21	TALQPMVSALNIR	1412.78
IPI00902653	Tax_Id=9606 Gene_Symbol=UMOD cDNA FLJ31160 fis, clone KIDNE1000015, highly similar to UROMODULIN	12	102,106,204,206,403,502,503,505,601,602,603,606	85.01	DSTIQVVENGESSQGR	1704.79
IPI00902579	Tax_Id=9606 Gene_Symbol=UMOD Isoform 2 of Uromodulin	12	103,203,303,303_1,303_2,305,306,401,405_2,501,504,604_1	99.31	DSTIQVVENGESSQGR	1704.79
IPI00024284	Tax_Id=9606 Gene_Symbol=HSPG2 Basement membrane-specific heparan sulfate proteoglycan core protein	12	201,302,303,304,402,404,405_1,405_qest,502,504,602,604_1	56.70	YQLGSGEAR	979.472
IPI00024284	Tax_Id=9606 Gene_Symbol=HSPG2 Basement membrane-specific heparan sulfate proteoglycan core protein	12	201,203,303,303_1,303_2,304,405,405_1,405_qest,602,604,604_1	74.58	SLPEVPETIELEVR	1609.86
IPI00908544	Tax_Id=9606 Gene_Symbol=PGA3;PGA5;PGA4 cDNA FLJ60007, highly similar to Pepsin A	12	103,104,106,201,206,301,302,303_1,305,405,405_qest,604	32.45	KHNLNPAR	948.525
IPI00924574	Tax_Id=9606 Gene_Symbol=APOD 24 kDa protein	12	104,202,203,302,402,405_1,405_2,503,504,601,603,604	53.10	NPNLPPETVDSLK	1422.74
IPI00876888	Tax_Id=9606 Gene_Symbol=LOC100294459;IGHV4-31;LOC100290320;IGHG1 cDNA FLJ78387	12	101,103,106,204,303,303_1,405_qest,503,505,601,603,604	44.37	DTLMISR	834.427
IPI00926249	Tax_Id=9606 Gene_Symbol=AHSG 39 kDa protein	12	104,202,206,303,402,405_1,501,505,601,602,603,604	34.82	FSVVYAK	812.443
IPI00926249	Tax_Id=9606 Gene_Symbol=AHSG 39 kDa protein	12	202,204,206,303,402,405_1,501,505,601,602,603,604	55.31	HTLNQIDEVK	1195.62
IPI00304808	Tax_Id=9606 Gene_Symbol=KLK1 Isoform 1 of Kallikrein-1	12	101,103,203,303,306,403,405_1,405_2,501,503,603,606	81.11	LTEPADTITDAVK	1372.71
IPI00643023	Tax_Id=9606 Gene_Symbol=CTBS Chitobiase, di-N-acetyl-, isoform CRA_a	12	102,103,104,106,301,303,305,306,405_2,505,603,604_2	36.28	APYYNYK	917.428
IPI00945366	Tax_Id=9606 Gene_Symbol=IGKV3-20 Myosin-reactive immunoglobulin light chain variable region (Fragment)	12	103,201,206,303,403,404,405,405_2,501,505,601,602	102.97	EIVLTQSPGTLSLSPGER	1883
IPI00000073	Tax_Id=9606 Gene_Symbol=EGF Pro-epidermal growth factor	12	101,102,104,106,204,303,303_1,402,403,404,405_1,504	46.78	IFYSTWK	943.48
IPI00658130	Tax_Id=9606 Gene_Symbol=IGLV2-14;IGLV1-44;IGLC2;IGLC1;IGL@;IGLV3-21;IGLV2-11;LOC100290557;IGLV1-40;LOC100290481;LOC100293277;IGLC3;LOC100293440 IGL@ protein	12	101,102,103,203,204,206,303,303_1,304,405_qest,604,604_2	73.35	AGVETTTPSK	989.503
IPI00658130	Tax_Id=9606 Gene_Symbol=IGLV2-14;IGLV1-44;IGLC2;IGLC1;IGL@;IGLV3-21;IGLV2-11;LOC100290557;IGLV1-40;LOC100290481;LOC100293277;IGLC3;LOC100293440 IGL@ protein	12	101,102,103,203,204,206,303,303_1,304,405_qest,604,604_2	97.75	YAASSYLSLTPEQWK	1742.85
IPI00785084	Tax_Id=9606 Gene_Symbol=LOC100294459;IGHV4-31;LOC100290320;IGHG1 IGH@ protein	12	101,104,106,303_2,304,305,401,403,404,405,603,606	40.87	GLEWIGR	829.445
IPI00008787	Tax_Id=9606 Gene_Symbol=NAGLU Alpha-N-acetylglucosaminidase	12	101,103,104,203,301,303_2,304,305,405,405_qest,505,606	69.94	FLLGSWLEQAR	1318.7
IPI00550991	Tax_Id=9606 Gene_Symbol=SERPINA3 cDNA FLJ35730 fis, clone TESTI2003131, highly similar to ALPHA-1-ANTICHYMOTRYPSIN	12	104,203,204,206,301,302,304,405,405_1,603,604,604_1	53.14	WEMPFDPQDTHQSR	1772.76
IPI00216065	Tax_Id=9606 Gene_Symbol=PROZ Isoform 2 of Vitamin K-dependent protein Z	12	101,102,206,303_1,402,405,405_2,405_qest,503,504,505,602	37.26	GLLSGWAR	858.471
IPI00017601	Tax_Id=9606 Gene_Symbol=CP Ceruloplasmin	12	101,102,103,104,203,204,303,303_1,306,405_qest,505,603	60.35	MYYSAVDPTK	1173.54
IPI00013179	Tax_Id=9606 Gene_Symbol=PTGDS Prostaglandin-H2 D-isomerase	12	103,104,203,204,302,305,306,501,504,604,604_1,604_2	44.32	GPGEDFR	776.345
IPI00013179	Tax_Id=9606 Gene_Symbol=PTGDS Prostaglandin-H2 D-isomerase	12	103,104,203,204,302,305,306,501,504,604,604_1,604_2	38.18	MATLYSR	840.416
IPI00013179	Tax_Id=9606 Gene_Symbol=PTGDS Prostaglandin-H2 D-isomerase	12	103,104,203,204,302,305,306,501,504,604,604_1,604_2	110.91	TMLLQPAGSLGSYSYR	1742.87
IPI00513767	Tax_Id=9606 Gene_Symbol=PTGDS Prostaglandin D2 synthase 21kDa	12	102,106,202,301,303,303_2,404,405,405_1,405_2,405_qest,606	110.58	TMLLQPAGSLGSYSYR	1742.87
IPI00013179	Tax_Id=9606 Gene_Symbol=PTGDS Prostaglandin-H2 D-isomerase	12	103,104,203,204,302,305,306,501,504,604,604_1,604_2	87.43	AQGFTEDTIVFLPQTDK	1908.95
IPI00513767	Tax_Id=9606 Gene_Symbol=PTGDS Prostaglandin D2 synthase 21kDa	12	102,106,202,301,303,303_2,404,405,405_1,405_2,405_qest,606	93.40	AQGFTEDTIVFLPQTDK	1908.95
IPI00221224	Tax_Id=9606 Gene_Symbol=ANPEP Aminopeptidase N	12	101,102,103,104,206,304,305,306,403,501,603,606	34.98	DHSAIPVINR	1120.6
IPI00221224	Tax_Id=9606 Gene_Symbol=ANPEP Aminopeptidase N	12	101,103,104,106,203,204,305,401,402,404,601,604_2	71.20	ENSLLFDPLSSSSSNK	1723.83
IPI00103871	Tax_Id=9606 Gene_Symbol=ROBO4 Isoform 1 of Roundabout homolog 4	12	106,202,302,304,305,404,405,405_2,405_qest,505,604,604_1	32.07	LSVAVLR	756.486
IPI00293088	Tax_Id=9606 Gene_Symbol=GAA Lysosomal alpha-glucosidase	12	202,203,204,303_1,304,405_1,504,601,603,604_1,604_2,606	47.78	STFAGHGR	831.399
IPI00902653	Tax_Id=9606 Gene_Symbol=UMOD cDNA FLJ31160 fis, clone KIDNE1000015, highly similar to UROMODULIN	12	102,106,204,206,403,502,503,505,601,602,603,606	33.98	VSLGK	502.311
IPI00902579	Tax_Id=9606 Gene_Symbol=UMOD Isoform 2 of Uromodulin	12	103,203,303,303_1,303_2,305,306,401,405_2,501,504,604_1	31.87	VSLGK	502.311
IPI00925377	Tax_Id=9606 Gene_Symbol=- cDNA FLJ52440, highly similar to Lysosomal acid phosphatase	12	101,102,103,104,204,303_2,402,403,405,405_2,505,603	40.72	LTEPVVPK	881.522
IPI00009865	Tax_Id=9606 Gene_Symbol=KRT10 Keratin, type I cytoskeletal 10	12	103,201,202,306,405,503,504,602,603,604,604_1,604_2	54.75	LENEIQTYR	1164.58
IPI00025476	Tax_Id=9606 Gene_Symbol=AMY1A;AMY1C;AMY1B;AMY2A Pancreatic alpha-amylase	12	103,106,203,204,206,305,405_qest,505,604,604_1,604_2,606	48.75	NWGEGWGFVPSDR	1505.67
IPI00553177	Tax_Id=9606 Gene_Symbol=SERPINA1 Isoform 1 of Alpha-1-antitrypsin	12	101,102,103,104,106,203,204,303_1,305,306,404,501	37.11	IVDLVK	685.437
IPI00025476	Tax_Id=9606 Gene_Symbol=AMY1A;AMY1C;AMY1B;AMY2A Pancreatic alpha-amylase	12	103,106,203,206,304,305,405_qest,501,505,604,604_2,606	115.07	TGSGDIENYNDATQVR	1738.78
IPI00414888	Tax_Id=9606 Gene_Symbol=ICOSLG Isoform 2 of ICOS ligand	12	106,201,204,303_1,402,403,404,405_qest,503,504,601,604_1	64.12	GLYDVVSVLR	1119.63
IPI00000073	Tax_Id=9606 Gene_Symbol=EGF Pro-epidermal growth factor	12	101,102,103,104,106,203,303_1,305,306,604,604_1,604_2	37.47	EDDHHYSVR	1156.49
IPI00553177	Tax_Id=9606 Gene_Symbol=SERPINA1 Isoform 1 of Alpha-1-antitrypsin	12	101,102,103,104,203,204,303_2,305,306,501,505,604	39.91	QINDYVEK	1007.49
IPI00021447	Tax_Id=9606 Gene_Symbol=AMY2B Alpha-amylase 2B	12	101,104,303_1,305,306,405,405_qest,505,604,604_1,604_2,606	58.05	LVGLLDLALEK	1182.72
IPI00943326	Tax_Id=9606 Gene_Symbol=HSPG2 Basement membrane-specific heparan sulfate proteoglycan core protein variant	12	103,104,106,204,206,305,306,405_2,505,601,604_2,606	77.10	IPGDQVVSVVFIK	1399.81
IPI00015881	Tax_Id=9606 Gene_Symbol=CSF1 Isoform 1 of Macrophage colony-stimulating factor 1	12	103,203,303_2,304,305,306,404,405,405_1,405_2,603,606	65.27	SHSSGSVLPLGELEGR	1623.82
IPI00160130	Tax_Id=9606 Gene_Symbol=CUBN Cubilin	12	104,106,206,306,404,405_1,405_2,405_qest,603,604,604_2,606	31.71	FQSGPSR	777.377
IPI00029260	Tax_Id=9606 Gene_Symbol=CD14 Monocyte differentiation antigen CD14	12	101,103,104,203,204,301,303_1,305,306,505,603,606	38.40	QYADTVK	823.408
IPI00160130	Tax_Id=9606 Gene_Symbol=CUBN Cubilin	12	103,104,106,204,301,304,305,401,404,405,405_qest,505	59.31	SDSVTSDR	865.378
IPI00220327	Tax_Id=9606 Gene_Symbol=KRT1 Keratin, type II cytoskeletal 1	12	102,201,202,301,401,405_2,405_qest,501,502,601,602,606	71.26	YEELQITAGR	1178.59
IPI00902653	Tax_Id=9606 Gene_Symbol=UMOD cDNA FLJ31160 fis, clone KIDNE1000015, highly similar to UROMODULIN	11	102,106,206,403,502,503,505,601,602,603,606	34.50	SLGFDK	665.338
IPI00902653	Tax_Id=9606 Gene_Symbol=UMOD cDNA FLJ31160 fis, clone KIDNE1000015, highly similar to UROMODULIN	11	102,106,204,206,502,503,505,601,602,603,606	38.64	FSVQMFR	913.448
IPI00902579	Tax_Id=9606 Gene_Symbol=UMOD Isoform 2 of Uromodulin	11	103,303,303_1,303_2,305,306,401,405_2,501,504,604_1	72.66	SGSVIDQSR	947.467
IPI00902579	Tax_Id=9606 Gene_Symbol=UMOD Isoform 2 of Uromodulin	11	103,203,303,303_1,305,306,401,405_2,501,504,604_1	64.53	DWVSVVTPAR	1128.59
IPI00902653	Tax_Id=9606 Gene_Symbol=UMOD cDNA FLJ31160 fis, clone KIDNE1000015, highly similar to UROMODULIN	11	102,106,204,206,502,503,505,601,602,603,606	74.36	TALQPMVSALNIR	1412.78
IPI00656113	Tax_Id=9606 Gene_Symbol=SIRPA Signal-regulatory protein alpha	11	106,304,306,403,405_1,405_2,501,505,601,603,604_2	68.22	SGAGTELSVR	975.499
IPI00332887	Tax_Id=9606 Gene_Symbol=SIRPA signal-regulatory protein alpha precursor	11	103,104,301,303,303_1,303_2,305,401,405,604,604_1	70.03	SGAGTELSVR	975.499
IPI00924574	Tax_Id=9606 Gene_Symbol=APOD 24 kDa protein	11	104,202,203,302,405_1,405_2,502,504,601,603,604	34.01	WYEIEK	866.417
IPI00924574	Tax_Id=9606 Gene_Symbol=APOD 24 kDa protein	11	104,202,302,402,405_1,405_2,502,504,601,603,604	36.69	VLNQELR	870.492
IPI00924574	Tax_Id=9606 Gene_Symbol=APOD 24 kDa protein	11	202,203,302,402,405_1,405_2,503,504,601,603,604	53.19	IPTTFENGR	1033.52
IPI00024292	Tax_Id=9606 Gene_Symbol=LRP2 Low-density lipoprotein receptor-related protein 2	11	101,103,203,303_2,305,306,403,405_1,604,604_1,604_2	39.01	AFMDGSNR	896.381
IPI00024292	Tax_Id=9606 Gene_Symbol=LRP2 Low-density lipoprotein receptor-related protein 2	11	101,102,103,104,106,203,204,303_1,303_2,604,606	62.90	IASANMDGTSVK	1192.58
IPI00876888	Tax_Id=9606 Gene_Symbol=LOC100294459;IGHV4-31;LOC100290320;IGHG1 cDNA FLJ78387	11	101,103,106,204,303,303_1,405_qest,505,601,603,604	70.07	FNWYVDGVEVHNAK	1676.79
IPI00022431	Tax_Id=9606 Gene_Symbol=AHSG cDNA FLJ55606, highly similar to Alpha-2-HS-glycoprotein	11	101,103,201,203,301,303_1,303_2,401,403,404,405_qest	37.29	FSVVYAK	812.443
IPI00022431	Tax_Id=9606 Gene_Symbol=AHSG cDNA FLJ55606, highly similar to Alpha-2-HS-glycoprotein	11	101,103,201,203,301,303_2,304,401,403,404,405_qest	53.59	HTLNQIDEVK	1195.62
IPI00643023	Tax_Id=9606 Gene_Symbol=CTBS Chitobiase, di-N-acetyl-, isoform CRA_a	11	104,106,301,305,306,405_2,505,603,604,604_2,606	45.45	ATYIQNYR	1027.51
IPI00293088	Tax_Id=9606 Gene_Symbol=GAA Lysosomal alpha-glucosidase	11	202,203,204,304,401,405,405_1,505,601,603,606	72.35	GAYTQVIFLAR	1237.68
IPI00293088	Tax_Id=9606 Gene_Symbol=GAA Lysosomal alpha-glucosidase	11	204,303_1,401,405,405_1,504,601,602,603,604_2,606	62.68	DFPAMVQELHQGGR	1583.75
IPI00876888	Tax_Id=9606 Gene_Symbol=LOC100294459;IGHV4-31;LOC100290320;IGHG1 cDNA FLJ78387	11	101,103,106,204,303,303_1,405_qest,505,601,603,604	56.87	EPQVYTLPPSR	1285.67
IPI00426051	Tax_Id=9606 Gene_Symbol=IGHG2 Putative uncharacterized protein DKFZp686C15213	11	101,103,104,106,302,305,402,405_qest,601,603,604_2	75.14	TTPPMLDSDGSFFLYSK	1904.89
IPI00784985	Tax_Id=9606 Gene_Symbol=IGK@ IGK@ protein	11	101,103,104,201,203,206,303,303_1,405_qest,602,603	36.83	ATGIPDR	728.382
IPI00784865	Tax_Id=9606 Gene_Symbol=IGK@ IGK@ protein	11	302,403,404,405_1,405_2,501,503,504,604,604_1,604_2	36.04	ATGIPDR	728.382
IPI00876888	Tax_Id=9606 Gene_Symbol=LOC100294459;IGHV4-31;LOC100290320;IGHG1 cDNA FLJ78387	11	101,103,106,204,303,303_1,405_qest,503,505,603,604	40.67	GPSVFPLAPSSK	1185.64
IPI00385896	Tax_Id=9606 Gene_Symbol=SPP1 Isoform D of Osteopontin	11	101,106,303_1,303_2,305,306,402,405,405_qest,501,504	45.14	QETLPSK	801.423
IPI00884926	Tax_Id=9606 Gene_Symbol=ORM1 orosomucoid 1 precursor	11	104,202,204,206,401,402,403,502,505,602,606	59.44	TEDTIFLR	993.513
IPI00884926	Tax_Id=9606 Gene_Symbol=ORM1 orosomucoid 1 precursor	11	104,202,204,206,303_1,401,403,404,504,505,606	65.07	TYMLAFDVNDEK	1444.65
IPI00450309	Tax_Id=9606 Gene_Symbol=IGLV2-14;IGLV1-44;IGLC2;IGLC1;IGL@;IGLV3-21;IGLV2-11;LOC100290557;IGLV1-40;LOC100290481;LOC100293277;IGLC3;LOC100293440 IGL@ protein	11	101,103,104,106,201,302,304,305,504,603,604_2	46.61	LTVLSQPK	884.533
IPI00658130	Tax_Id=9606 Gene_Symbol=IGLV2-14;IGLV1-44;IGLC2;IGLC1;IGL@;IGLV3-21;IGLV2-11;LOC100290557;IGLV1-40;LOC100290481;LOC100293277;IGLC3;LOC100293440 IGL@ protein	11	101,102,103,204,206,303,303_1,304,405_qest,604,604_2	69.26	AAPSVTLFPPSSEELQANK	1985.01
IPI00021885	Tax_Id=9606 Gene_Symbol=FGA Isoform 1 of Fibrinogen alpha chain	11	103,104,106,204,303_1,305,306,505,604,604_1,604_2	96.90	GFGSLNDEGEGEFWLGNDYLHLLTQR	2966.38
IPI00009793	Tax_Id=9606 Gene_Symbol=C1RL Complement C1r subcomponent-like protein	11	301,303_1,304,305,306,404,405_1,405_2,603,604_2,606	35.49	LPVAPR	651.407
IPI00008787	Tax_Id=9606 Gene_Symbol=NAGLU Alpha-N-acetylglucosaminidase	11	101,104,106,301,303_2,305,306,401,405_qest,505,606	88.05	LLLTSAPSLATSPAFR	1643.92
IPI00022488	Tax_Id=9606 Gene_Symbol=HPX Hemopexin	11	104,203,204,301,303_1,305,405,405_2,603,604_1,604_2	28.40	GEFVWK	764.386
IPI00550991	Tax_Id=9606 Gene_Symbol=SERPINA3 cDNA FLJ35730 fis, clone TESTI2003131, highly similar to ALPHA-1-ANTICHYMOTRYPSIN	11	103,104,203,204,301,302,303_1,304,505,603,604	33.01	FYLSK	656.353
IPI00550991	Tax_Id=9606 Gene_Symbol=SERPINA3 cDNA FLJ35730 fis, clone TESTI2003131, highly similar to ALPHA-1-ANTICHYMOTRYPSIN	11	103,104,203,206,301,303,303_1,304,505,603,604_1	32.85	ITDLIK	701.432
IPI00847635	Tax_Id=9606 Gene_Symbol=SERPINA3 Isoform 1 of Alpha-1-antichymotrypsin	11	101,102,106,201,202,303_2,305,306,405_qest,604_2,606	82.39	ITLLSALVETR	1214.72
IPI00844536	Tax_Id=9606 Gene_Symbol=RBP4 Retinol binding protein 4, plasma, isoform CRA_b	11	101,103,106,303_1,306,402,405_2,603,604,604_2,606	43.49	VKENFDK	878.45
IPI00027843	Tax_Id=9606 Gene_Symbol=PROZ Isoform 1 of Vitamin K-dependent protein Z	11	103,104,106,203,204,405_1,501,601,603,604_1,606	70.23	APDLQDLPWQVK	1408.74
IPI00218460	Tax_Id=9606 Gene_Symbol=ATRN 141 kDa protein	11	203,303_2,304,305,403,405_1,405_2,602,604,604_1,606	34.65	YQGNPLR	846.435
IPI00056478	Tax_Id=9606 Gene_Symbol=IGSF8 Isoform 1 of Immunoglobulin superfamily member 8	11	101,104,106,203,306,403,404,405,501,603,604_2	64.88	VVAGEVQVQR	1083.6
IPI00513767	Tax_Id=9606 Gene_Symbol=PTGDS Prostaglandin D2 synthase 21kDa	11	102,106,202,301,303,303_2,404,405_1,405_2,405_qest,606	36.93	MATLYSR	840.416
IPI00103871	Tax_Id=9606 Gene_Symbol=ROBO4 Isoform 1 of Roundabout homolog 4	11	106,202,203,301,302,305,404,405_qest,505,604,604_1	86.44	GPDSNVLLLR	1082.61
IPI00908404	Tax_Id=9606 Gene_Symbol=GNS cDNA FLJ51188, highly similar to N-acetylglucosamine-6-sulfatase	11	101,102,202,203,204,301,303_1,303_2,305,306,405	63.18	AFQNVFAPR	1048.55
IPI00790218	Tax_Id=9606 Gene_Symbol=ICOSLG Putative uncharacterized protein ICOSLG	11	103,104,203,303_2,405_1,405_2,602,603,604,604_2,606	53.79	ALMSPAGMLR	1045.54
IPI00414888	Tax_Id=9606 Gene_Symbol=ICOSLG Isoform 2 of ICOS ligand	11	106,201,204,303_1,402,403,404,405_qest,503,504,601	49.90	ALMSPAGMLR	1045.54
IPI00396434	Tax_Id=9606 Gene_Symbol=ACPP Isoform 1 of Prostatic acid phosphatase	11	101,103,104,203,303,304,501,601,604,604_1,604_2	59.27	FQELESETLK	1222.61
IPI00103871	Tax_Id=9606 Gene_Symbol=ROBO4 Isoform 1 of Roundabout homolog 4	11	101,106,203,301,304,404,405,405_qest,505,604,604_1	50.30	LGTAVSR	702.402
IPI00160130	Tax_Id=9606 Gene_Symbol=CUBN Cubilin	11	101,102,103,104,303_1,303_2,404,405,405_1,405_2,501	35.54	GIITSPK	714.428
IPI00656113	Tax_Id=9606 Gene_Symbol=SIRPA Signal-regulatory protein alpha	11	102,106,304,306,403,405_1,405_2,505,601,603,604_2	55.61	TETASTVTENK	1179.56
IPI00332887	Tax_Id=9606 Gene_Symbol=SIRPA signal-regulatory protein alpha precursor	11	103,104,301,303,303_1,303_2,305,405,604,604_1,606	57.46	TETASTVTENK	1179.56
IPI00160130	Tax_Id=9606 Gene_Symbol=CUBN Cubilin	11	101,103,104,106,203,204,305,404,604,604_1,604_2	36.98	RPSAFR	732.403
IPI00289983	Tax_Id=9606 Gene_Symbol=ACPP Isoform 2 of Prostatic acid phosphatase	11	303_1,305,401,402,403,405_qest,502,503,505,603,606	51.92	SPIDTFPTDPIK	1329.68
IPI00009865	Tax_Id=9606 Gene_Symbol=KRT10 Keratin, type I cytoskeletal 10	11	201,206,405_1,405_2,405_qest,602,603,604,604_1,604_2,606	41.02	SEITELR	846.445
IPI00218460	Tax_Id=9606 Gene_Symbol=ATRN 141 kDa protein	11	203,301,303_2,304,305,403,405_1,405_2,601,604,604_1	46.14	IMQSSQSMSK	1125.52
IPI00304808	Tax_Id=9606 Gene_Symbol=KLK1 Isoform 1 of Kallikrein-1	11	101,103,203,403,405_1,405_2,501,503,603,604_1,606	64.55	QADEDYSHDLMLLR	1704.78
IPI00883772	Tax_Id=9606 Gene_Symbol=GAA acid alpha-glucosidase preproprotein	11	101,102,103,104,106,303_2,305,306,402,404,405_2	76.96	QQPMALAVALTK	1269.71
IPI00011229	Tax_Id=9606 Gene_Symbol=CTSD Cathepsin D	11	101,103,104,106,303_2,305,402,403,405,405_1,405_2	74.06	FDGILGMAYPR	1238.61
IPI00943326	Tax_Id=9606 Gene_Symbol=HSPG2 Basement membrane-specific heparan sulfate proteoglycan core protein variant	11	106,204,305,306,401,403,405_2,501,505,601,604_2	56.11	LGTVPQFPR	1013.57
IPI00018953	Tax_Id=9606 Gene_Symbol=DPP4 Dipeptidyl peptidase 4	11	102,103,104,204,303_2,305,306,402,604,604_1,604_2	54.07	IISNEEGYR	1079.52
IPI00186736	Tax_Id=9606 Gene_Symbol=IGSF8 Isoform 3 of Immunoglobulin superfamily member 8	11	102,103,204,303_2,304,401,402,405_1,405_2,405_qest,604	55.67	DTQFSYAVFK	1204.58
IPI00943326	Tax_Id=9606 Gene_Symbol=HSPG2 Basement membrane-specific heparan sulfate proteoglycan core protein variant	11	103,104,106,204,206,305,405_2,505,601,603,604_2	79.84	EVSEAVVDTLESEYLK	1809.89
IPI00220327	Tax_Id=9606 Gene_Symbol=KRT1 Keratin, type II cytoskeletal 1	11	103,203,303_1,305,306,405,405_qest,505,604,604_1,604_2	35.25	YEDEINKR	1065.51
IPI00902653	Tax_Id=9606 Gene_Symbol=UMOD cDNA FLJ31160 fis, clone KIDNE1000015, highly similar to UROMODULIN	10	102,106,206,403,502,503,505,601,602,603	47.75	FVGQGGAR	790.409
IPI00902579	Tax_Id=9606 Gene_Symbol=UMOD Isoform 2 of Uromodulin	10	103,203,303,303_2,305,401,405_2,501,504,604_1	42.42	FVGQGGAR	790.409
IPI00902653	Tax_Id=9606 Gene_Symbol=UMOD cDNA FLJ31160 fis, clone KIDNE1000015, highly similar to UROMODULIN	10	106,204,206,403,502,503,505,601,602,603	39.81	VLNLGPITR	981.597
IPI00947490	Tax_Id=9606 Gene_Symbol=MGAM Maltase-glucoamylase	10	106,204,301,304,305,306,402,405,405_1,601	59.64	FAGFPALINR	1104.61
IPI00219426	Tax_Id=9606 Gene_Symbol=PVR Isoform Gamma of Poliovirus receptor	10	101,103,104,204,302,303,303_1,303_2,603,604_2	47.12	LGAELR	657.381
IPI00219426	Tax_Id=9606 Gene_Symbol=PVR Isoform Gamma of Poliovirus receptor	10	101,103,104,204,303,303_1,303_2,305,603,604_2	67.95	VLAKPQNTAEVQK	1424.8
IPI00785084	Tax_Id=9606 Gene_Symbol=LOC100294459;IGHV4-31;LOC100290320;IGHG1 IGH@ protein	10	104,303_2,305,306,401,405,602,604_1,604_2,606	72.04	TTPPVLDSDGSFFLYSK	1872.91
IPI00876888	Tax_Id=9606 Gene_Symbol=LOC100294459;IGHV4-31;LOC100290320;IGHG1 cDNA FLJ78387	10	101,103,106,204,303,405_qest,505,601,603,604	75.68	TTPPVLDSDGSFFLYSK	1872.91
IPI00944960	Tax_Id=9606 Gene_Symbol=ITIH4 ITIH4 protein	10	101,102,103,305,401,501,505,601,604,604_2	83.46	TGLLLLSDPDK	1170.65
IPI00944960	Tax_Id=9606 Gene_Symbol=ITIH4 ITIH4 protein	10	101,102,103,305,401,501,505,601,604,604_2	54.84	ETLFSVMPGLK	1220.65
IPI00166729	Tax_Id=9606 Gene_Symbol=AZGP1 alpha-2-glycoprotein 1, zinc	10	101,103,104,203,204,303_1,304,305,306,505	89.53	HVEDVPAFQALGSLNDLQFFR	2402.2
IPI00553177	Tax_Id=9606 Gene_Symbol=SERPINA1 Isoform 1 of Alpha-1-antitrypsin	10	101,102,103,104,106,204,303,305,306,501	47.76	FLEDVKK	877.491
IPI00000073	Tax_Id=9606 Gene_Symbol=EGF Pro-epidermal growth factor	10	101,102,103,104,106,203,601,604,604_1,604_2	106.29	FIFWSSEVAGSLYR	1660.82
IPI00024046	Tax_Id=9606 Gene_Symbol=CDH13 cDNA FLJ52398, highly similar to Cadherin-13	10	101,102,103,106,201,206,303_1,405_1,405_2,503	30.44	YEVSSPYFK	1118.53
IPI00015881	Tax_Id=9606 Gene_Symbol=CSF1 Isoform 1 of Macrophage colony-stimulating factor 1	10	103,303_2,306,405_1,405_qest,601,603,604,604_1,604_2	37.69	DPPEPGSPR	950.446
IPI00887169	Tax_Id=9606 Gene_Symbol=IGLV2-14;IGLV1-44;IGLC2;IGLC1;IGL@;IGLV3-21;IGLV2-11;LOC100290557;IGLV1-40;LOC100290481;LOC100293277;IGLC3;LOC100293440 Putative uncharacterized protein	10	204,206,301,303,303_1,405_qest,505,602,604,604_1	45.27	LTVLSQPK	884.533
IPI00910975	Tax_Id=9606 Gene_Symbol=CD300LG cDNA FLJ52007, highly similar to Homo sapiens CD300 antigen like family member G (CD300LG), mRNA	10	104,106,201,204,303,303_1,303_2,402,405_1,601	61.46	KGGILFSR	876.518
IPI00009793	Tax_Id=9606 Gene_Symbol=C1RL Complement C1r subcomponent-like protein	10	203,206,305,306,403,405_1,405_2,603,604_2,606	56.74	GGGALLGDR	814.43
IPI00045512	Tax_Id=9606 Gene_Symbol=HMCN1 Hemicentin 1	10	203,204,303_2,306,405_1,405_2,603,604,604_1,604_2	89.70	LVSLPFGIATNQDLIR	1755.99
IPI00018953	Tax_Id=9606 Gene_Symbol=DPP4 Dipeptidyl peptidase 4	10	102,301,303_1,303_2,304,306,402,505,604_1,604_2	51.70	VLEDNSALDK	1102.55
IPI00480192	Tax_Id=9606 Gene_Symbol=RBP4 Retinol binding protein 4, plasma	10	102,104,203,204,303,304,305,403,404,604_1	48.62	VKENFDK	878.45
IPI00480192	Tax_Id=9606 Gene_Symbol=RBP4 Retinol binding protein 4, plasma	10	102,104,203,204,303,304,305,403,404,604_1	49.54	YWGVASFLQK	1197.62
IPI00015525	Tax_Id=9606 Gene_Symbol=MMRN2 Multimerin-2	10	102,206,303_1,303_2,405_1,405_2,405_qest,601,603,606	94.63	VWFELTQGSITK	1407.74
IPI00004573	Tax_Id=9606 Gene_Symbol=PIGR Polymeric immunoglobulin receptor	10	101,102,103,104,106,204,306,405_2,604_1,606	34.22	LFAEEK	735.38
IPI00397361	Tax_Id=9606 Gene_Symbol=AXL Isoform Short of Tyrosine-protein kinase receptor UFO	10	102,103,301,303_1,304,305,405_qest,504,601,604	40.20	NLHLVSR	837.482
IPI00018236	Tax_Id=9606 Gene_Symbol=GM2A Ganglioside GM2 activator	10	101,102,103,104,106,202,204,206,304,305	55.53	IESVLSSSGK	1005.53
IPI00513767	Tax_Id=9606 Gene_Symbol=PTGDS Prostaglandin D2 synthase 21kDa	10	102,106,202,301,303,404,405,405_1,405_2,606	44.67	GPGEDFR	776.345
IPI00219131	Tax_Id=9606 Gene_Symbol=ICOSLG Isoform 1 of ICOS ligand	10	101,206,302,303,304,305,306,401,405,505	52.01	ALMSPAGMLR	1045.54
IPI00910975	Tax_Id=9606 Gene_Symbol=CD300LG cDNA FLJ52007, highly similar to Homo sapiens CD300 antigen like family member G (CD300LG), mRNA	10	104,106,201,204,303,303_1,303_2,402,405_1,601	49.37	GGILFSR	748.423
IPI00027843	Tax_Id=9606 Gene_Symbol=PROZ Isoform 1 of Vitamin K-dependent protein Z	10	103,104,106,202,204,403,405_1,601,603,604_1	42.13	ENFVLTTAK	1021.54
IPI00218460	Tax_Id=9606 Gene_Symbol=ATRN 141 kDa protein	10	203,303_2,304,403,405_1,405_2,601,602,604,606	97.69	LTGSSGFVTDGPGNYK	1598.76
IPI00479116	Tax_Id=9606 Gene_Symbol=CPN2 Carboxypeptidase N subunit 2	10	102,103,106,203,204,405_2,505,604_1,604_2,606	35.24	LELLSLSK	901.548
IPI00656113	Tax_Id=9606 Gene_Symbol=SIRPA Signal-regulatory protein alpha	10	102,106,304,306,403,501,505,601,603,604_2	40.00	VTTVSDLTK	962.528
IPI00219131	Tax_Id=9606 Gene_Symbol=ICOSLG Isoform 1 of ICOS ligand	10	101,206,302,303,304,305,306,401,405,505	64.19	GLYDVVSVLR	1119.63
IPI00790218	Tax_Id=9606 Gene_Symbol=ICOSLG Putative uncharacterized protein ICOSLG	10	103,203,303_2,405_1,405_2,602,603,604,604_2,606	64.12	GLYDVVSVLR	1119.63
IPI00045512	Tax_Id=9606 Gene_Symbol=HMCN1 Hemicentin 1	10	203,204,303_2,306,405_1,405_2,603,604,604_1,604_2	68.23	LVAYTQDGVMHPR	1485.74
IPI00018953	Tax_Id=9606 Gene_Symbol=DPP4 Dipeptidyl peptidase 4	10	101,103,104,204,303_1,304,305,505,604,604_1	49.17	ISLQWLR	914.534
IPI00160130	Tax_Id=9606 Gene_Symbol=CUBN Cubilin	10	101,103,106,203,204,303_2,403,404,405_2,604_2	69.88	IFGNDNIVGTHGK	1370.69
IPI00059476	Tax_Id=9606 Gene_Symbol=DPEP1 Dipeptidase 1	10	101,102,104,106,402,505,604,604_1,604_2,606	70.18	AVGFGGDFDGVPR	1292.61
IPI00024292	Tax_Id=9606 Gene_Symbol=LRP2 Low-density lipoprotein receptor-related protein 2	10	101,103,104,203,204,305,306,505,604,604_2	50.42	ASMDGSMR	853.342
IPI00902653	Tax_Id=9606 Gene_Symbol=UMOD cDNA FLJ31160 fis, clone KIDNE1000015, highly similar to UROMODULIN	9	102,106,204,206,403,502,601,602,606	37.18	YFIIQDR	953.497
IPI00902579	Tax_Id=9606 Gene_Symbol=UMOD Isoform 2 of Uromodulin	9	103,203,303,303_1,306,401,405_2,504,604_1	42.41	YFIIQDR	953.497
IPI00902579	Tax_Id=9606 Gene_Symbol=UMOD Isoform 2 of Uromodulin	9	203,303,303_1,305,306,401,405_2,501,504	39.80	VLNLGPITR	981.597
IPI00784169	Tax_Id=9606 Gene_Symbol=CD55 Decay-accelerating factor splicing variant 1	9	101,203,306,405_2,501,505,603,604_1,604_2	36.98	REPSLSPK	912.503
IPI00152418	Tax_Id=9606 Gene_Symbol=CD55 Decay-accelerating factor splicing variant 4	9	104,106,202,301,302,305,401,403,404	62.14	TSFPEDTVITYK	1399.69
IPI00784169	Tax_Id=9606 Gene_Symbol=CD55 Decay-accelerating factor splicing variant 1	9	101,203,306,405_2,501,505,603,604_1,604_2	63.16	TSFPEDTVITYK	1399.69
IPI00215894	Tax_Id=9606 Gene_Symbol=KNG1 Isoform LMW of Kininogen-1	9	102,302,303,304,403,405,405_2,505,601	27.25	IDNVK	587.328
IPI00426051	Tax_Id=9606 Gene_Symbol=IGHG2 Putative uncharacterized protein DKFZp686C15213	9	101,104,106,302,305,405_qest,601,603,604_2	41.29	GLPAPIEK	823.48
IPI00384938	Tax_Id=9606 Gene_Symbol=LOC100294459;IGHV4-31;LOC100290320;IGHG1 Putative uncharacterized protein DKFZp686N02209	9	102,203,301,302,402,405_1,405_2,501,504	47.08	DTLMISR	834.427
IPI00909135	Tax_Id=9606 Gene_Symbol=MXRA8 cDNA FLJ52846, highly similar to Homo sapiens matrix-remodelling associated 8 (MXRA8), mRNA	9	102,301,401,405,405_1,405_2,602,604,604_1	72.01	LLDLYASGER	1135.59
IPI00007778	Tax_Id=9606 Gene_Symbol=CTBS Di-N-acetylchitobiase	9	203,204,206,303_1,303_2,304,405,405_qest,604_1	48.06	ATYIQNYR	1027.51
IPI00293088	Tax_Id=9606 Gene_Symbol=GAA Lysosomal alpha-glucosidase	9	203,204,401,405,405_1,505,601,603,606	71.44	LDVMMETENR	1236.55
IPI00644497	Tax_Id=9606 Gene_Symbol=IGHA1 Conserved hypothetical protein	9	104,201,204,401,402,405_qest,503,504,606	40.78	SAVQGPPER	939.477
IPI00384938	Tax_Id=9606 Gene_Symbol=LOC100294459;IGHV4-31;LOC100290320;IGHG1 Putative uncharacterized protein DKFZp686N02209	9	102,203,301,302,402,405_1,405_2,501,504	47.82	EPQVYTLPPSR	1285.67
IPI00889156	Tax_Id=9606 Gene_Symbol=IGKV3-20 IGK@ protein	9	204,301,303_2,304,305,306,405,505,601	108.95	FSGSGSGTDFTLTISR	1631.78
IPI00384938	Tax_Id=9606 Gene_Symbol=LOC100294459;IGHV4-31;LOC100290320;IGHG1 Putative uncharacterized protein DKFZp686N02209	9	102,203,301,302,402,405_1,405_2,501,504	40.85	GPSVFPLAPSSK	1185.64
IPI00896413	Tax_Id=9606 Gene_Symbol=ITIH4 100 kDa protein	9	104,202,301,302,303_2,403,405_1,405_qest,602	78.36	TGLLLLSDPDK	1170.65
IPI00896413	Tax_Id=9606 Gene_Symbol=ITIH4 100 kDa protein	9	104,202,301,302,303_2,403,405_1,405_qest,602	51.72	ETLFSVMPGLK	1220.65
IPI00944960	Tax_Id=9606 Gene_Symbol=ITIH4 ITIH4 protein	9	101,102,103,305,501,505,601,604,604_2	54.94	NPLVWVHASPEHVVVTR	1939.04
IPI00291136	Tax_Id=9606 Gene_Symbol=COL6A1 Collagen alpha-1(VI) chain	9	101,102,103,104,203,204,301,306,604_1	35.22	FLTAGR	663.37
IPI00921882	Tax_Id=9606 Gene_Symbol=SPP1 cDNA FLJ54682, highly similar to Osteopontin	9	102,202,203,204,404,405_2,502,604,604_1	43.10	QETLPSK	801.423
IPI00021000	Tax_Id=9606 Gene_Symbol=SPP1 Isoform A of Osteopontin	9	103,104,302,303,503,601,603,604_2,606	61.08	ISHELDSASSEVN	1386.63
IPI00021000	Tax_Id=9606 Gene_Symbol=SPP1 Isoform A of Osteopontin	9	103,104,302,303,503,601,603,604_2,606	76.74	YPDAVATWLNPDPSQK	1800.87
IPI00021000	Tax_Id=9606 Gene_Symbol=SPP1 Isoform A of Osteopontin	9	103,104,302,303,503,601,603,604_2,606	91.38	AIPVAQDLNAPSDWDSR	1853.89
IPI00020091	Tax_Id=9606 Gene_Symbol=ORM2 Alpha-1-acid glycoprotein 2	9	303_1,305,306,405_1,405_2,504,601,604,604_2	56.60	TEDTIFLR	993.513
IPI00884926	Tax_Id=9606 Gene_Symbol=ORM1 orosomucoid 1 precursor	9	104,202,204,206,303_1,403,404,505,606	82.80	YVGGQEHFAHLLILR	1751.95
IPI00926421	Tax_Id=9606 Gene_Symbol=PODXL Isoform 2 of Podocalyxin-like protein 1	9	201,206,303_2,305,306,402,403,405_2,603	58.32	ATFNPAQDK	990.477
IPI00026314	Tax_Id=9606 Gene_Symbol=GSN Isoform 1 of Gelsolin	9	202,203,302,303,303_1,403,404,603,604	39.23	AVEVLPK	754.459
IPI00647556	Tax_Id=9606 Gene_Symbol=GSN gelsolin isoform c	9	101,103,301,303_2,306,505,601,604_2,606	40.64	AVEVLPK	754.459
IPI00026314	Tax_Id=9606 Gene_Symbol=GSN Isoform 1 of Gelsolin	9	202,203,302,303,303_1,403,405,603,604	76.04	AGALNSNDAFVLK	1318.69
IPI00647556	Tax_Id=9606 Gene_Symbol=GSN gelsolin isoform c	9	103,301,306,405_1,405_2,505,601,604_2,606	75.77	AGALNSNDAFVLK	1318.69
IPI00152018	Tax_Id=9606 Gene_Symbol=CD300LG Isoform 1 of CMRF35-like molecule 9	9	102,103,305,404,405,405_2,501,503,604_2	61.34	KGGILFSR	876.518
IPI00306378	Tax_Id=9606 Gene_Symbol=MASP2 Isoform 2 of Mannan-binding lectin serine protease 2	9	102,204,302,304,405_qest,503,505,604,606	53.48	AGYVLHR	814.445
IPI00306378	Tax_Id=9606 Gene_Symbol=MASP2 Isoform 2 of Mannan-binding lectin serine protease 2	9	102,204,302,304,405_qest,503,505,604,606	88.59	LASPGFPGEYANDQER	1749.8
IPI00387120	Tax_Id=9606 Gene_Symbol=- Ig kappa chain V-IV region Len	9	101,102,106,204,303_1,304,305,306,604	33.66	ESGVPDR	758.356
IPI00395488	Tax_Id=9606 Gene_Symbol=VASN Vasorin	9	101,103,303,303_2,305,405_1,603,604_1,604_2	45.39	ESHVTLASPEETR	1454.7
IPI00291866	Tax_Id=9606 Gene_Symbol=SERPING1 Plasma protease C1 inhibitor	9	102,201,202,301,306,405,601,604_1,604_2	86.95	LEDMEQALSPSVFK	1592.78
IPI00916434	Tax_Id=9606 Gene_Symbol=- Anti-(ED-B) scFV (Fragment)	9	302,303,306,505,601,602,603,604_2,606	105.38	EVQLLESGGGLVQPGGSLR	1895.01
IPI00008787	Tax_Id=9606 Gene_Symbol=NAGLU Alpha-N-acetylglucosaminidase	9	101,103,104,106,203,303_2,305,306,505	33.10	AVLGAVPR	781.481
IPI00017601	Tax_Id=9606 Gene_Symbol=CP Ceruloplasmin	9	103,106,203,204,303,303_1,306,405_qest,505	45.03	GEFYIGSK	899.439
IPI00847635	Tax_Id=9606 Gene_Symbol=SERPINA3 Isoform 1 of Alpha-1-antichymotrypsin	9	101,102,202,303_2,305,405_2,405_qest,502,606	34.81	DSLEFR	765.366
IPI00550991	Tax_Id=9606 Gene_Symbol=SERPINA3 cDNA FLJ35730 fis, clone TESTI2003131, highly similar to ALPHA-1-ANTICHYMOTRYPSIN	9	103,104,203,206,303,304,603,604,604_1	38.71	LINDYVK	863.475
IPI00292946	Tax_Id=9606 Gene_Symbol=SERPINA7 Thyroxine-binding globulin	9	104,203,204,206,301,305,306,604_1,604_2	38.31	SILFLGK	776.48
IPI00292946	Tax_Id=9606 Gene_Symbol=SERPINA7 Thyroxine-binding globulin	9	106,203,204,206,301,304,305,505,603	65.73	EGQMESVEAAMSSK	1482.63
IPI00297263	Tax_Id=9606 Gene_Symbol=HEG1 Isoform 1 of Protein HEG homolog 1	9	101,103,203,204,301,303_1,305,405,405_1	54.31	GGSADAAWK	861.398
IPI00015525	Tax_Id=9606 Gene_Symbol=MMRN2 Multimerin-2	9	206,303_1,303_2,405_1,405_2,405_qest,601,603,606	39.15	EAEPLVDIR	1040.55
IPI00290856	Tax_Id=9606 Gene_Symbol=LYVE1 Lymphatic vessel endothelial hyaluronic acid receptor 1	9	104,106,202,204,301,304,305,601,604_2	30.74	ISPNPK	654.37
IPI00025476	Tax_Id=9606 Gene_Symbol=AMY1A;AMY1C;AMY1B;AMY2A Pancreatic alpha-amylase	9	103,106,305,405_qest,501,505,604,604_2,606	43.86	LGTVIR	657.417
IPI00219426	Tax_Id=9606 Gene_Symbol=PVR Isoform Gamma of Poliovirus receptor	9	101,103,104,204,302,303_1,303_2,305,402	53.77	RLEFVAAR	960.55
IPI00926421	Tax_Id=9606 Gene_Symbol=PODXL Isoform 2 of Podocalyxin-like protein 1	9	201,206,303_2,305,402,403,405,405_2,603	63.84	LASVPGSQTVVVK	1283.74
IPI00152018	Tax_Id=9606 Gene_Symbol=CD300LG Isoform 1 of CMRF35-like molecule 9	9	102,103,305,404,405,405_2,501,503,604_2	46.05	GGILFSR	748.423
IPI00009028	Tax_Id=9606 Gene_Symbol=CLEC3B Tetranectin	9	101,103,104,303_2,304,305,402,405_1,601	76.52	LDTLAQEVALLK	1312.76
IPI00011229	Tax_Id=9606 Gene_Symbol=CTSD Cathepsin D	9	101,104,106,303_2,402,403,405,405_1,405_2	54.49	VGFAEAAR	819.424
IPI00103871	Tax_Id=9606 Gene_Symbol=ROBO4 Isoform 1 of Roundabout homolog 4	9	101,106,203,305,405_2,405_qest,505,604,604_1	39.45	DGKPLALQPGR	1150.65
IPI00024292	Tax_Id=9606 Gene_Symbol=LRP2 Low-density lipoprotein receptor-related protein 2	9	101,102,103,203,204,303_2,306,604,604_2	50.15	STLTGVDR	847.44
IPI00024292	Tax_Id=9606 Gene_Symbol=LRP2 Low-density lipoprotein receptor-related protein 2	9	103,104,106,203,303_2,403,405_qest,505,606	46.11	LYWAVTGR	964.513
IPI00160130	Tax_Id=9606 Gene_Symbol=CUBN Cubilin	9	101,102,104,106,305,402,403,404,405_1	33.85	DFVEIR	777.402
IPI00293088	Tax_Id=9606 Gene_Symbol=GAA Lysosomal alpha-glucosidase	9	203,204,405,405_1,505,603,604_1,604_2,606	70.63	AHFPLDVQWNDLDYMDSR	2220.99
IPI00009865	Tax_Id=9606 Gene_Symbol=KRT10 Keratin, type I cytoskeletal 10	9	201,303_2,306,405,405_1,405_2,503,602,603	40.40	LASYLDK	808.433
IPI00332887	Tax_Id=9606 Gene_Symbol=SIRPA signal-regulatory protein alpha precursor	9	101,104,301,303_1,305,401,405,604,604_1	38.18	VTTVSDLTK	962.528
IPI00909135	Tax_Id=9606 Gene_Symbol=MXRA8 cDNA FLJ52846, highly similar to Homo sapiens matrix-remodelling associated 8 (MXRA8), mRNA	9	102,401,403,405,405_1,405_2,602,604,604_1	56.09	LLDLYSAGEQR	1263.65
IPI00026314	Tax_Id=9606 Gene_Symbol=GSN Isoform 1 of Gelsolin	9	202,204,303,303_1,403,404,405,603,604	42.10	YIETDPANR	1077.51
IPI00647556	Tax_Id=9606 Gene_Symbol=GSN gelsolin isoform c	9	101,103,301,303_2,306,405_1,505,601,604_2	44.33	YIETDPANR	1077.51
IPI00027843	Tax_Id=9606 Gene_Symbol=PROZ Isoform 1 of Vitamin K-dependent protein Z	9	103,202,203,403,405_1,501,601,603,606	44.53	TSQDPLMIK	1031.53
IPI00009865	Tax_Id=9606 Gene_Symbol=KRT10 Keratin, type I cytoskeletal 10	9	201,405,405_1,405_2,405_qest,501,505,602,603	82.24	ALEESNYELEGK	1380.64
IPI00396434	Tax_Id=9606 Gene_Symbol=ACPP Isoform 1 of Prostatic acid phosphatase	9	101,103,104,303,501,601,604,604_1,604_2	52.26	SPIDTFPTDPIK	1329.68
IPI00301143	Tax_Id=9606 Gene_Symbol=PI16 Isoform 1 of Peptidase inhibitor 16	9	301,302,303,303_1,303_2,304,305,306,403	98.82	AQVSPTASDMLHMR	1542.73
IPI00019359	Tax_Id=9606 Gene_Symbol=KRT9 Keratin, type I cytoskeletal 9	9	206,405_qest,501,505,602,603,604,604_1,604_2	99.56	VQALEEANNDLENK	1585.76
IPI00043992	Tax_Id=9606 Gene_Symbol=PVRL4 Poliovirus receptor-related protein 4	9	102,103,104,106,306,505,601,604_1,604_2	58.60	LDGPLPSGVR	1009.56
IPI00021000	Tax_Id=9606 Gene_Symbol=SPP1 Isoform A of Osteopontin	9	103,104,302,303,503,601,603,604_2,606	116.34	QNLLAPQNAVSSEETNDFK	2104.01
IPI00032293	Tax_Id=9606 Gene_Symbol=CST3 Cystatin-C	9	101,103,104,106,204,303_2,403,405,505	58.97	ALDFAVGEYNK	1225.6
IPI00297263	Tax_Id=9606 Gene_Symbol=HEG1 Isoform 1 of Protein HEG homolog 1	9	101,103,203,301,303_1,305,405_1,604,604_2	35.88	GTAIEQR	773.403
IPI00296992	Tax_Id=9606 Gene_Symbol=AXL Isoform Long of Tyrosine-protein kinase receptor UFO	9	101,104,303_2,306,405,405_1,505,604_2,606	97.90	LAYQGQDTPEVLMDIGLR	2018.01
IPI00024284	Tax_Id=9606 Gene_Symbol=HSPG2 Basement membrane-specific heparan sulfate proteoglycan core protein	9	203,303_2,304,402,404,405,602,604,604_1	41.51	LGTVPQFPR	1013.57
IPI00024284	Tax_Id=9606 Gene_Symbol=HSPG2 Basement membrane-specific heparan sulfate proteoglycan core protein	9	303_1,303_2,304,404,405,405_1,405_qest,604,604_1	87.58	EVSEAVVDTLESEYLK	1809.89
IPI00925377	Tax_Id=9606 Gene_Symbol=- cDNA FLJ52440, highly similar to Lysosomal acid phosphatase	9	101,102,103,104,204,303_2,402,403,603	72.37	LQGGVLLAQIR	1166.71
IPI00014375	Tax_Id=9606 Gene_Symbol=ENPEP Glutamyl aminopeptidase	9	101,102,103,104,106,204,301,303_1,306	81.19	ASLIDDAFALAR	1261.67
IPI00925377	Tax_Id=9606 Gene_Symbol=- cDNA FLJ52440, highly similar to Lysosomal acid phosphatase	9	101,102,103,104,204,303_2,405,405_2,505	62.47	FLFGIYQQAEK	1342.69
IPI00021885	Tax_Id=9606 Gene_Symbol=FGA Isoform 1 of Fibrinogen alpha chain	9	104,204,303_1,305,306,405,604,604_1,604_2	73.70	VELEDWAGNEAYAEYHFR	2197.97
IPI00220327	Tax_Id=9606 Gene_Symbol=KRT1 Keratin, type II cytoskeletal 1	9	201,206,301,405_2,405_qest,501,604,604_1,604_2	34.56	EDLAR	602.302
IPI00640271	Tax_Id=9606 Gene_Symbol=UMOD cDNA FLJ34642 fis, clone KIDNE2016918, highly similar to UROMODULIN	8	101,202,302,402,405,405_1,405_qest,604	32.37	SLGFDK	665.338
IPI00640271	Tax_Id=9606 Gene_Symbol=UMOD cDNA FLJ34642 fis, clone KIDNE2016918, highly similar to UROMODULIN	8	101,202,302,402,405,405_1,405_qest,604	45.45	FVGQGGAR	790.409
IPI00640271	Tax_Id=9606 Gene_Symbol=UMOD cDNA FLJ34642 fis, clone KIDNE2016918, highly similar to UROMODULIN	8	101,202,302,402,405,405_1,405_qest,604	31.18	FSVQMFR	913.448
IPI00640271	Tax_Id=9606 Gene_Symbol=UMOD cDNA FLJ34642 fis, clone KIDNE2016918, highly similar to UROMODULIN	8	101,202,302,402,405,405_1,405_qest,604	75.06	SGSVIDQSR	947.467
IPI00902653	Tax_Id=9606 Gene_Symbol=UMOD cDNA FLJ31160 fis, clone KIDNE1000015, highly similar to UROMODULIN	8	102,106,206,403,502,601,602,606	43.19	TLDEYWR	981.456
IPI00902579	Tax_Id=9606 Gene_Symbol=UMOD Isoform 2 of Uromodulin	8	203,303,303_2,305,401,501,504,604_1	47.01	TLDEYWR	981.456
IPI00640271	Tax_Id=9606 Gene_Symbol=UMOD cDNA FLJ34642 fis, clone KIDNE2016918, highly similar to UROMODULIN	8	101,202,302,402,405,405_1,405_qest,604	47.19	VLNLGPITR	981.597
IPI00640271	Tax_Id=9606 Gene_Symbol=UMOD cDNA FLJ34642 fis, clone KIDNE2016918, highly similar to UROMODULIN	8	101,202,302,402,405,405_1,405_qest,604	79.63	VGGTGMFTVR	1023.52
IPI00640271	Tax_Id=9606 Gene_Symbol=UMOD cDNA FLJ34642 fis, clone KIDNE2016918, highly similar to UROMODULIN	8	101,202,302,402,405,405_1,405_qest,604	62.28	VFMYLSDSR	1116.53
IPI00640271	Tax_Id=9606 Gene_Symbol=UMOD cDNA FLJ34642 fis, clone KIDNE2016918, highly similar to UROMODULIN	8	101,202,302,402,405,405_1,405_qest,604	64.88	DWVSVVTPAR	1128.59
IPI00640271	Tax_Id=9606 Gene_Symbol=UMOD cDNA FLJ34642 fis, clone KIDNE2016918, highly similar to UROMODULIN	8	101,202,302,402,405,405_1,405_qest,604	75.49	TALQPMVSALNIR	1412.78
IPI00640271	Tax_Id=9606 Gene_Symbol=UMOD cDNA FLJ34642 fis, clone KIDNE2016918, highly similar to UROMODULIN	8	101,202,302,402,405,405_1,405_qest,604	92.14	DSTIQVVENGESSQGR	1704.79
IPI00024284	Tax_Id=9606 Gene_Symbol=HSPG2 Basement membrane-specific heparan sulfate proteoglycan core protein	8	203,303_1,303_2,304,405,405_qest,604,604_1	73.18	DFISLGLQDGHLVFR	1715.9
IPI00943326	Tax_Id=9606 Gene_Symbol=HSPG2 Basement membrane-specific heparan sulfate proteoglycan core protein variant	8	102,202,204,305,401,501,601,604_2	99.61	TSTASGLLLWQGVEVGEAGQGK	2187.12
IPI00784169	Tax_Id=9606 Gene_Symbol=CD55 Decay-accelerating factor splicing variant 1	8	101,203,306,405_2,501,603,604_1,604_2	41.96	LNSASLK	731.418
IPI00025476	Tax_Id=9606 Gene_Symbol=AMY1A;AMY1C;AMY1B;AMY2A Pancreatic alpha-amylase	8	103,204,206,305,405_qest,505,604,604_2	32.16	IYVSDDGK	895.429
IPI00947490	Tax_Id=9606 Gene_Symbol=MGAM Maltase-glucoamylase	8	204,301,304,305,306,402,405,405_1	32.16	AYVAFPDFFR	1231.6
IPI00384938	Tax_Id=9606 Gene_Symbol=LOC100294459;IGHV4-31;LOC100290320;IGHG1 Putative uncharacterized protein DKFZp686N02209	8	102,203,301,302,402,405_1,405_2,501	70.05	FNWYVDGVEVHNAK	1676.79
IPI00909135	Tax_Id=9606 Gene_Symbol=MXRA8 cDNA FLJ52846, highly similar to Homo sapiens matrix-remodelling associated 8 (MXRA8), mRNA	8	102,301,401,405,405_1,405_2,604,604_1	59.57	VAVGADAFER	1033.52
IPI00007778	Tax_Id=9606 Gene_Symbol=CTBS Di-N-acetylchitobiase	8	203,204,206,303_1,303_2,304,405_1,405_qest	48.40	APYYNYK	917.428
IPI00883772	Tax_Id=9606 Gene_Symbol=GAA acid alpha-glucosidase preproprotein	8	101,102,103,104,106,303_2,404,405_2	78.30	NHNSLLSLPQEPYSFSEPAQQAMR	2743.3
IPI00384938	Tax_Id=9606 Gene_Symbol=LOC100294459;IGHV4-31;LOC100290320;IGHG1 Putative uncharacterized protein DKFZp686N02209	8	102,203,301,302,402,405_1,405_2,501	68.41	TTPPVLDSDGSFFLYSK	1872.91
IPI00218500	Tax_Id=9606 Gene_Symbol=MLL Isoform 14P-18B of Histone-lysine N-methyltransferase HRX	8	304,305,405_qest,505,604,604_1,604_2,606	49.10	VASLLK	629.411
IPI00896419	Tax_Id=9606 Gene_Symbol=ITIH4 Isoform 1 of Inter-alpha-trypsin inhibitor heavy chain H4	8	201,303_1,304,306,405,503,504,606	75.91	TGLLLLSDPDK	1170.65
IPI00896419	Tax_Id=9606 Gene_Symbol=ITIH4 Isoform 1 of Inter-alpha-trypsin inhibitor heavy chain H4	8	201,303_1,304,306,405,503,504,606	49.99	ETLFSVMPGLK	1220.65
IPI00021000	Tax_Id=9606 Gene_Symbol=SPP1 Isoform A of Osteopontin	8	103,104,302,303,503,601,603,604_2	59.04	GDSVVYGLR	964.498
IPI00385896	Tax_Id=9606 Gene_Symbol=SPP1 Isoform D of Osteopontin	8	101,106,303_1,303_2,305,402,405,405_qest	61.23	ISHELDSASSEVN	1386.63
IPI00385896	Tax_Id=9606 Gene_Symbol=SPP1 Isoform D of Osteopontin	8	101,106,303_1,303_2,305,402,405,405_qest	81.44	YPDAVATWLNPDPSQK	1800.87
IPI00385896	Tax_Id=9606 Gene_Symbol=SPP1 Isoform D of Osteopontin	8	101,106,303_1,303_2,305,402,405,405_qest	108.65	AIPVAQDLNAPSDWDSR	1853.89
IPI00021000	Tax_Id=9606 Gene_Symbol=SPP1 Isoform A of Osteopontin	8	104,302,303,503,601,603,604_2,606	42.26	DSYETSQLDDQSAETHSHK	2176.91
IPI00385896	Tax_Id=9606 Gene_Symbol=SPP1 Isoform D of Osteopontin	8	101,106,303_1,303_2,305,402,405,405_qest	53.22	DSYETSQLDDQSAETHSHK	2176.91
IPI00884926	Tax_Id=9606 Gene_Symbol=ORM1 orosomucoid 1 precursor	8	104,202,204,206,401,402,403,606	50.18	WFYIASAFR	1159.58
IPI00020091	Tax_Id=9606 Gene_Symbol=ORM2 Alpha-1-acid glycoprotein 2	8	303_1,306,404,405_1,405_2,504,604,604_2	49.66	WFYIASAFR	1159.58
IPI00646773	Tax_Id=9606 Gene_Symbol=GSN Isoform 2 of Gelsolin	8	104,106,206,304,305,405_qest,501,604_1	37.93	AVEVLPK	754.459
IPI00026314	Tax_Id=9606 Gene_Symbol=GSN Isoform 1 of Gelsolin	8	202,203,204,302,303_1,405,603,604	72.45	TGAQELLR	886.487
IPI00647556	Tax_Id=9606 Gene_Symbol=GSN gelsolin isoform c	8	101,103,303_2,405_1,405_2,505,604_2,606	72.37	TGAQELLR	886.487
IPI00658130	Tax_Id=9606 Gene_Symbol=IGLV2-14;IGLV1-44;IGLC2;IGLC1;IGL@;IGLV3-21;IGLV2-11;LOC100290557;IGLV1-40;LOC100290481;LOC100293277;IGLC3;LOC100293440 IGL@ protein	8	101,102,103,206,303_1,304,604,604_2	30.32	ADSSPVK	702.355
IPI00450309	Tax_Id=9606 Gene_Symbol=IGLV2-14;IGLV1-44;IGLC2;IGLC1;IGL@;IGLV3-21;IGLV2-11;LOC100290557;IGLV1-40;LOC100290481;LOC100293277;IGLC3;LOC100293440 IGL@ protein	8	104,106,201,305,404,405,504,603	75.98	AGVETTTPSK	989.503
IPI00450309	Tax_Id=9606 Gene_Symbol=IGLV2-14;IGLV1-44;IGLC2;IGLC1;IGL@;IGLV3-21;IGLV2-11;LOC100290557;IGLV1-40;LOC100290481;LOC100293277;IGLC3;LOC100293440 IGL@ protein	8	104,106,201,305,404,405,504,603	83.03	YAASSYLSLTPEQWK	1742.85
IPI00027482	Tax_Id=9606 Gene_Symbol=SERPINA6 Corticosteroid-binding globulin	8	106,204,206,301,303_1,304,305,306	24.33	VMNPV	558.284
IPI00291866	Tax_Id=9606 Gene_Symbol=SERPING1 Plasma protease C1 inhibitor	8	102,201,202,301,306,405,601,604_2	56.71	LLDSLPSDTR	1115.58
IPI00291866	Tax_Id=9606 Gene_Symbol=SERPING1 Plasma protease C1 inhibitor	8	102,201,202,301,405,601,604_1,604_2	73.05	TNLESILSYPK	1263.67
IPI00291866	Tax_Id=9606 Gene_Symbol=SERPING1 Plasma protease C1 inhibitor	8	102,202,301,306,405,601,604_1,604_2	82.12	VTTSQDMLSIMEK	1481.71
IPI00291866	Tax_Id=9606 Gene_Symbol=SERPING1 Plasma protease C1 inhibitor	8	102,202,301,306,405,601,604_1,604_2	112.33	GVTSVSQIFHSPDLAIR	1825.97
IPI00908544	Tax_Id=9606 Gene_Symbol=PGA3;PGA5;PGA4 cDNA FLJ60007, highly similar to Pepsin A	8	103,104,201,206,303_1,305,405_qest,604	36.93	ANNQVGLAPVA	1052.56
IPI00289983	Tax_Id=9606 Gene_Symbol=ACPP Isoform 2 of Prostatic acid phosphatase	8	303_1,305,401,405_qest,503,505,603,606	34.94	HEQVYIR	943.488
IPI00396434	Tax_Id=9606 Gene_Symbol=ACPP Isoform 1 of Prostatic acid phosphatase	8	103,104,203,303,304,501,604_1,604_2	34.66	HEQVYIR	943.488
IPI00847635	Tax_Id=9606 Gene_Symbol=SERPINA3 Isoform 1 of Alpha-1-antichymotrypsin	8	102,106,202,305,306,405_qest,504,606	33.03	FYLSK	656.353
IPI00847635	Tax_Id=9606 Gene_Symbol=SERPINA3 Isoform 1 of Alpha-1-antichymotrypsin	8	101,102,106,202,305,306,604_2,606	31.17	ITDLIK	701.432
IPI00795307	Tax_Id=9606 Gene_Symbol=HEG1 Isoform 2 of Protein HEG homolog 1	8	104,206,303_2,306,404,504,603,606	66.67	GGSADAAWK	861.398
IPI00056478	Tax_Id=9606 Gene_Symbol=IGSF8 Isoform 1 of Immunoglobulin superfamily member 8	8	101,104,106,203,306,404,603,604_2	45.30	LQGDAVVLK	941.555
IPI00007221	Tax_Id=9606 Gene_Symbol=SERPINA5 Plasma serine protease inhibitor	8	102,103,104,106,305,604,604_1,604_2	84.04	MQILEGLGLNLQK	1455.81
IPI00018236	Tax_Id=9606 Gene_Symbol=GM2A Ganglioside GM2 activator	8	102,103,104,106,202,204,304,305	34.38	VDLVLEK	814.48
IPI00003102	Tax_Id=9606 Gene_Symbol=CNTFR Ciliary neurotrophic factor receptor alpha	8	203,204,303_2,304,505,601,603,606	61.93	HSPQEAPHVQYER	1576.74
IPI00418144	Tax_Id=9606 Gene_Symbol=ROBO4 Isoform 2 of Roundabout homolog 4	8	102,103,104,303_2,306,503,601,606	86.19	GPDSNVLLLR	1082.61
IPI00396108	Tax_Id=9606 Gene_Symbol=GPRC5C G protein-coupled receptor family C, group 5, member C isoform a	8	101,102,106,303_2,306,403,604_2,606	56.16	AFSMDEPVAAK	1164.55
IPI00219426	Tax_Id=9606 Gene_Symbol=PVR Isoform Gamma of Poliovirus receptor	8	101,103,104,204,302,303,303_2,402	55.49	VQLTGEPVPMAR	1296.69
IPI00556459	Tax_Id=9606 Gene_Symbol=SERPING1 Serine/cysteine proteinase inhibitor clade G member 1 splice variant 2 (Fragment)	8	103,401,404,405_2,405_qest,501,603,606	26.55	TTFDPK	707.349
IPI00024292	Tax_Id=9606 Gene_Symbol=LRP2 Low-density lipoprotein receptor-related protein 2	8	101,104,106,303_2,402,405,604,604_2	49.13	IEHSTFDGLDR	1288.6
IPI00640271	Tax_Id=9606 Gene_Symbol=UMOD cDNA FLJ34642 fis, clone KIDNE2016918, highly similar to UROMODULIN	8	101,202,302,402,405,405_1,405_qest,604	31.88	VSLGK	502.311
IPI00921849	Tax_Id=9606 Gene_Symbol=- cDNA FLJ57046, highly similar to Lysosomal alpha-glucosidase	8	203,204,303_2,306,401,402,403,604_1	45.49	YEVPLETPR	1102.57
IPI00024292	Tax_Id=9606 Gene_Symbol=LRP2 Low-density lipoprotein receptor-related protein 2	8	101,103,104,203,402,404,604_1,604_2	47.83	ATLGGNFR	834.435
IPI00441344	Tax_Id=9606 Gene_Symbol=GLB1 Isoform 1 of Beta-galactosidase	8	101,103,104,106,203,303_2,405,405_2	73.03	TEAVASSLYDILAR	1507.79
IPI00441344	Tax_Id=9606 Gene_Symbol=GLB1 Isoform 1 of Beta-galactosidase	8	101,102,103,104,106,303_2,403,405_2	61.00	AYVAVDGIPQGVLER	1585.85
IPI00883772	Tax_Id=9606 Gene_Symbol=GAA acid alpha-glucosidase preproprotein	8	101,103,104,106,303_2,305,405_2,405_qest	65.22	AHFPLDVQWNDLDYMDSR	2220.99
IPI00396434	Tax_Id=9606 Gene_Symbol=ACPP Isoform 1 of Prostatic acid phosphatase	8	101,103,203,304,501,604,604_1,604_2	67.85	LQGGVLVNEILNHMK	1663.91
IPI00396434	Tax_Id=9606 Gene_Symbol=ACPP Isoform 1 of Prostatic acid phosphatase	8	101,103,104,303,501,604,604_1,604_2	82.41	ELSELSLLSLYGIHK	1700.93
IPI00013179	Tax_Id=9606 Gene_Symbol=PTGDS Prostaglandin-H2 D-isomerase	8	103,104,204,306,504,604,604_1,604_2	71.40	SPHWGSTYSVSVVETDYDQYALLYSQGSK	3266.5
IPI00944960	Tax_Id=9606 Gene_Symbol=ITIH4 ITIH4 protein	8	101,102,103,305,505,601,604,604_2	27.91	MTMDK	624.261
IPI00153049	Tax_Id=9606 Gene_Symbol=MXRA8 Isoform 2 of Matrix-remodeling-associated protein 8	8	101,203,204,303,303_2,503,603,604_2	60.79	LLDLYSAGEQR	1263.65
IPI00009865	Tax_Id=9606 Gene_Symbol=KRT10 Keratin, type I cytoskeletal 10	8	405,405_1,405_2,405_qest,501,505,602,603	50.80	DAEAWFNEK	1108.48
IPI00396108	Tax_Id=9606 Gene_Symbol=GPRC5C G protein-coupled receptor family C, group 5, member C isoform a	8	101,102,106,303_2,306,403,604_2,606	42.00	GQSMFVENK	1038.48
IPI00556459	Tax_Id=9606 Gene_Symbol=SERPING1 Serine/cysteine proteinase inhibitor clade G member 1 splice variant 2 (Fragment)	8	101,103,104,302,304,305,404,405_2	29.04	LEMSK	606.305
IPI00023728	Tax_Id=9606 Gene_Symbol=GGH Gamma-glutamyl hydrolase	8	101,102,104,106,303_2,403,405_1,405_2	40.01	YLESAGAR	865.429
IPI00423462	Tax_Id=9606 Gene_Symbol=IGHA1 Putative uncharacterized protein DKFZp686K18196 (Fragment)	8	204,303_2,402,403,404,405_1,603,606	43.37	SAVQGPPDR	925.462
IPI00883772	Tax_Id=9606 Gene_Symbol=GAA acid alpha-glucosidase preproprotein	8	101,103,104,106,305,306,403,405_2	37.58	RDFTFNK	926.461
IPI00553177	Tax_Id=9606 Gene_Symbol=SERPINA1 Isoform 1 of Alpha-1-antitrypsin	8	101,103,104,203,303_2,305,306,505	52.12	LSITGTYDLK	1109.6
IPI00032293	Tax_Id=9606 Gene_Symbol=CST3 Cystatin-C	8	101,103,104,204,303_2,403,405,505	73.94	LVGGPMDASVEEEGVR	1643.78
IPI00022488	Tax_Id=9606 Gene_Symbol=HPX Hemopexin	8	203,204,301,305,306,405_2,604_1,604_2	30.03	LHIMAGR	796.438
IPI00291136	Tax_Id=9606 Gene_Symbol=COL6A1 Collagen alpha-1(VI) chain	8	101,102,104,106,201,305,306,604	105.97	DAEEAISQTIDTIVDMIK	1990.98
IPI00943326	Tax_Id=9606 Gene_Symbol=HSPG2 Basement membrane-specific heparan sulfate proteoglycan core protein variant	8	101,103,104,106,305,405_2,505,601	57.03	LLSGPYFWSLPSR	1521.8
IPI00006971	Tax_Id=9606 Gene_Symbol=CD248 Isoform 1 of Endosialin	8	101,103,104,203,206,303_1,303_2,403	39.87	LGFRPAEDDPHR	1408.68
IPI00397361	Tax_Id=9606 Gene_Symbol=AXL Isoform Short of Tyrosine-protein kinase receptor UFO	8	102,103,106,303_1,305,405_2,601,604_1	99.29	LAYQGQDTPEVLMDIGLR	2018.01
IPI00844511	Tax_Id=9606 Gene_Symbol=MAN1A1 Mannosyl-oligosaccharide 1,2-alpha-mannosidase IA	8	102,103,104,405_qest,505,604,604_1,604_2	80.25	FDGGVEAIATR	1134.57
IPI00009028	Tax_Id=9606 Gene_Symbol=CLEC3B Tetranectin	8	101,103,104,303_2,304,305,402,601	47.61	KDVVNTK	802.455
IPI00007778	Tax_Id=9606 Gene_Symbol=CTBS Di-N-acetylchitobiase	8	203,204,206,303_1,303_2,304,405_1,604_1	49.61	ETTDSFHR	991.436
IPI00160130	Tax_Id=9606 Gene_Symbol=CUBN Cubilin	8	101,102,103,106,204,303_2,405_1,606	108.67	EQLANPIVSSGNSLFLR	1843.98
IPI00219217	Tax_Id=9606 Gene_Symbol=LDHB L-lactate dehydrogenase B chain	8	101,104,305,306,505,604,604_1,604_2	77.89	SLADELALVDVLEDK	1628.85
IPI00024292	Tax_Id=9606 Gene_Symbol=LRP2 Low-density lipoprotein receptor-related protein 2	8	101,102,103,104,106,301,401,501	83.50	QVIASDLIIR	1126.67
IPI00785084	Tax_Id=9606 Gene_Symbol=LOC100294459;IGHV4-31;LOC100290320;IGHG1 IGH@ protein	8	204,301,304,305,306,505,604_1,604_2	44.34	VTMSVDTSK	982.464
IPI00746352	Tax_Id=9606 Gene_Symbol=SH3BGRL3 SH3 domain-binding glutamic acid-rich-like protein 3	8	101,104,106,303_1,304,401,501,505	44.76	SQQSEVTR	933.452
IPI00441344	Tax_Id=9606 Gene_Symbol=GLB1 Isoform 1 of Beta-galactosidase	8	101,103,104,106,303_2,403,405,405_2	65.50	VNYGAYINDFK	1302.62
IPI00944960	Tax_Id=9606 Gene_Symbol=ITIH4 ITIH4 protein	8	101,102,103,305,501,505,604,604_2	78.14	VQGNDHSATR	1083.51
IPI00022426	Tax_Id=9606 Gene_Symbol=AMBP Protein AMBP	8	203,204,301,303,303_1,304,306,604	29.56	TDTDGK	635.276
IPI00290856	Tax_Id=9606 Gene_Symbol=LYVE1 Lymphatic vessel endothelial hyaluronic acid receptor 1	8	104,204,301,303_1,304,305,306,405	58.06	NGVGVLIWK	984.576
IPI00019359	Tax_Id=9606 Gene_Symbol=KRT9 Keratin, type I cytoskeletal 9	8	106,206,405,405_1,602,604,604_1,604_2	47.53	GPAAIQK	683.397
IPI00640271	Tax_Id=9606 Gene_Symbol=UMOD cDNA FLJ34642 fis, clone KIDNE2016918, highly similar to UROMODULIN	7	101,202,302,402,405,405_qest,604	32.83	DLNIK	601.344
IPI00640271	Tax_Id=9606 Gene_Symbol=UMOD cDNA FLJ34642 fis, clone KIDNE2016918, highly similar to UROMODULIN	7	101,202,302,402,405_1,405_qest,604	34.60	YFIIQDR	953.497
IPI00943326	Tax_Id=9606 Gene_Symbol=HSPG2 Basement membrane-specific heparan sulfate proteoglycan core protein variant	7	102,103,202,401,403,501,601	79.14	RGSIQVDGEELVSGR	1600.82
IPI00152418	Tax_Id=9606 Gene_Symbol=CD55 Decay-accelerating factor splicing variant 4	7	104,202,301,302,305,401,403	37.77	REPSLSPK	912.503
IPI00784869	Tax_Id=9606 Gene_Symbol=DNAH10 Isoform 1 of Dynein heavy chain 10, axonemal	7	104,206,303,304,306,405_qest,604_1	34.56	LLILR	626.448
IPI00644497	Tax_Id=9606 Gene_Symbol=IGHA1 Conserved hypothetical protein	7	104,201,401,405_qest,503,504,606	38.34	VAAEDWK	817.397
IPI00644497	Tax_Id=9606 Gene_Symbol=IGHA1 Conserved hypothetical protein	7	104,201,401,405_qest,503,504,606	36.61	YLTWASR	895.455
IPI00386879	Tax_Id=9606 Gene_Symbol=IGHA1 cDNA FLJ14473 fis, clone MAMMA1001080, highly similar to Homo sapiens SNC73 protein (SNC73) mRNA	7	102,106,303_1,304,305,405_2,604_1	36.39	TPLTATLSK	930.539
IPI00644497	Tax_Id=9606 Gene_Symbol=IGHA1 Conserved hypothetical protein	7	104,201,401,405_qest,503,504,606	35.15	TPLTATLSK	930.539
IPI00426060	Tax_Id=9606 Gene_Symbol=IGHA1 Putative uncharacterized protein DKFZp686J11235 (Fragment)	7	103,202,206,405,501,502,604_2	35.58	TPLTATLSK	930.539
IPI00644497	Tax_Id=9606 Gene_Symbol=IGHA1 Conserved hypothetical protein	7	104,201,401,405_qest,503,504,606	64.97	WLQGSQELPR	1212.63
IPI00426060	Tax_Id=9606 Gene_Symbol=IGHA1 Putative uncharacterized protein DKFZp686J11235 (Fragment)	7	103,202,206,405,501,502,604_2	64.79	WLQGSQELPR	1212.63
IPI00644497	Tax_Id=9606 Gene_Symbol=IGHA1 Conserved hypothetical protein	7	104,201,401,405_qest,503,504,606	81.09	DASGVTFTWTPSSGK	1539.72
IPI00426060	Tax_Id=9606 Gene_Symbol=IGHA1 Putative uncharacterized protein DKFZp686J11235 (Fragment)	7	103,202,206,405,501,502,604_2	83.86	DASGVTFTWTPSSGK	1539.72
IPI00304808	Tax_Id=9606 Gene_Symbol=KLK1 Isoform 1 of Kallikrein-1	7	101,103,203,306,403,405_1,503	36.52	VLSYVK	707.422
IPI00909283	Tax_Id=9606 Gene_Symbol=CDH11 cDNA FLJ58514, highly similar to Cadherin-11	7	301,303_1,305,405_qest,604,604_1,604_2	56.08	VLDVNDNAPK	1083.56
IPI00643023	Tax_Id=9606 Gene_Symbol=CTBS Chitobiase, di-N-acetyl-, isoform CRA_a	7	104,106,303,305,306,505,603	45.12	ASWIAQK	802.434
IPI00883772	Tax_Id=9606 Gene_Symbol=GAA acid alpha-glucosidase preproprotein	7	101,102,103,104,106,303_2,405_2	81.02	YMMIVDPAISSSGPAGSYRPYDEGLR	2831.33
IPI00423460	Tax_Id=9606 Gene_Symbol=IGHA1 Putative uncharacterized protein DKFZp686G21220 (Fragment)	7	302,303,403,405_1,601,602,603	44.73	SAVQGPPER	939.477
IPI00426060	Tax_Id=9606 Gene_Symbol=IGHA1 Putative uncharacterized protein DKFZp686J11235 (Fragment)	7	103,202,206,405,501,502,604_2	48.53	SAVQGPPER	939.477
IPI00785084	Tax_Id=9606 Gene_Symbol=LOC100294459;IGHV4-31;LOC100290320;IGHG1 IGH@ protein	7	304,305,306,403,502,604_1,604_2	38.96	ALPAPIEK	837.496
IPI00944960	Tax_Id=9606 Gene_Symbol=ITIH4 ITIH4 protein	7	101,102,103,305,505,604,604_2	36.99	VMNMK	621.298
IPI00884105	Tax_Id=9606 Gene_Symbol=LAMP1 Lysosome-associated membrane glycoprotein 1	7	102,106,201,204,306,402,405_2	53.49	TVESITDIR	1032.55
IPI00385896	Tax_Id=9606 Gene_Symbol=SPP1 Isoform D of Osteopontin	7	101,106,303_2,305,402,405,405_qest	52.32	GDSVVYGLR	964.498
IPI00884926	Tax_Id=9606 Gene_Symbol=ORM1 orosomucoid 1 precursor	7	104,202,204,206,303_1,403,505	78.06	NWGLSVYADKPETTK	1707.85
IPI00843810	Tax_Id=9606 Gene_Symbol=CEL Bile salt-activated lipase precursor	7	101,106,402,405_2,603,604,606	68.37	LGLLGDSVDIFK	1275.71
IPI00099670	Tax_Id=9606 Gene_Symbol=CEL carboxyl ester lipase precursor	7	104,303_1,305,306,404,405,604_2	70.24	LGLLGDSVDIFK	1275.71
IPI00024046	Tax_Id=9606 Gene_Symbol=CDH13 cDNA FLJ52398, highly similar to Cadherin-13	7	102,104,106,303_1,303_2,603,604_2	35.86	TLFVHAR	842.476
IPI00291867	Tax_Id=9606 Gene_Symbol=CFI Complement factor I	7	101,103,104,303_2,402,404,604_2	61.09	VFSLQWGEVK	1191.63
IPI00646773	Tax_Id=9606 Gene_Symbol=GSN Isoform 2 of Gelsolin	7	104,106,304,305,405_qest,501,604_1	82.60	AGALNSNDAFVLK	1318.69
IPI00871597	Tax_Id=9606 Gene_Symbol=MASP2 Putative uncharacterized protein MASP2 (Fragment)	7	101,303_1,306,501,502,603,604_2	53.40	AGYVLHR	814.445
IPI00871597	Tax_Id=9606 Gene_Symbol=MASP2 Putative uncharacterized protein MASP2 (Fragment)	7	101,303_1,306,501,502,603,604_2	90.52	LASPGFPGEYANDQER	1749.8
IPI00021085	Tax_Id=9606 Gene_Symbol=PGLYRP1 Peptidoglycan recognition protein	7	101,305,505,604,604_1,604_2,606	31.78	SNYVLK	722.396
IPI00021085	Tax_Id=9606 Gene_Symbol=PGLYRP1 Peptidoglycan recognition protein	7	101,305,505,604,604_1,604_2,606	36.18	VPTPQAIR	880.513
IPI00009793	Tax_Id=9606 Gene_Symbol=C1RL Complement C1r subcomponent-like protein	7	102,103,104,303_2,306,501,606	67.20	APEGFAVR	845.44
IPI00879931	Tax_Id=9606 Gene_Symbol=SERPING1 cDNA FLJ58826, highly similar to Plasma protease C1 inhibitor	7	204,206,402,405_1,503,602,604	56.95	LLDSLPSDTR	1115.58
IPI00879931	Tax_Id=9606 Gene_Symbol=SERPING1 cDNA FLJ58826, highly similar to Plasma protease C1 inhibitor	7	204,206,402,405_1,503,602,604	68.41	TNLESILSYPK	1263.67
IPI00879931	Tax_Id=9606 Gene_Symbol=SERPING1 cDNA FLJ58826, highly similar to Plasma protease C1 inhibitor	7	204,206,402,405_1,503,602,604	82.32	VTTSQDMLSIMEK	1481.71
IPI00746352	Tax_Id=9606 Gene_Symbol=SH3BGRL3 SH3 domain-binding glutamic acid-rich-like protein 3	7	101,106,303_1,304,401,501,505	52.13	VYSTSVTGSR	1055.52
IPI00847635	Tax_Id=9606 Gene_Symbol=SERPINA3 Isoform 1 of Alpha-1-antichymotrypsin	7	101,102,106,202,305,306,606	36.04	KLINDYVK	991.57
IPI00847635	Tax_Id=9606 Gene_Symbol=SERPINA3 Isoform 1 of Alpha-1-antichymotrypsin	7	106,305,306,405_2,405_qest,604_2,606	79.39	MEEVEAMLLPETLK	1631.81
IPI00847635	Tax_Id=9606 Gene_Symbol=SERPINA3 Isoform 1 of Alpha-1-antichymotrypsin	7	106,305,306,405_2,405_qest,604_2,606	58.98	WEMPFDPQDTHQSR	1772.76
IPI00550991	Tax_Id=9606 Gene_Symbol=SERPINA3 cDNA FLJ35730 fis, clone TESTI2003131, highly similar to ALPHA-1-ANTICHYMOTRYPSIN	7	103,301,302,303_1,304,601,603	125.80	AVLDVFEEGTEASAATAVK	1906.95
IPI00386132	Tax_Id=9606 Gene_Symbol=- Ig kappa chain V-IV region JI	7	103,106,204,301,305,306,603	73.06	SSQSVLYSSNNK	1312.63
IPI00301143	Tax_Id=9606 Gene_Symbol=PI16 Isoform 1 of Peptidase inhibitor 16	7	206,301,303,303_1,304,305,306	60.44	LMVELHNLYR	1286.68
IPI00017601	Tax_Id=9606 Gene_Symbol=CP Ceruloplasmin	7	101,104,106,202,203,303_1,306	40.44	IYHSHIDAPK	1179.6
IPI00908953	Tax_Id=9606 Gene_Symbol=MMRN2 cDNA FLJ54049, highly similar to Multimerin-2	7	103,104,106,203,405,505,604	80.12	VWFELTQGSITK	1407.74
IPI00018236	Tax_Id=9606 Gene_Symbol=GM2A Ganglioside GM2 activator	7	101,102,103,104,106,204,206	29.34	EVAGLWIK	914.523
IPI00816799	Tax_Id=9606 Gene_Symbol=- Rheumatoid factor D5 light chain (Fragment)	7	102,104,301,305,306,604_1,604_2	48.91	LLIYDASNR	1063.57
IPI00002745	Tax_Id=9606 Gene_Symbol=CTSZ Cathepsin Z	7	106,204,304,305,306,401,405	72.47	VGDYGSLSGR	1009.48
IPI00002745	Tax_Id=9606 Gene_Symbol=CTSZ Cathepsin Z	7	106,204,304,305,306,401,405	73.29	NVDGVNYASITR	1307.65
IPI00043992	Tax_Id=9606 Gene_Symbol=PVRL4 Poliovirus receptor-related protein 4	7	102,103,104,106,305,505,601	69.63	NPLDGSVLLR	1082.61
IPI00908404	Tax_Id=9606 Gene_Symbol=GNS cDNA FLJ51188, highly similar to N-acetylglucosamine-6-sulfatase	7	101,102,204,206,301,303_1,303_2	70.81	SDVLVEYQGEGR	1350.64
IPI00396108	Tax_Id=9606 Gene_Symbol=GPRC5C G protein-coupled receptor family C, group 5, member C isoform a	7	101,102,106,306,404,604_2,606	97.34	VPSEGAYDIILPR	1428.76
IPI00025476	Tax_Id=9606 Gene_Symbol=AMY1A;AMY1C;AMY1B;AMY2A Pancreatic alpha-amylase	7	106,203,305,501,505,604,606	61.56	LTGLLDLALEK	1184.7
IPI00010858	Tax_Id=9606 Gene_Symbol=KLK3 Prostate-specific antigen	7	101,305,401,501,505,604,604_1	70.50	LSEPAELTDAVK	1271.66
IPI00219425	Tax_Id=9606 Gene_Symbol=PVR Isoform Beta of Poliovirus receptor	7	102,106,203,306,401,405_1,405_2	59.01	VQLTGEPVPMAR	1296.69
IPI00306339	Tax_Id=9606 Gene_Symbol=SPP1 secreted phosphoprotein 1 isoform b	7	301,306,404,405_1,405_2,504,505	79.61	ANDESNEHSDVIDSQELSK	2115.92
IPI00021000	Tax_Id=9606 Gene_Symbol=SPP1 Isoform A of Osteopontin	7	103,104,302,303,601,603,606	75.31	KANDESNEHSDVIDSQELSK	2244.01
IPI00306339	Tax_Id=9606 Gene_Symbol=SPP1 secreted phosphoprotein 1 isoform b	7	204,301,304,403,404,504,505	90.19	KANDESNEHSDVIDSQELSK	2244.01
IPI00556459	Tax_Id=9606 Gene_Symbol=SERPING1 Serine/cysteine proteinase inhibitor clade G member 1 splice variant 2 (Fragment)	7	101,103,106,203,303,305,403	29.08	TLYSSSPR	909.456
IPI00019157	Tax_Id=9606 Gene_Symbol=CSPG4 Chondroitin sulfate proteoglycan 4	7	303_2,404,405,405_2,603,604,604_1	83.55	GSLLLGGLDAEASR	1357.72
IPI00021885	Tax_Id=9606 Gene_Symbol=FGA Isoform 1 of Fibrinogen alpha chain	7	203,204,301,302,305,401,505	27.26	LPGSSK	587.328
IPI00940046	Tax_Id=9606 Gene_Symbol=ASAH1 cDNA FLJ40980 fis, clone UTERU2014464, highly similar to ACID CERAMIDASE	7	101,103,106,303_2,403,405_2,505	38.63	GQFETYLR	1012.5
IPI00647556	Tax_Id=9606 Gene_Symbol=GSN gelsolin isoform c	7	101,103,301,306,601,604_2,606	48.64	EGGQTAPASTR	1073.51
IPI00103871	Tax_Id=9606 Gene_Symbol=ROBO4 Isoform 1 of Roundabout homolog 4	7	101,106,405,405_2,405_qest,604,604_1	120.82	VSIQEPQDYTEPVELLAVR	2185.13
IPI00909135	Tax_Id=9606 Gene_Symbol=MXRA8 cDNA FLJ52846, highly similar to Homo sapiens matrix-remodelling associated 8 (MXRA8), mRNA	7	102,301,401,403,405,604,604_1	44.01	AYGPLFLR	935.523
IPI00553177	Tax_Id=9606 Gene_Symbol=SERPINA1 Isoform 1 of Alpha-1-antitrypsin	7	103,104,106,203,305,505,604_1	43.12	SPLFMGK	778.405
IPI00646773	Tax_Id=9606 Gene_Symbol=GSN Isoform 2 of Gelsolin	7	104,106,206,304,405_qest,501,604_1	46.00	YIETDPANR	1077.51
IPI00219217	Tax_Id=9606 Gene_Symbol=LDHB L-lactate dehydrogenase B chain	7	104,203,306,505,604,604_1,604_2	52.83	GLTSVINQK	958.545
IPI00220327	Tax_Id=9606 Gene_Symbol=KRT1 Keratin, type II cytoskeletal 1	7	203,204,301,602,604,604_2,606	32.00	LDSELK	703.375
IPI00293088	Tax_Id=9606 Gene_Symbol=GAA Lysosomal alpha-glucosidase	7	204,401,405,405_1,601,603,606	60.90	QQPMALAVALTK	1269.71
IPI00385896	Tax_Id=9606 Gene_Symbol=SPP1 Isoform D of Osteopontin	7	101,106,303_1,303_2,305,405,405_qest	101.96	QNLLAPQNAVSSEETNDFK	2104.01
IPI00556459	Tax_Id=9606 Gene_Symbol=SERPING1 Serine/cysteine proteinase inhibitor clade G member 1 splice variant 2 (Fragment)	7	103,104,106,203,303_1,405_2,405_qest	32.64	VYDPR	648.323
IPI00297263	Tax_Id=9606 Gene_Symbol=HEG1 Isoform 1 of Protein HEG homolog 1	7	101,103,203,305,405,405_1,604_2	74.66	SGTASEMGTER	1124.48
IPI00011229	Tax_Id=9606 Gene_Symbol=CTSD Cathepsin D	7	101,103,104,106,303_2,402,403	30.61	YYTVFDR	962.45
IPI00022974	Tax_Id=9606 Gene_Symbol=PIP Prolactin-inducible protein	7	103,104,106,204,304,305,606	71.99	TYLISSIPLQGAFNYK	1813.96
IPI00844511	Tax_Id=9606 Gene_Symbol=MAN1A1 Mannosyl-oligosaccharide 1,2-alpha-mannosidase IA	7	101,102,103,104,604,604_1,604_2	51.59	LPEEIQR	883.476
IPI00291136	Tax_Id=9606 Gene_Symbol=COL6A1 Collagen alpha-1(VI) chain	7	101,102,104,203,303_1,303_2,604	37.64	QVNEPHIR	991.52
IPI00029260	Tax_Id=9606 Gene_Symbol=CD14 Monocyte differentiation antigen CD14	7	104,204,206,303_1,304,305,306	61.76	VDADADPR	857.388
IPI00017601	Tax_Id=9606 Gene_Symbol=CP Ceruloplasmin	7	101,103,104,203,204,303_1,306	27.89	VTFHNK	744.392
IPI00017601	Tax_Id=9606 Gene_Symbol=CP Ceruloplasmin	7	101,103,203,204,303_1,306,505	39.88	QYTDSTFR	1016.46
IPI00479116	Tax_Id=9606 Gene_Symbol=CPN2 Carboxypeptidase N subunit 2	7	102,103,203,501,505,604_1,604_2	63.40	LSNNALSGLPQGVFGK	1600.86
IPI00166729	Tax_Id=9606 Gene_Symbol=AZGP1 alpha-2-glycoprotein 1, zinc	7	201,202,301,303,304,305,306	36.90	QDSQLQK	845.424
IPI00025861	Tax_Id=9606 Gene_Symbol=CDH1 Cadherin-1	7	206,303_1,304,306,604,604_1,604_2	31.27	EDFEHVK	902.413
IPI00013945	Tax_Id=9606 Gene_Symbol=UMOD Isoform 1 of Uromodulin	6	104,201,301,304,404,604_2	37.14	SLGFDK	665.338
IPI00013945	Tax_Id=9606 Gene_Symbol=UMOD Isoform 1 of Uromodulin	6	104,201,301,304,404,604_2	45.84	FVGQGGAR	790.409
IPI00013945	Tax_Id=9606 Gene_Symbol=UMOD Isoform 1 of Uromodulin	6	104,201,301,304,404,604_2	73.13	SGSVIDQSR	947.467
IPI00640271	Tax_Id=9606 Gene_Symbol=UMOD cDNA FLJ34642 fis, clone KIDNE2016918, highly similar to UROMODULIN	6	101,202,302,402,405,405_1	43.04	TLDEYWR	981.456
IPI00013945	Tax_Id=9606 Gene_Symbol=UMOD Isoform 1 of Uromodulin	6	104,201,301,304,404,604_2	81.51	VGGTGMFTVR	1023.52
IPI00013945	Tax_Id=9606 Gene_Symbol=UMOD Isoform 1 of Uromodulin	6	104,201,301,304,404,604_2	62.45	VFMYLSDSR	1116.53
IPI00013945	Tax_Id=9606 Gene_Symbol=UMOD Isoform 1 of Uromodulin	6	104,201,301,304,404,604_2	66.26	DWVSVVTPAR	1128.59
IPI00013945	Tax_Id=9606 Gene_Symbol=UMOD Isoform 1 of Uromodulin	6	104,201,301,304,404,604_2	85.29	DSTIQVVENGESSQGR	1704.79
IPI00024284	Tax_Id=9606 Gene_Symbol=HSPG2 Basement membrane-specific heparan sulfate proteoglycan core protein	6	203,303_2,402,405,405_1,504	81.58	SIEYSPQLEDAGSR	1550.72
IPI00939512	Tax_Id=9606 Gene_Symbol=AMY1A;AMY1C;AMY1B;AMY2A 58 kDa protein	6	101,102,104,303_1,306,603	73.83	SGNEDEFR	952.389
IPI00736755	Tax_Id=9606 Gene_Symbol=PGA3;PGA5;PGA4 pepsinogen 3, group I precursor	6	102,202,304,306,504,604_1	35.20	KYFPQWK	995.523
IPI00741768	Tax_Id=9606 Gene_Symbol=LOC642103 similar to sucrase-isomaltase	6	102,103,104,303_2,405_2,603	60.76	FAGFPALINR	1104.61
IPI00741768	Tax_Id=9606 Gene_Symbol=LOC642103 similar to sucrase-isomaltase	6	102,103,104,303_2,405_2,603	37.81	AYVAFPDFFR	1231.6
IPI00171176	Tax_Id=9606 Gene_Symbol=PANK2 Isoform 1 of Pantothenate kinase 2, mitochondrial	6	301,405_2,405_qest,604,604_1,604_2	34.90	LLFLR	660.432
IPI00414283	Tax_Id=9606 Gene_Symbol=FN1 Isoform 9 of Fibronectin	6	203,303,303_2,305,403,405_qest	59.17	STTPDITGYR	1109.54
IPI00829813	Tax_Id=9606 Gene_Symbol=PIK3IP1 Isoform 2 of Phosphoinositide-3-kinase-interacting protein 1	6	203,305,401,405_1,501,604_1	58.59	EDQTSPAPGLR	1169.57
IPI00009950	Tax_Id=9606 Gene_Symbol=LMAN2 Vesicular integral-membrane protein VIP36	6	101,203,303_1,306,604,604_2	38.62	DNFHGLAIFLDTYPNDETTER	2467.13
IPI00166729	Tax_Id=9606 Gene_Symbol=AZGP1 alpha-2-glycoprotein 1, zinc	6	101,204,301,304,305,405_qest	32.31	NILDR	629.35
IPI00024292	Tax_Id=9606 Gene_Symbol=LRP2 Low-density lipoprotein receptor-related protein 2	6	104,203,204,303_1,604_1,604_2	32.50	HIVVDPK	806.465
IPI00386879	Tax_Id=9606 Gene_Symbol=IGHA1 cDNA FLJ14473 fis, clone MAMMA1001080, highly similar to Homo sapiens SNC73 protein (SNC73) mRNA	6	102,106,303_1,305,405_2,604_1	40.50	VAAEDWK	817.397
IPI00423460	Tax_Id=9606 Gene_Symbol=IGHA1 Putative uncharacterized protein DKFZp686G21220 (Fragment)	6	302,303,403,405_1,601,602	38.14	VAAEDWK	817.397
IPI00386879	Tax_Id=9606 Gene_Symbol=IGHA1 cDNA FLJ14473 fis, clone MAMMA1001080, highly similar to Homo sapiens SNC73 protein (SNC73) mRNA	6	102,106,303_1,305,405_2,604_1	35.33	YLTWASR	895.455
IPI00423460	Tax_Id=9606 Gene_Symbol=IGHA1 Putative uncharacterized protein DKFZp686G21220 (Fragment)	6	302,303,403,405_1,601,602	33.80	YLTWASR	895.455
IPI00423460	Tax_Id=9606 Gene_Symbol=IGHA1 Putative uncharacterized protein DKFZp686G21220 (Fragment)	6	302,303,403,405_1,601,602	35.37	TPLTATLSK	930.539
IPI00386879	Tax_Id=9606 Gene_Symbol=IGHA1 cDNA FLJ14473 fis, clone MAMMA1001080, highly similar to Homo sapiens SNC73 protein (SNC73) mRNA	6	102,106,303_1,305,405_2,604_1	66.32	WLQGSQELPR	1212.63
IPI00386879	Tax_Id=9606 Gene_Symbol=IGHA1 cDNA FLJ14473 fis, clone MAMMA1001080, highly similar to Homo sapiens SNC73 protein (SNC73) mRNA	6	102,106,303_1,305,405_2,604_1	84.18	DASGVTFTWTPSSGK	1539.72
IPI00423460	Tax_Id=9606 Gene_Symbol=IGHA1 Putative uncharacterized protein DKFZp686G21220 (Fragment)	6	302,303,403,405_1,601,602	76.85	DASGVTFTWTPSSGK	1539.72
IPI00022431	Tax_Id=9606 Gene_Symbol=AHSG cDNA FLJ55606, highly similar to Alpha-2-HS-glycoprotein	6	103,201,301,303_1,303_2,304	30.24	VVHAAK	623.375
IPI00930404	Tax_Id=9606 Gene_Symbol=KLK1 Isoform 2 of Kallikrein-1	6	104,202,303_1,404,405,505	39.31	VLSYVK	707.422
IPI00909283	Tax_Id=9606 Gene_Symbol=CDH11 cDNA FLJ58514, highly similar to Cadherin-11	6	301,303_1,405,405_qest,604_1,604_2	37.09	FFTINPEDGFIK	1426.71
IPI00219425	Tax_Id=9606 Gene_Symbol=PVR Isoform Beta of Poliovirus receptor	6	102,106,306,405_1,405_2,604_1	44.10	LGAELR	657.381
IPI00153049	Tax_Id=9606 Gene_Symbol=MXRA8 Isoform 2 of Matrix-remodeling-associated protein 8	6	101,203,303_2,503,603,604_2	59.44	VAVGADAFER	1033.52
IPI00007778	Tax_Id=9606 Gene_Symbol=CTBS Di-N-acetylchitobiase	6	203,204,206,303_1,304,405	46.76	ASWIAQK	802.434
IPI00386879	Tax_Id=9606 Gene_Symbol=IGHA1 cDNA FLJ14473 fis, clone MAMMA1001080, highly similar to Homo sapiens SNC73 protein (SNC73) mRNA	6	102,106,303_1,303_2,405_2,604_1	48.16	SAVQGPPER	939.477
IPI00930124	Tax_Id=9606 Gene_Symbol=LOC100294459;IGHV4-31;LOC100290320;IGHG1 Putative uncharacterized protein DKFZp686C11235	6	101,304,306,405_qest,604,604_2	26.61	EEMTK	636.279
IPI00889156	Tax_Id=9606 Gene_Symbol=IGKV3-20 IGK@ protein	6	301,303_2,304,405,601,606	34.34	ATGIPDR	728.382
IPI00384938	Tax_Id=9606 Gene_Symbol=LOC100294459;IGHV4-31;LOC100290320;IGHG1 Putative uncharacterized protein DKFZp686N02209	6	102,301,302,402,405_1,501	38.11	ALPAPIEK	837.496
IPI00889156	Tax_Id=9606 Gene_Symbol=IGKV3-20 IGK@ protein	6	301,304,305,306,405,601	72.44	DSTYSLSSTLTLSK	1501.75
IPI00889156	Tax_Id=9606 Gene_Symbol=IGKV3-20 IGK@ protein	6	301,304,305,306,405,601	83.62	TVAAPSVFIFPPSDEQLK	1945.02
IPI00889156	Tax_Id=9606 Gene_Symbol=IGKV3-20 IGK@ protein	6	301,304,305,306,405,601	127.81	VDNALQSGNSQESVTEQDSK	2134.96
IPI00218192	Tax_Id=9606 Gene_Symbol=ITIH4 Isoform 2 of Inter-alpha-trypsin inhibitor heavy chain H4	6	203,204,206,402,404,603	75.71	TGLLLLSDPDK	1170.65
IPI00218192	Tax_Id=9606 Gene_Symbol=ITIH4 Isoform 2 of Inter-alpha-trypsin inhibitor heavy chain H4	6	203,204,206,402,404,603	49.30	ETLFSVMPGLK	1220.65
IPI00944960	Tax_Id=9606 Gene_Symbol=ITIH4 ITIH4 protein	6	101,102,305,505,604,604_2	58.93	AGFSWIEVTFK	1283.66
IPI00744685	Tax_Id=9606 Gene_Symbol=BTD cDNA FLJ59679, highly similar to Biotinidase	6	106,203,303_2,304,305,606	86.52	LSSGLVTAALYGR	1306.72
IPI00744685	Tax_Id=9606 Gene_Symbol=BTD cDNA FLJ59679, highly similar to Biotinidase	6	103,106,303_2,304,305,606	72.29	VDLITFDTPFAGR	1450.75
IPI00744685	Tax_Id=9606 Gene_Symbol=BTD cDNA FLJ59679, highly similar to Biotinidase	6	103,106,203,304,305,606	80.98	TSIYPFLDFMPSPQVVR	1996.01
IPI00941961	Tax_Id=9606 Gene_Symbol=- 66 kDa protein	6	104,106,303_1,304,305,603	62.70	NVPLPVIAELPPK	1385.83
IPI00744889	Tax_Id=9606 Gene_Symbol=CDH1 E-cadherin	6	103,305,401,402,601,602	105.02	NTGVISVVTTGLDR	1430.77
IPI00744889	Tax_Id=9606 Gene_Symbol=CDH1 E-cadherin	6	103,305,401,402,601,602	87.60	GQVPENEANVVITTLK	1710.92
IPI00218674	Tax_Id=9606 Gene_Symbol=CEL Isoform Short of Bile salt-activated lipase	6	203,204,303_2,304,405_1,505	67.77	LGLLGDSVDIFK	1275.71
IPI00647861	Tax_Id=9606 Gene_Symbol=ANGPTL2 Angiopoietin-like 2, isoform CRA_c	6	104,303_2,401,505,604_1,604_2	78.16	VFAEYASFR	1088.53
IPI00646773	Tax_Id=9606 Gene_Symbol=GSN Isoform 2 of Gelsolin	6	104,106,206,305,405_qest,604_1	72.55	TGAQELLR	886.487
IPI00450309	Tax_Id=9606 Gene_Symbol=IGLV2-14;IGLV1-44;IGLC2;IGLC1;IGL@;IGLV3-21;IGLV2-11;LOC100290557;IGLV1-40;LOC100290481;LOC100293277;IGLC3;LOC100293440 IGL@ protein	6	104,106,201,305,404,504	66.83	AAPSVTLFPPSSEELQANK	1985.01
IPI00942016	Tax_Id=9606 Gene_Symbol=CADM1 Putative uncharacterized protein DKFZp686F1789	6	101,204,304,305,405,603	42.65	SDDSVIQLLNPNR	1469.75
IPI00294713	Tax_Id=9606 Gene_Symbol=MASP2 Isoform 1 of Mannan-binding lectin serine protease 2	6	103,106,202,301,303,604_1	86.57	LASPGFPGEYANDQER	1749.8
IPI00218834	Tax_Id=9606 Gene_Symbol=FCGR3A Low affinity immunoglobulin gamma Fc region receptor III-A	6	101,303_1,306,405_2,603,606	55.16	AVVFLEPQWYR	1406.73
IPI00009793	Tax_Id=9606 Gene_Symbol=C1RL Complement C1r subcomponent-like protein	6	104,203,303_1,404,603,604_2	39.46	VVVHPDYR	983.519
IPI00879931	Tax_Id=9606 Gene_Symbol=SERPING1 cDNA FLJ58826, highly similar to Plasma protease C1 inhibitor	6	204,206,402,405_1,602,604	75.09	GVTSVSQIFHSPDLAIR	1825.97
IPI00032220	Tax_Id=9606 Gene_Symbol=AGT Angiotensinogen	6	104,204,301,304,305,306	57.34	LQAILGVPWK	1123.68
IPI00944652	Tax_Id=9606 Gene_Symbol=- Anti-(ED-B) scFV (Fragment)	6	203,301,305,405_qest,501,604_1	99.62	EVQLLESGGGLVQPGGSLR	1895.01
IPI00514669	Tax_Id=9606 Gene_Symbol=SH3BGRL3 SH3 domain binding glutamic acid-rich protein like 3	6	103,204,301,305,601,603	58.53	VYSTSVTGSR	1055.52
IPI00441344	Tax_Id=9606 Gene_Symbol=GLB1 Isoform 1 of Beta-galactosidase	6	102,103,106,203,405,405_2	41.84	SLYPLTFIQVK	1307.75
IPI00847635	Tax_Id=9606 Gene_Symbol=SERPINA3 Isoform 1 of Alpha-1-antichymotrypsin	6	106,305,306,405_qest,604_2,606	42.91	LINDYVK	863.475
IPI00550991	Tax_Id=9606 Gene_Symbol=SERPINA3 cDNA FLJ35730 fis, clone TESTI2003131, highly similar to ALPHA-1-ANTICHYMOTRYPSIN	6	103,204,206,301,303_1,304	42.87	KLINDYVK	991.57
IPI00292946	Tax_Id=9606 Gene_Symbol=SERPINA7 Thyroxine-binding globulin	6	103,303,303_1,501,604,604_2	29.36	VVNPTEA	728.37
IPI00844536	Tax_Id=9606 Gene_Symbol=RBP4 Retinol binding protein 4, plasma, isoform CRA_b	6	101,303_1,402,405,405_2,601	45.01	FSGTWYAMAK	1160.53
IPI00795307	Tax_Id=9606 Gene_Symbol=HEG1 Isoform 2 of Protein HEG homolog 1	6	104,106,304,306,404,604_1	30.14	IAAFQTK	777.438
IPI00795307	Tax_Id=9606 Gene_Symbol=HEG1 Isoform 2 of Protein HEG homolog 1	6	104,303_2,304,405_2,603,604_1	38.12	EGVMVQTSGK	1034.51
IPI00829640	Tax_Id=9606 Gene_Symbol=IGLV2-14;IGLV1-44;IGLC2;IGLC1;IGL@;IGLV3-21;IGLV2-11;LOC100290557;IGLV1-40;LOC100290481;LOC100293277;IGLC3;LOC100293440 IGL@ protein	6	101,302,304,405_1,604_1,604_2	44.46	AGVETTKPSK	1016.55
IPI00017601	Tax_Id=9606 Gene_Symbol=CP Ceruloplasmin	6	101,102,103,106,306,505	56.38	ALYLQYTDETFR	1518.74
IPI00908953	Tax_Id=9606 Gene_Symbol=MMRN2 cDNA FLJ54049, highly similar to Multimerin-2	6	104,106,203,405,505,604	40.12	EAEPLVDIR	1040.55
IPI00816799	Tax_Id=9606 Gene_Symbol=- Rheumatoid factor D5 light chain (Fragment)	6	104,301,305,306,604_1,604_2	83.40	EIVLTQSPATLSLSPGER	1897.02
IPI00023673	Tax_Id=9606 Gene_Symbol=LGALS3BP Galectin-3-binding protein	6	101,102,103,203,303_1,606	58.71	TLQALEFHTVPFQLLAR	1983.09
IPI00418144	Tax_Id=9606 Gene_Symbol=ROBO4 Isoform 2 of Roundabout homolog 4	6	102,104,204,306,503,606	32.60	LSVAVLR	756.486
IPI00022895	Tax_Id=9606 Gene_Symbol=A1BG Alpha-1B-glycoprotein	6	104,301,303_1,304,305,306	46.30	LETPDFQLFK	1236.64
IPI00908404	Tax_Id=9606 Gene_Symbol=GNS cDNA FLJ51188, highly similar to N-acetylglucosamine-6-sulfatase	6	202,204,206,303_1,306,405	30.80	VPLLVR	695.469
IPI00908404	Tax_Id=9606 Gene_Symbol=GNS cDNA FLJ51188, highly similar to N-acetylglucosamine-6-sulfatase	6	101,204,303_1,303_2,305,306	57.10	TQMDGMSLLPILR	1473.77
IPI00004901	Tax_Id=9606 Gene_Symbol=GPRC5C cDNA FLJ20242 fis, clone COLF6369	6	206,401,405,405_1,505,601	52.00	AFSMDEPVAAK	1164.55
IPI00004901	Tax_Id=9606 Gene_Symbol=GPRC5C cDNA FLJ20242 fis, clone COLF6369	6	206,401,405,405_1,505,601	87.65	VPSEGAYDIILPR	1428.76
IPI00025476	Tax_Id=9606 Gene_Symbol=AMY1A;AMY1C;AMY1B;AMY2A Pancreatic alpha-amylase	6	204,304,305,404,604,604_2	32.58	YQPVSYK	883.444
IPI00939512	Tax_Id=9606 Gene_Symbol=AMY1A;AMY1C;AMY1B;AMY2A 58 kDa protein	6	101,102,104,303_1,306,603	65.31	LTGLLDLALEK	1184.7
IPI00218165	Tax_Id=9606 Gene_Symbol=MUC1 Isoform 4 of Mucin-1	6	203,305,306,404,604,604_2	66.23	DISEMFLQIYK	1385.69
IPI00736755	Tax_Id=9606 Gene_Symbol=PGA3;PGA5;PGA4 pepsinogen 3, group I precursor	6	102,202,304,306,504,604_1	40.86	HNLNPAR	820.43
IPI00947490	Tax_Id=9606 Gene_Symbol=MGAM Maltase-glucoamylase	6	106,204,305,402,405,405_1	45.57	GVEDDVFIK	1020.51
IPI00843810	Tax_Id=9606 Gene_Symbol=CEL Bile salt-activated lipase precursor	6	101,402,405_2,603,604,606	48.55	LVSEFTITK	1036.58
IPI00219425	Tax_Id=9606 Gene_Symbol=PVR Isoform Beta of Poliovirus receptor	6	102,106,306,401,405_1,405_2	53.80	RLEFVAAR	960.55
IPI00022822	Tax_Id=9606 Gene_Symbol=COL18A1 Isoform 2 of Collagen alpha-1(XVIII) chain	6	101,104,404,405,604,604_2	63.17	EETGAALKPR	1070.57
IPI00024284	Tax_Id=9606 Gene_Symbol=HSPG2 Basement membrane-specific heparan sulfate proteoglycan core protein	6	203,303_2,405,405_1,604,604_1	47.73	VTSYGGELR	980.493
IPI00939169	Tax_Id=9606 Gene_Symbol=ATRN Isoform 3 of Attractin	6	104,303,306,404,501,604_2	87.38	LTGSSGFVTDGPGNYK	1598.76
IPI00013945	Tax_Id=9606 Gene_Symbol=UMOD Isoform 1 of Uromodulin	6	104,201,301,304,404,604_2	33.64	VSLGK	502.311
IPI00022974	Tax_Id=9606 Gene_Symbol=PIP Prolactin-inducible protein	6	103,104,204,304,305,606	29.44	FYTIEILK	1025.58
IPI00024292	Tax_Id=9606 Gene_Symbol=LRP2 Low-density lipoprotein receptor-related protein 2	6	101,202,203,303_2,402,602	57.02	IFWSDATQGK	1151.56
IPI00024292	Tax_Id=9606 Gene_Symbol=LRP2 Low-density lipoprotein receptor-related protein 2	6	101,103,106,204,303_2,403	86.73	LYWSDQGTDSGVPAK	1622.76
IPI00297646	Tax_Id=9606 Gene_Symbol=COL1A1 Collagen alpha-1(I) chain	6	101,103,203,402,603,606	65.21	EGAPGAEGSPGR	1083.49
IPI00160130	Tax_Id=9606 Gene_Symbol=CUBN Cubilin	6	101,106,303_2,404,405_1,405_2	95.41	TGDAPVFLFSPGWPDSYSNR	2212.02
IPI00339224	Tax_Id=9606 Gene_Symbol=FN1 fibronectin 1 isoform 4 preproprotein	6	206,303_1,402,405,405_2,504	41.47	FTNIGPDTMR	1150.54
IPI00220815	Tax_Id=9606 Gene_Symbol=EFEMP1 Isoform 4 of EGF-containing fibulin-like extracellular matrix protein 1	6	104,303_1,404,405_1,603,604_1	47.62	IPSNPSHR	906.467
IPI00026314	Tax_Id=9606 Gene_Symbol=GSN Isoform 1 of Gelsolin	6	202,203,303_1,404,603,604	43.46	EGGQTAPASTR	1073.51
IPI00646773	Tax_Id=9606 Gene_Symbol=GSN Isoform 2 of Gelsolin	6	104,106,206,304,305,604_1	54.71	EGGQTAPASTR	1073.51
IPI00297646	Tax_Id=9606 Gene_Symbol=COL1A1 Collagen alpha-1(I) chain	6	101,103,203,402,603,606	43.79	GEAGPQGPR	867.42
IPI00023728	Tax_Id=9606 Gene_Symbol=GGH Gamma-glutamyl hydrolase	6	101,103,104,303_2,405_1,405_2	62.06	FFNVLTTNTDGK	1355.67
IPI00396434	Tax_Id=9606 Gene_Symbol=ACPP Isoform 1 of Prostatic acid phosphatase	6	101,103,501,601,604,604_1	39.66	DFIATLGK	863.475
IPI00289983	Tax_Id=9606 Gene_Symbol=ACPP Isoform 2 of Prostatic acid phosphatase	6	303_1,303_2,305,401,405,405_qest	33.97	ATQIPSYK	906.481
IPI00289983	Tax_Id=9606 Gene_Symbol=ACPP Isoform 2 of Prostatic acid phosphatase	6	303_1,303_2,305,405,505,606	70.96	ELSELSLLSLYGIHK	1700.93
IPI00513767	Tax_Id=9606 Gene_Symbol=PTGDS Prostaglandin D2 synthase 21kDa	6	404,405,405_1,405_2,405_qest,606	65.04	SPHWGSTYSVSVVETDYDQYALLYSQGSK	3266.5
IPI00025476	Tax_Id=9606 Gene_Symbol=AMY1A;AMY1C;AMY1B;AMY2A Pancreatic alpha-amylase	6	203,204,305,405_qest,604,606	33.87	HMWPGDIK	982.469
IPI00010858	Tax_Id=9606 Gene_Symbol=KLK3 Prostate-specific antigen	6	101,305,401,501,604,604_1	40.72	DTIVANP	728.37
IPI00291866	Tax_Id=9606 Gene_Symbol=SERPING1 Plasma protease C1 inhibitor	6	102,202,306,601,604_1,604_2	29.99	NSVIK	559.333
IPI00218460	Tax_Id=9606 Gene_Symbol=ATRN 141 kDa protein	6	203,303_2,304,305,403,604	42.71	LADDLYR	864.434
IPI00939169	Tax_Id=9606 Gene_Symbol=ATRN Isoform 3 of Attractin	6	104,303_1,306,402,501,604_2	46.30	SVNNVVVR	885.503
IPI00059476	Tax_Id=9606 Gene_Symbol=DPEP1 Dipeptidase 1	6	101,102,106,402,505,606	60.62	GALADNLLR	941.529
IPI00418144	Tax_Id=9606 Gene_Symbol=ROBO4 Isoform 2 of Roundabout homolog 4	6	102,104,303_2,306,601,606	80.44	VSGPAAPAQSYTALFR	1634.84
IPI00103871	Tax_Id=9606 Gene_Symbol=ROBO4 Isoform 1 of Roundabout homolog 4	6	106,404,405_qest,505,604,604_1	76.88	VSGPAAPAQSYTALFR	1634.84
IPI00479116	Tax_Id=9606 Gene_Symbol=CPN2 Carboxypeptidase N subunit 2	6	204,405_2,501,604,604_1,606	44.81	GQVVPALNEK	1053.58
IPI00009901	Tax_Id=9606 Gene_Symbol=NUTF2 Nuclear transport factor 2	6	101,104,203,304,305,405	30.88	AAIVEK	629.375
IPI00291866	Tax_Id=9606 Gene_Symbol=SERPING1 Plasma protease C1 inhibitor	6	102,301,306,601,604_1,604_2	29.00	LEMSK	606.305
IPI00022255	Tax_Id=9606 Gene_Symbol=OLFM4 Olfactomedin-4	6	206,405_qest,503,604,604_1,604_2	61.68	VQSINYNPFDQK	1451.7
IPI00944960	Tax_Id=9606 Gene_Symbol=ITIH4 ITIH4 protein	6	101,102,305,501,505,604_2	112.31	QGPVNLLSDPEQGVEVTGQYER	2414.17
IPI00022822	Tax_Id=9606 Gene_Symbol=COL18A1 Isoform 2 of Collagen alpha-1(XVIII) chain	6	101,104,404,405,604,604_2	40.49	FQGVIAELK	1003.57
IPI00009028	Tax_Id=9606 Gene_Symbol=CLEC3B Tetranectin	6	101,103,104,303_2,402,405_1	60.87	NWETEITAQPDGGK	1544.71
IPI00221224	Tax_Id=9606 Gene_Symbol=ANPEP Aminopeptidase N	6	103,104,203,204,604,604_2	38.20	SEVYGPMK	909.427
IPI00025476	Tax_Id=9606 Gene_Symbol=AMY1A;AMY1C;AMY1B;AMY2A Pancreatic alpha-amylase	6	106,203,305,405_qest,604,606	58.00	DFPAVPYSGWDFNDGK	1813.79
IPI00883772	Tax_Id=9606 Gene_Symbol=GAA acid alpha-glucosidase preproprotein	6	101,102,103,104,106,402	39.86	GTRPFVISR	1031.59
IPI00218165	Tax_Id=9606 Gene_Symbol=MUC1 Isoform 4 of Mucin-1	6	203,305,306,404,604,604_2	52.46	QGGFLGLSNIK	1132.62
IPI00556459	Tax_Id=9606 Gene_Symbol=SERPING1 Serine/cysteine proteinase inhibitor clade G member 1 splice variant 2 (Fragment)	6	101,103,106,304,305,405_2	53.38	KYPVAHFIDQTLK	1558.85
IPI00328243	Tax_Id=9606 Gene_Symbol=PLD3 Phospholipase D3	6	102,104,106,303_2,404,405	55.96	ALLNVVDNAR	1083.6
IPI00024284	Tax_Id=9606 Gene_Symbol=HSPG2 Basement membrane-specific heparan sulfate proteoglycan core protein	6	303_2,304,405,405_1,604,604_1	67.01	IPGDQVVSVVFIK	1399.81
IPI00056478	Tax_Id=9606 Gene_Symbol=IGSF8 Isoform 1 of Immunoglobulin superfamily member 8	6	104,203,403,404,405,501	48.76	DTQFSYAVFK	1204.58
IPI00024292	Tax_Id=9606 Gene_Symbol=LRP2 Low-density lipoprotein receptor-related protein 2	6	102,103,106,303_2,402,404	36.39	TVLISK	659.422
IPI00029275	Tax_Id=9606 Gene_Symbol=MFI2 Isoform 1 of Melanotransferrin	6	106,203,303_2,305,306,405	39.47	LLNEGQR	828.445
IPI00029817	Tax_Id=9606 Gene_Symbol=NEU1 Sialidase-1	6	102,106,203,204,303_2,306	52.49	IPLITATPR	980.602
IPI00019359	Tax_Id=9606 Gene_Symbol=KRT9 Keratin, type I cytoskeletal 9	6	206,405_qest,602,604,604_1,604_2	35.29	MTLDDFR	896.406
IPI00742696	Tax_Id=9606 Gene_Symbol=GC vitamin D-binding protein precursor	6	101,204,305,306,604_1,604_2	33.43	YTFELSR	914.45
IPI00291867	Tax_Id=9606 Gene_Symbol=CFI Complement factor I	6	101,103,104,303_2,402,404	52.82	IVIEYVDR	1005.55
IPI00745872	Tax_Id=9606 Gene_Symbol=ALB Isoform 1 of Serum albumin	6	101,102,103,104,401,601	77.29	KLVAASQAALGL	1140.69
IPI00328243	Tax_Id=9606 Gene_Symbol=PLD3 Phospholipase D3	6	101,102,103,104,106,204	40.64	SQLEAIFLR	1075.6
IPI00441344	Tax_Id=9606 Gene_Symbol=GLB1 Isoform 1 of Beta-galactosidase	6	101,104,303_2,403,405,405_2	72.52	SSDPDYLAAVDK	1279.59
IPI00160130	Tax_Id=9606 Gene_Symbol=CUBN Cubilin	6	101,103,106,303_2,601,604	89.61	LQVLLLTDGVGR	1282.76
IPI00944960	Tax_Id=9606 Gene_Symbol=ITIH4 ITIH4 protein	6	102,103,305,505,604,604_2	79.06	VTIGLLFWDGR	1275.7
IPI00027482	Tax_Id=9606 Gene_Symbol=SERPINA6 Corticosteroid-binding globulin	6	102,204,301,304,305,306	77.12	WSAGLTSSQVDLYIPK	1763.91
IPI00006971	Tax_Id=9606 Gene_Symbol=CD248 Isoform 1 of Endosialin	6	104,204,303_1,303_2,403,603	40.63	QPEGGVGWSR	1071.51
IPI00292946	Tax_Id=9606 Gene_Symbol=SERPINA7 Thyroxine-binding globulin	6	203,204,206,303_1,306,606	48.48	AVLHIGEK	865.502
IPI00013945	Tax_Id=9606 Gene_Symbol=UMOD Isoform 1 of Uromodulin	5	201,301,304,404,604_2	35.53	FSVQMFR	913.448
IPI00013945	Tax_Id=9606 Gene_Symbol=UMOD Isoform 1 of Uromodulin	5	104,201,301,304,404	43.30	TLDEYWR	981.456
IPI00013945	Tax_Id=9606 Gene_Symbol=UMOD Isoform 1 of Uromodulin	5	104,301,304,404,604_2	68.17	TALQPMVSALNIR	1412.78
IPI00022895	Tax_Id=9606 Gene_Symbol=A1BG Alpha-1B-glycoprotein	5	301,303_1,304,306,505	78.73	ATWSGAVLAGR	1087.58
IPI00152418	Tax_Id=9606 Gene_Symbol=CD55 Decay-accelerating factor splicing variant 4	5	104,106,301,305,404	31.71	LNSASLK	731.418
IPI00930226	Tax_Id=9606 Gene_Symbol=ACTG1 cDNA FLJ57283, highly similar to Actin, cytoplasmic 2	5	103,106,403,501,505	80.52	AGFAGDDAPR	975.441
IPI00339224	Tax_Id=9606 Gene_Symbol=FN1 fibronectin 1 isoform 4 preproprotein	5	206,303_1,402,405,405_2	47.58	VFAVSHGR	871.466
IPI00022418	Tax_Id=9606 Gene_Symbol=FN1 Isoform 1 of Fibronectin	5	204,306,501,503,603	33.69	STTPDITGYR	1109.54
IPI00339224	Tax_Id=9606 Gene_Symbol=FN1 fibronectin 1 isoform 4 preproprotein	5	206,402,405,405_2,504	44.12	STTPDITGYR	1109.54
IPI00414283	Tax_Id=9606 Gene_Symbol=FN1 Isoform 9 of Fibronectin	5	203,303,303_2,305,403	46.71	LGVRPSQGGEAPR	1322.71
IPI00426060	Tax_Id=9606 Gene_Symbol=IGHA1 Putative uncharacterized protein DKFZp686J11235 (Fragment)	5	206,405,501,502,604_2	35.01	VAAEDWK	817.397
IPI00426060	Tax_Id=9606 Gene_Symbol=IGHA1 Putative uncharacterized protein DKFZp686J11235 (Fragment)	5	103,202,206,405,604_2	34.67	YLTWASR	895.455
IPI00423460	Tax_Id=9606 Gene_Symbol=IGHA1 Putative uncharacterized protein DKFZp686G21220 (Fragment)	5	302,303,403,601,602	69.90	WLQGSQELPR	1212.63
IPI00926249	Tax_Id=9606 Gene_Symbol=AHSG 39 kDa protein	5	104,204,601,603,604	29.78	VVHAAK	623.375
IPI00922262	Tax_Id=9606 Gene_Symbol=- cDNA FLJ56822, highly similar to Alpha-2-HS-glycoprotein	5	102,106,302,305,503	30.23	FSVVYAK	812.443
IPI00922262	Tax_Id=9606 Gene_Symbol=- cDNA FLJ56822, highly similar to Alpha-2-HS-glycoprotein	5	102,106,302,305,503	58.82	HTLNQIDEVK	1195.62
IPI00795830	Tax_Id=9606 Gene_Symbol=AHSG 29 kDa protein	5	306,405,405_2,604_1,604_2	53.27	HTLNQIDEVK	1195.62
IPI00219425	Tax_Id=9606 Gene_Symbol=PVR Isoform Beta of Poliovirus receptor	5	203,306,405_1,405_2,604_1	61.31	VLAKPQNTAEVQK	1424.8
IPI00884085	Tax_Id=9606 Gene_Symbol=MXRA8 cDNA FLJ38647 fis, clone HHDPC2006862, highly similar to Homo sapiens matrix-remodelling associated 8 (MXRA8), mRNA	5	304,404,405_qest,502,505	52.32	VAVGADAFER	1033.52
IPI00884085	Tax_Id=9606 Gene_Symbol=MXRA8 cDNA FLJ38647 fis, clone HHDPC2006862, highly similar to Homo sapiens matrix-remodelling associated 8 (MXRA8), mRNA	5	104,404,405_qest,502,505	72.23	LLDLYASGER	1135.59
IPI00153049	Tax_Id=9606 Gene_Symbol=MXRA8 Isoform 2 of Matrix-remodeling-associated protein 8	5	101,303_2,503,603,604_2	66.55	LLDLYASGER	1135.59
IPI00215967	Tax_Id=9606 Gene_Symbol=BTN2A1 Isoform 1 of Butyrophilin subfamily 2 member A1	5	303_2,304,305,501,604_1	54.28	NAEDMEVR	962.413
IPI00293088	Tax_Id=9606 Gene_Symbol=GAA Lysosomal alpha-glucosidase	5	204,405,405_1,603,606	69.36	YMMIVDPAISSSGPAGSYRPYDEGLR	2831.33
IPI00745872	Tax_Id=9606 Gene_Symbol=ALB Isoform 1 of Serum albumin	5	101,103,104,204,306	73.41	RHPYFYAPELLFFAK	1897.99
IPI00876888	Tax_Id=9606 Gene_Symbol=LOC100294459;IGHV4-31;LOC100290320;IGHG1 cDNA FLJ78387	5	106,204,303_1,505,603	38.98	ALPAPIEK	837.496
IPI00009286	Tax_Id=9606 Gene_Symbol=MLL Isoform 1 of Histone-lysine N-methyltransferase HRX	5	104,106,203,306,603	43.72	VASLLK	629.411
IPI00218192	Tax_Id=9606 Gene_Symbol=ITIH4 Isoform 2 of Inter-alpha-trypsin inhibitor heavy chain H4	5	203,204,206,404,603	32.21	VMNMK	621.298
IPI00922043	Tax_Id=9606 Gene_Symbol=ITIH4 Protein	5	106,303,405_2,502,604_1	70.11	TGLLLLSDPDK	1170.65
IPI00922043	Tax_Id=9606 Gene_Symbol=ITIH4 Protein	5	106,303,405_2,502,604_1	48.65	ETLFSVMPGLK	1220.65
IPI00896413	Tax_Id=9606 Gene_Symbol=ITIH4 100 kDa protein	5	104,301,303_2,403,405_qest	47.32	NPLVWVHASPEHVVVTR	1939.04
IPI00218413	Tax_Id=9606 Gene_Symbol=BTD Biotinidase	5	101,104,204,505,604	76.67	LSSGLVTAALYGR	1306.72
IPI00927683	Tax_Id=9606 Gene_Symbol=BTD cDNA FLJ51892, highly similar to Biotinidase	5	102,206,306,604_1,604_2	84.32	VDLITFDTPFAGR	1450.75
IPI00218413	Tax_Id=9606 Gene_Symbol=BTD Biotinidase	5	204,301,303_1,505,604	76.59	VDLITFDTPFAGR	1450.75
IPI00218413	Tax_Id=9606 Gene_Symbol=BTD Biotinidase	5	101,104,204,303_1,604	84.33	TSIYPFLDFMPSPQVVR	1996.01
IPI00828108	Tax_Id=9606 Gene_Symbol=CD44 Isoform 15 of CD44 antigen	5	303_2,304,405_qest,601,602	39.73	FAGVFHVEK	1032.54
IPI00827937	Tax_Id=9606 Gene_Symbol=CD44 Isoform 14 of CD44 antigen	5	106,303_1,305,405_2,501	39.42	FAGVFHVEK	1032.54
IPI00291136	Tax_Id=9606 Gene_Symbol=COL6A1 Collagen alpha-1(VI) chain	5	106,203,204,305,505	29.41	DFVVK	606.338
IPI00921882	Tax_Id=9606 Gene_Symbol=SPP1 cDNA FLJ54682, highly similar to Osteopontin	5	102,203,502,604,604_1	57.15	ISHELDSASSEVN	1386.63
IPI00921882	Tax_Id=9606 Gene_Symbol=SPP1 cDNA FLJ54682, highly similar to Osteopontin	5	102,203,502,604,604_1	76.72	YPDAVATWLNPDPSQK	1800.87
IPI00921882	Tax_Id=9606 Gene_Symbol=SPP1 cDNA FLJ54682, highly similar to Osteopontin	5	102,203,502,604,604_1	86.53	AIPVAQDLNAPSDWDSR	1853.89
IPI00021000	Tax_Id=9606 Gene_Symbol=SPP1 Isoform A of Osteopontin	5	103,302,303,601,606	51.88	GKDSYETSQLDDQSAETHSHK	2362.03
IPI00166729	Tax_Id=9606 Gene_Symbol=AZGP1 alpha-2-glycoprotein 1, zinc	5	204,303,303_1,305,306	45.76	QKWEAEPVYVQR	1531.78
IPI00739827	Tax_Id=9606 Gene_Symbol=LAMP2 Isoform LAMP-2B of Lysosome-associated membrane glycoprotein 2	5	203,204,501,505,604_1	54.48	IPLNDLFR	986.555
IPI00216172	Tax_Id=9606 Gene_Symbol=LAMP2 lysosomal-associated membrane protein 2 isoform C precursor	5	103,303_1,303_2,305,603	60.37	IPLNDLFR	986.555
IPI00940918	Tax_Id=9606 Gene_Symbol=- 52 kDa protein	5	102,201,501,505,604_2	40.73	VSVFVPPR	899.523
IPI00744889	Tax_Id=9606 Gene_Symbol=CDH1 E-cadherin	5	103,305,401,601,602	30.00	VTEPLDR	828.434
IPI00026314	Tax_Id=9606 Gene_Symbol=GSN Isoform 1 of Gelsolin	5	203,204,303,303_1,604	30.13	LFQVR	661.391
IPI00299116	Tax_Id=9606 Gene_Symbol=PODXL Podocalyxin-like protein 1 precursor	5	102,203,204,405_1,606	66.03	ATFNPAQDK	990.477
IPI00828108	Tax_Id=9606 Gene_Symbol=CD44 Isoform 15 of CD44 antigen	5	303_2,304,405_qest,601,602	84.04	YGFIEGHVVIPR	1385.75
IPI00827937	Tax_Id=9606 Gene_Symbol=CD44 Isoform 14 of CD44 antigen	5	106,303_1,305,405_2,501	90.84	YGFIEGHVVIPR	1385.75
IPI00450309	Tax_Id=9606 Gene_Symbol=IGLV2-14;IGLV1-44;IGLC2;IGLC1;IGL@;IGLV3-21;IGLV2-11;LOC100290557;IGLV1-40;LOC100290481;LOC100293277;IGLC3;LOC100293440 IGL@ protein	5	104,106,201,305,603	31.69	ADSSPVK	702.355
IPI00741892	Tax_Id=9606 Gene_Symbol=CD300LG Isoform 3 of CMRF35-like molecule 9	5	206,401,505,604,606	54.74	KGGILFSR	876.518
IPI00217385	Tax_Id=9606 Gene_Symbol=CD300LG Isoform 2 of CMRF35-like molecule 9	5	203,306,403,405_qest,603	61.41	KGGILFSR	876.518
IPI00294713	Tax_Id=9606 Gene_Symbol=MASP2 Isoform 1 of Mannan-binding lectin serine protease 2	5	106,202,301,303,604_1	59.77	AGYVLHR	814.445
IPI00218834	Tax_Id=9606 Gene_Symbol=FCGR3A Low affinity immunoglobulin gamma Fc region receptor III-A	5	303_1,306,405_2,603,606	49.37	EEDPIHLR	1007.5
IPI00795055	Tax_Id=9606 Gene_Symbol=C1RL cDNA FLJ14022 fis, clone HEMBA1003538, weakly similar to COMPLEMENT C1R COMPONENT	5	101,106,204,601,602	68.14	APEGFAVR	845.44
IPI00556459	Tax_Id=9606 Gene_Symbol=SERPING1 Serine/cysteine proteinase inhibitor clade G member 1 splice variant 2 (Fragment)	5	103,106,203,303_2,403	30.64	VPMMNSK	805.383
IPI00879931	Tax_Id=9606 Gene_Symbol=SERPING1 cDNA FLJ58826, highly similar to Plasma protease C1 inhibitor	5	204,206,402,405_1,604	84.17	LEDMEQALSPSVFK	1592.78
IPI00736755	Tax_Id=9606 Gene_Symbol=PGA3;PGA5;PGA4 pepsinogen 3, group I precursor	5	102,202,304,504,604_1	33.86	QYFTVFDR	1074.51
IPI00008787	Tax_Id=9606 Gene_Symbol=NAGLU Alpha-N-acetylglucosaminidase	5	103,104,106,303_2,305	51.69	SDVFEAWR	1008.47
IPI00947307	Tax_Id=9606 Gene_Symbol=CP cDNA FLJ58075, highly similar to Ceruloplasmin	5	301,304,305,604_1,604_2	62.90	DIFTGLIGPMK	1190.64
IPI00947307	Tax_Id=9606 Gene_Symbol=CP cDNA FLJ58075, highly similar to Ceruloplasmin	5	301,304,305,604_1,604_2	59.18	EYTDASFTNR	1202.52
IPI00947307	Tax_Id=9606 Gene_Symbol=CP cDNA FLJ58075, highly similar to Ceruloplasmin	5	301,304,305,604_1,604_2	73.80	GAYPLSIEPIGVR	1370.76
IPI00550991	Tax_Id=9606 Gene_Symbol=SERPINA3 cDNA FLJ35730 fis, clone TESTI2003131, highly similar to ALPHA-1-ANTICHYMOTRYPSIN	5	204,303_1,304,603,604	41.59	EIGELYLPK	1060.58
IPI00847635	Tax_Id=9606 Gene_Symbol=SERPINA3 Isoform 1 of Alpha-1-antichymotrypsin	5	101,102,201,202,501	112.40	AVLDVFEEGTEASAATAVK	1906.95
IPI00297263	Tax_Id=9606 Gene_Symbol=HEG1 Isoform 1 of Protein HEG homolog 1	5	101,204,305,604,604_2	32.76	IAAFQTK	777.438
IPI00297263	Tax_Id=9606 Gene_Symbol=HEG1 Isoform 1 of Protein HEG homolog 1	5	101,103,203,405,405_1	44.76	EGVMVQTSGK	1034.51
IPI00939169	Tax_Id=9606 Gene_Symbol=ATRN Isoform 3 of Attractin	5	303,303_1,306,404,604_2	33.69	YQGNPLR	846.435
IPI00940485	Tax_Id=9606 Gene_Symbol=ATRN 141 kDa protein	5	201,202,206,405,603	35.86	YQGNPLR	846.435
IPI00943265	Tax_Id=9606 Gene_Symbol=IGKV4-1 Similar to Ig kappa chain V-IV region precursor	5	104,203,303,303_1,304	76.15	SSQSVLYSSNNK	1312.63
IPI00022417	Tax_Id=9606 Gene_Symbol=LRG1 Leucine-rich alpha-2-glycoprotein	5	202,204,303_1,305,306	65.86	VAAGAFQGLR	988.545
IPI00941543	Tax_Id=9606 Gene_Symbol=IGLV2-14;IGLV1-44;IGLC2;IGLC1;IGL@;IGLV3-21;IGLV2-11;LOC100290557;IGLV1-40;LOC100290481;LOC100293277;IGLC3;LOC100293440 25 kDa protein	5	202,204,405_2,505,604	46.40	AGVETTKPSK	1016.55
IPI00939270	Tax_Id=9606 Gene_Symbol=IGLV2-14;IGLV1-44;IGLC2;IGLC1;IGL@;IGLV3-21;IGLV2-11;LOC100290557;IGLV1-40;LOC100290481;LOC100293277;IGLC3;LOC100293440 25 kDa protein	5	102,106,203,301,603	57.59	AGVETTKPSK	1016.55
IPI00032179	Tax_Id=9606 Gene_Symbol=SERPINC1 Antithrombin-III	5	101,103,301,306,505	67.25	VAEGTQVLELPFK	1429.78
IPI00023673	Tax_Id=9606 Gene_Symbol=LGALS3BP Galectin-3-binding protein	5	103,104,106,303_1,306	31.84	YYPYQSFQTPQHPSFLFQDK	2520.18
IPI00160130	Tax_Id=9606 Gene_Symbol=CUBN Cubilin	5	102,303_1,305,306,505	27.57	FHADYAR	878.403
IPI00003102	Tax_Id=9606 Gene_Symbol=CNTFR Ciliary neurotrophic factor receptor alpha	5	203,304,505,603,606	33.02	DSWHLR	812.393
IPI00179778	Tax_Id=9606 Gene_Symbol=ROBO4 Putative uncharacterized protein ROBO4	5	206,403,405_1,603,604_2	33.63	LSVAVLR	756.486
IPI00179778	Tax_Id=9606 Gene_Symbol=ROBO4 Putative uncharacterized protein ROBO4	5	403,501,602,603,604_2	86.22	GPDSNVLLLR	1082.61
IPI00022488	Tax_Id=9606 Gene_Symbol=HPX Hemopexin	5	103,104,305,306,604	33.27	LWWLDLK	972.543
IPI00022488	Tax_Id=9606 Gene_Symbol=HPX Hemopexin	5	101,104,203,303_1,305	41.29	RLWWLDLK	1128.64
IPI00012102	Tax_Id=9606 Gene_Symbol=GNS N-acetylglucosamine-6-sulfatase	5	103,106,304,405_1,405_2	66.70	AFQNVFAPR	1048.55
IPI00012102	Tax_Id=9606 Gene_Symbol=GNS N-acetylglucosamine-6-sulfatase	5	104,106,304,405_1,405_2	67.79	TQMDGMSLLPILR	1473.77
IPI00220815	Tax_Id=9606 Gene_Symbol=EFEMP1 Isoform 4 of EGF-containing fibulin-like extracellular matrix protein 1	5	104,404,405_1,603,604_1	30.19	TSSVLR	661.376
IPI00099670	Tax_Id=9606 Gene_Symbol=CEL carboxyl ester lipase precursor	5	104,305,404,405,604_2	51.59	LVSEFTITK	1036.58
IPI00883772	Tax_Id=9606 Gene_Symbol=GAA acid alpha-glucosidase preproprotein	5	102,103,104,305,306	33.75	DILTLR	729.438
IPI00400826	Tax_Id=9606 Gene_Symbol=CLU Isoform 2 of Clusterin	5	103,104,106,505,604_2	48.20	FMETVAEK	953.453
IPI00385896	Tax_Id=9606 Gene_Symbol=SPP1 Isoform D of Osteopontin	5	101,303_1,303_2,305,405	70.79	KANDESNEHSDVIDSQELSK	2244.01
IPI00940245	Tax_Id=9606 Gene_Symbol=LOC100126583;IGHA2 Immunoglobulin heavy chain variant (Fragment)	5	306,405,405_qest,505,604_2	62.82	DASGATFTWTPSSGK	1511.69
IPI00844132	Tax_Id=9606 Gene_Symbol=SIRPB1 43 kDa protein	5	402,405,504,505,606	55.03	TETASTLIENK	1205.61
IPI00299116	Tax_Id=9606 Gene_Symbol=PODXL Podocalyxin-like protein 1 precursor	5	102,203,204,405_1,606	65.35	LASVPGSQTVVVK	1283.74
IPI00741892	Tax_Id=9606 Gene_Symbol=CD300LG Isoform 3 of CMRF35-like molecule 9	5	206,401,505,604,606	56.20	GGILFSR	748.423
IPI00217385	Tax_Id=9606 Gene_Symbol=CD300LG Isoform 2 of CMRF35-like molecule 9	5	203,306,403,405_qest,603	43.72	GGILFSR	748.423
IPI00943326	Tax_Id=9606 Gene_Symbol=HSPG2 Basement membrane-specific heparan sulfate proteoglycan core protein variant	5	106,305,505,603,604_2	43.91	VTSYGGELR	980.493
IPI00024292	Tax_Id=9606 Gene_Symbol=LRP2 Low-density lipoprotein receptor-related protein 2	5	103,104,203,204,405_1	40.67	NLYWTDSHYK	1325.6
IPI00418144	Tax_Id=9606 Gene_Symbol=ROBO4 Isoform 2 of Roundabout homolog 4	5	103,104,204,303_2,601	38.54	DGKPLALQPGR	1150.65
IPI00179778	Tax_Id=9606 Gene_Symbol=ROBO4 Putative uncharacterized protein ROBO4	5	403,405_1,602,603,604_2	39.33	DGKPLALQPGR	1150.65
IPI00024292	Tax_Id=9606 Gene_Symbol=LRP2 Low-density lipoprotein receptor-related protein 2	5	104,203,204,403,404	35.57	LYWIDTQR	1093.56
IPI00024292	Tax_Id=9606 Gene_Symbol=LRP2 Low-density lipoprotein receptor-related protein 2	5	101,104,303_2,402,403	81.82	TVMSLDYDSVSDR	1486.66
IPI00010858	Tax_Id=9606 Gene_Symbol=KLK3 Prostate-specific antigen	5	101,305,505,604,604_1	63.10	HSQPWQVLVASR	1406.74
IPI00414283	Tax_Id=9606 Gene_Symbol=FN1 Isoform 9 of Fibronectin	5	203,303_2,305,403,405_qest	41.88	FTNIGPDTMR	1150.54
IPI00399007	Tax_Id=9606 Gene_Symbol=IGHG2 Putative uncharacterized protein DKFZp686I04196 (Fragment)	5	102,303,303_1,303_2,304	53.78	VVSVLTVVHQDWLNGK	1792.98
IPI00876888	Tax_Id=9606 Gene_Symbol=LOC100294459;IGHV4-31;LOC100290320;IGHG1 cDNA FLJ78387	5	101,103,204,303_1,603	43.46	VVSVLTVLHQDWLNGK	1807
IPI00908496	Tax_Id=9606 Gene_Symbol=EFEMP1 cDNA FLJ53670, highly similar to EGF-containing fibulin-like extracellularmatrix protein 1	5	106,304,306,405_2,606	47.84	IPSNPSHR	906.467
IPI00289983	Tax_Id=9606 Gene_Symbol=ACPP Isoform 2 of Prostatic acid phosphatase	5	303_1,305,401,405_qest,505	36.37	FVTLVFR	880.517
IPI00396434	Tax_Id=9606 Gene_Symbol=ACPP Isoform 1 of Prostatic acid phosphatase	5	101,203,501,604,604_2	35.42	FVTLVFR	880.517
IPI00011229	Tax_Id=9606 Gene_Symbol=CTSD Cathepsin D	5	103,104,305,403,405	28.60	VSTLPAITLK	1041.64
IPI00739827	Tax_Id=9606 Gene_Symbol=LAMP2 Isoform LAMP-2B of Lysosome-associated membrane glycoprotein 2	5	203,204,501,505,604_1	76.78	GILTVDELLAIR	1311.78
IPI00216172	Tax_Id=9606 Gene_Symbol=LAMP2 lysosomal-associated membrane protein 2 isoform C precursor	5	103,303_1,303_2,305,603	82.75	GILTVDELLAIR	1311.78
IPI00289983	Tax_Id=9606 Gene_Symbol=ACPP Isoform 2 of Prostatic acid phosphatase	5	303_1,305,401,505,603	44.48	DFIATLGK	863.475
IPI00396434	Tax_Id=9606 Gene_Symbol=ACPP Isoform 1 of Prostatic acid phosphatase	5	101,103,303,304,501	34.91	ATQIPSYK	906.481
IPI00029260	Tax_Id=9606 Gene_Symbol=CD14 Monocyte differentiation antigen CD14	5	204,301,305,306,604	32.39	GLPAK	484.301
IPI00012102	Tax_Id=9606 Gene_Symbol=GNS N-acetylglucosamine-6-sulfatase	5	103,106,304,405_1,405_2	57.97	IQEPNTFPAILR	1397.77
IPI00025476	Tax_Id=9606 Gene_Symbol=AMY1A;AMY1C;AMY1B;AMY2A Pancreatic alpha-amylase	5	206,304,305,505,604_2	29.11	AILDK	558.338
IPI00025476	Tax_Id=9606 Gene_Symbol=AMY1A;AMY1C;AMY1B;AMY2A Pancreatic alpha-amylase	5	106,305,505,604,604_1	35.48	NMVIFR	778.416
IPI00939512	Tax_Id=9606 Gene_Symbol=AMY1A;AMY1C;AMY1B;AMY2A 58 kDa protein	5	101,104,303_1,306,603	33.33	HMWPGDIK	982.469
IPI00939512	Tax_Id=9606 Gene_Symbol=AMY1A;AMY1C;AMY1B;AMY2A 58 kDa protein	5	101,104,303_1,306,603	104.30	TGSGDIENYNDATQVR	1738.78
IPI00884085	Tax_Id=9606 Gene_Symbol=MXRA8 cDNA FLJ38647 fis, clone HHDPC2006862, highly similar to Homo sapiens matrix-remodelling associated 8 (MXRA8), mRNA	5	104,304,404,405_qest,505	45.33	AYGPLFLR	935.523
IPI00884085	Tax_Id=9606 Gene_Symbol=MXRA8 cDNA FLJ38647 fis, clone HHDPC2006862, highly similar to Homo sapiens matrix-remodelling associated 8 (MXRA8), mRNA	5	104,404,405_qest,502,505	55.58	LLDLYSAGEQR	1263.65
IPI00879931	Tax_Id=9606 Gene_Symbol=SERPING1 cDNA FLJ58826, highly similar to Plasma protease C1 inhibitor	5	204,206,402,405_1,604	33.55	NSVIK	559.333
IPI00291866	Tax_Id=9606 Gene_Symbol=SERPING1 Plasma protease C1 inhibitor	5	102,301,405,601,604_1	36.90	FPVFMGR	852.432
IPI00414283	Tax_Id=9606 Gene_Symbol=FN1 Isoform 9 of Fibronectin	5	203,303_2,305,403,405_qest	41.08	WSRPQAPITGYR	1430.74
IPI00790490	Tax_Id=9606 Gene_Symbol=GPRC5C Putative uncharacterized protein GPRC5C	5	104,203,204,405_2,604_1	37.98	GQSMFVENK	1038.48
IPI00553177	Tax_Id=9606 Gene_Symbol=SERPINA1 Isoform 1 of Alpha-1-antitrypsin	5	102,104,106,305,306	27.52	VVNPTQK	784.444
IPI00022895	Tax_Id=9606 Gene_Symbol=A1BG Alpha-1B-glycoprotein	5	103,301,304,305,306	59.95	SGLSTGWTQLSK	1263.65
IPI00744685	Tax_Id=9606 Gene_Symbol=BTD cDNA FLJ59679, highly similar to Biotinidase	5	103,106,304,305,606	45.97	SHLIIAQVAK	1078.65
IPI00927683	Tax_Id=9606 Gene_Symbol=BTD cDNA FLJ51892, highly similar to Biotinidase	5	102,306,405_1,604_1,604_2	46.87	SHLIIAQVAK	1078.65
IPI00930226	Tax_Id=9606 Gene_Symbol=ACTG1 cDNA FLJ57283, highly similar to Actin, cytoplasmic 2	5	103,106,403,501,505	48.30	GYSFTTTAER	1131.52
IPI00942016	Tax_Id=9606 Gene_Symbol=CADM1 Putative uncharacterized protein DKFZp686F1789	5	101,204,305,405,603	31.85	QTIYFR	826.434
IPI00395488	Tax_Id=9606 Gene_Symbol=VASN Vasorin	5	303,603,604,604_1,604_2	57.59	NLHDLDVSDNQLER	1666.79
IPI00018953	Tax_Id=9606 Gene_Symbol=DPP4 Dipeptidyl peptidase 4	5	101,103,301,306,402	51.78	AGAVNPTVK	855.481
IPI00003919	Tax_Id=9606 Gene_Symbol=QPCT Glutaminyl-peptide cyclotransferase	5	101,103,104,204,305	49.02	MASTPHPPGAR	1120.54
IPI00001662	Tax_Id=9606 Gene_Symbol=OPCML OPCML protein	5	305,405_qest,604,604_1,604_2	52.56	ITVNYPPYISK	1293.7
IPI00219217	Tax_Id=9606 Gene_Symbol=LDHB L-lactate dehydrogenase B chain	5	101,303_2,305,306,604_1	38.83	LNLVQR	741.45
IPI00218674	Tax_Id=9606 Gene_Symbol=CEL Isoform Short of Bile salt-activated lipase	5	203,204,303_2,304,505	39.20	NPLFWAK	874.47
IPI00843810	Tax_Id=9606 Gene_Symbol=CEL Bile salt-activated lipase precursor	5	101,106,405_2,603,604	38.27	NPLFWAK	874.47
IPI00099670	Tax_Id=9606 Gene_Symbol=CEL carboxyl ester lipase precursor	5	104,305,306,404,405	35.56	NPLFWAK	874.47
IPI00556459	Tax_Id=9606 Gene_Symbol=SERPING1 Serine/cysteine proteinase inhibitor clade G member 1 splice variant 2 (Fragment)	5	101,103,104,203,304	52.24	HRLEDMEQALSPSVFK	1885.94
IPI00384404	Tax_Id=9606 Gene_Symbol=- Rheumatoid factor RF-ET9 (Fragment)	5	104,204,301,304,505	38.81	LVESGGGLVKPGGSLR	1524.86
IPI00027843	Tax_Id=9606 Gene_Symbol=PROZ Isoform 1 of Vitamin K-dependent protein Z	5	103,203,603,604_1,606	48.34	RAPDLQDLPWQVK	1564.84
IPI00940046	Tax_Id=9606 Gene_Symbol=ASAH1 cDNA FLJ40980 fis, clone UTERU2014464, highly similar to ACID CERAMIDASE	5	101,103,303_2,403,505	70.43	ESLDVYELDAK	1280.61
IPI00008787	Tax_Id=9606 Gene_Symbol=NAGLU Alpha-N-acetylglucosaminidase	5	106,203,303_2,304,405	42.76	VLDQMR	760.39
IPI00947490	Tax_Id=9606 Gene_Symbol=MGAM Maltase-glucoamylase	5	106,204,305,405_1,601	65.06	YPNDGDIVWGK	1262.59
IPI00384938	Tax_Id=9606 Gene_Symbol=LOC100294459;IGHV4-31;LOC100290320;IGHG1 Putative uncharacterized protein DKFZp686N02209	5	102,203,402,405_1,405_2	37.21	DELTK	604.307
IPI00025476	Tax_Id=9606 Gene_Symbol=AMY1A;AMY1C;AMY1B;AMY2A Pancreatic alpha-amylase	5	103,203,305,604,604_2	49.41	IAEYMNHLIDIGVAGFR	1917.98
IPI00003919	Tax_Id=9606 Gene_Symbol=QPCT Glutaminyl-peptide cyclotransferase	5	101,103,104,106,203	31.99	DHSLEGR	812.378
IPI00025476	Tax_Id=9606 Gene_Symbol=AMY1A;AMY1C;AMY1B;AMY2A Pancreatic alpha-amylase	5	103,203,305,604,604_2	35.26	TSIVHLFEWR	1286.68
IPI00332887	Tax_Id=9606 Gene_Symbol=SIRPA signal-regulatory protein alpha precursor	5	303,303_1,305,604,604_1	55.33	KGSPDDVEFK	1120.54
IPI00009865	Tax_Id=9606 Gene_Symbol=KRT10 Keratin, type I cytoskeletal 10	5	201,405_qest,505,602,604	50.76	YENEVALR	992.493
IPI00291867	Tax_Id=9606 Gene_Symbol=CFI Complement factor I	5	101,103,104,303_2,604_2	57.98	AQLGDLPWQVAIK	1437.8
IPI00009865	Tax_Id=9606 Gene_Symbol=KRT10 Keratin, type I cytoskeletal 10	5	302,501,602,603,604_1	63.16	SLLEGEGSSGGGGR	1261.59
IPI00007221	Tax_Id=9606 Gene_Symbol=SERPINA5 Plasma serine protease inhibitor	5	402,404,604,604_1,604_2	43.33	DSAGAMK	694.296
IPI00656113	Tax_Id=9606 Gene_Symbol=SIRPA Signal-regulatory protein alpha	5	306,405_1,405_2,501,601	61.90	VPPTLEVTQQPVR	1462.81
IPI00647861	Tax_Id=9606 Gene_Symbol=ANGPTL2 Angiopoietin-like 2, isoform CRA_c	5	104,303_2,401,505,604_1	64.59	LDGSVNFFR	1053.52
IPI00032220	Tax_Id=9606 Gene_Symbol=AGT Angiotensinogen	5	104,106,301,304,306	88.31	ALQDQLVLVAAK	1267.75
IPI00925377	Tax_Id=9606 Gene_Symbol=- cDNA FLJ52440, highly similar to Lysosomal acid phosphatase	5	101,102,103,104,303_2	35.25	QEVYVR	792.413
IPI00896413	Tax_Id=9606 Gene_Symbol=ITIH4 100 kDa protein	5	104,301,302,405_qest,602	74.03	VQGNDHSATR	1083.51
IPI00328243	Tax_Id=9606 Gene_Symbol=PLD3 Phospholipase D3	5	101,102,103,104,106	64.40	AFLLSLAALR	1073.66
IPI00216914	Tax_Id=9606 Gene_Symbol=VMO1 Vitelline membrane outer layer protein 1 homolog	5	101,305,405,405_1,405_2	48.68	VEPPQGIPGDDTALNGIR	1847.94
IPI00023728	Tax_Id=9606 Gene_Symbol=GGH Gamma-glutamyl hydrolase	5	101,102,103,104,303_2	59.05	IEFISTMEGYK	1316.63
IPI00023728	Tax_Id=9606 Gene_Symbol=GGH Gamma-glutamyl hydrolase	5	101,102,103,104,106	62.86	NLDGISHAPNAVK	1334.69
IPI00010949	Tax_Id=9606 Gene_Symbol=SIAE Isoform 1 of Sialate O-acetylesterase	5	101,103,104,106,305	62.20	ELSNTAAYQSVR	1337.66
IPI00883772	Tax_Id=9606 Gene_Symbol=GAA acid alpha-glucosidase preproprotein	5	101,102,106,201,303_2	87.34	GELFWDDGESLEVLER	1892.88
IPI00160130	Tax_Id=9606 Gene_Symbol=CUBN Cubilin	5	102,103,104,106,305	42.07	DGPLYQDPLLGK	1314.68
IPI00014375	Tax_Id=9606 Gene_Symbol=ENPEP Glutamyl aminopeptidase	5	104,106,204,304,306	60.84	EYGALSNMPVAK	1278.63
IPI00022895	Tax_Id=9606 Gene_Symbol=A1BG Alpha-1B-glycoprotein	5	103,104,303_1,305,306	68.46	SLPAPWLSMAPVSWITPGLK	2150.16
IPI00293539	Tax_Id=9606 Gene_Symbol=CDH11 Isoform 2 of Cadherin-11	5	106,204,304,601,606	62.23	DPDAANSPIR	1054.5
IPI00019359	Tax_Id=9606 Gene_Symbol=KRT9 Keratin, type I cytoskeletal 9	5	206,405_qest,505,602,604	59.46	FSSSGGGGGGGR	981.426
IPI00807428	Tax_Id=9606 Gene_Symbol=- Putative uncharacterized protein	5	301,303_1,304,305,306	46.90	FSGSILGNK	921.492
IPI00027482	Tax_Id=9606 Gene_Symbol=SERPINA6 Corticosteroid-binding globulin	5	204,301,304,305,306	28.18	QINSYVK	850.455
IPI00022255	Tax_Id=9606 Gene_Symbol=OLFM4 Olfactomedin-4	5	206,405_qest,604,604_1,604_2	41.89	DYSPQHPNK	1084.49
IPI00019359	Tax_Id=9606 Gene_Symbol=KRT9 Keratin, type I cytoskeletal 9	5	206,602,604,604_1,604_2	32.32	TLNDMR	748.354
IPI00022255	Tax_Id=9606 Gene_Symbol=OLFM4 Olfactomedin-4	5	405_qest,505,604,604_1,604_2	64.21	GFSYLYGAWGR	1275.6
IPI00013945	Tax_Id=9606 Gene_Symbol=UMOD Isoform 1 of Uromodulin	4	104,301,304,604_2	28.26	DLNIK	601.344
IPI00013945	Tax_Id=9606 Gene_Symbol=UMOD Isoform 1 of Uromodulin	4	104,201,304,604_2	38.13	YFIIQDR	953.497
IPI00013945	Tax_Id=9606 Gene_Symbol=UMOD Isoform 1 of Uromodulin	4	104,201,301,304	37.26	VLNLGPITR	981.597
IPI00216550	Tax_Id=9606 Gene_Symbol=CD55 Isoform 1 of Complement decay-accelerating factor	4	103,204,604,606	41.66	LNSASLK	731.418
IPI00292069	Tax_Id=9606 Gene_Symbol=CD55 Isoform 2 of Complement decay-accelerating factor	4	303_1,304,405,504	29.71	LNSASLK	731.418
IPI00216550	Tax_Id=9606 Gene_Symbol=CD55 Isoform 1 of Complement decay-accelerating factor	4	103,204,604,606	34.56	REPSLSPK	912.503
IPI00292069	Tax_Id=9606 Gene_Symbol=CD55 Isoform 2 of Complement decay-accelerating factor	4	303_1,304,405,504	36.74	REPSLSPK	912.503
IPI00216550	Tax_Id=9606 Gene_Symbol=CD55 Isoform 1 of Complement decay-accelerating factor	4	103,204,604,606	59.67	TSFPEDTVITYK	1399.69
IPI00292069	Tax_Id=9606 Gene_Symbol=CD55 Isoform 2 of Complement decay-accelerating factor	4	303_1,304,405,504	47.42	TSFPEDTVITYK	1399.69
IPI00021439	Tax_Id=9606 Gene_Symbol=ACTB Actin, cytoplasmic 1	4	101,301,303,405_qest	76.08	AGFAGDDAPR	975.441
IPI00021440	Tax_Id=9606 Gene_Symbol=ACTG1 Actin, cytoplasmic 2	4	204,303_2,305,604_2	79.53	AGFAGDDAPR	975.441
IPI00656113	Tax_Id=9606 Gene_Symbol=SIRPA Signal-regulatory protein alpha	4	106,304,306,405_1	27.33	ELIYNQK	906.481
IPI00848309	Tax_Id=9606 Gene_Symbol=SIRPA Isoform 2 of Tyrosine-protein phosphatase non-receptor type substrate 1	4	203,206,302,404	64.68	SGAGTELSVR	975.499
IPI00940707	Tax_Id=9606 Gene_Symbol=LAIR1 31 kDa protein	4	303_1,504,601,603	55.10	GPVGVQTFR	959.519
IPI00945229	Tax_Id=9606 Gene_Symbol=MGAM 312 kDa protein	4	101,203,401,404	52.80	FAGFPALINR	1104.61
IPI00945229	Tax_Id=9606 Gene_Symbol=MGAM 312 kDa protein	4	101,203,401,404	36.29	AYVAFPDFFR	1231.6
IPI00298388	Tax_Id=9606 Gene_Symbol=PIK3IP1 Isoform 1 of Phosphoinositide-3-kinase-interacting protein 1	4	206,405,504,604	44.83	EDQTSPAPGLR	1169.57
IPI00009950	Tax_Id=9606 Gene_Symbol=LMAN2 Vesicular integral-membrane protein VIP36	4	304,306,405_1,604_1	26.53	LTPDER	729.366
IPI00009950	Tax_Id=9606 Gene_Symbol=LMAN2 Vesicular integral-membrane protein VIP36	4	203,301,303,303_1	34.60	LVPGPVFGSK	999.575
IPI00423462	Tax_Id=9606 Gene_Symbol=IGHA1 Putative uncharacterized protein DKFZp686K18196 (Fragment)	4	204,303_2,402,603	36.50	VAAEDWK	817.397
IPI00423462	Tax_Id=9606 Gene_Symbol=IGHA1 Putative uncharacterized protein DKFZp686K18196 (Fragment)	4	204,303_2,402,603	36.43	TPLTATLSK	930.539
IPI00423462	Tax_Id=9606 Gene_Symbol=IGHA1 Putative uncharacterized protein DKFZp686K18196 (Fragment)	4	204,303_2,402,603	62.77	WLQGSQELPR	1212.63
IPI00423462	Tax_Id=9606 Gene_Symbol=IGHA1 Putative uncharacterized protein DKFZp686K18196 (Fragment)	4	204,303_2,402,603	74.84	DASGVTFTWTPSSGK	1539.72
IPI00795830	Tax_Id=9606 Gene_Symbol=AHSG 29 kDa protein	4	405,405_2,604_1,604_2	33.23	FSVVYAK	812.443
IPI00909283	Tax_Id=9606 Gene_Symbol=CDH11 cDNA FLJ58514, highly similar to Cadherin-11	4	301,405,405_qest,604_2	49.03	DNTAGVYAR	965.457
IPI00299158	Tax_Id=9606 Gene_Symbol=PVR Isoform Alpha of Poliovirus receptor	4	403,405,604,606	44.25	LGAELR	657.381
IPI00017601	Tax_Id=9606 Gene_Symbol=CP Ceruloplasmin	4	101,104,303_1,306	69.09	VNKDDEEFIESNK	1565.72
IPI00909135	Tax_Id=9606 Gene_Symbol=MXRA8 cDNA FLJ52846, highly similar to Homo sapiens matrix-remodelling associated 8 (MXRA8), mRNA	4	403,405_1,405_2,604_1	38.43	GDFSLR	693.345
IPI00550854	Tax_Id=9606 Gene_Symbol=MXRA8 Isoform 1 of Matrix-remodeling-associated protein 8	4	106,306,501,606	76.03	LLDLYASGER	1135.59
IPI00293088	Tax_Id=9606 Gene_Symbol=GAA Lysosomal alpha-glucosidase	4	405,405_1,603,606	71.93	NHNSLLSLPQEPYSFSEPAQQAMR	2743.3
IPI00896413	Tax_Id=9606 Gene_Symbol=ITIH4 100 kDa protein	4	104,301,303_2,405_qest	32.09	VMNMK	621.298
IPI00896419	Tax_Id=9606 Gene_Symbol=ITIH4 Isoform 1 of Inter-alpha-trypsin inhibitor heavy chain H4	4	303_1,304,306,606	32.23	VMNMK	621.298
IPI00218192	Tax_Id=9606 Gene_Symbol=ITIH4 Isoform 2 of Inter-alpha-trypsin inhibitor heavy chain H4	4	203,204,206,603	44.17	NPLVWVHASPEHVVVTR	1939.04
IPI00896419	Tax_Id=9606 Gene_Symbol=ITIH4 Isoform 1 of Inter-alpha-trypsin inhibitor heavy chain H4	4	303_1,306,405,606	53.33	NPLVWVHASPEHVVVTR	1939.04
IPI00008239	Tax_Id=9606 Gene_Symbol=GPRC5B cDNA FLJ55176, highly similar to G-protein coupled receptor family C group 5 member B	4	102,604,604_2,606	53.16	ETAFEEDVQLPR	1432.68
IPI00927683	Tax_Id=9606 Gene_Symbol=BTD cDNA FLJ51892, highly similar to Biotinidase	4	206,306,604_1,604_2	96.99	LSSGLVTAALYGR	1306.72
IPI00927683	Tax_Id=9606 Gene_Symbol=BTD cDNA FLJ51892, highly similar to Biotinidase	4	306,405_1,604_1,604_2	89.58	TSIYPFLDFMPSPQVVR	1996.01
IPI00827555	Tax_Id=9606 Gene_Symbol=CD44 Isoform 9 of CD44 antigen	4	101,306,503,504	42.84	FAGVFHVEK	1032.54
IPI00827893	Tax_Id=9606 Gene_Symbol=CD44 Isoform 11 of CD44 antigen	4	202,404,405_1,604_2	41.68	FAGVFHVEK	1032.54
IPI00009030	Tax_Id=9606 Gene_Symbol=LAMP2 Isoform LAMP-2A of Lysosome-associated membrane glycoprotein 2	4	102,601,604,604_2	58.26	IPLNDLFR	986.555
IPI00940918	Tax_Id=9606 Gene_Symbol=- 52 kDa protein	4	102,501,505,604_2	62.49	YAATSQVLLPSK	1276.7
IPI00744889	Tax_Id=9606 Gene_Symbol=CDH1 E-cadherin	4	103,305,401,601	108.84	DTANWLEINPDTGAISTR	1972.95
IPI00827555	Tax_Id=9606 Gene_Symbol=CD44 Isoform 9 of CD44 antigen	4	101,306,503,504	79.50	YGFIEGHVVIPR	1385.75
IPI00827893	Tax_Id=9606 Gene_Symbol=CD44 Isoform 11 of CD44 antigen	4	202,404,405_1,604_2	100.04	YGFIEGHVVIPR	1385.75
IPI00879347	Tax_Id=9606 Gene_Symbol=CDH13 Cadherin 13 soluble isoform 1	4	301,405_qest,501,606	91.20	VNSDGGLVALR	1099.6
IPI00879347	Tax_Id=9606 Gene_Symbol=CDH13 Cadherin 13 soluble isoform 1	4	301,405_qest,501,606	61.17	DIQGSLQDIFK	1262.65
IPI00022431	Tax_Id=9606 Gene_Symbol=AHSG cDNA FLJ55606, highly similar to Alpha-2-HS-glycoprotein	4	103,203,301,303_1	26.40	AHYDLR	773.382
IPI00022431	Tax_Id=9606 Gene_Symbol=AHSG cDNA FLJ55606, highly similar to Alpha-2-HS-glycoprotein	4	103,203,303_1,303_2	72.45	HTFMGVVSLGSPSGEVSHPR	2080.02
IPI00719452	Tax_Id=9606 Gene_Symbol=IGLV2-14;IGLV1-44;IGLC2;IGLC1;IGL@;IGLV3-21;IGLV2-11;LOC100290557;IGLV1-40;LOC100290481;LOC100293277;IGLC3;LOC100293440 IGL@ protein	4	102,202,306,601	47.00	LTVLSQPK	884.533
IPI00887169	Tax_Id=9606 Gene_Symbol=IGLV2-14;IGLV1-44;IGLC2;IGLC1;IGL@;IGLV3-21;IGLV2-11;LOC100290557;IGLV1-40;LOC100290481;LOC100293277;IGLC3;LOC100293440 Putative uncharacterized protein	4	301,505,602,604_1	70.93	AGVETTTPSK	989.503
IPI00744476	Tax_Id=9606 Gene_Symbol=IGLV2-14;IGLV1-44;IGLC2;IGLC1;IGL@;IGLV3-21;IGLV2-11;LOC100290557;IGLV1-40;LOC100290481;LOC100293277;IGLC3;LOC100293440 IGL@ protein	4	302,401,501,503	70.96	AGVETTTPSK	989.503
IPI00887169	Tax_Id=9606 Gene_Symbol=IGLV2-14;IGLV1-44;IGLC2;IGLC1;IGL@;IGLV3-21;IGLV2-11;LOC100290557;IGLV1-40;LOC100290481;LOC100293277;IGLC3;LOC100293440 Putative uncharacterized protein	4	301,505,602,604_1	82.91	YAASSYLSLTPEQWK	1742.85
IPI00887169	Tax_Id=9606 Gene_Symbol=IGLV2-14;IGLV1-44;IGLC2;IGLC1;IGL@;IGLV3-21;IGLV2-11;LOC100290557;IGLV1-40;LOC100290481;LOC100293277;IGLC3;LOC100293440 Putative uncharacterized protein	4	301,505,602,604_1	61.71	AAPSVTLFPPSSEELQANK	1985.01
IPI00872573	Tax_Id=9606 Gene_Symbol=C1RL 48 kDa protein	4	405_qest,505,604,604_1	39.23	LPVAPR	651.407
IPI00795055	Tax_Id=9606 Gene_Symbol=C1RL cDNA FLJ14022 fis, clone HEMBA1003538, weakly similar to COMPLEMENT C1R COMPONENT	4	101,106,601,602	54.03	GSEAINAPGDNPAK	1339.64
IPI00879931	Tax_Id=9606 Gene_Symbol=SERPING1 cDNA FLJ58826, highly similar to Plasma protease C1 inhibitor	4	206,405_1,503,602	39.48	FQPTLLTLPR	1184.69
IPI00514669	Tax_Id=9606 Gene_Symbol=SH3BGRL3 SH3 domain binding glutamic acid-rich protein like 3	4	103,204,301,305	96.09	IQYQLVDISQDNALR	1774.92
IPI00744476	Tax_Id=9606 Gene_Symbol=IGLV2-14;IGLV1-44;IGLC2;IGLC1;IGL@;IGLV3-21;IGLV2-11;LOC100290557;IGLV1-40;LOC100290481;LOC100293277;IGLC3;LOC100293440 IGL@ protein	4	202,302,503,603	35.63	LTVLGQPK	854.523
IPI00555656	Tax_Id=9606 Gene_Symbol=NAGLU Huntingtin interacting protein-1-related (Fragment)	4	303_1,604,604_1,604_2	48.85	SDVFEAWR	1008.47
IPI00555656	Tax_Id=9606 Gene_Symbol=NAGLU Huntingtin interacting protein-1-related (Fragment)	4	303_1,604,604_1,604_2	69.89	LLLTSAPSLATSPAFR	1643.92
IPI00947307	Tax_Id=9606 Gene_Symbol=CP cDNA FLJ58075, highly similar to Ceruloplasmin	4	301,304,305,604_2	38.19	GEFYIGSK	899.439
IPI00027745	Tax_Id=9606 Gene_Symbol=GUSB Isoform Long of Beta-glucuronidase	4	101,106,404,604	39.54	GFDWPLLVK	1073.59
IPI00219516	Tax_Id=9606 Gene_Symbol=GUSB Isoform Short of Beta-glucuronidase	4	103,305,405_1,604_1	39.94	GFDWPLLVK	1073.59
IPI00550991	Tax_Id=9606 Gene_Symbol=SERPINA3 cDNA FLJ35730 fis, clone TESTI2003131, highly similar to ALPHA-1-ANTICHYMOTRYPSIN	4	301,302,303_1,603	110.48	LYGSEAFATDFQDSAAAK	1890.86
IPI00016915	Tax_Id=9606 Gene_Symbol=IGFBP7 Insulin-like growth factor-binding protein 7	4	101,103,405_2,604	28.12	TELLPGDR	899.471
IPI00022463	Tax_Id=9606 Gene_Symbol=TF Serotransferrin	4	101,204,306,603	26.38	NPDPWAK	826.397
IPI00027843	Tax_Id=9606 Gene_Symbol=PROZ Isoform 1 of Vitamin K-dependent protein Z	4	103,204,603,606	50.59	SSVAAMHWMDGSVVTR	1732.8
IPI00162735	Tax_Id=9606 Gene_Symbol=ATRN Isoform 2 of Attractin	4	101,102,103,302	34.29	YQGNPLR	846.435
IPI00022417	Tax_Id=9606 Gene_Symbol=LRG1 Leucine-rich alpha-2-glycoprotein	4	204,303_1,305,306	44.70	DLLLPQPDLR	1178.67
IPI00941287	Tax_Id=9606 Gene_Symbol=DSC2 cDNA FLJ55716, highly similar to Desmocollin-2	4	204,303_1,304,306	55.21	GPGVDQEPR	953.457
IPI00022426	Tax_Id=9606 Gene_Symbol=AMBP Protein AMBP	4	103,303,504,604_2	25.33	FYSEK	672.312
IPI00003102	Tax_Id=9606 Gene_Symbol=CNTFR Ciliary neurotrophic factor receptor alpha	4	203,303_2,601,603	40.87	EYIIQVAAK	1033.58
IPI00103871	Tax_Id=9606 Gene_Symbol=ROBO4 Isoform 1 of Roundabout homolog 4	4	202,304,305,604	34.50	EDFQIQPR	1031.5
IPI00012102	Tax_Id=9606 Gene_Symbol=GNS N-acetylglucosamine-6-sulfatase	4	103,104,304,405_1	36.46	VPLLVR	695.469
IPI00790490	Tax_Id=9606 Gene_Symbol=GPRC5C Putative uncharacterized protein GPRC5C	4	104,203,204,604_1	28.79	GVGYETILK	978.539
IPI00004901	Tax_Id=9606 Gene_Symbol=GPRC5C cDNA FLJ20242 fis, clone COLF6369	4	405,405_1,505,601	31.33	GVGYETILK	978.539
IPI00790490	Tax_Id=9606 Gene_Symbol=GPRC5C Putative uncharacterized protein GPRC5C	4	104,203,204,405_2	47.80	AFSMDEPVAAK	1164.55
IPI00099883	Tax_Id=9606 Gene_Symbol=GPRC5C Isoform 1 of G-protein coupled receptor family C group 5 member C	4	103,305,402,501	50.18	AFSMDEPVAAK	1164.55
IPI00790490	Tax_Id=9606 Gene_Symbol=GPRC5C Putative uncharacterized protein GPRC5C	4	104,204,405_2,604_1	117.74	VPSEGAYDIILPR	1428.76
IPI00099883	Tax_Id=9606 Gene_Symbol=GPRC5C Isoform 1 of G-protein coupled receptor family C group 5 member C	4	103,305,501,604	83.50	VPSEGAYDIILPR	1428.76
IPI00939512	Tax_Id=9606 Gene_Symbol=AMY1A;AMY1C;AMY1B;AMY2A 58 kDa protein	4	101,104,303_1,603	40.12	LGTVIR	657.417
IPI00939512	Tax_Id=9606 Gene_Symbol=AMY1A;AMY1C;AMY1B;AMY2A 58 kDa protein	4	104,303_1,306,603	35.11	YQPVSYK	883.444
IPI00940707	Tax_Id=9606 Gene_Symbol=LAIR1 31 kDa protein	4	303_1,504,601,603	73.10	IDSVSEGNAGPYR	1363.64
IPI00006601	Tax_Id=9606 Gene_Symbol=CHGB Secretogranin-1	4	103,104,405_1,606	41.23	SSQGGSLPSEEK	1204.56
IPI00006601	Tax_Id=9606 Gene_Symbol=CHGB Secretogranin-1	4	103,104,405_1,606	73.13	GEAGAPGEEDIQGPTK	1554.72
IPI00909126	Tax_Id=9606 Gene_Symbol=- cDNA FLJ60006, highly similar to Pepsin A	4	204,404,405_2,604_2	38.22	HNLNPAR	820.43
IPI00942240	Tax_Id=9606 Gene_Symbol=PGA3;PGA5;PGA4 37 kDa protein	4	303,501,601,603	43.40	HNLNPAR	820.43
IPI00741768	Tax_Id=9606 Gene_Symbol=LOC642103 similar to sucrase-isomaltase	4	103,104,303_2,405_2	38.82	LDVTYHK	874.455
IPI00741768	Tax_Id=9606 Gene_Symbol=LOC642103 similar to sucrase-isomaltase	4	104,303_2,405_2,603	45.45	GVEDDVFIK	1020.51
IPI00915344	Tax_Id=9606 Gene_Symbol=MADCAM1 mucosal vascular addressin cell adhesion molecule 1 isoform b precursor	4	403,603,604_2,606	110.00	GLDTSLGAVQSDTGR	1475.72
IPI00908496	Tax_Id=9606 Gene_Symbol=EFEMP1 cDNA FLJ53670, highly similar to EGF-containing fibulin-like extracellularmatrix protein 1	4	304,306,405_2,606	31.95	TSSVLR	661.376
IPI00218674	Tax_Id=9606 Gene_Symbol=CEL Isoform Short of Bile salt-activated lipase	4	204,303_2,304,405_1	43.35	LVSEFTITK	1036.58
IPI00013576	Tax_Id=9606 Gene_Symbol=BTN2A2 Isoform 1 of Butyrophilin subfamily 2 member A2	4	403,405_1,602,603	44.88	TEEQMEEYR	1213.49
IPI00215967	Tax_Id=9606 Gene_Symbol=BTN2A1 Isoform 1 of Butyrophilin subfamily 2 member A1	4	303_2,304,501,604_1	44.67	TEEQMEEYR	1213.49
IPI00293088	Tax_Id=9606 Gene_Symbol=GAA Lysosomal alpha-glucosidase	4	203,405,601,606	35.77	DILTLR	729.438
IPI00414694	Tax_Id=9606 Gene_Symbol=COL18A1 Isoform 3 of Collagen alpha-1(XVIII) chain	4	203,206,303_2,604_1	52.34	EETGAALKPR	1070.57
IPI00021000	Tax_Id=9606 Gene_Symbol=SPP1 Isoform A of Osteopontin	4	302,303,503,601	53.48	ANDESNEHSDVIDSQELSK	2115.92
IPI00642017	Tax_Id=9606 Gene_Symbol=LOC100126583;IGHA2 Putative uncharacterized protein DKFZp686C02218 (Fragment)	4	103,303_1,303_2,604	54.24	DASGATFTWTPSSGK	1511.69
IPI00785067	Tax_Id=9606 Gene_Symbol=LOC100126583;IGHA2 IGH@ protein	4	203,204,304,604_1	60.04	DASGATFTWTPSSGK	1511.69
IPI00784830	Tax_Id=9606 Gene_Symbol=LOC100126583;IGHA2 cDNA FLJ41981 fis, clone SMINT2011888, highly similar to Protein Tro alpha1 H,myeloma	4	101,106,301,501	60.33	DASGATFTWTPSSGK	1511.69
IPI00299724	Tax_Id=9606 Gene_Symbol=SIRPB1 Isoform 1 of Signal-regulatory protein beta-1	4	204,303_1,306,601	60.08	TETASTLIENK	1205.61
IPI00911093	Tax_Id=9606 Gene_Symbol=PROC cDNA FLJ51034, highly similar to Vitamin K-dependent protein C	4	101,104,204,305	34.37	AHQVLR	722.419
IPI00000073	Tax_Id=9606 Gene_Symbol=EGF Pro-epidermal growth factor	4	101,103,104,606	33.24	GIAVHPMAK	938.501
IPI00942625	Tax_Id=9606 Gene_Symbol=PIK3IP1 HGFL protein isoform 2	4	103,303_1,404,405_2	69.93	SEAAAVQPVIGISQR	1524.83
IPI00099239	Tax_Id=9606 Gene_Symbol=CD84 Isoform 1 of SLAM family member 5	4	305,405,405_1,601	50.42	TSVAYVTPGDSETAPVVTVTHR	2286.15
IPI00921849	Tax_Id=9606 Gene_Symbol=- cDNA FLJ57046, highly similar to Lysosomal alpha-glucosidase	4	204,405_1,405_2,604_2	29.56	RYEVPLETPR	1258.67
IPI00418144	Tax_Id=9606 Gene_Symbol=ROBO4 Isoform 2 of Roundabout homolog 4	4	102,103,303_2,606	48.01	LGTAVSR	702.402
IPI00179778	Tax_Id=9606 Gene_Symbol=ROBO4 Putative uncharacterized protein ROBO4	4	206,403,603,604_2	51.29	LGTAVSR	702.402
IPI00641737	Tax_Id=9606 Gene_Symbol=HP Haptoglobin	4	304,306,405_qest,504	46.32	VGYVSGWGR	979.488
IPI00641737	Tax_Id=9606 Gene_Symbol=HP Haptoglobin	4	304,306,405_qest,504	70.65	VTSIQDWVQK	1202.63
IPI00939512	Tax_Id=9606 Gene_Symbol=AMY1A;AMY1C;AMY1B;AMY2A 58 kDa protein	4	101,104,303_1,603	59.27	NWGEGWGFVPSDR	1505.67
IPI00010858	Tax_Id=9606 Gene_Symbol=KLK3 Prostate-specific antigen	4	101,305,604,604_1	47.57	FLRPGDDSSHDLMLLR	1870.94
IPI00215967	Tax_Id=9606 Gene_Symbol=BTN2A1 Isoform 1 of Butyrophilin subfamily 2 member A1	4	304,305,501,604_1	53.86	SQFSPAVFVYK	1271.66
IPI00829813	Tax_Id=9606 Gene_Symbol=PIK3IP1 Isoform 2 of Phosphoinositide-3-kinase-interacting protein 1	4	305,405_1,501,604_1	36.59	NPDEDPR	841.357
IPI00646773	Tax_Id=9606 Gene_Symbol=GSN Isoform 2 of Gelsolin	4	104,106,305,604_1	35.62	MDAHPPR	822.381
IPI00514669	Tax_Id=9606 Gene_Symbol=SH3BGRL3 SH3 domain binding glutamic acid-rich protein like 3	4	103,301,305,603	29.04	ALAGNPK	669.381
IPI00009030	Tax_Id=9606 Gene_Symbol=LAMP2 Isoform LAMP-2A of Lysosome-associated membrane glycoprotein 2	4	102,601,604,604_2	76.00	GILTVDELLAIR	1311.78
IPI00396434	Tax_Id=9606 Gene_Symbol=ACPP Isoform 1 of Prostatic acid phosphatase	4	101,604,604_1,604_2	27.21	SEEFQK	766.35
IPI00289983	Tax_Id=9606 Gene_Symbol=ACPP Isoform 2 of Prostatic acid phosphatase	4	303_1,305,405_qest,603	72.23	LQGGVLVNEILNHMK	1663.91
IPI00018236	Tax_Id=9606 Gene_Symbol=GM2A Ganglioside GM2 activator	4	101,103,104,106	76.44	SEFVVPDLELPSWLTTGNYR	2322.15
IPI00418144	Tax_Id=9606 Gene_Symbol=ROBO4 Isoform 2 of Roundabout homolog 4	4	102,103,104,306	107.74	VSIQEPQDYTEPVELLAVR	2185.13
IPI00022810	Tax_Id=9606 Gene_Symbol=CTSC Dipeptidyl-peptidase 1	4	102,106,303_2,405_2	55.88	NVHGINFVSPVR	1337.72
IPI00939512	Tax_Id=9606 Gene_Symbol=AMY1A;AMY1C;AMY1B;AMY2A 58 kDa protein	4	101,104,303_1,603	29.27	AILDK	558.338
IPI00896413	Tax_Id=9606 Gene_Symbol=ITIH4 100 kDa protein	4	104,301,303_2,405_1	26.51	MTMDK	624.261
IPI00909135	Tax_Id=9606 Gene_Symbol=MXRA8 cDNA FLJ52846, highly similar to Homo sapiens matrix-remodelling associated 8 (MXRA8), mRNA	4	401,405,604,604_1	38.92	EVLAVAR	756.449
IPI00550854	Tax_Id=9606 Gene_Symbol=MXRA8 Isoform 1 of Matrix-remodeling-associated protein 8	4	103,306,402,501	43.96	AYGPLFLR	935.523
IPI00153049	Tax_Id=9606 Gene_Symbol=MXRA8 Isoform 2 of Matrix-remodeling-associated protein 8	4	101,303_2,503,604_2	45.81	AYGPLFLR	935.523
IPI00550854	Tax_Id=9606 Gene_Symbol=MXRA8 Isoform 1 of Matrix-remodeling-associated protein 8	4	106,402,501,606	50.72	LLDLYSAGEQR	1263.65
IPI00008239	Tax_Id=9606 Gene_Symbol=GPRC5B cDNA FLJ55176, highly similar to G-protein coupled receptor family C group 5 member B	4	102,604,604_2,606	25.97	RPSAPFR	829.456
IPI00032293	Tax_Id=9606 Gene_Symbol=CST3 Cystatin-C	4	101,103,104,106	84.72	ASNDMYHSR	1095.44
IPI00939169	Tax_Id=9606 Gene_Symbol=ATRN Isoform 3 of Attractin	4	104,303_1,402,404	41.84	LADDLYR	864.434
IPI00162735	Tax_Id=9606 Gene_Symbol=ATRN Isoform 2 of Attractin	4	101,102,103,302	46.27	SVNNVVVR	885.503
IPI00179778	Tax_Id=9606 Gene_Symbol=ROBO4 Putative uncharacterized protein ROBO4	4	206,501,603,604_2	77.09	VSGPAAPAQSYTALFR	1634.84
IPI00024292	Tax_Id=9606 Gene_Symbol=LRP2 Low-density lipoprotein receptor-related protein 2	4	204,303_2,403,405	26.09	DNINWLR	929.472
IPI00103871	Tax_Id=9606 Gene_Symbol=ROBO4 Isoform 1 of Roundabout homolog 4	4	404,405,405_2,505	53.11	HTVSGGSLLMAR	1227.64
IPI00218413	Tax_Id=9606 Gene_Symbol=BTD Biotinidase	4	204,301,303_1,505	39.00	SHLIIAQVAK	1078.65
IPI00009865	Tax_Id=9606 Gene_Symbol=KRT10 Keratin, type I cytoskeletal 10	4	306,405_qest,604,604_1	31.04	TIDDLK	703.375
IPI00939169	Tax_Id=9606 Gene_Symbol=ATRN Isoform 3 of Attractin	4	303_1,306,404,604_2	47.78	IMQSSQSMSK	1125.52
IPI00940485	Tax_Id=9606 Gene_Symbol=ATRN 141 kDa protein	4	202,206,405,603	44.74	IMQSSQSMSK	1125.52
IPI00555812	Tax_Id=9606 Gene_Symbol=GC Vitamin D-binding protein	4	104,106,505,604	80.03	VPTADLEDVLPLAEDITNILSK	2365.26
IPI00742696	Tax_Id=9606 Gene_Symbol=GC vitamin D-binding protein precursor	4	101,103,305,306	86.89	VPTADLEDVLPLAEDITNILSK	2365.26
IPI00001662	Tax_Id=9606 Gene_Symbol=OPCML OPCML protein	4	305,604,604_1,604_2	51.89	STILYAGNDK	1080.55
IPI00012269	Tax_Id=9606 Gene_Symbol=MMRN1 Isoform 1 of Multimerin-1	4	204,206,303_1,305	31.14	AEGVVK	601.344
IPI00021440	Tax_Id=9606 Gene_Symbol=ACTG1 Actin, cytoplasmic 2	4	204,303_2,305,604_2	70.79	DSYVGDEAQSK	1197.51
IPI00293088	Tax_Id=9606 Gene_Symbol=GAA Lysosomal alpha-glucosidase	4	603,604_1,604_2,606	25.54	RDFTFNK	926.461
IPI00021439	Tax_Id=9606 Gene_Symbol=ACTB Actin, cytoplasmic 1	4	101,301,303,405_qest	46.87	GYSFTTTAER	1131.52
IPI00021440	Tax_Id=9606 Gene_Symbol=ACTG1 Actin, cytoplasmic 2	4	204,303_2,305,604_2	48.23	GYSFTTTAER	1131.52
IPI00894365	Tax_Id=9606 Gene_Symbol=ACTB;ACTG1 cDNA FLJ52842, highly similar to Actin, cytoplasmic 1	4	206,304,503,604_1	47.61	GYSFTTTAER	1131.52
IPI00414694	Tax_Id=9606 Gene_Symbol=COL18A1 Isoform 3 of Collagen alpha-1(XVIII) chain	4	203,206,303_2,604_1	50.59	FQGVIAELK	1003.57
IPI00555812	Tax_Id=9606 Gene_Symbol=GC Vitamin D-binding protein	4	104,106,505,606	37.79	ELSSFIDK	937.476
IPI00795307	Tax_Id=9606 Gene_Symbol=HEG1 Isoform 2 of Protein HEG homolog 1	4	104,303_2,505,603	74.80	SGTASEMGTER	1124.48
IPI00844511	Tax_Id=9606 Gene_Symbol=MAN1A1 Mannosyl-oligosaccharide 1,2-alpha-mannosidase IA	4	101,104,305,505	34.33	LGPEAFR	788.418
IPI00216318	Tax_Id=9606 Gene_Symbol=YWHAB Isoform Long of 14-3-3 protein beta/alpha	4	101,103,104,305	49.15	DSTLIMQLLR	1188.65
IPI00465248	Tax_Id=9606 Gene_Symbol=ENO1 Isoform alpha-enolase of Alpha-enolase	4	101,103,104,604	36.47	KLNVTEQEK	1087.59
IPI00328243	Tax_Id=9606 Gene_Symbol=PLD3 Phospholipase D3	4	204,303_2,404,405	36.28	LFVVPADEAQAR	1314.69
IPI00298971	Tax_Id=9606 Gene_Symbol=VTN Vitronectin	4	101,305,604,604_1	76.88	DVWGIEGPIDAAFTR	1645.81
IPI00910975	Tax_Id=9606 Gene_Symbol=CD300LG cDNA FLJ52007, highly similar to Homo sapiens CD300 antigen like family member G (CD300LG), mRNA	4	104,204,405_1,601	42.34	TGAEAPPLPGTSQYGHER	1866.89
IPI00027745	Tax_Id=9606 Gene_Symbol=GUSB Isoform Long of Beta-glucuronidase	4	101,106,404,604	33.89	HEDADIR	854.388
IPI00741768	Tax_Id=9606 Gene_Symbol=LOC642103 similar to sucrase-isomaltase	4	102,104,303_2,603	64.96	YPNDGDIVWGK	1262.59
IPI00479116	Tax_Id=9606 Gene_Symbol=CPN2 Carboxypeptidase N subunit 2	4	106,203,604,604_1	45.03	LFQPLTHLK	1095.64
IPI00939512	Tax_Id=9606 Gene_Symbol=AMY1A;AMY1C;AMY1B;AMY2A 58 kDa protein	4	101,104,303_1,603	57.88	IAEYMNHLIDIGVAGFR	1917.98
IPI00004573	Tax_Id=9606 Gene_Symbol=PIGR Polymeric immunoglobulin receptor	4	101,104,501,601	44.20	AVADTR	631.329
IPI00656113	Tax_Id=9606 Gene_Symbol=SIRPA Signal-regulatory protein alpha	4	102,306,603,604_2	57.85	KGSPDDVEFK	1120.54
IPI00215894	Tax_Id=9606 Gene_Symbol=KNG1 Isoform LMW of Kininogen-1	4	101,102,103,501	58.52	IGEIKEETTSHLR	1511.79
IPI00220815	Tax_Id=9606 Gene_Symbol=EFEMP1 Isoform 4 of EGF-containing fibulin-like extracellular matrix protein 1	4	104,303_1,405_1,604_1	62.14	QTSPVSAMLVLVK	1371.78
IPI00908496	Tax_Id=9606 Gene_Symbol=EFEMP1 cDNA FLJ53670, highly similar to EGF-containing fibulin-like extracellularmatrix protein 1	4	106,304,405_2,606	65.59	QTSPVSAMLVLVK	1371.78
IPI00298971	Tax_Id=9606 Gene_Symbol=VTN Vitronectin	4	101,305,604,604_1	62.15	FEDGVLDPDYPR	1421.65
IPI00940046	Tax_Id=9606 Gene_Symbol=ASAH1 cDNA FLJ40980 fis, clone UTERU2014464, highly similar to ACID CERAMIDASE	4	101,103,106,303_2	28.99	NLLTK	587.364
IPI00022810	Tax_Id=9606 Gene_Symbol=CTSC Dipeptidyl-peptidase 1	4	102,106,303_2,405_2	36.49	VVVYLQK	847.517
IPI00099670	Tax_Id=9606 Gene_Symbol=CEL carboxyl ester lipase precursor	4	104,305,306,405	31.77	ALTLAYK	778.459
IPI00220327	Tax_Id=9606 Gene_Symbol=KRT1 Keratin, type II cytoskeletal 1	4	405_qest,602,604,604_2	62.73	NMQDMVEDYR	1299.52
IPI00552937	Tax_Id=9606 Gene_Symbol=NHLRC3 NHL repeat-containing protein 3	4	101,106,303_2,306	33.09	LDVGWPK	813.438
IPI00008787	Tax_Id=9606 Gene_Symbol=NAGLU Alpha-N-acetylglucosaminidase	4	104,106,203,306	50.72	YGVSHPDAGAAWR	1385.65
IPI00645018	Tax_Id=9606 Gene_Symbol=PLAU plasminogen activator, urokinase isoform 2	4	104,305,604,604_2	36.49	FEVENLILHK	1240.68
IPI00011229	Tax_Id=9606 Gene_Symbol=CTSD Cathepsin D	4	101,104,106,402	31.83	QPGITFIAAK	1044.6
IPI00645018	Tax_Id=9606 Gene_Symbol=PLAU plasminogen activator, urokinase isoform 2	4	104,305,604,604_2	60.41	LNSNTQGEMK	1120.52
IPI00022255	Tax_Id=9606 Gene_Symbol=OLFM4 Olfactomedin-4	4	405_qest,604,604_1,604_2	38.81	LVIQLK	712.485
IPI00514669	Tax_Id=9606 Gene_Symbol=SH3BGRL3 SH3 domain binding glutamic acid-rich protein like 3	4	103,204,301,601	47.56	SQQSEVTR	933.452
IPI00296777	Tax_Id=9606 Gene_Symbol=SPARCL1 SPARC-like protein 1	4	103,104,304,306	27.23	EDMSEPQEK	1091.44
IPI00386879	Tax_Id=9606 Gene_Symbol=IGHA1 cDNA FLJ14473 fis, clone MAMMA1001080, highly similar to Homo sapiens SNC73 protein (SNC73) mRNA	4	102,106,303_1,305	93.05	QEPSQGTTTFAVTSILR	1834.94
IPI00940046	Tax_Id=9606 Gene_Symbol=ASAH1 cDNA FLJ40980 fis, clone UTERU2014464, highly similar to ACID CERAMIDASE	4	101,103,106,405_2	49.26	DAMWIGFLTR	1208.6
IPI00552937	Tax_Id=9606 Gene_Symbol=NHLRC3 NHL repeat-containing protein 3	4	101,106,303_2,306	61.07	FNIPHSVTLDSAGR	1512.77
IPI00927883	Tax_Id=9606 Gene_Symbol=GUSB cDNA FLJ53268, highly similar to Beta-glucuronidase	4	104,304,306,505	33.70	ELDGLWSFR	1121.55
IPI00007664	Tax_Id=9606 Gene_Symbol=PGCP Plasma glutamate carboxypeptidase	4	304,306,403,405_2	54.81	GEESAVMLEPR	1216.58
IPI00219217	Tax_Id=9606 Gene_Symbol=LDHB L-lactate dehydrogenase B chain	4	101,203,305,505	50.15	MVVESAYEVIK	1266.65
IPI00221224	Tax_Id=9606 Gene_Symbol=ANPEP Aminopeptidase N	4	101,103,104,305	72.70	QYMPWEAALSSLSYFK	1919.91
IPI00024292	Tax_Id=9606 Gene_Symbol=LRP2 Low-density lipoprotein receptor-related protein 2	4	101,103,305,306	49.72	SGIAYILHLK	1113.65
IPI00009950	Tax_Id=9606 Gene_Symbol=LMAN2 Vesicular integral-membrane protein VIP36	4	101,102,103,303_2	86.18	LPTGYYFGASAGTGDLSDNHDIISMK	2729.26
IPI00300786	Tax_Id=9606 Gene_Symbol=AMY1A;AMY1C;AMY1B;AMY2A Alpha-amylase 1	4	101,104,106,303_1	75.37	LSGLLDLALGK	1098.66
IPI00160130	Tax_Id=9606 Gene_Symbol=CUBN Cubilin	4	101,102,104,402	38.64	SPFFPNVYPGER	1408.68
IPI00160130	Tax_Id=9606 Gene_Symbol=CUBN Cubilin	4	101,103,303_2,405_2	84.00	SPENPMQVSSTGNELAIR	1928.93
IPI00883772	Tax_Id=9606 Gene_Symbol=GAA acid alpha-glucosidase preproprotein	4	101,102,103,104	114.22	APSPLYSVEFSEEPFGVIVR	2222.13
IPI00014375	Tax_Id=9606 Gene_Symbol=ENPEP Glutamyl aminopeptidase	4	102,104,106,206	56.72	TQDVFTVIR	1077.58
IPI00884105	Tax_Id=9606 Gene_Symbol=LAMP1 Lysosome-associated membrane glycoprotein 1	4	102,201,402,405_2	35.10	ALQATVGNSYK	1150.6
IPI00027745	Tax_Id=9606 Gene_Symbol=GUSB Isoform Long of Beta-glucuronidase	4	102,106,404,405	32.79	SAAFLLR	776.454
IPI00658130	Tax_Id=9606 Gene_Symbol=IGLV2-14;IGLV1-44;IGLC2;IGLC1;IGL@;IGLV3-21;IGLV2-11;LOC100290557;IGLV1-40;LOC100290481;LOC100293277;IGLC3;LOC100293440 IGL@ protein	4	204,206,303_1,304	29.86	FSGSK	524.259
IPI00220327	Tax_Id=9606 Gene_Symbol=KRT1 Keratin, type II cytoskeletal 1	4	103,405_qest,601,602	65.12	WELLQQVDTSTR	1474.74
IPI00059476	Tax_Id=9606 Gene_Symbol=DPEP1 Dipeptidase 1	4	104,604,604_1,604_2	43.73	YPDLIAELLR	1201.67
IPI00943326	Tax_Id=9606 Gene_Symbol=HSPG2 Basement membrane-specific heparan sulfate proteoglycan core protein variant	4	104,305,603,606	55.93	ASYAQQPAESR	1206.56
IPI00909283	Tax_Id=9606 Gene_Symbol=CDH11 cDNA FLJ58514, highly similar to Cadherin-11	4	301,305,405,405_qest	56.63	DPDAANSPIR	1054.5
IPI00170635	Tax_Id=9606 Gene_Symbol=SECTM1 Secreted and transmembrane protein 1	4	305,505,604_1,604_2	114.29	DGWQLQVQGGVAQLVIK	1838.01
IPI00014375	Tax_Id=9606 Gene_Symbol=ENPEP Glutamyl aminopeptidase	4	204,206,304,306	37.08	ETNLLYDPK	1091.55
IPI00022429	Tax_Id=9606 Gene_Symbol=ORM1 Alpha-1-acid glycoprotein 1	4	201,301,303,304	39.08	KQEEGES	805.345
IPI00941287	Tax_Id=9606 Gene_Symbol=DSC2 cDNA FLJ55716, highly similar to Desmocollin-2	4	204,303_1,304,306	41.09	DLVNTANWR	1087.54
IPI00941287	Tax_Id=9606 Gene_Symbol=DSC2 cDNA FLJ55716, highly similar to Desmocollin-2	4	204,303_1,304,306	33.30	VTVEDK	689.36
IPI00022255	Tax_Id=9606 Gene_Symbol=OLFM4 Olfactomedin-4	4	405_qest,604,604_1,604_2	37.65	IDIMEK	747.384
IPI00022255	Tax_Id=9606 Gene_Symbol=OLFM4 Olfactomedin-4	4	206,604,604_1,604_2	44.46	LLEYYR	855.449
IPI00019359	Tax_Id=9606 Gene_Symbol=KRT9 Keratin, type I cytoskeletal 9	4	206,405_qest,604,604_1	32.36	KGPAAIQK	811.492
IPI00947307	Tax_Id=9606 Gene_Symbol=CP cDNA FLJ58075, highly similar to Ceruloplasmin	4	301,303_1,305,306	47.51	MYYSAVEPTK	1187.55
IPI00477714	Tax_Id=9606 Gene_Symbol=IGLV8-61 V3-4 protein	4	303_1,304,305,306	34.25	SSGVPDR	716.345
IPI00020091	Tax_Id=9606 Gene_Symbol=ORM2 Alpha-1-acid glycoprotein 2	4	303_1,305,306,405_qest	66.64	TLMFGSYLDDEKNWGLSFYADKPETTK	3155.48
IPI00029275	Tax_Id=9606 Gene_Symbol=MFI2 Isoform 1 of Melanotransferrin	4	303_2,403,405,405_1	68.54	ADTDGGLIFR	1063.53
IPI00943326	Tax_Id=9606 Gene_Symbol=HSPG2 Basement membrane-specific heparan sulfate proteoglycan core protein variant	3	401,405_2,603	93.74	SIEYSPQLEDAGSR	1550.72
IPI00178187	Tax_Id=9606 Gene_Symbol=EHBP1 Isoform 1 of EH domain-binding protein 1	3	104,203,305	26.84	DAALK	516.291
IPI00783145	Tax_Id=9606 Gene_Symbol=CD55 Decay-accelerating factor splicing variant 3	3	102,206,602	34.14	REPSLSPK	912.503
IPI00382926	Tax_Id=9606 Gene_Symbol=CD55 Decay-accelerating factor splicing variant 5	3	303,405_1,601	34.27	REPSLSPK	912.503
IPI00783145	Tax_Id=9606 Gene_Symbol=CD55 Decay-accelerating factor splicing variant 3	3	102,206,602	67.87	TSFPEDTVITYK	1399.69
IPI00647119	Tax_Id=9606 Gene_Symbol=CD55 CD55 molecule, decay accelerating factor for complement	3	201,303_2,402	51.99	TSFPEDTVITYK	1399.69
IPI00382926	Tax_Id=9606 Gene_Symbol=CD55 Decay-accelerating factor splicing variant 5	3	303,405_1,601	52.14	TSFPEDTVITYK	1399.69
IPI00939512	Tax_Id=9606 Gene_Symbol=AMY1A;AMY1C;AMY1B;AMY2A 58 kDa protein	3	101,104,603	30.70	IYVSDDGK	895.429
IPI00021447	Tax_Id=9606 Gene_Symbol=AMY2B Alpha-amylase 2B	3	403,504,604_1	29.99	IYVSDDGK	895.429
IPI00021447	Tax_Id=9606 Gene_Symbol=AMY2B Alpha-amylase 2B	3	405,504,604_1	59.93	SGNEDEFR	952.389
IPI00894498	Tax_Id=9606 Gene_Symbol=ACTB Beta actin variant (Fragment)	3	104,306,604	77.38	AGFAGDDAPR	975.441
IPI00894365	Tax_Id=9606 Gene_Symbol=ACTB;ACTG1 cDNA FLJ52842, highly similar to Actin, cytoplasmic 1	3	206,304,604_1	77.10	AGFAGDDAPR	975.441
IPI00844132	Tax_Id=9606 Gene_Symbol=SIRPB1 43 kDa protein	3	402,504,606	72.49	SGAGTELSVR	975.499
IPI00788236	Tax_Id=9606 Gene_Symbol=LAIR1 Isoform 4 of Leukocyte-associated immunoglobulin-like receptor 1	3	401,403,404	55.08	GPVGVQTFR	959.519
IPI00909126	Tax_Id=9606 Gene_Symbol=- cDNA FLJ60006, highly similar to Pepsin A	3	204,404,604_2	29.28	KHNLNPAR	948.525
IPI00909126	Tax_Id=9606 Gene_Symbol=- cDNA FLJ60006, highly similar to Pepsin A	3	204,405_2,604_2	31.96	KYFPQWK	995.523
IPI00924859	Tax_Id=9606 Gene_Symbol=KNG1 44 kDa protein	3	203,204,405_1	29.99	ITEATK	661.365
IPI00924859	Tax_Id=9606 Gene_Symbol=KNG1 44 kDa protein	3	203,204,405_1	38.80	AVDAALK	686.396
IPI00924859	Tax_Id=9606 Gene_Symbol=KNG1 44 kDa protein	3	203,204,405_1	70.08	TVGSDTFYSFK	1250.58
IPI00924859	Tax_Id=9606 Gene_Symbol=KNG1 44 kDa protein	3	203,204,405_1	62.27	YNSQNQSNNQFVLYR	1873.87
IPI00783704	Tax_Id=9606 Gene_Symbol=MGAM 202 kDa protein	3	201,403,604	60.66	FAGFPALINR	1104.61
IPI00414283	Tax_Id=9606 Gene_Symbol=FN1 Isoform 9 of Fibronectin	3	303_2,403,405_qest	41.08	VFAVSHGR	871.466
IPI00339226	Tax_Id=9606 Gene_Symbol=FN1 Isoform 6 of Fibronectin	3	104,404,604	43.10	STTPDITGYR	1109.54
IPI00339226	Tax_Id=9606 Gene_Symbol=FN1 Isoform 6 of Fibronectin	3	104,404,604	57.55	LGVRPSQGGEAPR	1322.71
IPI00339224	Tax_Id=9606 Gene_Symbol=FN1 fibronectin 1 isoform 4 preproprotein	3	303_1,405,405_2	33.56	LGVRPSQGGEAPR	1322.71
IPI00942625	Tax_Id=9606 Gene_Symbol=PIK3IP1 HGFL protein isoform 2	3	103,404,405_2	52.30	EDQTSPAPGLR	1169.57
IPI00829851	Tax_Id=9606 Gene_Symbol=PIK3IP1 cDNA FLJ54175	3	101,102,601	45.73	EDQTSPAPGLR	1169.57
IPI00827891	Tax_Id=9606 Gene_Symbol=- Immunoglobulin V-set domain containing protein	3	106,304,401	41.42	VTISVDTSK	948.513
IPI00924859	Tax_Id=9606 Gene_Symbol=KNG1 44 kDa protein	3	203,204,405_1	39.45	VQVVAGK	699.428
IPI00924859	Tax_Id=9606 Gene_Symbol=KNG1 44 kDa protein	3	203,204,405_1	44.05	DFVQPPTK	930.481
IPI00924859	Tax_Id=9606 Gene_Symbol=KNG1 44 kDa protein	3	203,204,405_1	54.36	YFIDFVAR	1029.53
IPI00924859	Tax_Id=9606 Gene_Symbol=KNG1 44 kDa protein	3	203,204,405_1	52.16	KYFIDFVAR	1157.62
IPI00924859	Tax_Id=9606 Gene_Symbol=KNG1 44 kDa protein	3	203,204,405_1	85.92	DIPTNSPELEETLTHTITK	2138.07
IPI00924951	Tax_Id=9606 Gene_Symbol=LRP2 cDNA FLJ61253, highly similar to Low-density lipoprotein receptor-related protein 2	3	201,302,503	40.01	ILVESQNR	957.524
IPI00647704	Tax_Id=9606 Gene_Symbol=IGHA1 cDNA FLJ41552 fis, clone COLON2004478, highly similar to Protein Tro alpha1 H,myeloma	3	101,306,505	40.64	VAAEDWK	817.397
IPI00647704	Tax_Id=9606 Gene_Symbol=IGHA1 cDNA FLJ41552 fis, clone COLON2004478, highly similar to Protein Tro alpha1 H,myeloma	3	101,306,505	34.43	YLTWASR	895.455
IPI00449920	Tax_Id=9606 Gene_Symbol=IGHA1 cDNA FLJ90170 fis, clone MAMMA1000370, highly similar to Ig alpha-1 chain C region	3	203,301,404	35.56	TPLTATLSK	930.539
IPI00647704	Tax_Id=9606 Gene_Symbol=IGHA1 cDNA FLJ41552 fis, clone COLON2004478, highly similar to Protein Tro alpha1 H,myeloma	3	101,306,505	35.44	TPLTATLSK	930.539
IPI00449920	Tax_Id=9606 Gene_Symbol=IGHA1 cDNA FLJ90170 fis, clone MAMMA1000370, highly similar to Ig alpha-1 chain C region	3	203,301,404	60.96	WLQGSQELPR	1212.63
IPI00647704	Tax_Id=9606 Gene_Symbol=IGHA1 cDNA FLJ41552 fis, clone COLON2004478, highly similar to Protein Tro alpha1 H,myeloma	3	101,306,505	64.65	WLQGSQELPR	1212.63
IPI00449920	Tax_Id=9606 Gene_Symbol=IGHA1 cDNA FLJ90170 fis, clone MAMMA1000370, highly similar to Ig alpha-1 chain C region	3	203,301,404	75.85	DASGVTFTWTPSSGK	1539.72
IPI00647704	Tax_Id=9606 Gene_Symbol=IGHA1 cDNA FLJ41552 fis, clone COLON2004478, highly similar to Protein Tro alpha1 H,myeloma	3	101,306,505	64.92	DASGVTFTWTPSSGK	1539.72
IPI00909283	Tax_Id=9606 Gene_Symbol=CDH11 cDNA FLJ58514, highly similar to Cadherin-11	3	303_1,604,604_2	27.14	TALPNMDR	916.444
IPI00947307	Tax_Id=9606 Gene_Symbol=CP cDNA FLJ58075, highly similar to Ceruloplasmin	3	301,304,305	102.93	VNKDDEEFIESNK	1565.72
IPI00153049	Tax_Id=9606 Gene_Symbol=MXRA8 Isoform 2 of Matrix-remodeling-associated protein 8	3	303_2,603,604_2	30.52	GDFSLR	693.345
IPI00550854	Tax_Id=9606 Gene_Symbol=MXRA8 Isoform 1 of Matrix-remodeling-associated protein 8	3	106,306,501	57.85	VAVGADAFER	1033.52
IPI00945716	Tax_Id=9606 Gene_Symbol=BTN2A1 17 kDa protein	3	204,306,401	48.66	NAEDMEVR	962.413
IPI00013576	Tax_Id=9606 Gene_Symbol=BTN2A2 Isoform 1 of Butyrophilin subfamily 2 member A2	3	403,602,603	54.22	NAEDMEVR	962.413
IPI00019862	Tax_Id=9606 Gene_Symbol=BTN2A1 butyrophilin, subfamily 2, member A1 isoform 2 precursor	3	103,104,601	52.50	NAEDMEVR	962.413
IPI00947432	Tax_Id=9606 Gene_Symbol=BTN2A1 Butyrophilin, subfamily 2, member A1 isoform 2 variant	3	101,102,604_2	51.91	NAEDMEVR	962.413
IPI00883772	Tax_Id=9606 Gene_Symbol=GAA acid alpha-glucosidase preproprotein	3	106,402,404	33.53	DFTFNK	770.36
IPI00883772	Tax_Id=9606 Gene_Symbol=GAA acid alpha-glucosidase preproprotein	3	201,206,402	28.49	ITLWNR	801.45
IPI00922043	Tax_Id=9606 Gene_Symbol=ITIH4 Protein	3	106,303,604_1	48.48	NPLVWVHASPEHVVVTR	1939.04
IPI00922136	Tax_Id=9606 Gene_Symbol=- cDNA, FLJ78888, highly similar to G-protein coupled receptor family C group 5 member B	3	101,204,604_1	45.54	ETAFEEDVQLPR	1432.68
IPI00419219	Tax_Id=9606 Gene_Symbol=CD44 Isoform 10 of CD44 antigen	3	401,603,604	44.12	FAGVFHVEK	1032.54
IPI00828192	Tax_Id=9606 Gene_Symbol=CD44 Isoform 17 of CD44 antigen	3	201,203,403	41.73	FAGVFHVEK	1032.54
IPI00921882	Tax_Id=9606 Gene_Symbol=SPP1 cDNA FLJ54682, highly similar to Osteopontin	3	102,203,502	52.11	GDSVVYGLR	964.498
IPI00921882	Tax_Id=9606 Gene_Symbol=SPP1 cDNA FLJ54682, highly similar to Osteopontin	3	203,604,604_1	36.13	DSYETSQLDDQSAETHSHK	2176.91
IPI00385896	Tax_Id=9606 Gene_Symbol=SPP1 Isoform D of Osteopontin	3	101,303_1,305	51.38	GKDSYETSQLDDQSAETHSHK	2362.03
IPI00790784	Tax_Id=9606 Gene_Symbol=SERPINA1 Isoform 2 of Alpha-1-antitrypsin	3	301,405,405_2	64.74	SVLGQLGITK	1014.61
IPI00790784	Tax_Id=9606 Gene_Symbol=SERPINA1 Isoform 2 of Alpha-1-antitrypsin	3	301,405,405_2	37.88	LSSWVLLMK	1075.61
IPI00892870	Tax_Id=9606 Gene_Symbol=- Protein	3	302,405_qest,601	33.37	VSVFVPPR	899.523
IPI00924859	Tax_Id=9606 Gene_Symbol=KNG1 44 kDa protein	3	203,204,405_1	54.00	EETTSHLR	971.467
IPI00744889	Tax_Id=9606 Gene_Symbol=CDH1 E-cadherin	3	103,305,401	31.69	NLVQIK	713.444
IPI00646773	Tax_Id=9606 Gene_Symbol=GSN Isoform 2 of Gelsolin	3	104,305,405_qest	26.59	LFQVR	661.391
IPI00419219	Tax_Id=9606 Gene_Symbol=CD44 Isoform 10 of CD44 antigen	3	401,603,604	74.49	YGFIEGHVVIPR	1385.75
IPI00828192	Tax_Id=9606 Gene_Symbol=CD44 Isoform 17 of CD44 antigen	3	201,203,403	99.79	YGFIEGHVVIPR	1385.75
IPI00000073	Tax_Id=9606 Gene_Symbol=EGF Pro-epidermal growth factor	3	503,602,603	25.93	FYWTDR	886.397
IPI00879357	Tax_Id=9606 Gene_Symbol=CDH13 Cadherin 13 soluble isoform 2	3	203,304,306	93.25	VNSDGGLVALR	1099.6
IPI00879347	Tax_Id=9606 Gene_Symbol=CDH13 Cadherin 13 soluble isoform 1	3	405_qest,501,606	30.18	YEVSSPYFK	1118.53
IPI00926249	Tax_Id=9606 Gene_Symbol=AHSG 39 kDa protein	3	104,501,601	31.04	ATLSEK	647.349
IPI00926249	Tax_Id=9606 Gene_Symbol=AHSG 39 kDa protein	3	303,601,603	65.09	HTFMGVVSLGSPSGEVSHPR	2080.02
IPI00647861	Tax_Id=9606 Gene_Symbol=ANGPTL2 Angiopoietin-like 2, isoform CRA_c	3	104,505,604_1	76.34	LLVTMEDWSGR	1305.64
IPI00556665	Tax_Id=9606 Gene_Symbol=- Colony stimulating factor 1 isoform a variant (Fragment)	3	104,204,303_1	35.06	DPPEPGSPR	950.446
IPI00796990	Tax_Id=9606 Gene_Symbol=CFI cDNA FLJ58124, highly similar to Complement factor I	3	501,604,604_1	64.06	VFSLQWGEVK	1191.63
IPI00026314	Tax_Id=9606 Gene_Symbol=GSN Isoform 1 of Gelsolin	3	204,303_1,603	52.53	TPITVVK	756.475
IPI00646773	Tax_Id=9606 Gene_Symbol=GSN Isoform 2 of Gelsolin	3	104,304,305	67.81	DSQEEEKTEALTSAK	1664.77
IPI00744476	Tax_Id=9606 Gene_Symbol=IGLV2-14;IGLV1-44;IGLC2;IGLC1;IGL@;IGLV3-21;IGLV2-11;LOC100290557;IGLV1-40;LOC100290481;LOC100293277;IGLC3;LOC100293440 IGL@ protein	3	302,401,501	99.53	YAASSYLSLTPEQWK	1742.85
IPI00306378	Tax_Id=9606 Gene_Symbol=MASP2 Isoform 2 of Mannan-binding lectin serine protease 2	3	405_qest,505,604	30.05	WTLTAPPGYR	1160.6
IPI00218834	Tax_Id=9606 Gene_Symbol=FCGR3A Low affinity immunoglobulin gamma Fc region receptor III-A	3	101,405_2,603	37.11	DSVTLK	661.365
IPI00943265	Tax_Id=9606 Gene_Symbol=IGKV4-1 Similar to Ig kappa chain V-IV region precursor	3	104,203,303	57.01	LLIYWASTR	1121.62
IPI00011229	Tax_Id=9606 Gene_Symbol=CTSD Cathepsin D	3	101,103,104	34.33	QVFGEATK	878.45
IPI00795055	Tax_Id=9606 Gene_Symbol=C1RL cDNA FLJ14022 fis, clone HEMBA1003538, weakly similar to COMPLEMENT C1R COMPONENT	3	101,106,601	33.71	LPVAPR	651.407
IPI00010402	Tax_Id=9606 Gene_Symbol=SH3BGRL3 Putative uncharacterized protein	3	203,206,306	53.08	VYSTSVTGSR	1055.52
IPI00746352	Tax_Id=9606 Gene_Symbol=SH3BGRL3 SH3 domain-binding glutamic acid-rich-like protein 3	3	104,106,505	104.37	IQYQLVDISQDNALR	1774.92
IPI00942240	Tax_Id=9606 Gene_Symbol=PGA3;PGA5;PGA4 37 kDa protein	3	303,501,603	40.05	ANNQVGLAPVA	1052.56
IPI00736755	Tax_Id=9606 Gene_Symbol=PGA3;PGA5;PGA4 pepsinogen 3, group I precursor	3	306,504,604_1	39.36	ANNQVGLAPVA	1052.56
IPI00942240	Tax_Id=9606 Gene_Symbol=PGA3;PGA5;PGA4 37 kDa protein	3	501,601,603	32.52	QYFTVFDR	1074.51
IPI00783287	Tax_Id=9606 Gene_Symbol=- Immunglobulin heavy chain variable region (Fragment)	3	102,306,604	89.35	EVQLVESGGGLVQPGGSLR	1881
IPI00746033	Tax_Id=9606 Gene_Symbol=NAGLU 47 kDa protein	3	102,204,206	76.33	LLLTSAPSLATSPAFR	1643.92
IPI00794184	Tax_Id=9606 Gene_Symbol=CP cDNA FLJ37971 fis, clone CTONG2009958, highly similar to CERULOPLASMIN	3	501,604,606	58.25	DIFTGLIGPMK	1190.64
IPI00794184	Tax_Id=9606 Gene_Symbol=CP cDNA FLJ37971 fis, clone CTONG2009958, highly similar to CERULOPLASMIN	3	501,604,606	68.17	GAYPLSIEPIGVR	1370.76
IPI00017601	Tax_Id=9606 Gene_Symbol=CP Ceruloplasmin	3	303_1,306,603	56.02	MFTTAPDQVDKEDEDFQESNK	2473.06
IPI00847635	Tax_Id=9606 Gene_Symbol=SERPINA3 Isoform 1 of Alpha-1-antichymotrypsin	3	106,305,306	32.26	EIGELYLPK	1060.58
IPI00847635	Tax_Id=9606 Gene_Symbol=SERPINA3 Isoform 1 of Alpha-1-antichymotrypsin	3	102,106,202	91.74	LYGSEAFATDFQDSAAAK	1890.86
IPI00216065	Tax_Id=9606 Gene_Symbol=PROZ Isoform 2 of Vitamin K-dependent protein Z	3	101,206,505	62.39	SSVAAMHWMDGSVVTR	1732.8
IPI00162735	Tax_Id=9606 Gene_Symbol=ATRN Isoform 2 of Attractin	3	101,102,103	49.03	LTLTPWVGLR	1154.68
IPI00939169	Tax_Id=9606 Gene_Symbol=ATRN Isoform 3 of Attractin	3	104,402,404	49.89	LTLTPWVGLR	1154.68
IPI00218460	Tax_Id=9606 Gene_Symbol=ATRN 141 kDa protein	3	203,405_2,606	46.88	LTLTPWVGLR	1154.68
IPI00022417	Tax_Id=9606 Gene_Symbol=LRG1 Leucine-rich alpha-2-glycoprotein	3	202,305,306	37.12	GPLQLER	811.455
IPI00289342	Tax_Id=9606 Gene_Symbol=EPHB4 Ephrin type-B receptor 4	3	104,106,204	41.41	DLVEPWVVVR	1210.67
IPI00843913	Tax_Id=9606 Gene_Symbol=LOC100292046 Complement component 4A	3	204,303_1,305	37.69	DHAVDLIQK	1037.55
IPI00892547	Tax_Id=9606 Gene_Symbol=LOC100294156 Complement component 4A	3	102,103,303_2	35.99	DHAVDLIQK	1037.55
IPI00843913	Tax_Id=9606 Gene_Symbol=LOC100292046 Complement component 4A	3	204,303_1,305	99.34	VLSLAQEQVGGSPEK	1540.81
IPI00892547	Tax_Id=9606 Gene_Symbol=LOC100294156 Complement component 4A	3	102,103,303_2	99.48	VLSLAQEQVGGSPEK	1540.81
IPI00829877	Tax_Id=9606 Gene_Symbol=IGLV2-14;IGLV1-44;IGLC2;IGLC1;IGL@;IGLV3-21;IGLV2-11;LOC100290557;IGLV1-40;LOC100290481;LOC100293277;IGLC3;LOC100293440 IGL@ protein	3	103,104,303_1	35.15	RPSGIPER	910.498
IPI00947307	Tax_Id=9606 Gene_Symbol=CP cDNA FLJ58075, highly similar to Ceruloplasmin	3	301,304,604_2	42.86	IYHSHIDAPK	1179.6
IPI00947307	Tax_Id=9606 Gene_Symbol=CP cDNA FLJ58075, highly similar to Ceruloplasmin	3	301,304,305	52.86	ALYLQYTDETFR	1518.74
IPI00017601	Tax_Id=9606 Gene_Symbol=CP Ceruloplasmin	3	101,103,306	34.13	TTIEKPVWLGFLGPIIK	1911.12
IPI00922298	Tax_Id=9606 Gene_Symbol=- cDNA FLJ51445, highly similar to AMBP protein	3	206,402,503	78.17	ETLLQDFR	1020.52
IPI00922298	Tax_Id=9606 Gene_Symbol=- cDNA FLJ51445, highly similar to AMBP protein	3	206,402,503	96.19	VVAQGVGIPEDSIFTMADR	2004
IPI00008787	Tax_Id=9606 Gene_Symbol=NAGLU Alpha-N-acetylglucosaminidase	3	106,305,306	34.84	SFGMTPVLPAFAGHVPEAVTR	2183.12
IPI00215980	Tax_Id=9606 Gene_Symbol=PVRL2 Isoform Alpha of Poliovirus receptor-related protein 2	3	106,501,604	26.70	FTLVPSGR	875.487
IPI00022661	Tax_Id=9606 Gene_Symbol=PVRL2 Isoform Delta of Poliovirus receptor-related protein 2	3	104,602,604_2	35.06	FTLVPSGR	875.487
IPI00418144	Tax_Id=9606 Gene_Symbol=ROBO4 Isoform 2 of Roundabout homolog 4	3	102,204,303_2	31.32	EDFQIQPR	1031.5
IPI00179778	Tax_Id=9606 Gene_Symbol=ROBO4 Putative uncharacterized protein ROBO4	3	206,403,501	31.49	EDFQIQPR	1031.5
IPI00022895	Tax_Id=9606 Gene_Symbol=A1BG Alpha-1B-glycoprotein	3	305,306,505	49.25	LLELTGPK	869.522
IPI00889156	Tax_Id=9606 Gene_Symbol=IGKV3-20 IGK@ protein	3	304,305,306	36.84	LLIYGVSSR	1006.58
IPI00396108	Tax_Id=9606 Gene_Symbol=GPRC5C G protein-coupled receptor family C, group 5, member C isoform a	3	102,404,604_2	31.37	GVGYETILK	978.539
IPI00021447	Tax_Id=9606 Gene_Symbol=AMY2B Alpha-amylase 2B	3	403,405,604_1	32.32	LGTVIR	657.417
IPI00021447	Tax_Id=9606 Gene_Symbol=AMY2B Alpha-amylase 2B	3	403,504,604_1	27.81	YQPVSYK	883.444
IPI00783287	Tax_Id=9606 Gene_Symbol=- Immunglobulin heavy chain variable region (Fragment)	3	102,306,604	62.85	GLEWVANIK	1028.57
IPI00332887	Tax_Id=9606 Gene_Symbol=SIRPA signal-regulatory protein alpha precursor	3	301,305,604_1	25.83	DITLK	588.348
IPI00218165	Tax_Id=9606 Gene_Symbol=MUC1 Isoform 4 of Mucin-1	3	203,604,604_2	50.91	NYGQLDIFPAR	1292.65
IPI00853358	Tax_Id=9606 Gene_Symbol=- MUC1 isoform T9	3	101,301,501	70.81	DISEMFLQIYK	1385.69
IPI00024292	Tax_Id=9606 Gene_Symbol=LRP2 Low-density lipoprotein receptor-related protein 2	3	403,405_2,606	27.29	SISVMR	691.369
IPI00788236	Tax_Id=9606 Gene_Symbol=LAIR1 Isoform 4 of Leukocyte-associated immunoglobulin-like receptor 1	3	401,403,404	77.09	IDSVSEGNAGPYR	1363.64
IPI00945229	Tax_Id=9606 Gene_Symbol=MGAM 312 kDa protein	3	101,203,401	41.66	GVEDDVFIK	1020.51
IPI00947490	Tax_Id=9606 Gene_Symbol=MGAM Maltase-glucoamylase	3	106,402,405_1	62.67	EIEELYNNPQNPER	1743.81
IPI00915344	Tax_Id=9606 Gene_Symbol=MADCAM1 mucosal vascular addressin cell adhesion molecule 1 isoform b precursor	3	403,603,604_2	33.14	GASVQWR	802.409
IPI00220813	Tax_Id=9606 Gene_Symbol=EFEMP1 Isoform 2 of EGF-containing fibulin-like extracellular matrix protein 1	3	204,305,604	31.80	TSSVLR	661.376
IPI00299158	Tax_Id=9606 Gene_Symbol=PVR Isoform Alpha of Poliovirus receptor	3	403,405,606	73.04	VQLTGEPVPMAR	1296.69
IPI00947275	Tax_Id=9606 Gene_Symbol=BTN2A1 10 kDa protein	3	405_2,505,606	45.57	TEEQMEEYR	1213.49
IPI00883772	Tax_Id=9606 Gene_Symbol=GAA acid alpha-glucosidase preproprotein	3	101,104,404	26.17	LHFTIK	757.449
IPI00291262	Tax_Id=9606 Gene_Symbol=CLU Isoform 1 of Clusterin	3	102,604,604_1	44.52	FMETVAEK	953.453
IPI00019862	Tax_Id=9606 Gene_Symbol=BTN2A1 butyrophilin, subfamily 2, member A1 isoform 2 precursor	3	103,104,601	29.93	TTFVSK	681.37
IPI00385896	Tax_Id=9606 Gene_Symbol=SPP1 Isoform D of Osteopontin	3	101,303_1,405	48.29	ANDESNEHSDVIDSQELSK	2115.92
IPI00641229	Tax_Id=9606 Gene_Symbol=LOC100126583;IGHA2 Ig alpha-2 chain C region	3	102,302,305	53.28	DASGATFTWTPSSGK	1511.69
IPI00005794	Tax_Id=9606 Gene_Symbol=PGCP Putative uncharacterized protein ENSP00000323500	3	101,103,106	70.79	VGALASLIR	898.56
IPI00829813	Tax_Id=9606 Gene_Symbol=PIK3IP1 Isoform 2 of Phosphoinositide-3-kinase-interacting protein 1	3	203,401,405_1	57.81	SEAAAVQPVIGISQR	1524.83
IPI00829851	Tax_Id=9606 Gene_Symbol=PIK3IP1 cDNA FLJ54175	3	101,102,601	59.97	SEAAAVQPVIGISQR	1524.83
IPI00298388	Tax_Id=9606 Gene_Symbol=PIK3IP1 Isoform 1 of Phosphoinositide-3-kinase-interacting protein 1	3	104,405,504	47.72	SEAAAVQPVIGISQR	1524.83
IPI00291866	Tax_Id=9606 Gene_Symbol=SERPING1 Plasma protease C1 inhibitor	3	202,604_1,604_2	24.46	TTFDPK	707.349
IPI00879931	Tax_Id=9606 Gene_Symbol=SERPING1 cDNA FLJ58826, highly similar to Plasma protease C1 inhibitor	3	204,402,405_1	27.68	TLYSSSPR	909.456
IPI00383787	Tax_Id=9606 Gene_Symbol=CD84 Isoform 4 of SLAM family member 5	3	303_2,405_2,606	54.89	TSVAYVTPGDSETAPVVTVTHR	2286.15
IPI00924951	Tax_Id=9606 Gene_Symbol=LRP2 cDNA FLJ61253, highly similar to Low-density lipoprotein receptor-related protein 2	3	201,302,503	53.86	DLLIGDIHGR	1107.6
IPI00027235	Tax_Id=9606 Gene_Symbol=ATRN Isoform 1 of Attractin	3	106,204,505	102.21	LTGSSGFVTDGPGNYK	1598.76
IPI00940485	Tax_Id=9606 Gene_Symbol=ATRN 141 kDa protein	3	201,405,603	94.16	LTGSSGFVTDGPGNYK	1598.76
IPI00019157	Tax_Id=9606 Gene_Symbol=CSPG4 Chondroitin sulfate proteoglycan 4	3	403,604_2,606	34.61	EALLTR	701.407
IPI00024292	Tax_Id=9606 Gene_Symbol=LRP2 Low-density lipoprotein receptor-related protein 2	3	104,106,203	31.12	GINTVVK	729.438
IPI00024292	Tax_Id=9606 Gene_Symbol=LRP2 Low-density lipoprotein receptor-related protein 2	3	101,106,304	31.99	TVIVQDK	801.46
IPI00024292	Tax_Id=9606 Gene_Symbol=LRP2 Low-density lipoprotein receptor-related protein 2	3	104,405_1,606	33.07	VYWVDSR	923.45
IPI00478493	Tax_Id=9606 Gene_Symbol=HP haptoglobin isoform 2 preproprotein	3	302,303,601	37.69	GSFPWQAK	919.455
IPI00641737	Tax_Id=9606 Gene_Symbol=HP Haptoglobin	3	304,306,504	44.12	GSFPWQAK	919.455
IPI00942787	Tax_Id=9606 Gene_Symbol=HP 42 kDa protein	3	303_1,305,606	42.47	GSFPWQAK	919.455
IPI00478493	Tax_Id=9606 Gene_Symbol=HP haptoglobin isoform 2 preproprotein	3	302,303,601	53.16	VGYVSGWGR	979.488
IPI00942787	Tax_Id=9606 Gene_Symbol=HP 42 kDa protein	3	303_1,305,606	38.10	HYEGSTVPEK	1145.54
IPI00478493	Tax_Id=9606 Gene_Symbol=HP haptoglobin isoform 2 preproprotein	3	302,303,601	70.54	VTSIQDWVQK	1202.63
IPI00942787	Tax_Id=9606 Gene_Symbol=HP 42 kDa protein	3	303_1,305,606	66.54	DIAPTLTLYVGK	1289.72
IPI00746352	Tax_Id=9606 Gene_Symbol=SH3BGRL3 SH3 domain-binding glutamic acid-rich-like protein 3	3	101,104,106	26.67	ILDGK	544.322
IPI00939512	Tax_Id=9606 Gene_Symbol=AMY1A;AMY1C;AMY1B;AMY2A 58 kDa protein	3	101,104,603	68.86	ALVFVDNHDNQR	1426.7
IPI00848309	Tax_Id=9606 Gene_Symbol=SIRPA Isoform 2 of Tyrosine-protein phosphatase non-receptor type substrate 1	3	206,302,404	46.19	TETASTVTENK	1179.56
IPI00450309	Tax_Id=9606 Gene_Symbol=IGLV2-14;IGLV1-44;IGLC2;IGLC1;IGL@;IGLV3-21;IGLV2-11;LOC100290557;IGLV1-40;LOC100290481;LOC100293277;IGLC3;LOC100293440 IGL@ protein	3	101,104,305	29.79	RPSGIPDR	896.483
IPI00339226	Tax_Id=9606 Gene_Symbol=FN1 Isoform 6 of Fibronectin	3	104,404,604	41.84	FTNIGPDTMR	1150.54
IPI00945716	Tax_Id=9606 Gene_Symbol=BTN2A1 17 kDa protein	3	204,306,401	51.89	SQFSPAVFVYK	1271.66
IPI00947432	Tax_Id=9606 Gene_Symbol=BTN2A1 Butyrophilin, subfamily 2, member A1 isoform 2 variant	3	101,102,604_2	55.54	SQFSPAVFVYK	1271.66
IPI00947275	Tax_Id=9606 Gene_Symbol=BTN2A1 10 kDa protein	3	405_2,505,606	51.84	SQFSPAVFVYK	1271.66
IPI00426051	Tax_Id=9606 Gene_Symbol=IGHG2 Putative uncharacterized protein DKFZp686C15213	3	101,103,305	34.43	VVSVLTVVHQDWLNGK	1792.98
IPI00785084	Tax_Id=9606 Gene_Symbol=LOC100294459;IGHV4-31;LOC100290320;IGHG1 IGH@ protein	3	104,304,306	33.25	VVSVLTVLHQDWLNGK	1807
IPI00944960	Tax_Id=9606 Gene_Symbol=ITIH4 ITIH4 protein	3	101,103,604_2	65.80	FSSHVGGTLGQFYQEVLWGSPAASDDGR	2967.38
IPI00298388	Tax_Id=9606 Gene_Symbol=PIK3IP1 Isoform 1 of Phosphoinositide-3-kinase-interacting protein 1	3	104,206,604	30.79	NPDEDPR	841.357
IPI00220813	Tax_Id=9606 Gene_Symbol=EFEMP1 Isoform 2 of EGF-containing fibulin-like extracellular matrix protein 1	3	204,305,604	43.86	IPSNPSHR	906.467
IPI00383032	Tax_Id=9606 Gene_Symbol=HAVCR2 Isoform 2 of Hepatitis A virus cellular receptor 2	3	303_2,305,404	53.33	IQIPGIMNDEK	1256.64
IPI00007664	Tax_Id=9606 Gene_Symbol=PGCP Plasma glutamate carboxypeptidase	3	204,304,405_2	65.12	LALLVDTVGPR	1152.69
IPI00005794	Tax_Id=9606 Gene_Symbol=PGCP Putative uncharacterized protein ENSP00000323500	3	101,103,106	78.56	LALLVDTVGPR	1152.69
IPI00658202	Tax_Id=9606 Gene_Symbol=CDH2 Putative uncharacterized protein CDH2	3	305,405,405_1	31.07	GPFPQELVR	1041.56
IPI00027745	Tax_Id=9606 Gene_Symbol=GUSB Isoform Long of Beta-glucuronidase	3	102,106,404	34.80	WLGANAFR	933.482
IPI00219516	Tax_Id=9606 Gene_Symbol=GUSB Isoform Short of Beta-glucuronidase	3	103,305,405_1	38.10	WLGANAFR	933.482
IPI00296777	Tax_Id=9606 Gene_Symbol=SPARCL1 SPARC-like protein 1	3	304,305,306	61.45	SSSQELGLK	947.492
IPI00221224	Tax_Id=9606 Gene_Symbol=ANPEP Aminopeptidase N	3	102,104,303_1	66.35	KIQTQLQR	1013.6
IPI00179778	Tax_Id=9606 Gene_Symbol=ROBO4 Putative uncharacterized protein ROBO4	3	405_1,603,604_2	107.21	VSIQEPQDYTEPVELLAVR	2185.13
IPI00942016	Tax_Id=9606 Gene_Symbol=CADM1 Putative uncharacterized protein DKFZp686F1789	3	204,304,405	30.95	NLMIDIQK	989.522
IPI00879931	Tax_Id=9606 Gene_Symbol=SERPING1 cDNA FLJ58826, highly similar to Plasma protease C1 inhibitor	3	204,206,604	32.52	FPVFMGR	852.432
IPI00742696	Tax_Id=9606 Gene_Symbol=GC vitamin D-binding protein precursor	3	305,604_1,604_2	36.44	VLEPTLK	798.485
IPI00027235	Tax_Id=9606 Gene_Symbol=ATRN Isoform 1 of Attractin	3	106,204,505	44.35	SVNNVVVR	885.503
IPI00940485	Tax_Id=9606 Gene_Symbol=ATRN 141 kDa protein	3	202,405,603	47.27	SVNNVVVR	885.503
IPI00022418	Tax_Id=9606 Gene_Symbol=FN1 Isoform 1 of Fibronectin	3	204,306,603	37.51	WSRPQAPITGYR	1430.74
IPI00339224	Tax_Id=9606 Gene_Symbol=FN1 fibronectin 1 isoform 4 preproprotein	3	206,303_1,405_2	45.23	WSRPQAPITGYR	1430.74
IPI00004901	Tax_Id=9606 Gene_Symbol=GPRC5C cDNA FLJ20242 fis, clone COLF6369	3	206,405,505	35.98	GQSMFVENK	1038.48
IPI00099883	Tax_Id=9606 Gene_Symbol=GPRC5C Isoform 1 of G-protein coupled receptor family C group 5 member C	3	402,501,604	34.56	GQSMFVENK	1038.48
IPI00879931	Tax_Id=9606 Gene_Symbol=SERPING1 cDNA FLJ58826, highly similar to Plasma protease C1 inhibitor	3	206,405_1,604	29.08	LEMSK	606.305
IPI00032179	Tax_Id=9606 Gene_Symbol=SERPINC1 Antithrombin-III	3	103,104,306	66.52	EVPLNTIIFMGR	1388.75
IPI00479116	Tax_Id=9606 Gene_Symbol=CPN2 Carboxypeptidase N subunit 2	3	604_1,604_2,606	33.63	DLEELVK	844.454
IPI00021440	Tax_Id=9606 Gene_Symbol=ACTG1 Actin, cytoplasmic 2	3	204,303_2,305	34.97	EITALAPSTMK	1160.61
IPI00215980	Tax_Id=9606 Gene_Symbol=PVRL2 Isoform Alpha of Poliovirus receptor-related protein 2	3	106,501,604	39.28	VQVLPEVR	938.555
IPI00022661	Tax_Id=9606 Gene_Symbol=PVRL2 Isoform Delta of Poliovirus receptor-related protein 2	3	104,602,604_2	39.26	VQVLPEVR	938.555
IPI00797025	Tax_Id=9606 Gene_Symbol=PRNP Major prion protein	3	304,306,603	39.60	ESQAYYQR	1043.47
IPI00022284	Tax_Id=9606 Gene_Symbol=PRNP Major prion protein	3	102,103,203	39.67	ESQAYYQR	1043.47
IPI00942787	Tax_Id=9606 Gene_Symbol=HP 42 kDa protein	3	303_1,305,606	53.78	ILGGHLDAK	922.524
IPI00745154	Tax_Id=9606 Gene_Symbol=MMRN1 Isoform 2 of Multimerin-1	3	103,104,603	27.02	AEGVVK	601.344
IPI00894498	Tax_Id=9606 Gene_Symbol=ACTB Beta actin variant (Fragment)	3	104,306,604	61.44	DSYVGDEAQSK	1197.51
IPI00339224	Tax_Id=9606 Gene_Symbol=FN1 fibronectin 1 isoform 4 preproprotein	3	303_1,405,405_2	42.15	DAPIVNK	755.418
IPI00339226	Tax_Id=9606 Gene_Symbol=FN1 Isoform 6 of Fibronectin	3	104,404,604	35.46	ESKPLTAQQTTK	1330.71
IPI00022418	Tax_Id=9606 Gene_Symbol=FN1 Isoform 1 of Fibronectin	3	204,501,603	39.93	VDVIPVNLPGEHGQR	1628.86
IPI00400826	Tax_Id=9606 Gene_Symbol=CLU Isoform 2 of Clusterin	3	101,104,604_2	37.07	ALQEYR	778.397
IPI00924859	Tax_Id=9606 Gene_Symbol=KNG1 44 kDa protein	3	203,204,405_1	49.10	AGAEPASER	886.414
IPI00896413	Tax_Id=9606 Gene_Symbol=ITIH4 100 kDa protein	3	104,303_2,405_qest	50.58	QGPVNLLSDPEQGVEVTGQYER	2414.17
IPI00921882	Tax_Id=9606 Gene_Symbol=SPP1 cDNA FLJ54682, highly similar to Osteopontin	3	203,604,604_1	102.50	QNLLAPQNAVSSEETNDFK	2104.01
IPI00385896	Tax_Id=9606 Gene_Symbol=SPP1 Isoform D of Osteopontin	3	303_1,303_2,305	57.77	QNLLAPQNAVSSEETNDFKQETLPSK	2887.42
IPI00553177	Tax_Id=9606 Gene_Symbol=SERPINA1 Isoform 1 of Alpha-1-antitrypsin	3	103,305,306	27.64	FLEDVK	749.396
IPI00788054	Tax_Id=9606 Gene_Symbol=GGT3P Putative gamma-glutamyltranspeptidase 3	3	102,104,106	47.80	FVDVTEVVR	1062.57
IPI00395488	Tax_Id=9606 Gene_Symbol=VASN Vasorin	3	303_1,604_1,604_2	51.38	HIQPGAFDTLDR	1368.68
IPI00872573	Tax_Id=9606 Gene_Symbol=C1RL 48 kDa protein	3	405_qest,505,604	35.10	GQESSTDIK	963.451
IPI00742696	Tax_Id=9606 Gene_Symbol=GC vitamin D-binding protein precursor	3	101,204,305	33.12	ELSSFIDK	937.476
IPI00160130	Tax_Id=9606 Gene_Symbol=CUBN Cubilin	3	206,301,604_1	28.38	ITAPEGR	742.397
IPI00032293	Tax_Id=9606 Gene_Symbol=CST3 Cystatin-C	3	101,103,505	40.88	ALQVVR	684.428
IPI00016915	Tax_Id=9606 Gene_Symbol=IGFBP7 Insulin-like growth factor-binding protein 7	3	101,305,405_2	36.20	KGEGAEL	702.355
IPI00016915	Tax_Id=9606 Gene_Symbol=IGFBP7 Insulin-like growth factor-binding protein 7	3	104,403,604_1	36.35	GHYGVQR	815.404
IPI00099239	Tax_Id=9606 Gene_Symbol=CD84 Isoform 1 of SLAM family member 5	3	305,405,405_1	51.42	YNLQIYR	968.508
IPI00007221	Tax_Id=9606 Gene_Symbol=SERPINA5 Plasma serine protease inhibitor	3	206,602,606	25.54	QINDYVAK	949.487
IPI00844511	Tax_Id=9606 Gene_Symbol=MAN1A1 Mannosyl-oligosaccharide 1,2-alpha-mannosidase IA	3	102,104,604_1	29.09	EPADAAIR	841.429
IPI00021440	Tax_Id=9606 Gene_Symbol=ACTG1 Actin, cytoplasmic 2	3	204,303_2,305	85.66	SYELPDGQVITIGNER	1789.88
IPI00099239	Tax_Id=9606 Gene_Symbol=CD84 Isoform 1 of SLAM family member 5	3	405,405_1,601	63.12	ADINTQADPYTTTK	1537.73
IPI00383787	Tax_Id=9606 Gene_Symbol=CD84 Isoform 4 of SLAM family member 5	3	303_2,405_2,606	64.22	ADINTQADPYTTTK	1537.73
IPI00441344	Tax_Id=9606 Gene_Symbol=GLB1 Isoform 1 of Beta-galactosidase	3	106,203,403	26.32	MFEIDYSR	1059.47
IPI00163074	Tax_Id=9606 Gene_Symbol=GP6 Isoform 2 of Platelet glycoprotein VI	3	505,604,604_1	72.33	YQDQAVLFIPAMK	1522.79
IPI00400826	Tax_Id=9606 Gene_Symbol=CLU Isoform 2 of Clusterin	3	106,505,604_2	59.59	ASSIIDELFQDR	1392.69
IPI00339224	Tax_Id=9606 Gene_Symbol=FN1 fibronectin 1 isoform 4 preproprotein	3	303_1,405,405_2	70.41	NLQPASEYTVSLVAIK	1731.94
IPI00853358	Tax_Id=9606 Gene_Symbol=- MUC1 isoform T9	3	101,301,501	48.61	QGGFLGLSNIK	1132.62
IPI00010949	Tax_Id=9606 Gene_Symbol=SIAE Isoform 1 of Sialate O-acetylesterase	3	101,104,106	56.13	DSPFGSIHPR	1111.54
IPI00152018	Tax_Id=9606 Gene_Symbol=CD300LG Isoform 1 of CMRF35-like molecule 9	3	102,404,405_2	30.55	TGAEAPPLPGTSQYGHER	1866.89
IPI00160130	Tax_Id=9606 Gene_Symbol=CUBN Cubilin	3	104,203,404	60.89	SSGDSMFIK	970.443
IPI00006971	Tax_Id=9606 Gene_Symbol=CD248 Isoform 1 of Endosialin	3	103,104,601	44.32	TPEEAQR	829.393
IPI00003919	Tax_Id=9606 Gene_Symbol=QPCT Glutaminyl-peptide cyclotransferase	3	101,103,305	44.90	LQAIEHELHELGLLK	1741.97
IPI00844511	Tax_Id=9606 Gene_Symbol=MAN1A1 Mannosyl-oligosaccharide 1,2-alpha-mannosidase IA	3	104,305,604_2	40.31	HEFEEAK	888.398
IPI00844511	Tax_Id=9606 Gene_Symbol=MAN1A1 Mannosyl-oligosaccharide 1,2-alpha-mannosidase IA	3	101,102,103	60.38	GLPPVDFVPPIGVESR	1677.91
IPI00945229	Tax_Id=9606 Gene_Symbol=MGAM 312 kDa protein	3	101,203,404	63.25	YPNDGDIVWGK	1262.59
IPI00925377	Tax_Id=9606 Gene_Symbol=- cDNA FLJ52440, highly similar to Lysosomal acid phosphatase	3	102,103,104	29.10	FVTLLYR	910.528
IPI00025861	Tax_Id=9606 Gene_Symbol=CDH1 Cadherin-1	3	204,301,306	27.55	LMDNQNK	861.401
IPI00001662	Tax_Id=9606 Gene_Symbol=OPCML OPCML protein	3	405_qest,604,604_1	41.59	QGESATLR	860.435
IPI00220327	Tax_Id=9606 Gene_Symbol=KRT1 Keratin, type II cytoskeletal 1	3	604,604_1,604_2	43.46	THNLEPYFESFINNLR	1992.97
IPI00656113	Tax_Id=9606 Gene_Symbol=SIRPA Signal-regulatory protein alpha	3	405_1,603,604_2	44.31	AKPSAPVVSGPAAR	1306.74
IPI00332887	Tax_Id=9606 Gene_Symbol=SIRPA signal-regulatory protein alpha precursor	3	101,104,303_2	43.29	AKPSAPVVSGPAAR	1306.74
IPI00785084	Tax_Id=9606 Gene_Symbol=LOC100294459;IGHV4-31;LOC100290320;IGHG1 IGH@ protein	3	104,401,404	32.38	DELTK	604.307
IPI00876888	Tax_Id=9606 Gene_Symbol=LOC100294459;IGHV4-31;LOC100290320;IGHG1 cDNA FLJ78387	3	101,103,601	32.71	DELTK	604.307
IPI00383032	Tax_Id=9606 Gene_Symbol=HAVCR2 Isoform 2 of Hepatitis A virus cellular receptor 2	3	303_2,305,404	30.38	DVNYWTSR	1039.47
IPI00939512	Tax_Id=9606 Gene_Symbol=AMY1A;AMY1C;AMY1B;AMY2A 58 kDa protein	3	101,104,303_1	36.80	TSIVHLFEWR	1286.68
IPI00795055	Tax_Id=9606 Gene_Symbol=C1RL cDNA FLJ14022 fis, clone HEMBA1003538, weakly similar to COMPLEMENT C1R COMPONENT	3	101,106,204	36.83	LGNHPVHR	928.499
IPI00160130	Tax_Id=9606 Gene_Symbol=CUBN Cubilin	3	101,104,305	27.69	IKYEAK	750.428
IPI00160130	Tax_Id=9606 Gene_Symbol=CUBN Cubilin	3	106,303_2,403	32.59	VIELK	600.385
IPI00220813	Tax_Id=9606 Gene_Symbol=EFEMP1 Isoform 2 of EGF-containing fibulin-like extracellular matrix protein 1	3	204,305,604	60.03	QTSPVSAMLVLVK	1371.78
IPI00060800	Tax_Id=9606 Gene_Symbol=ZG16B Zymogen granule protein 16 homolog B	3	204,305,405_1	118.86	LGALGGNTQEVTLQPGEYITK	2188.14
IPI00742696	Tax_Id=9606 Gene_Symbol=GC vitamin D-binding protein precursor	3	204,604_1,604_2	37.21	LPDATPTELAK	1154.62
IPI00219217	Tax_Id=9606 Gene_Symbol=LDHB L-lactate dehydrogenase B chain	3	303_2,305,306	56.18	SADTLWDIQK	1175.58
IPI00741768	Tax_Id=9606 Gene_Symbol=LOC642103 similar to sucrase-isomaltase	3	102,103,104	35.83	QLDFTLSPK	1047.56
IPI00022488	Tax_Id=9606 Gene_Symbol=HPX Hemopexin	3	104,203,303_1	40.01	QGHNSVFLIK	1141.62
IPI00465016	Tax_Id=9606 Gene_Symbol=QSOX1 Isoform 2 of Sulfhydryl oxidase 1	3	101,203,303_2	51.49	VLNTEANVVR	1113.61
IPI00759659	Tax_Id=9606 Gene_Symbol=GOLM1 Isoform 2 of Golgi membrane protein 1	3	405,604,604_1	60.32	LQQDVLQFQK	1245.67
IPI00218674	Tax_Id=9606 Gene_Symbol=CEL Isoform Short of Bile salt-activated lipase	3	203,204,303_2	29.58	ALTLAYK	778.459
IPI00942787	Tax_Id=9606 Gene_Symbol=HP 42 kDa protein	3	303_1,305,606	45.69	QLVEIEK	857.486
IPI00220327	Tax_Id=9606 Gene_Symbol=KRT1 Keratin, type II cytoskeletal 1	3	405_qest,604,604_1	27.55	VDLQAK	672.381
IPI00024292	Tax_Id=9606 Gene_Symbol=LRP2 Low-density lipoprotein receptor-related protein 2	3	101,203,303_2	75.79	KADGGEMTVIR	1175.6
IPI00293088	Tax_Id=9606 Gene_Symbol=GAA Lysosomal alpha-glucosidase	3	203,303_1,405_1	75.42	APSPLYSVEFSEEPFGVIVHR	2359.18
IPI00645018	Tax_Id=9606 Gene_Symbol=PLAU plasminogen activator, urokinase isoform 2	3	104,305,604_2	34.07	DYSADTLAHHNDIALLK	1895.94
IPI00339226	Tax_Id=9606 Gene_Symbol=FN1 Isoform 6 of Fibronectin	3	104,404,604	44.54	VTIMWTPPESAVTGYR	1806.9
IPI00010949	Tax_Id=9606 Gene_Symbol=SIAE Isoform 1 of Sialate O-acetylesterase	3	101,106,305	35.91	IELLAHK	822.496
IPI00797025	Tax_Id=9606 Gene_Symbol=PRNP Major prion protein	3	304,306,603	34.34	QHTVTTTTK	1015.53
IPI00022284	Tax_Id=9606 Gene_Symbol=PRNP Major prion protein	3	102,103,203	32.20	QHTVTTTTK	1015.53
IPI00060800	Tax_Id=9606 Gene_Symbol=ZG16B Zymogen granule protein 16 homolog B	3	305,306,601	28.23	SVQVK	559.333
IPI00643623	Tax_Id=9606 Gene_Symbol=LCN2 Putative uncharacterized protein LCN2	3	206,405_qest,505	92.48	VPLQQNFQDNQFQGK	1789.87
IPI00010402	Tax_Id=9606 Gene_Symbol=SH3BGRL3 Putative uncharacterized protein	3	203,206,306	33.63	SQQSEVTR	933.452
IPI00022463	Tax_Id=9606 Gene_Symbol=TF Serotransferrin	3	101,305,306	29.04	KPLEK	613.38
IPI00876888	Tax_Id=9606 Gene_Symbol=LOC100294459;IGHV4-31;LOC100290320;IGHG1 cDNA FLJ78387	3	101,204,604	72.47	GFYPSDIAVEWESNGQPENNYK	2543.12
IPI00940046	Tax_Id=9606 Gene_Symbol=ASAH1 cDNA FLJ40980 fis, clone UTERU2014464, highly similar to ACID CERAMIDASE	3	101,103,303_2	37.13	WYVVQTNYDR	1342.63
IPI00296141	Tax_Id=9606 Gene_Symbol=DPP7 Dipeptidyl-peptidase 2	3	103,104,106	44.51	LLSEAQR	815.45
IPI00027745	Tax_Id=9606 Gene_Symbol=GUSB Isoform Long of Beta-glucuronidase	3	101,106,405	37.42	ELDGLWSFR	1121.55
IPI00465016	Tax_Id=9606 Gene_Symbol=QSOX1 Isoform 2 of Sulfhydryl oxidase 1	3	101,203,303_2	44.65	LEEIDGFFAR	1195.59
IPI00017601	Tax_Id=9606 Gene_Symbol=CP Ceruloplasmin	3	101,106,306	38.38	TYSDHPEK	975.43
IPI00947307	Tax_Id=9606 Gene_Symbol=CP cDNA FLJ58075, highly similar to Ceruloplasmin	3	301,304,305	36.60	TYSDHPEK	975.43
IPI00023728	Tax_Id=9606 Gene_Symbol=GGH Gamma-glutamyl hydrolase	3	101,104,303_2	51.50	YPVYGVQWHPEK	1501.74
IPI00221224	Tax_Id=9606 Gene_Symbol=ANPEP Aminopeptidase N	3	101,303_1,604	37.01	TELVEPTEYLVVHLK	1768.96
IPI00744685	Tax_Id=9606 Gene_Symbol=BTD cDNA FLJ59679, highly similar to Biotinidase	3	106,203,305	71.12	GDMFLVANLGTK	1264.65
IPI00925377	Tax_Id=9606 Gene_Symbol=- cDNA FLJ52440, highly similar to Lysosomal acid phosphatase	3	101,103,104	32.03	LPPWASPQTMQR	1410.71
IPI00423464	Tax_Id=9606 Gene_Symbol=LOC100294459;IGHV4-31;LOC100290320;IGHG1 Putative uncharacterized protein DKFZp686K03196	3	304,305,306	32.99	VTVSSASTK	878.471
IPI00024292	Tax_Id=9606 Gene_Symbol=LRP2 Low-density lipoprotein receptor-related protein 2	3	102,104,106	46.92	GLQVYHR	871.466
IPI00043992	Tax_Id=9606 Gene_Symbol=PVRL4 Poliovirus receptor-related protein 4	3	305,306,604_2	36.90	VEQPPPPR	918.492
IPI00745154	Tax_Id=9606 Gene_Symbol=MMRN1 Isoform 2 of Multimerin-1	3	103,104,603	72.35	HSWTIPEDGNSQK	1497.68
IPI00024292	Tax_Id=9606 Gene_Symbol=LRP2 Low-density lipoprotein receptor-related protein 2	3	103,104,204	28.23	ETIINHR	881.472
IPI00296141	Tax_Id=9606 Gene_Symbol=DPP7 Dipeptidyl-peptidase 2	3	103,104,106	57.73	SLPFGAQSTQR	1190.6
IPI00032179	Tax_Id=9606 Gene_Symbol=SERPINC1 Antithrombin-III	3	104,301,306	70.99	EQLQDMGLVDLFSPEK	1847.9
IPI00643023	Tax_Id=9606 Gene_Symbol=CTBS Chitobiase, di-N-acetyl-, isoform CRA_a	3	104,305,306	35.62	QQTEEMWEVLKPK	1644.82
IPI00160130	Tax_Id=9606 Gene_Symbol=CUBN Cubilin	3	104,303_2,404	51.10	SDQIDTR	833.388
IPI00032220	Tax_Id=9606 Gene_Symbol=AGT Angiotensinogen	3	106,305,306	36.07	DPTFIPAPIQAK	1296.71
IPI00008787	Tax_Id=9606 Gene_Symbol=NAGLU Alpha-N-acetylglucosaminidase	3	106,303_2,401	44.40	GSTGVAAAAGLHR	1166.62
IPI00307446	Tax_Id=9606 Gene_Symbol=PCDH24 Protocadherin-24	3	106,204,306	46.26	SAFYQLELK	1097.58
IPI00020091	Tax_Id=9606 Gene_Symbol=ORM2 Alpha-1-acid glycoprotein 2	3	303_1,305,306	41.06	KQEEGES	805.345
IPI00339224	Tax_Id=9606 Gene_Symbol=FN1 fibronectin 1 isoform 4 preproprotein	3	402,405,405_2	73.30	DLQFVEVTDVK	1291.67
IPI00307446	Tax_Id=9606 Gene_Symbol=PCDH24 Protocadherin-24	3	203,204,306	50.10	VSALVDYER	1050.53
IPI00017601	Tax_Id=9606 Gene_Symbol=CP Ceruloplasmin	3	203,303_1,306	55.78	VDKDNEDFQESNR	1594.69
IPI00029817	Tax_Id=9606 Gene_Symbol=NEU1 Sialidase-1	3	203,303_2,306	37.36	QIGSVDTFR	1021.52
IPI00002745	Tax_Id=9606 Gene_Symbol=CTSZ Cathepsin Z	3	204,304,306	29.54	NSWGEPWGER	1216.53
IPI00032220	Tax_Id=9606 Gene_Symbol=AGT Angiotensinogen	3	204,304,306	97.08	SLDFTELDVAAEK	1436.7
IPI00022463	Tax_Id=9606 Gene_Symbol=TF Serotransferrin	3	301,305,306	28.28	NTYEK	653.302
IPI00384402	Tax_Id=9606 Gene_Symbol=- Myosin-reactive immunoglobulin kappa chain variable region (Fragment)	3	301,303,304	37.12	LLIYGTSSR	1008.56
IPI00021000	Tax_Id=9606 Gene_Symbol=SPP1 Isoform A of Osteopontin	3	302,303,603	68.81	QADSGSSEEK	1036.43
IPI00816555	Tax_Id=9606 Gene_Symbol=IGLV2-14;IGLV1-44;IGLC2;IGLC1;IGL@;IGLV3-21;IGLV2-11;LOC100290557;IGLV1-40;LOC100290481;LOC100293277;IGLC3;LOC100293440 similar to Ig lambda chain	3	303_1,304,305	42.17	LMIYDVSNRPSGVSNR	1806.9
IPI00218460	Tax_Id=9606 Gene_Symbol=ATRN 141 kDa protein	3	604,604_1,606	42.45	DLDMFINASK	1152.55
IPI00021304	Tax_Id=9606 Gene_Symbol=KRT2 Keratin, type II cytoskeletal 2 epidermal	3	602,604_1,606	66.24	NLDLDSIIAEVK	1328.72
IPI00936296	Tax_Id=9606 Gene_Symbol=LOC100290309 hypothetical protein XP_002348012	3	405_qest,505,604	57.62	GSQAVSYTR	967.472
IPI00936296	Tax_Id=9606 Gene_Symbol=LOC100290309 hypothetical protein XP_002348012	3	405_qest,505,604	71.89	VAYDLVYYVR	1259.66
IPI00021304	Tax_Id=9606 Gene_Symbol=KRT2 Keratin, type II cytoskeletal 2 epidermal	3	405_qest,505,602	59.67	TAAENDFVTLK	1207.61
IPI00022255	Tax_Id=9606 Gene_Symbol=OLFM4 Olfactomedin-4	3	505,604,604_2	30.45	GLYWVAPLNTDGR	1460.74
IPI00019359	Tax_Id=9606 Gene_Symbol=KRT9 Keratin, type I cytoskeletal 9	3	604,604_1,604_2	38.00	FEMEQNLR	1065.49
IPI00024284	Tax_Id=9606 Gene_Symbol=HSPG2 Basement membrane-specific heparan sulfate proteoglycan core protein	2	203,303	39.48	RGSIQVDGEELVSGR	1600.82
IPI00010858	Tax_Id=9606 Gene_Symbol=KLK3 Prostate-specific antigen	2	401,501	32.69	SVILLGR	756.486
IPI00783145	Tax_Id=9606 Gene_Symbol=CD55 Decay-accelerating factor splicing variant 3	2	102,206	41.48	LNSASLK	731.418
IPI00382926	Tax_Id=9606 Gene_Symbol=CD55 Decay-accelerating factor splicing variant 5	2	303,405_1	34.99	LNSASLK	731.418
IPI00647119	Tax_Id=9606 Gene_Symbol=CD55 CD55 molecule, decay accelerating factor for complement	2	201,402	32.00	REPSLSPK	912.503
IPI00300786	Tax_Id=9606 Gene_Symbol=AMY1A;AMY1C;AMY1B;AMY2A Alpha-amylase 1	2	303,303_2	55.09	SGNEDEFR	952.389
IPI00332887	Tax_Id=9606 Gene_Symbol=SIRPA signal-regulatory protein alpha precursor	2	305,604	25.90	ELIYNQK	906.481
IPI00386879	Tax_Id=9606 Gene_Symbol=IGHA1 cDNA FLJ14473 fis, clone MAMMA1001080, highly similar to Homo sapiens SNC73 protein (SNC73) mRNA	2	106,604_1	27.88	DVLVR	600.36
IPI00449920	Tax_Id=9606 Gene_Symbol=IGHA1 cDNA FLJ90170 fis, clone MAMMA1000370, highly similar to Ig alpha-1 chain C region	2	203,404	29.67	DVLVR	600.36
IPI00647704	Tax_Id=9606 Gene_Symbol=IGHA1 cDNA FLJ41552 fis, clone COLON2004478, highly similar to Protein Tro alpha1 H,myeloma	2	306,505	26.66	DVLVR	600.36
IPI00423462	Tax_Id=9606 Gene_Symbol=IGHA1 Putative uncharacterized protein DKFZp686K18196 (Fragment)	2	303_2,603	27.19	DVLVR	600.36
IPI00426060	Tax_Id=9606 Gene_Symbol=IGHA1 Putative uncharacterized protein DKFZp686J11235 (Fragment)	2	103,405	26.26	DVLVR	600.36
IPI00028015	Tax_Id=9606 Gene_Symbol=LAIR1 Isoform 2 of Leukocyte-associated immunoglobulin-like receptor 1	2	104,604_1	55.03	GPVGVQTFR	959.519
IPI00657756	Tax_Id=9606 Gene_Symbol=LAIR1 Isoform 3 of Leukocyte-associated immunoglobulin-like receptor 1	2	303_2,505	50.70	GPVGVQTFR	959.519
IPI00941961	Tax_Id=9606 Gene_Symbol=- 66 kDa protein	2	401,603	32.04	GLEWLGR	829.445
IPI00793810	Tax_Id=9606 Gene_Symbol=UBC;RPS27A;UBB 19 kDa protein	2	401,604_1	41.17	TLSDYNIQK	1080.55
IPI00784990	Tax_Id=9606 Gene_Symbol=UBC;RPS27A;UBB Ubiquitin C splice variant	2	505,604_2	46.87	TLSDYNIQK	1080.55
IPI00792712	Tax_Id=9606 Gene_Symbol=UBC;RPS27A;UBB 39 kDa protein	2	303,603	36.62	TLSDYNIQK	1080.55
IPI00794925	Tax_Id=9606 Gene_Symbol=UBC;RPS27A;UBB 21 kDa protein	2	104,405_2	45.09	TLSDYNIQK	1080.55
IPI00793729	Tax_Id=9606 Gene_Symbol=UBC;RPS27A;UBB UBC protein	2	405_qest,501	34.43	TLSDYNIQK	1080.55
IPI00654754	Tax_Id=9606 Gene_Symbol=UBC;RPS27A;UBB RPS27A protein	2	102,306	43.82	TLSDYNIQK	1080.55
IPI00179330	Tax_Id=9606 Gene_Symbol=UBC;RPS27A;UBB ubiquitin and ribosomal protein S27a precursor	2	106,405	37.30	TLSDYNIQK	1080.55
IPI00032179	Tax_Id=9606 Gene_Symbol=SERPINC1 Antithrombin-III	2	301,306	30.27	FDTISEK	838.407
IPI00908544	Tax_Id=9606 Gene_Symbol=PGA3;PGA5;PGA4 cDNA FLJ60007, highly similar to Pepsin A	2	106,206	27.64	YFPQWK	867.428
IPI00736755	Tax_Id=9606 Gene_Symbol=PGA3;PGA5;PGA4 pepsinogen 3, group I precursor	2	304,306	29.27	KHNLNPAR	948.525
IPI00942240	Tax_Id=9606 Gene_Symbol=PGA3;PGA5;PGA4 37 kDa protein	2	303,603	33.94	KYFPQWK	995.523
IPI00032328	Tax_Id=9606 Gene_Symbol=KNG1 Isoform HMW of Kininogen-1	2	503,602	63.54	TVGSDTFYSFK	1250.58
IPI00032328	Tax_Id=9606 Gene_Symbol=KNG1 Isoform HMW of Kininogen-1	2	503,602	70.82	YNSQNQSNNQFVLYR	1873.87
IPI00220143	Tax_Id=9606 Gene_Symbol=MGAM Maltase-glucoamylase, intestinal	2	303_1,602	48.28	FAGFPALINR	1104.61
IPI00741768	Tax_Id=9606 Gene_Symbol=LOC642103 similar to sucrase-isomaltase	2	103,603	30.83	GGYILPWQEPALNTHLSR	2051.06
IPI00915344	Tax_Id=9606 Gene_Symbol=MADCAM1 mucosal vascular addressin cell adhesion molecule 1 isoform b precursor	2	403,606	46.68	LPGLELSHR	1020.57
IPI00022463	Tax_Id=9606 Gene_Symbol=TF Serotransferrin	2	204,301	66.10	SASDLTWDNLK	1248.6
IPI00414283	Tax_Id=9606 Gene_Symbol=FN1 Isoform 9 of Fibronectin	2	203,403	28.91	AQITGYR	807.424
IPI00339226	Tax_Id=9606 Gene_Symbol=FN1 Isoform 6 of Fibronectin	2	104,404	31.95	AQITGYR	807.424
IPI00855785	Tax_Id=9606 Gene_Symbol=FN1 Isoform 15 of Fibronectin	2	405_1,604_2	29.00	AQITGYR	807.424
IPI00339228	Tax_Id=9606 Gene_Symbol=FN1 Isoform 8 of Fibronectin	2	106,604_1	46.57	VFAVSHGR	871.466
IPI00339226	Tax_Id=9606 Gene_Symbol=FN1 Isoform 6 of Fibronectin	2	404,604	38.83	VFAVSHGR	871.466
IPI00855785	Tax_Id=9606 Gene_Symbol=FN1 Isoform 15 of Fibronectin	2	405_1,604_2	48.71	VFAVSHGR	871.466
IPI00339228	Tax_Id=9606 Gene_Symbol=FN1 Isoform 8 of Fibronectin	2	106,604_1	35.13	STTPDITGYR	1109.54
IPI00855785	Tax_Id=9606 Gene_Symbol=FN1 Isoform 15 of Fibronectin	2	405_1,604_2	44.69	STTPDITGYR	1109.54
IPI00845263	Tax_Id=9606 Gene_Symbol=FN1 fibronectin 1 isoform 2 preproprotein	2	103,401	48.34	STTPDITGYR	1109.54
IPI00339227	Tax_Id=9606 Gene_Symbol=FN1 Isoform 7 of Fibronectin	2	101,304	33.78	STTPDITGYR	1109.54
IPI00339225	Tax_Id=9606 Gene_Symbol=FN1 Isoform 5 of Fibronectin	2	505,606	54.88	STTPDITGYR	1109.54
IPI00855785	Tax_Id=9606 Gene_Symbol=FN1 Isoform 15 of Fibronectin	2	405_1,604_2	34.85	LGVRPSQGGEAPR	1322.71
IPI00022418	Tax_Id=9606 Gene_Symbol=FN1 Isoform 1 of Fibronectin	2	204,603	52.00	LGVRPSQGGEAPR	1322.71
IPI00845263	Tax_Id=9606 Gene_Symbol=FN1 fibronectin 1 isoform 2 preproprotein	2	103,401	34.10	LGVRPSQGGEAPR	1322.71
IPI00555577	Tax_Id=9606 Gene_Symbol=THY1 Thy-1 cell surface antigen variant (Fragment)	2	305,306	38.29	VLYLSAFTSK	1127.62
IPI00555577	Tax_Id=9606 Gene_Symbol=THY1 Thy-1 cell surface antigen variant (Fragment)	2	305,306	42.10	HVLFGTVGVPEHTYR	1710.88
IPI00893223	Tax_Id=9606 Gene_Symbol=PIK3IP1 16 kDa protein	2	304,306	47.75	EDQTSPAPGLR	1169.57
IPI00908496	Tax_Id=9606 Gene_Symbol=EFEMP1 cDNA FLJ53670, highly similar to EGF-containing fibulin-like extracellularmatrix protein 1	2	306,405_2	28.71	ELPQSIVYK	1075.59
IPI00032328	Tax_Id=9606 Gene_Symbol=KNG1 Isoform HMW of Kininogen-1	2	503,602	40.28	VQVVAGK	699.428
IPI00032328	Tax_Id=9606 Gene_Symbol=KNG1 Isoform HMW of Kininogen-1	2	503,602	37.06	DFVQPPTK	930.481
IPI00032328	Tax_Id=9606 Gene_Symbol=KNG1 Isoform HMW of Kininogen-1	2	503,602	38.69	QVVAGLNFR	1002.56
IPI00032328	Tax_Id=9606 Gene_Symbol=KNG1 Isoform HMW of Kininogen-1	2	503,602	43.85	YFIDFVAR	1029.53
IPI00032328	Tax_Id=9606 Gene_Symbol=KNG1 Isoform HMW of Kininogen-1	2	503,602	42.34	KYFIDFVAR	1157.62
IPI00829956	Tax_Id=9606 Gene_Symbol=- Rheumatoid factor C6 light chain (Fragment)	2	305,306	29.47	LLIYK	648.421
IPI00924951	Tax_Id=9606 Gene_Symbol=LRP2 cDNA FLJ61253, highly similar to Low-density lipoprotein receptor-related protein 2	2	201,503	56.31	TVVQYLNNPR	1202.64
IPI00736860	Tax_Id=9606 Gene_Symbol=- Putative uncharacterized protein ENSP00000374988 (Fragment)	2	404,505	34.57	GLPAPIEK	823.48
IPI00399007	Tax_Id=9606 Gene_Symbol=IGHG2 Putative uncharacterized protein DKFZp686I04196 (Fragment)	2	202,602	35.09	DTLMISR	834.427
IPI00449920	Tax_Id=9606 Gene_Symbol=IGHA1 cDNA FLJ90170 fis, clone MAMMA1000370, highly similar to Ig alpha-1 chain C region	2	301,404	34.23	VAAEDWK	817.397
IPI00423462	Tax_Id=9606 Gene_Symbol=IGHA1 Putative uncharacterized protein DKFZp686K18196 (Fragment)	2	402,603	34.32	YLTWASR	895.455
IPI00304227	Tax_Id=9606 Gene_Symbol=CDH11 Isoform 1 of Cadherin-11	2	505,603	54.94	DNTAGVYAR	965.457
IPI00293539	Tax_Id=9606 Gene_Symbol=CDH11 Isoform 2 of Cadherin-11	2	304,606	47.15	DNTAGVYAR	965.457
IPI00304227	Tax_Id=9606 Gene_Symbol=CDH11 Isoform 1 of Cadherin-11	2	306,603	54.10	VLDVNDNAPK	1083.56
IPI00293539	Tax_Id=9606 Gene_Symbol=CDH11 Isoform 2 of Cadherin-11	2	106,304	43.50	VLDVNDNAPK	1083.56
IPI00304227	Tax_Id=9606 Gene_Symbol=CDH11 Isoform 1 of Cadherin-11	2	306,603	50.99	FFTINPEDGFIK	1426.71
IPI00219427	Tax_Id=9606 Gene_Symbol=PVR Isoform Delta of Poliovirus receptor	2	301,404	42.44	LGAELR	657.381
IPI00299158	Tax_Id=9606 Gene_Symbol=PVR Isoform Alpha of Poliovirus receptor	2	403,604	33.75	VLAKPQNTAEVQK	1424.8
IPI00219131	Tax_Id=9606 Gene_Symbol=ICOSLG Isoform 1 of ICOS ligand	2	206,303	27.45	GDFSLR	693.345
IPI00884085	Tax_Id=9606 Gene_Symbol=MXRA8 cDNA FLJ38647 fis, clone HHDPC2006862, highly similar to Homo sapiens matrix-remodelling associated 8 (MXRA8), mRNA	2	404,405_qest	27.36	GDFSLR	693.345
IPI00790218	Tax_Id=9606 Gene_Symbol=ICOSLG Putative uncharacterized protein ICOSLG	2	103,606	26.11	GDFSLR	693.345
IPI00414888	Tax_Id=9606 Gene_Symbol=ICOSLG Isoform 2 of ICOS ligand	2	204,504	25.77	GDFSLR	693.345
IPI00641524	Tax_Id=9606 Gene_Symbol=BTN2A1 Putative uncharacterized protein BTN2A1	2	303_1,604	46.96	NAEDMEVR	962.413
IPI00908589	Tax_Id=9606 Gene_Symbol=BTN2A2 cDNA FLJ52717, highly similar to Butyrophilin subfamily 2 member A2	2	203,402	53.75	NAEDMEVR	962.413
IPI00007778	Tax_Id=9606 Gene_Symbol=CTBS Di-N-acetylchitobiase	2	204,206	28.71	LNLAK	557.354
IPI00643023	Tax_Id=9606 Gene_Symbol=CTBS Chitobiase, di-N-acetyl-, isoform CRA_a	2	106,306	28.78	LNLAK	557.354
IPI00449920	Tax_Id=9606 Gene_Symbol=IGHA1 cDNA FLJ90170 fis, clone MAMMA1000370, highly similar to Ig alpha-1 chain C region	2	301,404	42.76	SAVQGPPER	939.477
IPI00399007	Tax_Id=9606 Gene_Symbol=IGHG2 Putative uncharacterized protein DKFZp686I04196 (Fragment)	2	202,602	30.63	EPQVYTLPPSR	1285.67
IPI00387115	Tax_Id=9606 Gene_Symbol=- Ig kappa chain V-III region SIE	2	401,606	91.39	EIVLTQSPGTLSLSPGER	1883
IPI00827826	Tax_Id=9606 Gene_Symbol=- Cold agglutinin FS-2 L-chain (Fragment)	2	302,405_1	98.95	EIVLTQSPGTLSLSPGER	1883
IPI00400826	Tax_Id=9606 Gene_Symbol=CLU Isoform 2 of Clusterin	2	101,104	44.87	IDSLLENDR	1073.54
IPI00889156	Tax_Id=9606 Gene_Symbol=IGKV3-20 IGK@ protein	2	301,304	30.45	ADYEK	624.275
IPI00922043	Tax_Id=9606 Gene_Symbol=ITIH4 Protein	2	106,604_1	32.12	VMNMK	621.298
IPI00922043	Tax_Id=9606 Gene_Symbol=ITIH4 Protein	2	106,604_1	55.29	AGFSWIEVTFK	1283.66
IPI00896413	Tax_Id=9606 Gene_Symbol=ITIH4 100 kDa protein	2	104,405_qest	58.98	AGFSWIEVTFK	1283.66
IPI00896419	Tax_Id=9606 Gene_Symbol=ITIH4 Isoform 1 of Inter-alpha-trypsin inhibitor heavy chain H4	2	303_1,306	68.35	AGFSWIEVTFK	1283.66
IPI00305064	Tax_Id=9606 Gene_Symbol=CD44 Isoform CD44 of CD44 antigen	2	303,402	42.85	FAGVFHVEK	1032.54
IPI00828064	Tax_Id=9606 Gene_Symbol=CD44 Isoform 6 of CD44 antigen	2	104,206	41.06	FAGVFHVEK	1032.54
IPI00918020	Tax_Id=9606 Gene_Symbol=- cDNA FLJ52702, highly similar to Homo sapiens CD44 antigen (homing function and Indian blood group system) (CD44), transcript variant 4, mRNA	2	604_1,606	40.73	FAGVFHVEK	1032.54
IPI00827795	Tax_Id=9606 Gene_Symbol=CD44 Isoform 8 of CD44 antigen	2	103,405	40.47	FAGVFHVEK	1032.54
IPI00291136	Tax_Id=9606 Gene_Symbol=COL6A1 Collagen alpha-1(VI) chain	2	101,203	41.65	GDPGFEGER	962.409
IPI00306339	Tax_Id=9606 Gene_Symbol=SPP1 secreted phosphoprotein 1 isoform b	2	204,304	47.81	GKDSYETSQLDDQSAETHSHK	2362.03
IPI00790784	Tax_Id=9606 Gene_Symbol=SERPINA1 Isoform 2 of Alpha-1-antitrypsin	2	301,405	46.08	SASLHLPK	851.486
IPI00790784	Tax_Id=9606 Gene_Symbol=SERPINA1 Isoform 2 of Alpha-1-antitrypsin	2	301,405	36.15	FLENEDR	921.419
IPI00847524	Tax_Id=9606 Gene_Symbol=CREB3L3 Isoform 2 of Cyclic AMP-responsive element-binding protein 3-like protein 3	2	203,404	32.38	AGLEAAGDEL	944.445
IPI00018236	Tax_Id=9606 Gene_Symbol=GM2A Ganglioside GM2 activator	2	101,204	30.70	IAASLK	601.38
IPI00941961	Tax_Id=9606 Gene_Symbol=- 66 kDa protein	2	104,303	33.02	GFPSVLR	774.439
IPI00892870	Tax_Id=9606 Gene_Symbol=- Protein	2	405_qest,601	60.17	YAATSQVLLPSK	1276.7
IPI00892870	Tax_Id=9606 Gene_Symbol=- Protein	2	302,405_qest	37.98	NVPLPVIAELPPK	1385.83
IPI00045914	Tax_Id=9606 Gene_Symbol=SPEN Msx2-interacting protein	2	604_1,604_2	27.92	EGIAK	516.291
IPI00647556	Tax_Id=9606 Gene_Symbol=GSN gelsolin isoform c	2	103,606	28.40	LFQVR	661.391
IPI00604773	Tax_Id=9606 Gene_Symbol=PODXL PODXL protein	2	106,404	64.72	ATFNPAQDK	990.477
IPI00305064	Tax_Id=9606 Gene_Symbol=CD44 Isoform CD44 of CD44 antigen	2	303,402	61.96	YGFIEGHVVIPR	1385.75
IPI00828064	Tax_Id=9606 Gene_Symbol=CD44 Isoform 6 of CD44 antigen	2	104,206	80.57	YGFIEGHVVIPR	1385.75
IPI00918020	Tax_Id=9606 Gene_Symbol=- cDNA FLJ52702, highly similar to Homo sapiens CD44 antigen (homing function and Indian blood group system) (CD44), transcript variant 4, mRNA	2	604_1,606	79.39	YGFIEGHVVIPR	1385.75
IPI00827795	Tax_Id=9606 Gene_Symbol=CD44 Isoform 8 of CD44 antigen	2	103,405	79.77	YGFIEGHVVIPR	1385.75
IPI00385896	Tax_Id=9606 Gene_Symbol=SPP1 Isoform D of Osteopontin	2	303_2,405	26.47	QLYNK	664.354
IPI00879357	Tax_Id=9606 Gene_Symbol=CDH13 Cadherin 13 soluble isoform 2	2	203,304	30.11	YEVSSPYFK	1118.53
IPI00879357	Tax_Id=9606 Gene_Symbol=CDH13 Cadherin 13 soluble isoform 2	2	304,306	62.59	DIQGSLQDIFK	1262.65
IPI00926249	Tax_Id=9606 Gene_Symbol=AHSG 39 kDa protein	2	601,604	26.40	AHYDLR	773.382
IPI00556665	Tax_Id=9606 Gene_Symbol=- Colony stimulating factor 1 isoform a variant (Fragment)	2	204,303_1	52.18	TFYETPLQLLEK	1480.78
IPI00646773	Tax_Id=9606 Gene_Symbol=GSN Isoform 2 of Gelsolin	2	104,106	50.90	TPITVVK	756.475
IPI00647556	Tax_Id=9606 Gene_Symbol=GSN gelsolin isoform c	2	103,306	50.82	TPITVVK	756.475
IPI00647556	Tax_Id=9606 Gene_Symbol=GSN gelsolin isoform c	2	303_2,306	69.94	DSQEEEKTEALTSAK	1664.77
IPI00887169	Tax_Id=9606 Gene_Symbol=IGLV2-14;IGLV1-44;IGLC2;IGLC1;IGL@;IGLV3-21;IGLV2-11;LOC100290557;IGLV1-40;LOC100290481;LOC100293277;IGLC3;LOC100293440 Putative uncharacterized protein	2	505,604_1	27.07	ADSSPVK	702.355
IPI00788824	Tax_Id=9606 Gene_Symbol=IGLV2-14;IGLV1-44;IGLC2;IGLC1;IGL@;IGLV3-21;IGLV2-11;LOC100290557;IGLV1-40;LOC100290481;LOC100293277;IGLC3;LOC100293440 hypothetical protein XP_002348153	2	403,606	73.44	AGVETTTPSK	989.503
IPI00719452	Tax_Id=9606 Gene_Symbol=IGLV2-14;IGLV1-44;IGLC2;IGLC1;IGL@;IGLV3-21;IGLV2-11;LOC100290557;IGLV1-40;LOC100290481;LOC100293277;IGLC3;LOC100293440 IGL@ protein	2	202,601	72.73	AGVETTTPSK	989.503
IPI00807428	Tax_Id=9606 Gene_Symbol=- Putative uncharacterized protein	2	303_2,306	48.04	AGVETTTPSK	989.503
IPI00719452	Tax_Id=9606 Gene_Symbol=IGLV2-14;IGLV1-44;IGLC2;IGLC1;IGL@;IGLV3-21;IGLV2-11;LOC100290557;IGLV1-40;LOC100290481;LOC100293277;IGLC3;LOC100293440 IGL@ protein	2	202,601	79.03	YAASSYLSLTPEQWK	1742.85
IPI00807428	Tax_Id=9606 Gene_Symbol=- Putative uncharacterized protein	2	303_2,306	92.97	YAASSYLSLTPEQWK	1742.85
IPI00744476	Tax_Id=9606 Gene_Symbol=IGLV2-14;IGLV1-44;IGLC2;IGLC1;IGL@;IGLV3-21;IGLV2-11;LOC100290557;IGLV1-40;LOC100290481;LOC100293277;IGLC3;LOC100293440 IGL@ protein	2	302,501	46.89	AAPSVTLFPPSSEELQANK	1985.01
IPI00719452	Tax_Id=9606 Gene_Symbol=IGLV2-14;IGLV1-44;IGLC2;IGLC1;IGL@;IGLV3-21;IGLV2-11;LOC100290557;IGLV1-40;LOC100290481;LOC100293277;IGLC3;LOC100293440 IGL@ protein	2	202,601	52.99	AAPSVTLFPPSSEELQANK	1985.01
IPI00003813	Tax_Id=9606 Gene_Symbol=CADM1 Isoform 1 of Cell adhesion molecule 1	2	103,203	37.20	SDDSVIQLLNPNR	1469.75
IPI00166392	Tax_Id=9606 Gene_Symbol=CADM1 Similar to Cell adhesion molecule 1 precursor	2	104,403	48.51	SDDSVIQLLNPNR	1469.75
IPI00294713	Tax_Id=9606 Gene_Symbol=MASP2 Isoform 1 of Mannan-binding lectin serine protease 2	2	103,604_1	30.13	WTLTAPPGYR	1160.6
IPI00640044	Tax_Id=9606 Gene_Symbol=FCGR3A Fc fragment of IgG, low affinity IIIa, receptor (CD16a) isoform a precursor	2	303_2,305	33.43	DSVTLK	661.365
IPI00640044	Tax_Id=9606 Gene_Symbol=FCGR3A Fc fragment of IgG, low affinity IIIa, receptor (CD16a) isoform a precursor	2	303_2,305	37.52	EEDPIHLR	1007.5
IPI00640044	Tax_Id=9606 Gene_Symbol=FCGR3A Fc fragment of IgG, low affinity IIIa, receptor (CD16a) isoform a precursor	2	303_2,305	55.20	AVVFLEPQWYR	1406.73
IPI00872573	Tax_Id=9606 Gene_Symbol=C1RL 48 kDa protein	2	505,604_1	51.80	GGGALLGDR	814.43
IPI00872573	Tax_Id=9606 Gene_Symbol=C1RL 48 kDa protein	2	405_qest,505	60.57	GSEAINAPGDNPAK	1339.64
IPI00291866	Tax_Id=9606 Gene_Symbol=SERPING1 Plasma protease C1 inhibitor	2	306,604_2	39.95	FQPTLLTLPR	1184.69
IPI00793318	Tax_Id=9606 Gene_Symbol=NAPSB Similar to Aspartyl protease 3	2	103,403	39.36	FAIQYGTGR	1011.51
IPI00010402	Tax_Id=9606 Gene_Symbol=SH3BGRL3 Putative uncharacterized protein	2	203,306	83.41	IQYQLVDISQDNALR	1774.92
IPI00788824	Tax_Id=9606 Gene_Symbol=IGLV2-14;IGLV1-44;IGLC2;IGLC1;IGL@;IGLV3-21;IGLV2-11;LOC100290557;IGLV1-40;LOC100290481;LOC100293277;IGLC3;LOC100293440 hypothetical protein XP_002348153	2	403,606	25.10	LTVLGQPK	854.523
IPI00026944	Tax_Id=9606 Gene_Symbol=NID1 Isoform 1 of Nidogen-1	2	101,104	55.91	EDLSPSITQR	1144.57
IPI00019641	Tax_Id=9606 Gene_Symbol=PGA3;PGA5;PGA4 Pepsin A	2	402,502	30.13	QYFTVFDR	1074.51
IPI00746033	Tax_Id=9606 Gene_Symbol=NAGLU 47 kDa protein	2	102,206	30.72	AVLGAVPR	781.481
IPI00746033	Tax_Id=9606 Gene_Symbol=NAGLU 47 kDa protein	2	204,206	48.87	SDVFEAWR	1008.47
IPI00555656	Tax_Id=9606 Gene_Symbol=NAGLU Huntingtin interacting protein-1-related (Fragment)	2	303_1,604_2	67.85	FLLGSWLEQAR	1318.7
IPI00746033	Tax_Id=9606 Gene_Symbol=NAGLU 47 kDa protein	2	102,204	68.28	FLLGSWLEQAR	1318.7
IPI00794184	Tax_Id=9606 Gene_Symbol=CP cDNA FLJ37971 fis, clone CTONG2009958, highly similar to CERULOPLASMIN	2	501,604	55.89	EYTDASFTNR	1202.52
IPI00947307	Tax_Id=9606 Gene_Symbol=CP cDNA FLJ58075, highly similar to Ceruloplasmin	2	301,305	59.76	MFTTAPDQVDKEDEDFQESNK	2473.06
IPI00927883	Tax_Id=9606 Gene_Symbol=GUSB cDNA FLJ53268, highly similar to Beta-glucuronidase	2	104,304	34.07	GFDWPLLVK	1073.59
IPI00921238	Tax_Id=9606 Gene_Symbol=- Immunoglobulin V-set domain containing protein	2	306,606	26.27	FILSR	634.38
IPI00022420	Tax_Id=9606 Gene_Symbol=RBP4 Retinol-binding protein 4	2	206,405_1	35.75	VKENFDK	878.45
IPI00480192	Tax_Id=9606 Gene_Symbol=RBP4 Retinol binding protein 4, plasma	2	305,403	41.76	FSGTWYAMAK	1160.53
IPI00022420	Tax_Id=9606 Gene_Symbol=RBP4 Retinol-binding protein 4	2	206,405_1	40.55	YWGVASFLQK	1197.62
IPI00788926	Tax_Id=9606 Gene_Symbol=CA1 16 kDa protein	2	301,306	48.51	VLDALQAIK	969.586
IPI00027235	Tax_Id=9606 Gene_Symbol=ATRN Isoform 1 of Attractin	2	106,204	32.40	YQGNPLR	846.435
IPI00162735	Tax_Id=9606 Gene_Symbol=ATRN Isoform 2 of Attractin	2	102,103	30.57	EEYSNLK	881.413
IPI00939169	Tax_Id=9606 Gene_Symbol=ATRN Isoform 3 of Attractin	2	303_1,402	28.33	EEYSNLK	881.413
IPI00027235	Tax_Id=9606 Gene_Symbol=ATRN Isoform 1 of Attractin	2	106,204	37.58	LTLTPWVGLR	1154.68
IPI00220146	Tax_Id=9606 Gene_Symbol=DSC2 Isoform 2B of Desmocollin-2	2	301,305	55.12	GPGVDQEPR	953.457
IPI00719373	Tax_Id=9606 Gene_Symbol=IGLV2-14;IGLV1-44;IGLC2;IGLC1;IGL@;IGLV3-21;IGLV2-11;LOC100290557;IGLV1-40;LOC100290481;LOC100293277;IGLC3;LOC100293440 IGL@ protein	2	305,504	57.44	AGVETTKPSK	1016.55
IPI00943342	Tax_Id=9606 Gene_Symbol=IGLV2-14;IGLV1-44;IGLC2;IGLC1;IGL@;IGLV3-21;IGLV2-11;LOC100290557;IGLV1-40;LOC100290481;LOC100293277;IGLC3;LOC100293440 25 kDa protein	2	303,405_qest	56.72	AGVETTKPSK	1016.55
IPI00939627	Tax_Id=9606 Gene_Symbol=IGLV2-14;IGLV1-44;IGLC2;IGLC1;IGL@;IGLV3-21;IGLV2-11;LOC100290557;IGLV1-40;LOC100290481;LOC100293277;IGLC3;LOC100293440 25 kDa protein	2	104,303_1	41.08	AGVETTKPSK	1016.55
IPI00940101	Tax_Id=9606 Gene_Symbol=IGLV2-14;IGLV1-44;IGLC2;IGLC1;IGL@;IGLV3-21;IGLV2-11;LOC100290557;IGLV1-40;LOC100290481;LOC100293277;IGLC3;LOC100293440 25 kDa protein	2	306,404	58.83	AGVETTKPSK	1016.55
IPI00940807	Tax_Id=9606 Gene_Symbol=IGLV2-14;IGLV1-44;IGLC2;IGLC1;IGL@;IGLV3-21;IGLV2-11;LOC100290557;IGLV1-40;LOC100290481;LOC100293277;IGLC3;LOC100293440 25 kDa protein	2	201,606	43.42	AGVETTKPSK	1016.55
IPI00418163	Tax_Id=9606 Gene_Symbol=C4B complement component 4B preproprotein	2	203,606	33.20	DHAVDLIQK	1037.55
IPI00937598	Tax_Id=9606 Gene_Symbol=LOC100294156 similar to C4A protein isoform 2	2	106,603	31.42	DHAVDLIQK	1037.55
IPI00418163	Tax_Id=9606 Gene_Symbol=C4B complement component 4B preproprotein	2	203,606	100.94	VLSLAQEQVGGSPEK	1540.81
IPI00937598	Tax_Id=9606 Gene_Symbol=LOC100294156 similar to C4A protein isoform 2	2	106,603	89.68	VLSLAQEQVGGSPEK	1540.81
IPI00947307	Tax_Id=9606 Gene_Symbol=CP cDNA FLJ58075, highly similar to Ceruloplasmin	2	304,305	25.66	TTIEKPVWLGFLGPIIK	1911.12
IPI00922298	Tax_Id=9606 Gene_Symbol=- cDNA FLJ51445, highly similar to AMBP protein	2	206,402	54.34	HHGPTITAK	960.514
IPI00908953	Tax_Id=9606 Gene_Symbol=MMRN2 cDNA FLJ54049, highly similar to Multimerin-2	2	103,203	75.75	SLSGTAFGGFLMFK	1461.73
IPI00910706	Tax_Id=9606 Gene_Symbol=ABHD14B cDNA FLJ52710, highly similar to Abhydrolase domain-containing protein 14B	2	204,306	40.63	FSSETWQNLGTLHR	1674.81
IPI00853158	Tax_Id=9606 Gene_Symbol=PRUNE2 prune homolog 2	2	604,604_1	27.25	NLDVK	587.328
IPI00829956	Tax_Id=9606 Gene_Symbol=- Rheumatoid factor C6 light chain (Fragment)	2	305,306	70.37	ASSLESGVPSR	1088.55
IPI00032179	Tax_Id=9606 Gene_Symbol=SERPINC1 Antithrombin-III	2	301,306	44.16	IEDGFSLK	907.465
IPI00847535	Tax_Id=9606 Gene_Symbol=PRG2 Similar to Solute carrier family 43 member 3	2	405_1,604	27.91	FQWVDGSR	993.467
IPI00641374	Tax_Id=9606 Gene_Symbol=CNTFR Ciliary neurotrophic factor receptor	2	303_1,306	65.59	HSPQEAPHVQYER	1576.74
IPI00290856	Tax_Id=9606 Gene_Symbol=LYVE1 Lymphatic vessel endothelial hyaluronic acid receptor 1	2	302,306	27.54	VPVSR	556.333
IPI00012102	Tax_Id=9606 Gene_Symbol=GNS N-acetylglucosamine-6-sulfatase	2	106,304	63.17	SDVLVEYQGEGR	1350.64
IPI00012269	Tax_Id=9606 Gene_Symbol=MMRN1 Isoform 1 of Multimerin-1	2	303_1,305	33.22	FLQSFAR	867.46
IPI00745154	Tax_Id=9606 Gene_Symbol=MMRN1 Isoform 2 of Multimerin-1	2	103,104	40.04	FLQSFAR	867.46
IPI00099883	Tax_Id=9606 Gene_Symbol=GPRC5C Isoform 1 of G-protein coupled receptor family C group 5 member C	2	103,402	32.53	GVGYETILK	978.539
IPI00300786	Tax_Id=9606 Gene_Symbol=AMY1A;AMY1C;AMY1B;AMY2A Alpha-amylase 1	2	303,303_2	43.75	LGTVIR	657.417
IPI00656113	Tax_Id=9606 Gene_Symbol=SIRPA Signal-regulatory protein alpha	2	304,306	25.92	DITLK	588.348
IPI00607673	Tax_Id=9606 Gene_Symbol=MUC1 Isoform 8 of Mucin-1	2	603,606	66.96	DISEMFLQIYK	1385.69
IPI00942342	Tax_Id=9606 Gene_Symbol=MUC1 60 kDa protein	2	104,604_1	69.97	DISEMFLQIYK	1385.69
IPI00218169	Tax_Id=9606 Gene_Symbol=MUC1 Isoform 7 of Mucin-1	2	405_qest,505	66.79	DISEMFLQIYK	1385.69
IPI00889553	Tax_Id=9606 Gene_Symbol=MUC1 Mucin 1, cell surface associated	2	103,405_2	68.31	DISEMFLQIYK	1385.69
IPI00028015	Tax_Id=9606 Gene_Symbol=LAIR1 Isoform 2 of Leukocyte-associated immunoglobulin-like receptor 1	2	104,604_1	64.94	IDSVSEGNAGPYR	1363.64
IPI00657756	Tax_Id=9606 Gene_Symbol=LAIR1 Isoform 3 of Leukocyte-associated immunoglobulin-like receptor 1	2	303_2,505	68.67	IDSVSEGNAGPYR	1363.64
IPI00647027	Tax_Id=9606 Gene_Symbol=CHGB 32 kDa protein	2	305,505	45.23	SSQGGSLPSEEK	1204.56
IPI00647027	Tax_Id=9606 Gene_Symbol=CHGB 32 kDa protein	2	305,505	47.21	GEAGAPGEEDIQGPTK	1554.72
IPI00794925	Tax_Id=9606 Gene_Symbol=UBC;RPS27A;UBB 21 kDa protein	2	104,405_2	31.62	LIFAGK	647.401
IPI00794925	Tax_Id=9606 Gene_Symbol=UBC;RPS27A;UBB 21 kDa protein	2	104,405_2	62.77	TITLEVEPSDTIENVK	1786.92
IPI00654754	Tax_Id=9606 Gene_Symbol=UBC;RPS27A;UBB RPS27A protein	2	102,306	64.68	TITLEVEPSDTIENVK	1786.92
IPI00179330	Tax_Id=9606 Gene_Symbol=UBC;RPS27A;UBB ubiquitin and ribosomal protein S27a precursor	2	106,405	43.58	TITLEVEPSDTIENVK	1786.92
IPI00019641	Tax_Id=9606 Gene_Symbol=PGA3;PGA5;PGA4 Pepsin A	2	402,502	43.82	HNLNPAR	820.43
IPI00032328	Tax_Id=9606 Gene_Symbol=KNG1 Isoform HMW of Kininogen-1	2	503,602	37.52	AVDAALKK	814.491
IPI00924859	Tax_Id=9606 Gene_Symbol=KNG1 44 kDa protein	2	204,405_1	47.96	AVDAALKK	814.491
IPI00947490	Tax_Id=9606 Gene_Symbol=MGAM Maltase-glucoamylase	2	204,306	39.63	LDVTYHK	874.455
IPI00945229	Tax_Id=9606 Gene_Symbol=MGAM 312 kDa protein	2	101,404	65.49	EIEELYNNPQNPER	1743.81
IPI00741768	Tax_Id=9606 Gene_Symbol=LOC642103 similar to sucrase-isomaltase	2	103,104	57.19	EIEELYNNPQNPER	1743.81
IPI00022418	Tax_Id=9606 Gene_Symbol=FN1 Isoform 1 of Fibronectin	2	306,503	28.11	SDTVPSPR	857.424
IPI00339226	Tax_Id=9606 Gene_Symbol=FN1 Isoform 6 of Fibronectin	2	104,604	73.23	VTWAPPPSIDLTNFLVR	1925.04
IPI00855785	Tax_Id=9606 Gene_Symbol=FN1 Isoform 15 of Fibronectin	2	405_1,604_2	67.12	VTWAPPPSIDLTNFLVR	1925.04
IPI00339224	Tax_Id=9606 Gene_Symbol=FN1 fibronectin 1 isoform 4 preproprotein	2	303_1,405_2	46.64	VTWAPPPSIDLTNFLVR	1925.04
IPI00884105	Tax_Id=9606 Gene_Symbol=LAMP1 Lysosome-associated membrane glycoprotein 1	2	106,306	33.53	VWVQAFK	876.486
IPI00383517	Tax_Id=9606 Gene_Symbol=KLK3 Kallikrein 3, (Prostate specific antigen), isoform CRA_h	2	303_1,604_2	69.41	LSEPAELTDAVK	1271.66
IPI00449920	Tax_Id=9606 Gene_Symbol=IGHA1 cDNA FLJ90170 fis, clone MAMMA1000370, highly similar to Ig alpha-1 chain C region	2	203,301	27.15	GFSPK	534.28
IPI00219427	Tax_Id=9606 Gene_Symbol=PVR Isoform Delta of Poliovirus receptor	2	301,404	50.45	RLEFVAAR	960.55
IPI00219427	Tax_Id=9606 Gene_Symbol=PVR Isoform Delta of Poliovirus receptor	2	301,404	46.15	VQLTGEPVPMAR	1296.69
IPI00019862	Tax_Id=9606 Gene_Symbol=BTN2A1 butyrophilin, subfamily 2, member A1 isoform 2 precursor	2	103,104	62.58	TEEQMEEYR	1213.49
IPI00945643	Tax_Id=9606 Gene_Symbol=BTN2A2 27 kDa protein	2	206,504	40.60	TEEQMEEYR	1213.49
IPI00947432	Tax_Id=9606 Gene_Symbol=BTN2A1 Butyrophilin, subfamily 2, member A1 isoform 2 variant	2	101,604_2	57.20	TEEQMEEYR	1213.49
IPI00400826	Tax_Id=9606 Gene_Symbol=CLU Isoform 2 of Clusterin	2	101,103	69.46	SGSGLVGR	731.393
IPI00795633	Tax_Id=9606 Gene_Symbol=CLU CLU	2	305,603	36.66	FMETVAEK	953.453
IPI00924859	Tax_Id=9606 Gene_Symbol=KNG1 44 kDa protein	2	203,204	37.06	RPPGFSPFR	1059.56
IPI00215967	Tax_Id=9606 Gene_Symbol=BTN2A1 Isoform 1 of Butyrophilin subfamily 2 member A1	2	304,305	26.58	TTFVSK	681.37
IPI00947432	Tax_Id=9606 Gene_Symbol=BTN2A1 Butyrophilin, subfamily 2, member A1 isoform 2 variant	2	101,102	24.77	TTFVSK	681.37
IPI00783931	Tax_Id=9606 Gene_Symbol=COL18A1 Isoform 1 of Collagen alpha-1(XVIII) chain	2	103,305	60.08	EETGAALKPR	1070.57
IPI00921882	Tax_Id=9606 Gene_Symbol=SPP1 cDNA FLJ54682, highly similar to Osteopontin	2	203,604_1	72.30	KANDESNEHSDVIDSQELSK	2244.01
IPI00893853	Tax_Id=9606 Gene_Symbol=LOC100126583;IGHA2 Protein	2	303,606	55.88	DASGATFTWTPSSGK	1511.69
IPI00465248	Tax_Id=9606 Gene_Symbol=ENO1 Isoform alpha-enolase of Alpha-enolase	2	104,604	29.94	MSILK	590.346
IPI00604773	Tax_Id=9606 Gene_Symbol=PODXL PODXL protein	2	106,404	49.77	LASVPGSQTVVVK	1283.74
IPI00847535	Tax_Id=9606 Gene_Symbol=PRG2 Similar to Solute carrier family 43 member 3	2	405_1,604	25.92	YLLVR	662.412
IPI00007664	Tax_Id=9606 Gene_Symbol=PGCP Plasma glutamate carboxypeptidase	2	204,403	67.47	VGALASLIR	898.56
IPI00879931	Tax_Id=9606 Gene_Symbol=SERPING1 cDNA FLJ58826, highly similar to Plasma protease C1 inhibitor	2	204,604	24.37	TTFDPK	707.349
IPI00924951	Tax_Id=9606 Gene_Symbol=LRP2 cDNA FLJ61253, highly similar to Low-density lipoprotein receptor-related protein 2	2	201,503	67.26	TDNDGLGFR	993.452
IPI00924951	Tax_Id=9606 Gene_Symbol=LRP2 cDNA FLJ61253, highly similar to Low-density lipoprotein receptor-related protein 2	2	201,302	57.45	VFWTDTVQNK	1236.61
IPI00290085	Tax_Id=9606 Gene_Symbol=CDH2 Cadherin-2	2	303_1,304	36.48	YMQQNIR	951.46
IPI00013698	Tax_Id=9606 Gene_Symbol=ASAH1 Isoform 1 of Acid ceramidase	2	102,104	48.91	GQFETYLR	1012.5
IPI00946121	Tax_Id=9606 Gene_Symbol=ACPP Prostatic acid phosphotase	2	106,404	49.32	FQELESETLK	1222.61
IPI00061116	Tax_Id=9606 Gene_Symbol=MUCL1 Mucin-like protein 1	2	305,603	34.77	DIPVLPK	780.475
IPI00909303	Tax_Id=9606 Gene_Symbol=CTSB cDNA FLJ58073, moderately similar to Cathepsin B	2	101,106	46.59	LPASFDAR	875.45
IPI00160130	Tax_Id=9606 Gene_Symbol=CUBN Cubilin	2	203,604_1	27.12	AFGNLR	676.366
IPI00641737	Tax_Id=9606 Gene_Symbol=HP Haptoglobin	2	304,306	27.73	VSVNER	702.366
IPI00942787	Tax_Id=9606 Gene_Symbol=HP 42 kDa protein	2	303_1,305	26.04	FTDHLK	759.392
IPI00641737	Tax_Id=9606 Gene_Symbol=HP Haptoglobin	2	304,306	37.28	DYAEVGR	808.372
IPI00431645	Tax_Id=9606 Gene_Symbol=HP HP protein	2	301,603	42.00	DYAEVGR	808.372
IPI00942787	Tax_Id=9606 Gene_Symbol=HP 42 kDa protein	2	303_1,606	29.12	DYAEVGR	808.372
IPI00431645	Tax_Id=9606 Gene_Symbol=HP HP protein	2	301,603	42.30	GSFPWQAK	919.455
IPI00431645	Tax_Id=9606 Gene_Symbol=HP HP protein	2	301,603	47.00	VGYVSGWGR	979.488
IPI00942787	Tax_Id=9606 Gene_Symbol=HP 42 kDa protein	2	303_1,305	51.03	VGYVSGWGR	979.488
IPI00641737	Tax_Id=9606 Gene_Symbol=HP Haptoglobin	2	304,306	35.98	HYEGSTVPEK	1145.54
IPI00431645	Tax_Id=9606 Gene_Symbol=HP HP protein	2	301,603	38.76	HYEGSTVPEK	1145.54
IPI00431645	Tax_Id=9606 Gene_Symbol=HP HP protein	2	301,603	67.91	VTSIQDWVQK	1202.63
IPI00942787	Tax_Id=9606 Gene_Symbol=HP 42 kDa protein	2	303_1,606	64.03	VTSIQDWVQK	1202.63
IPI00478493	Tax_Id=9606 Gene_Symbol=HP haptoglobin isoform 2 preproprotein	2	303,601	36.00	DIAPTLTLYVGK	1289.72
IPI00641737	Tax_Id=9606 Gene_Symbol=HP Haptoglobin	2	304,306	77.54	DIAPTLTLYVGK	1289.72
IPI00514669	Tax_Id=9606 Gene_Symbol=SH3BGRL3 SH3 domain binding glutamic acid-rich protein like 3	2	204,305	26.49	ILDGK	544.322
IPI00010402	Tax_Id=9606 Gene_Symbol=SH3BGRL3 Putative uncharacterized protein	2	206,306	26.71	ILDGK	544.322
IPI00339228	Tax_Id=9606 Gene_Symbol=FN1 Isoform 8 of Fibronectin	2	106,604_1	32.86	FTNIGPDTMR	1150.54
IPI00855785	Tax_Id=9606 Gene_Symbol=FN1 Isoform 15 of Fibronectin	2	405_1,604_2	36.00	FTNIGPDTMR	1150.54
IPI00022418	Tax_Id=9606 Gene_Symbol=FN1 Isoform 1 of Fibronectin	2	503,603	47.16	FTNIGPDTMR	1150.54
IPI00339227	Tax_Id=9606 Gene_Symbol=FN1 Isoform 7 of Fibronectin	2	101,304	33.97	FTNIGPDTMR	1150.54
IPI00383517	Tax_Id=9606 Gene_Symbol=KLK3 Kallikrein 3, (Prostate specific antigen), isoform CRA_h	2	303_1,604_2	54.21	FLRPGDDSSHDLMLLR	1870.94
IPI00550454	Tax_Id=9606 Gene_Symbol=BTN2A2 Isoform 2 of Butyrophilin subfamily 2 member A2	2	404,405	49.66	SQFSPAVFVYK	1271.66
IPI00013576	Tax_Id=9606 Gene_Symbol=BTN2A2 Isoform 1 of Butyrophilin subfamily 2 member A2	2	403,405_1	46.56	SQFSPAVFVYK	1271.66
IPI00019862	Tax_Id=9606 Gene_Symbol=BTN2A1 butyrophilin, subfamily 2, member A1 isoform 2 precursor	2	104,601	53.11	SQFSPAVFVYK	1271.66
IPI00945643	Tax_Id=9606 Gene_Symbol=BTN2A2 27 kDa protein	2	206,504	51.90	SQFSPAVFVYK	1271.66
IPI00384938	Tax_Id=9606 Gene_Symbol=LOC100294459;IGHV4-31;LOC100290320;IGHG1 Putative uncharacterized protein DKFZp686N02209	2	203,405_1	50.24	VVSVLTVLHQDWLNGK	1807
IPI00893223	Tax_Id=9606 Gene_Symbol=PIK3IP1 16 kDa protein	2	304,306	29.00	NPDEDPR	841.357
IPI00015881	Tax_Id=9606 Gene_Symbol=CSF1 Isoform 1 of Macrophage colony-stimulating factor 1	2	305,604	63.65	AFLLVQDIMEDTMR	1680.82
IPI00220814	Tax_Id=9606 Gene_Symbol=EFEMP1 Isoform 3 of EGF-containing fibulin-like extracellular matrix protein 1	2	303_2,505	42.11	IPSNPSHR	906.467
IPI00004656	Tax_Id=9606 Gene_Symbol=B2M Beta-2-microglobulin	2	102,103	31.35	VNHVTLSQPK	1121.62
IPI00004656	Tax_Id=9606 Gene_Symbol=B2M Beta-2-microglobulin	2	102,103	45.57	VEHSDLSFSK	1147.55
IPI00290085	Tax_Id=9606 Gene_Symbol=CDH2 Cadherin-2	2	405_2,603	36.17	GPFPQELVR	1041.56
IPI00647556	Tax_Id=9606 Gene_Symbol=GSN gelsolin isoform c	2	303_2,306	33.22	MDAHPPR	822.381
IPI00746352	Tax_Id=9606 Gene_Symbol=SH3BGRL3 SH3 domain-binding glutamic acid-rich-like protein 3	2	101,104	26.15	ALAGNPK	669.381
IPI00307446	Tax_Id=9606 Gene_Symbol=PCDH24 Protocadherin-24	2	106,306	71.48	TFVIIPELVLPNR	1509.89
IPI00927883	Tax_Id=9606 Gene_Symbol=GUSB cDNA FLJ53268, highly similar to Beta-glucuronidase	2	104,505	32.15	WLGANAFR	933.482
IPI00022417	Tax_Id=9606 Gene_Symbol=LRG1 Leucine-rich alpha-2-glycoprotein	2	305,306	56.65	ALGHLDLSGNR	1151.6
IPI00289983	Tax_Id=9606 Gene_Symbol=ACPP Isoform 2 of Prostatic acid phosphatase	2	305,603	26.37	LSGLHGQDLFGIWSK	1656.86
IPI00908404	Tax_Id=9606 Gene_Symbol=GNS cDNA FLJ51188, highly similar to N-acetylglucosamine-6-sulfatase	2	305,405	57.72	IQEPNTFPAILR	1397.77
IPI00029260	Tax_Id=9606 Gene_Symbol=CD14 Monocyte differentiation antigen CD14	2	104,305	45.96	LKELTLEDLK	1200.7
IPI00021447	Tax_Id=9606 Gene_Symbol=AMY2B Alpha-amylase 2B	2	403,604_1	25.82	HMWPGDIK	982.469
IPI00300786	Tax_Id=9606 Gene_Symbol=AMY1A;AMY1C;AMY1B;AMY2A Alpha-amylase 1	2	303,303_2	104.33	TGSGDIENYNDATQVR	1738.78
IPI00021447	Tax_Id=9606 Gene_Symbol=AMY2B Alpha-amylase 2B	2	405,604_1	98.82	TGSGDIENYNDATQVR	1738.78
IPI00107731	Tax_Id=9606 Gene_Symbol=OSCAR Isoform 6 of Osteoclast-associated immunoglobulin-like receptor	2	405,405_2	45.12	EGVAAPLQYR	1102.58
IPI00178869	Tax_Id=9606 Gene_Symbol=OSCAR Isoform 3 of Osteoclast-associated immunoglobulin-like receptor	2	101,306	44.51	EGVAAPLQYR	1102.58
IPI00218192	Tax_Id=9606 Gene_Symbol=ITIH4 Isoform 2 of Inter-alpha-trypsin inhibitor heavy chain H4	2	206,402	28.29	MTMDK	624.261
IPI00896419	Tax_Id=9606 Gene_Symbol=ITIH4 Isoform 1 of Inter-alpha-trypsin inhibitor heavy chain H4	2	304,306	24.59	MTMDK	624.261
IPI00922136	Tax_Id=9606 Gene_Symbol=- cDNA, FLJ78888, highly similar to G-protein coupled receptor family C group 5 member B	2	101,604_1	28.49	RPSAPFR	829.456
IPI00922816	Tax_Id=9606 Gene_Symbol=- cDNA FLJ53055, highly similar to G-protein coupled receptor family C group 5 member B	2	103,203	34.39	AFSMDEHNAALR	1360.62
IPI00395488	Tax_Id=9606 Gene_Symbol=VASN Vasorin	2	604_1,604_2	25.57	LLELK	614.4
IPI00936444	Tax_Id=9606 Gene_Symbol=MUC5B Mucin-5B	2	604,604_2	76.02	AQAQPGVPLR	1035.58
IPI00003813	Tax_Id=9606 Gene_Symbol=CADM1 Isoform 1 of Cell adhesion molecule 1	2	103,203	33.32	NLMIDIQK	989.522
[truncated: 1,374 more rows]

## Sheet: Isolation
prot accession numebr	prot description	num_runs_found_in	file_names found_in	max_mascot_score	pep_seq	mass_calc
IPI00745872	Tax_Id=9606 Gene_Symbol=ALB Isoform 1 of Serum albumin	126	1-1,2-1,3-1,4-1,5-1,1-2,1-3_1,1-3_2,1-3_3,1-4_2,1-4_3,1-5_1001,1-6_1001,2-3_1,2-3_2,2-3_3,3-2_1,3-2_2,3-3_1,3-3_2,3-3_3,3-4_1,3-4_2,3-4_3,3-5_1003,4-2,4-3_1,4-3_2,4-3_3,4-4_1,4-4_2,4-4_3,5-2,6-1,6-3_1,6-3_2,6-3_3,2-5_2,2-6,3-6_1003,4-5_1004,4-6,5-5,5-6_1005,6-6_1006,5-13_1,5-13_2,5-14_1,5-14_2,5-15_1,5-15_2,5-16_1,5-16_2,6-7,6-8,6-9,6-10,6-11,6-11_1,6-11_2,6-12_1,6-12_2,6-13_1,6-13_2,6-14_1,6-14_…	67.56	DDNPNLPR	939.441
IPI00745872	Tax_Id=9606 Gene_Symbol=ALB Isoform 1 of Serum albumin	126	1-1,2-1,3-1,4-1,5-1,1-2,1-3_1,1-3_2,1-3_3,1-4_2,1-4_3,1-5_1001,1-6_1001,2-3_1,2-3_2,2-3_3,3-2_1,3-2_2,3-3_1,3-3_2,3-3_3,3-4_1,3-4_2,3-4_3,3-5_1003,4-2,4-3_1,4-3_2,4-3_3,4-4_1,4-4_2,4-4_3,5-2,6-1,6-3_1,6-3_2,6-3_3,2-5_2,2-6,3-6_1003,4-5_1004,4-6,5-5,5-6_1005,6-6_1006,5-13_1,5-13_2,5-14_1,5-14_2,5-15_1,5-15_2,5-16_1,5-16_2,6-7,6-8,6-9,6-10,6-11,6-11_1,6-11_2,6-12_1,6-12_2,6-13_1,6-13_2,6-14_1,6-14_…	45.27	TYETTLEK	983.481
IPI00745872	Tax_Id=9606 Gene_Symbol=ALB Isoform 1 of Serum albumin	122	1-1,2-1,3-1,4-1,5-1,1-2,1-3_1,1-3_2,1-3_3,1-4_2,1-4_3,1-5_1001,1-6_1001,2-3_1,2-3_2,2-3_3,3-2_1,3-2_2,3-3_1,3-3_2,3-3_3,3-4_1,3-4_2,3-4_3,3-5_1003,4-2,4-3_1,4-3_2,4-3_3,4-4_1,4-4_2,4-4_3,5-2,6-1,6-3_1,6-3_2,6-3_3,2-5_2,2-6,3-6_1003,4-5_1004,4-6,5-5,5-6_1005,6-6_1006,5-13_1,5-14_1,5-14_2,5-15_1,5-15_2,5-16_1,5-16_2,6-7,6-8,6-9,6-10,6-11,6-11_1,6-11_2,6-12_1,6-12_2,6-13,6-13_1,6-13_2,6-14_1,6-14_2,…	101.59	AVMDDFAAFVEK	1341.63
IPI00745872	Tax_Id=9606 Gene_Symbol=ALB Isoform 1 of Serum albumin	121	1-1,2-1,3-1,4-1,5-1,1-2,1-3_1,1-3_2,1-3_3,1-4_2,1-4_3,1-5_1001,1-6_1001,2-3_1,2-3_2,2-3_3,3-2_1,3-2_2,3-3_1,3-3_2,3-3_3,3-4_1,3-4_2,3-4_3,3-5_1003,4-2,4-3_1,4-3_2,4-3_3,4-4_1,4-4_2,4-4_3,5-2,6-1,6-3_1,6-3_2,6-3_3,2-5_2,2-6,3-6_1003,4-5_1004,4-6,5-5,5-6_1005,6-6_1006,5-13_1,5-14_1,5-14_2,5-15_1,5-15_2,5-16_1,5-16_2,6-7,6-8,6-9,6-10,6-11,6-11_2,6-12_1,6-12_2,6-13_1,6-13_2,6-14_1,6-14_2,6-15_1,6-15_…	58.63	LVTDLTK	788.464
IPI00745872	Tax_Id=9606 Gene_Symbol=ALB Isoform 1 of Serum albumin	121	1-1,2-1,3-1,4-1,5-1,1-2,1-3_1,1-3_2,1-3_3,1-4_2,1-4_3,1-5_1001,1-6_1001,2-3_1,2-3_2,2-3_3,3-2_1,3-2_2,3-3_1,3-3_2,3-4_1,3-4_2,3-4_3,3-5_1003,4-2,4-3_1,4-3_2,4-3_3,4-4_1,4-4_2,4-4_3,5-2,6-1,6-3_1,6-3_2,6-3_3,2-5_2,2-6,3-6_1003,4-5_1004,4-6,5-5,5-6_1005,6-6_1006,5-13_1,5-13_2,5-14_1,5-14_2,5-15_1,5-15_2,5-16_1,5-16_2,6-7,6-8,6-9,6-10,6-11_1,6-11_2,6-12_1,6-12_2,6-13,6-13_1,6-13_2,6-14_2,6-15_1,6-15…	69.12	FKDLGEENFK	1225.6
IPI00745872	Tax_Id=9606 Gene_Symbol=ALB Isoform 1 of Serum albumin	120	1-1,2-1,3-1,4-1,5-1,1-2,1-3_1,1-3_2,1-3_3,1-4_2,1-4_3,1-5_1001,1-6_1001,2-3_1,2-3_2,2-3_3,3-2_1,3-2_2,3-3_1,3-3_2,3-3_3,3-4_1,3-4_2,3-5_1003,4-3_1,4-3_2,4-3_3,4-4_1,4-4_2,4-4_3,5-2,6-3_1,6-3_2,6-3_3,2-5_2,2-6,3-6_1003,4-6,5-5,5-6_1005,6-6_1006,5-13_1,5-14_1,5-14_2,5-15_1,5-15_2,5-16_1,5-16_2,6-7,6-8,6-9,6-10,6-11,6-11_1,6-11_2,6-12_1,6-12_2,6-13_1,6-13_2,6-14_1,6-14_2,6-15_1,6-15_2,6-16_1,3-12_1,…	34.18	AWAVAR	672.371
IPI00745872	Tax_Id=9606 Gene_Symbol=ALB Isoform 1 of Serum albumin	120	1-1,2-1,3-1,4-1,5-1,1-2,1-3_1,1-3_2,1-4_2,1-4_3,1-5_1001,1-6_1001,2-3_1,2-3_2,2-3_3,3-2_1,3-2_2,3-3_1,3-3_2,3-3_3,3-4_1,3-4_2,3-4_3,3-5_1003,4-2,4-3_1,4-3_2,4-3_3,4-4_1,4-4_2,4-4_3,5-2,6-1,6-3_1,6-3_2,6-3_3,2-5_2,2-6,3-6_1003,4-5_1004,4-6,5-5,5-6_1005,6-6_1006,5-13_1,5-13_2,5-14_1,5-14_2,5-15_1,5-16_1,6-7,6-8,6-9,6-10,6-11,6-11_1,6-11_2,6-12_1,6-12_2,6-13_1,6-13_2,6-14_1,6-14_2,6-15_1,6-15_2,6-16…	59.62	AEFAEVSK	879.434
IPI00022426	Tax_Id=9606 Gene_Symbol=AMBP Protein AMBP	120	1-1,2-1,3-1,4-1,5-1,1-2,1-3_1,1-3_2,1-3_3,1-4_1,1-4_2,1-4_3,1-5_1001,1-6_1001,2-3_1,2-3_2,2-3_3,3-2_1,3-2_2,3-3_1,3-3_2,3-3_3,3-4_1,3-4_2,3-4_3,3-5_1003,4-2,4-3_1,4-3_2,4-3_3,4-4_1,4-4_2,4-4_3,5-2,6-1,6-3_1,6-3_2,6-3_3,2-5_2,2-6,3-6_1003,4-5_1004,4-6,5-5,5-6_1005,6-6_1006,5-13_1,5-13_2,5-14_1,5-14_2,5-15_1,5-15_2,5-16_1,5-16_2,6-7,6-8,6-9,6-10,6-11,6-11_1,6-11_2,6-12_1,6-12_2,6-13,6-13_1,6-13_2,6…	56.82	HHGPTITAK	960.514
IPI00745872	Tax_Id=9606 Gene_Symbol=ALB Isoform 1 of Serum albumin	119	1-1,2-1,3-1,4-1,5-1,1-2,1-3_1,1-3_2,1-3_3,1-4_2,1-4_3,1-5_1001,1-6_1001,2-3_1,2-3_2,2-3_3,3-2_1,3-2_2,3-3_1,3-3_2,3-3_3,3-4_1,3-4_2,3-4_3,3-5_1003,4-2,4-3_1,4-3_2,4-3_3,4-4_1,4-4_2,4-4_3,5-2,6-1,6-3_1,6-3_2,6-3_3,2-5_2,2-6,3-6_1003,4-5_1004,4-6,5-5,5-6_1005,6-6_1006,5-13_1,5-14_1,5-14_2,5-15_1,5-15_2,5-16_1,5-16_2,6-7,6-8,6-9,6-10,6-11,6-11_1,6-11_2,6-12_1,6-12_2,6-13,6-13_1,6-13_2,6-14_1,6-14_2,…	107.24	LVAASQAALGL	1012.59
IPI00745872	Tax_Id=9606 Gene_Symbol=ALB Isoform 1 of Serum albumin	117	1-1,2-1,3-1,4-1,5-1,1-2,1-3_1,1-3_2,1-3_3,1-4_2,1-4_3,1-5_1001,1-6_1001,2-3_1,2-3_2,2-3_3,3-3_2,3-3_3,3-4_1,3-4_2,3-4_3,3-5_1003,4-2,4-3_1,4-3_2,4-3_3,4-4_1,4-4_2,4-4_3,5-2,6-1,6-3_1,6-3_2,6-3_3,2-5_2,2-6,3-6_1003,4-5_1004,4-6,5-5,5-6_1005,6-6_1006,5-13_1,5-13_2,5-14_1,5-14_2,5-15_1,5-15_2,5-16_1,5-16_2,6-7,6-8,6-9,6-10,6-11_1,6-11_2,6-12_1,6-12_2,6-13,6-13_1,6-13_2,6-14_1,6-14_2,6-15_1,6-15_2,6-…	48.48	YLYEIAR	926.486
IPI00745872	Tax_Id=9606 Gene_Symbol=ALB Isoform 1 of Serum albumin	117	1-1,2-1,3-1,4-1,5-1,1-2,1-3_1,1-3_2,1-3_3,1-4_2,1-4_3,1-5_1001,1-6_1001,2-3_1,2-3_2,2-3_3,3-2_1,3-2_2,3-3_1,3-3_2,3-3_3,3-4_1,3-4_2,3-4_3,3-5_1003,4-2,4-3_1,4-3_2,4-3_3,4-4_1,4-4_2,4-4_3,5-2,6-1,6-3_1,6-3_2,6-3_3,2-6,3-6_1003,4-5_1004,4-6,5-5,5-6_1005,6-6_1006,5-13_1,5-14_1,5-14_2,5-15_1,5-15_2,5-16_1,5-16_2,6-7,6-8,6-9,6-10,6-11,6-11_1,6-11_2,6-12_1,6-13_1,6-13_2,6-14_1,6-14_2,6-15_1,6-15_2,3-12…	53.72	DLGEENFK	950.435
IPI00022426	Tax_Id=9606 Gene_Symbol=AMBP Protein AMBP	117	1-1,2-1,3-1,4-1,5-1,1-2,1-3_1,1-3_2,1-3_3,1-4_1,1-4_2,1-4_3,1-5_1001,1-6_1001,2-3_1,2-3_2,2-3_3,3-2_1,3-2_2,3-3_1,3-3_2,3-3_3,3-4_1,3-4_2,3-4_3,3-5_1003,4-2,4-3_1,4-3_2,4-3_3,4-4_1,4-4_2,4-4_3,5-2,6-1,6-3_1,6-3_2,6-3_3,2-5_2,2-6,3-6_1003,4-5_1004,4-6,5-5,5-6_1005,6-6_1006,5-13_1,5-14_1,5-14_2,5-15_1,5-15_2,5-16_1,5-16_2,6-7,6-8,6-9,6-10,6-11,6-11_1,6-11_2,6-12_1,6-12_2,6-13,6-13_1,6-13_2,6-14_1,6…	143.82	VVAQGVGIPEDSIFTMADR	2004
IPI00745872	Tax_Id=9606 Gene_Symbol=ALB Isoform 1 of Serum albumin	115	1-1,2-1,3-1,4-1,5-1,1-2,1-3_1,1-3_2,1-3_3,1-4_2,1-4_3,1-5_1001,1-6_1001,2-3_1,2-3_2,2-3_3,3-2_1,3-2_2,3-3_1,3-3_2,3-4_1,3-4_2,3-4_3,3-5_1003,4-2,4-3_1,4-3_2,4-3_3,4-4_1,4-4_2,4-4_3,5-2,6-1,6-3_1,6-3_2,6-3_3,2-5_2,2-6,3-6_1003,4-5_1004,4-6,5-5,5-6_1005,6-6_1006,5-13_1,5-13_2,5-14_1,5-14_2,5-15_1,5-15_2,5-16_1,5-16_2,6-7,6-8,6-9,6-10,6-11_1,6-11_2,6-12_1,6-12_2,6-13,6-13_1,6-13_2,6-14_1,6-14_2,6-15…	60.88	SLHTLFGDK	1016.53
IPI00745872	Tax_Id=9606 Gene_Symbol=ALB Isoform 1 of Serum albumin	115	1-1,2-1,3-1,4-1,5-1,1-2,1-3_1,1-4_2,1-4_3,1-5_1001,1-6_1001,2-3_1,2-3_2,2-3_3,3-2_1,3-2_2,3-3_1,3-3_2,3-4_1,3-4_2,3-4_3,3-5_1003,4-3_1,4-3_2,4-3_3,4-4_1,4-4_2,4-4_3,5-2,6-1,6-3_1,6-3_2,6-3_3,2-5_2,2-6,3-6_1003,4-5_1004,4-6,5-5,5-6_1005,6-6_1006,5-13_1,5-14_1,5-14_2,5-15_1,5-16_1,5-16_2,6-7,6-8,6-9,6-10,6-11_1,6-11_2,6-12_1,6-12_2,6-13,6-13_1,6-13_2,6-14_1,6-14_2,6-15_2,1-7,1-8,1-10,1-11,1-12,1-13…	55.59	LDELRDEGK	1073.54
IPI00022426	Tax_Id=9606 Gene_Symbol=AMBP Protein AMBP	115	1-1,2-1,3-1,4-1,5-1,1-2,1-3_1,1-3_2,1-3_3,1-4_1,1-4_2,1-4_3,1-5_1001,1-6_1001,2-3_1,2-3_2,2-3_3,3-2_1,3-2_2,3-3_1,3-3_3,3-4_1,3-4_2,3-4_3,3-5_1003,4-2,4-3_1,4-3_2,4-3_3,4-4_1,4-4_2,4-4_3,5-2,6-1,6-3_1,6-3_2,6-3_3,2-5_2,2-6,3-6_1003,4-5_1004,4-6,5-5,5-6_1005,6-6_1006,5-13_1,5-13_2,5-14_1,5-14_2,5-15_1,5-15_2,5-16_1,5-16_2,6-7,6-8,6-9,6-10,6-11,6-11_1,6-11_2,6-12_1,6-12_2,6-13,6-13_1,6-13_2,6-14_1,…	79.59	ETLLQDFR	1020.52
IPI00745872	Tax_Id=9606 Gene_Symbol=ALB Isoform 1 of Serum albumin	114	1-1,2-1,3-1,4-1,5-1,1-2,1-3_1,1-3_3,1-4_2,1-4_3,1-5_1001,1-6_1001,2-3_1,2-3_2,2-3_3,3-2_1,3-2_2,3-3_1,3-3_3,3-4_1,3-4_2,3-4_3,3-5_1003,4-2,4-3_1,4-3_2,4-3_3,4-4_1,4-4_2,4-4_3,5-2,6-1,6-3_1,6-3_2,6-3_3,2-5_2,2-6,3-6_1003,4-5_1004,4-6,5-5,5-6_1005,6-6_1006,5-13_1,5-13_2,5-14_1,5-14_2,5-15_1,5-15_2,5-16_1,5-16_2,6-7,6-8,6-9,6-10,6-11_1,6-11_2,6-12_1,6-12_2,6-13,6-13_1,6-13_2,6-14_1,6-14_2,6-15_1,6-1…	76.39	KQTALVELVK	1127.69
IPI00000073	Tax_Id=9606 Gene_Symbol=EGF Pro-epidermal growth factor	114	1-1,2-1,3-1,4-1,1-2,1-3_1,1-3_2,1-3_3,1-4_1,1-4_2,1-4_3,1-5_1001,1-6_1001,2-3_1,2-3_2,2-3_3,3-2_1,3-2_2,3-3_1,3-3_2,3-3_3,3-4_1,3-4_2,3-4_3,3-5_1003,4-2,4-4_1,4-4_3,5-2,6-1,6-3_1,6-3_2,6-3_3,2-5_2,2-6,3-6_1003,4-5_1004,4-6,5-5,5-6_1005,6-6_1006,5-13_1,5-14_1,5-14_2,5-15_1,5-15_2,5-16_1,5-16_2,6-7,6-8,6-9,6-10,6-11,6-11_1,6-11_2,6-12,6-12_1,6-12_2,6-14_2,6-15_1,6-15_2,6-16_1,1-7,1-8,1-10,1-11,1-12…	72.68	ADLDGVGVK	872.46
IPI00745872	Tax_Id=9606 Gene_Symbol=ALB Isoform 1 of Serum albumin	113	1-1,2-1,3-1,4-1,5-1,1-2,1-3_1,1-3_2,1-3_3,1-4_2,1-4_3,1-5_1001,1-6_1001,2-3_1,2-3_2,2-3_3,3-2_1,3-2_2,3-3_1,3-3_2,3-3_3,3-4_1,3-4_2,3-5_1003,4-2,4-3_1,4-3_2,4-3_3,4-4_1,4-4_2,4-4_3,5-2,6-1,6-3_1,6-3_2,6-3_3,2-5_2,2-6,3-6_1003,4-5_1004,4-6,5-5,5-6_1005,6-6_1006,5-13_1,5-13_2,5-14_1,5-14_2,5-15_1,5-15_2,5-16_1,6-7,6-8,6-9,6-10,6-11_1,6-11_2,6-12_1,6-12_2,6-13,6-13_1,6-13_2,6-14_1,6-14_2,6-15_1,6-15…	67.65	LVNEVTEFAK	1148.61
IPI00745872	Tax_Id=9606 Gene_Symbol=ALB Isoform 1 of Serum albumin	113	1-1,2-1,3-1,4-1,5-1,1-2,1-3_1,1-3_2,1-3_3,1-4_3,1-5_1001,1-6_1001,2-3_1,2-3_2,2-3_3,3-2_1,3-2_2,3-3_1,3-3_2,3-3_3,3-4_1,3-4_2,3-4_3,3-5_1003,4-2,4-3_1,4-3_2,4-3_3,4-4_1,4-4_2,4-4_3,5-2,6-1,6-3_1,6-3_2,6-3_3,2-5_2,2-6,3-6_1003,4-5_1004,4-6,5-5,5-6_1005,6-6_1006,5-13_1,5-13_2,5-14_1,5-14_2,5-15_2,5-16_1,5-16_2,6-7,6-8,6-9,6-10,6-11,6-11_1,6-11_2,6-12_1,6-13,6-13_1,6-13_2,6-14_1,6-14_2,6-15_1,6-15_2…	93.28	VPQVSTPTLVEVSR	1510.84
IPI00000073	Tax_Id=9606 Gene_Symbol=EGF Pro-epidermal growth factor	113	1-1,2-1,3-1,4-1,1-2,1-3_1,1-3_2,1-3_3,1-4_1,1-4_2,1-4_3,1-5_1001,1-6_1001,2-3_1,2-3_2,2-3_3,3-2_1,3-2_2,3-3_1,3-3_2,3-3_3,3-4_1,3-4_2,3-4_3,3-5_1003,4-2,4-3_1,4-3_2,4-3_3,4-4_1,4-4_2,4-4_3,5-2,6-1,6-3_1,6-3_2,6-3_3,2-5_2,2-6,3-6_1003,4-5_1004,4-6,5-5,5-6_1005,6-6_1006,5-13_1,5-13_2,5-14_1,5-14_2,5-16_1,5-16_2,6-7,6-8,6-9,6-10,6-11_1,6-11_2,6-12,6-12_1,6-12_2,6-13,6-13_1,6-13_2,6-14_1,6-14_2,6-15_…	60.55	IYFAHTALK	1062.59
IPI00004573	Tax_Id=9606 Gene_Symbol=PIGR Polymeric immunoglobulin receptor	113	1-1,2-1,3-1,4-1,5-1,1-3_1,1-3_2,1-3_3,1-4_1,1-4_2,1-4_3,1-5_1001,1-6_1001,2-3_1,2-3_2,2-3_3,3-2_1,3-3_1,3-3_2,3-3_3,3-4_1,3-4_2,3-4_3,3-5_1003,4-2,4-3_1,4-3_2,4-4_1,4-4_2,4-4_3,5-2,6-1,6-3_1,6-3_2,6-3_3,2-5_2,2-6,3-6_1003,4-5_1004,4-6,5-5,5-6_1005,6-6_1006,5-13_1,5-14_1,5-14_2,5-15_1,5-15_2,5-16_1,5-16_2,6-8,6-9,6-10,6-11_1,6-11_2,6-12_1,6-12_2,6-13,6-13_1,6-13_2,6-14_1,6-14_2,6-15_1,6-15_2,6-16_…	102.16	NADLQVLKPEPELVYEDLR	2240.17
IPI00000073	Tax_Id=9606 Gene_Symbol=EGF Pro-epidermal growth factor	112	1-1,2-1,3-1,4-1,1-2,1-3_1,1-3_2,1-3_3,1-4_1,1-4_2,1-4_3,1-6_1001,2-3_1,2-3_2,2-3_3,3-2_1,3-2_2,3-3_1,3-3_2,3-4_3,3-5_1003,4-2,4-4_1,4-4_2,4-4_3,5-2,6-3_1,6-3_2,6-3_3,2-5_2,2-6,3-6_1003,4-5_1004,5-5,5-6_1005,6-6_1006,5-13_1,5-13_2,5-14_1,5-14_2,5-15_1,5-15_2,5-16_1,6-7,6-8,6-9,6-10,6-11_1,6-11_2,6-12,6-12_1,6-12_2,6-13,6-13_1,6-13_2,6-14_1,6-14_2,6-15_1,6-15_2,6-16_1,3-12_1,3-16_1,1-7,1-8,1-10,1-1…	71.91	YPANVAVDPVER	1328.67
IPI00022463	Tax_Id=9606 Gene_Symbol=TF Serotransferrin	111	1-1,2-1,3-1,4-1,5-1,1-2,1-3_1,1-3_2,1-3_3,1-4_1,1-4_2,1-4_3,1-5_1001,1-6_1001,2-3_1,2-3_3,3-2_1,3-2_2,3-3_2,3-3_3,3-4_1,3-4_3,3-5_1003,4-2,4-3_1,4-3_2,4-3_3,4-4_1,4-4_2,4-4_3,5-2,6-1,6-3_1,6-3_2,6-3_3,2-5_2,2-6,3-6_1003,4-5_1004,4-6,5-5,5-6_1005,6-6_1006,5-13_1,5-14_1,5-14_2,5-15_1,5-15_2,5-16_1,5-16_2,6-7,6-9,6-10,6-11,6-11_1,6-11_2,6-12_1,6-12_2,6-13_1,6-15_1,6-15_2,6-16_1,1-7,1-10,1-11,1-12,1-…	96.67	DGAGDVAFVK	977.482
IPI00022463	Tax_Id=9606 Gene_Symbol=TF Serotransferrin	111	1-1,2-1,3-1,4-1,5-1,1-2,1-3_2,1-4_3,1-5_1001,1-6_1001,2-3_1,2-3_2,2-3_3,3-2_1,3-2_2,3-3_1,3-3_2,3-3_3,3-4_1,3-4_2,3-4_3,3-5_1003,4-3_1,4-3_2,4-3_3,4-4_1,4-4_2,4-4_3,5-2,6-3_1,6-3_2,6-3_3,2-5_2,2-6,3-6_1003,4-5_1004,4-6,5-5,5-6_1005,5-13_1,5-14_1,5-14_2,5-15_1,5-15_2,5-16_1,5-16_2,6-7,6-8,6-9,6-10,6-11_1,6-11_2,6-12,6-12_1,6-12_2,6-13,6-14_1,6-14_2,6-15_1,6-15_2,6-16_1,3-12_1,1-7,1-8,1-10,1-11,1-1…	52.80	YLGEEYVK	999.491
IPI00215894	Tax_Id=9606 Gene_Symbol=KNG1 Isoform LMW of Kininogen-1	110	1-1,2-1,3-1,4-1,1-2,1-3_1,1-3_2,1-3_3,1-4_1,1-4_2,1-4_3,1-5_1001,1-6_1001,2-3_1,2-3_2,2-3_3,3-2_1,3-2_2,3-3_1,3-3_2,3-3_3,3-4_1,3-4_2,3-4_3,3-5_1003,4-2,4-3_1,4-3_2,4-3_3,4-4_1,4-4_2,4-4_3,5-2,6-1,6-3_1,6-3_2,6-3_3,2-5_2,2-6,3-6_1003,4-5_1004,4-6,5-5,5-13_1,5-13_2,5-14_1,5-14_2,5-15_1,5-16_1,5-16_2,6-7,6-8,6-9,6-10,6-11_1,6-11_2,6-12_1,6-12_2,6-13_2,6-14_1,6-15_2,6-16_1,3-16_1,1-7,1-8,1-10,1-11,1…	60.39	VQVVAGK	699.428
IPI00745872	Tax_Id=9606 Gene_Symbol=ALB Isoform 1 of Serum albumin	110	1-1,2-1,3-1,4-1,5-1,1-2,1-3_1,1-3_2,1-3_3,1-4_2,1-4_3,1-5_1001,1-6_1001,2-3_1,2-3_2,2-3_3,3-2_1,3-2_2,3-3_1,3-3_2,3-3_3,3-4_1,3-4_2,3-4_3,3-5_1003,4-2,4-3_1,4-3_2,4-3_3,4-4_1,4-4_2,4-4_3,5-2,6-1,6-3_1,6-3_2,6-3_3,2-5_2,2-6,3-6_1003,4-5_1004,4-6,5-5,5-6_1005,6-6_1006,5-13_1,5-13_2,5-14_1,5-14_2,5-15_1,5-15_2,5-16_1,5-16_2,6-7,6-8,6-9,6-10,6-11_1,6-11_2,6-12_1,6-12_2,6-13,6-13_1,6-13_2,6-14_1,6-14_…	100.78	KVPQVSTPTLVEVSR	1638.93
IPI00745872	Tax_Id=9606 Gene_Symbol=ALB Isoform 1 of Serum albumin	110	1-1,4-1,5-1,1-2,1-3_1,1-3_2,1-3_3,1-4_2,1-4_3,1-5_1001,1-6_1001,2-3_1,2-3_2,2-3_3,3-2_1,3-2_2,3-3_1,3-3_2,3-3_3,3-4_1,3-4_2,3-4_3,3-5_1003,4-2,4-3_1,4-3_2,4-3_3,4-4_1,4-4_2,4-4_3,5-2,6-1,6-3_1,6-3_2,6-3_3,2-5_2,2-6,3-6_1003,4-5_1004,4-6,5-5,5-6_1005,6-6_1006,5-13_1,5-14_1,5-14_2,5-15_1,5-15_2,5-16_1,5-16_2,6-8,6-9,6-10,6-11_1,6-11_2,6-12_1,6-12_2,6-13_1,6-13_2,6-14_1,6-15_1,6-15_2,3-12_1,1-7,1-8,…	106.05	VFDEFKPLVEEPQNLIK	2044.09
IPI00004573	Tax_Id=9606 Gene_Symbol=PIGR Polymeric immunoglobulin receptor	110	1-1,2-1,3-1,4-1,1-2,1-3_1,1-3_2,1-3_3,1-4_1,1-4_2,1-4_3,1-5_1001,1-6_1001,2-3_1,2-3_2,2-3_3,3-2_1,3-2_2,3-3_1,3-3_2,3-3_3,3-4_1,3-4_2,3-4_3,3-5_1003,4-2,4-3_1,4-4_1,4-4_2,4-4_3,5-2,6-1,6-3_1,6-3_2,6-3_3,2-5_2,2-6,3-6_1003,4-5_1004,4-6,5-5,5-6_1005,6-6_1006,5-13_1,5-14_1,5-14_2,5-16_1,5-16_2,6-7,6-8,6-9,6-10,6-11_1,6-11_2,6-12_1,6-15_1,6-15_2,6-16_1,3-12_1,1-7,1-8,1-10,1-11,1-12,1-13_1,1-13_2,1-14…	49.62	DVSLAK	631.354
IPI00004573	Tax_Id=9606 Gene_Symbol=PIGR Polymeric immunoglobulin receptor	110	1-1,2-1,3-1,5-1,1-2,1-3_1,1-3_2,1-3_3,1-4_2,1-4_3,1-6_1001,2-3_1,2-3_2,3-2_1,3-2_2,3-3_1,3-3_3,3-4_1,3-4_2,3-4_3,3-5_1003,4-2,4-4_1,4-4_2,4-4_3,5-2,6-1,6-3_1,6-3_3,2-5_2,2-6,3-6_1003,4-5_1004,4-6,5-5,6-6_1006,5-13_1,5-13_2,5-14_1,5-14_2,5-15_1,5-15_2,5-16_1,5-16_2,6-7,6-8,6-9,6-11_1,6-11_2,6-12,6-12_1,6-12_2,6-13,6-13_1,6-13_2,6-14_1,6-14_2,6-15_1,6-15_2,3-12_1,1-7,1-8,1-10,1-11,1-13,1-13_1,1-13_…	57.08	VYTVDLGR	921.492
IPI00745872	Tax_Id=9606 Gene_Symbol=ALB Isoform 1 of Serum albumin	106	1-1,2-1,4-1,5-1,1-2,1-3_1,1-3_2,1-3_3,1-4_2,1-4_3,1-5_1001,1-6_1001,2-3_1,2-3_3,3-2_1,3-2_2,3-3_2,3-4_1,3-4_2,3-4_3,3-5_1003,4-2,4-3_1,4-3_2,4-3_3,4-4_1,4-4_2,4-4_3,5-2,6-3_1,6-3_2,6-3_3,2-5_2,2-6,3-6_1003,4-5_1004,4-6,5-5,6-6_1006,5-13_1,5-13_2,5-14_1,5-14_2,5-15_1,5-15_2,5-16_1,5-16_2,6-7,6-8,6-9,6-10,6-11_1,6-11_2,6-12_1,6-12_2,6-13,6-13_1,6-13_2,6-14_1,6-14_2,6-15_1,6-15_2,1-7,1-8,1-10,1-11,1…	67.56	FQNALLVR	959.555
IPI00022463	Tax_Id=9606 Gene_Symbol=TF Serotransferrin	106	1-1,2-1,3-1,4-1,5-1,1-2,1-3_1,1-3_2,1-3_3,1-4_1,1-4_2,1-4_3,1-5_1001,1-6_1001,2-3_1,2-3_3,3-2_1,3-2_2,3-3_1,3-3_2,3-3_3,3-4_2,3-4_3,3-5_1003,4-2,4-3_1,4-3_2,4-3_3,4-4_1,4-4_2,4-4_3,6-1,6-3_1,6-3_2,6-3_3,2-5_2,2-6,3-6_1003,4-5_1004,4-6,5-5,5-6_1005,6-6_1006,5-13_1,5-13_2,5-14_1,5-14_2,5-15_1,5-15_2,5-16_1,5-16_2,6-7,6-8,6-9,6-10,6-11_1,6-11_2,6-12,6-12_2,6-13,6-13_1,6-14_1,6-14_2,6-15_1,6-16_1,3-1…	77.98	EGYYGYTGAFR	1282.56
IPI00000073	Tax_Id=9606 Gene_Symbol=EGF Pro-epidermal growth factor	105	1-1,2-1,3-1,4-1,1-3_1,1-3_2,1-3_3,1-4_1,1-4_3,1-6_1001,2-3_1,2-3_3,3-2_1,3-2_2,3-3_1,3-3_2,3-3_3,3-4_1,3-4_2,3-4_3,4-3_1,4-3_2,4-3_3,4-4_1,4-4_2,4-4_3,5-2,6-1,6-3_1,6-3_2,6-3_3,2-5_2,2-6,4-5_1004,4-6,5-5,6-6_1006,5-13_1,5-13_2,5-14_1,5-14_2,5-16_1,5-16_2,6-7,6-9,6-10,6-11,6-11_1,6-11_2,6-12_1,6-12_2,6-13_1,6-13_2,6-14_2,6-15_1,6-16_1,3-16_1,1-7,1-10,1-11,1-12,1-13_1,1-13_2,1-14_1,1-14_2,2-7,2-8,2…	106.57	IESSSLQGLGR	1145.6
IPI00004573	Tax_Id=9606 Gene_Symbol=PIGR Polymeric immunoglobulin receptor	105	1-1,2-1,3-1,4-1,5-1,1-3_1,1-3_2,1-3_3,1-4_2,1-4_3,1-5_1001,1-6_1001,2-3_1,2-3_2,2-3_3,3-2_1,3-2_2,3-3_1,3-3_2,3-3_3,3-4_1,3-4_2,3-4_3,3-5_1003,4-2,4-4_1,4-4_2,4-4_3,5-2,6-1,6-3_1,6-3_2,2-5_2,2-6,3-6_1003,4-6,5-6_1005,6-6_1006,5-13_1,5-14_1,5-14_2,5-15_1,5-15_2,5-16_1,5-16_2,6-7,6-8,6-9,6-11,6-11_1,6-11_2,6-12_2,6-13_1,6-13_2,6-14_1,6-14_2,6-15_1,6-15_2,1-7,1-8,1-10,1-11,1-12,1-13_1,1-13_2,1-14_1,…	54.01	ILLNPQDK	939.539
IPI00000073	Tax_Id=9606 Gene_Symbol=EGF Pro-epidermal growth factor	104	1-1,2-1,3-1,1-2,1-3_1,1-3_2,1-3_3,1-4_1,1-4_2,1-4_3,1-5_1001,1-6_1001,2-3_1,2-3_3,3-2_1,3-3_1,3-3_2,3-4_1,3-4_2,3-4_3,3-5_1003,4-2,4-3_1,4-3_3,4-4_1,4-4_2,5-2,6-3_1,6-3_2,6-3_3,2-5_2,2-6,3-6_1003,4-5_1004,4-6,5-5,6-6_1006,5-13_1,5-13_2,5-14_2,5-16_1,5-16_2,6-8,6-10,6-11,6-11_1,6-11_2,6-12,6-12_1,6-12_2,6-13_1,6-14_1,6-14_2,6-15_1,6-15_2,1-7,1-8,1-10,1-11,1-12,1-13_1,1-13_2,1-14_1,1-14_2,2-9,2-10,…	48.07	VVHPLAQPK	987.587
IPI00000073	Tax_Id=9606 Gene_Symbol=EGF Pro-epidermal growth factor	104	1-1,2-1,3-1,4-1,1-2,1-3_1,1-3_3,1-4_1,1-4_2,1-6_1001,2-3_2,3-2_1,3-2_2,3-3_1,3-3_2,3-3_3,3-4_1,3-4_2,3-4_3,3-5_1003,4-2,4-3_2,4-4_2,4-4_3,6-1,6-3_1,6-3_2,6-3_3,2-5_2,2-6,3-6_1003,4-5_1004,4-6,5-6_1005,6-6_1006,5-13_1,5-14_1,5-14_2,5-15_1,5-15_2,5-16_1,5-16_2,6-7,6-8,6-9,6-10,6-11,6-11_1,6-11_2,6-12_1,6-13_1,6-13_2,6-14_1,6-15_1,6-16_1,1-7,1-8,1-10,1-11,1-12,1-13,1-13_1,1-13_2,1-14_1,1-14_2,2-8,2-…	56.58	IYWVDLER	1092.56
IPI00000073	Tax_Id=9606 Gene_Symbol=EGF Pro-epidermal growth factor	104	1-1,2-1,3-1,4-1,1-2,1-3_1,1-3_2,1-4_1,1-4_2,1-4_3,1-6_1001,2-3_1,2-3_2,3-2_1,3-2_2,3-3_1,3-3_3,3-4_1,3-4_2,3-4_3,3-5_1003,4-2,4-3_1,4-3_2,4-3_3,4-4_2,4-4_3,6-1,6-3_1,6-3_2,6-3_3,2-5_2,2-6,3-6_1003,4-6,5-5,5-6_1005,6-6_1006,5-13_1,5-16_1,5-16_2,6-7,6-8,6-9,6-10,6-11,6-11_1,6-11_2,6-12_1,6-12_2,6-13,6-13_1,6-13_2,6-14_1,6-14_2,6-15_1,6-15_2,3-12_1,1-7,1-8,1-10,1-11,1-12,1-13,1-13_1,1-13_2,1-14_1,1-…	80.89	LFWTDTGINPR	1318.67
IPI00004573	Tax_Id=9606 Gene_Symbol=PIGR Polymeric immunoglobulin receptor	104	1-1,2-1,3-1,4-1,5-1,1-3_1,1-3_3,1-4_2,1-4_3,1-5_1001,1-6_1001,2-3_1,2-3_2,2-3_3,3-2_1,3-2_2,3-3_3,3-4_1,3-4_2,3-5_1003,4-2,4-3_3,4-4_1,4-4_2,4-4_3,5-2,6-1,6-3_2,6-3_3,2-5_2,2-6,3-6_1003,4-6,5-5,5-6_1005,6-6_1006,5-13_1,5-14_1,5-14_2,5-15_1,5-15_2,5-16_1,5-16_2,6-8,6-9,6-10,6-11,6-11_1,6-11_2,6-12_1,6-12_2,6-13_1,6-13_2,6-14_1,6-14_2,6-15_1,6-15_2,6-16_1,3-16_1,1-7,1-10,1-11,1-12,1-13_1,1-13_2,1-1…	57.05	IIEGEPNLK	1011.56
IPI00215894	Tax_Id=9606 Gene_Symbol=KNG1 Isoform LMW of Kininogen-1	103	1-1,2-1,3-1,1-2,1-3_1,1-3_2,1-3_3,1-4_1,1-4_2,1-4_3,1-5_1001,1-6_1001,2-3_1,2-3_2,2-3_3,3-2_1,3-2_2,3-3_1,3-3_2,3-3_3,3-4_1,3-4_2,3-4_3,3-5_1003,4-2,4-3_1,4-3_2,4-3_3,4-4_1,4-4_2,4-4_3,6-1,6-3_1,6-3_2,6-3_3,2-5_2,2-6,3-6_1003,4-5_1004,4-6,5-5,6-6_1006,5-13_1,5-14_1,5-14_2,5-15_1,5-16_1,5-16_2,6-7,6-8,6-9,6-10,6-11_1,6-11_2,6-12_1,6-14_1,6-15_2,6-16_1,1-7,1-8,1-10,1-11,1-13_1,1-13_2,1-14_1,1-14_2,…	64.86	AVDAALK	686.396
IPI00215894	Tax_Id=9606 Gene_Symbol=KNG1 Isoform LMW of Kininogen-1	103	1-1,2-1,3-1,4-1,1-2,1-3_1,1-3_2,1-3_3,1-4_1,1-4_2,1-4_3,1-5_1001,1-6_1001,2-3_1,2-3_2,2-3_3,3-2_1,3-2_2,3-3_1,3-3_2,3-3_3,3-4_1,3-4_2,3-4_3,3-5_1003,4-2,4-4_1,4-4_2,4-4_3,5-2,6-1,6-3_1,6-3_2,6-3_3,2-5_2,2-6,3-6_1003,4-5_1004,4-6,5-5,6-6_1006,5-13_1,5-14_1,5-14_2,5-15_1,5-16_1,5-16_2,6-7,6-8,6-9,6-10,6-11_1,6-11_2,6-12,6-12_1,6-12_2,6-14_1,6-15_2,6-16_1,1-7,1-8,1-10,1-11,1-13_1,1-13_2,1-14_1,1-14_…	58.52	DFVQPPTK	930.481
IPI00295414	Tax_Id=9606 Gene_Symbol=COL15A1 Collagen alpha-1(XV) chain	103	1-1,2-1,3-1,4-1,5-1,1-3_2,1-3_3,1-4_1,1-4_2,1-4_3,1-6_1001,2-3_1,2-3_2,2-3_3,3-2_1,3-2_2,3-3_1,3-3_2,3-3_3,3-4_1,3-4_2,4-3_1,4-3_2,4-3_3,4-4_1,4-4_2,4-4_3,5-2,6-1,6-3_1,6-3_2,6-3_3,2-5_2,2-6,4-5_1004,4-6,5-5,6-6_1006,5-13_1,5-14_1,5-14_2,5-15_1,5-15_2,5-16_1,5-16_2,6-7,6-8,6-10,6-11_1,6-11_2,6-12_1,6-12_2,6-13,6-13_1,6-13_2,6-14_1,6-14_2,3-12_1,3-16_1,1-7,1-8,1-10,1-11,1-12,1-13_1,1-13_2,1-14_1,2…	62.34	TLIPSTFFR	1080.6
IPI00295414	Tax_Id=9606 Gene_Symbol=COL15A1 Collagen alpha-1(XV) chain	103	1-1,2-1,3-1,1-2,1-3_2,1-3_3,1-4_1,1-4_2,1-4_3,1-5_1001,1-6_1001,2-3_1,2-3_2,2-3_3,3-2_1,3-2_2,3-3_1,3-3_2,3-3_3,3-4_1,3-4_2,3-4_3,3-5_1003,4-3_2,4-3_3,4-4_1,4-4_2,4-4_3,6-3_1,6-3_2,6-3_3,2-5_2,2-6,3-6_1003,4-5_1004,4-6,5-5,5-6_1005,6-6_1006,5-13_1,5-13_2,5-14_1,5-14_2,5-15_1,5-15_2,5-16_1,5-16_2,6-7,6-8,6-9,6-10,6-11,6-11_1,6-11_2,6-12_1,6-13_1,6-13_2,6-16_1,3-12_1,1-7,1-8,1-10,1-11,1-12,1-13_1,1…	87.93	LSGVEDGHQR	1096.53
IPI00745872	Tax_Id=9606 Gene_Symbol=ALB Isoform 1 of Serum albumin	102	1-1,2-1,3-1,4-1,5-1,1-2,1-3_1,1-3_2,1-3_3,1-4_2,1-4_3,1-5_1001,1-6_1001,2-3_1,2-3_3,3-2_1,3-2_2,3-3_1,3-3_2,3-4_1,3-4_2,3-4_3,3-5_1003,4-2,4-3_1,4-3_2,4-3_3,4-4_1,4-4_2,4-4_3,5-2,6-1,6-3_1,6-3_2,6-3_3,2-5_2,2-6,3-6_1003,4-5_1004,4-6,5-5,5-6_1005,6-6_1006,5-13_1,5-13_2,5-14_1,5-14_2,5-15_1,5-15_2,5-16_1,5-16_2,6-7,6-8,6-9,6-10,6-11_1,6-11_2,6-12_1,6-12_2,6-13,6-13_1,6-13_2,6-15_1,6-15_2,1-7,1-10,1…	85.81	QTALVELVK	999.596
IPI00000073	Tax_Id=9606 Gene_Symbol=EGF Pro-epidermal growth factor	102	1-1,2-1,3-1,4-1,1-2,1-3_1,1-3_2,1-4_1,1-4_2,1-4_3,1-5_1001,1-6_1001,2-3_1,2-3_2,2-3_3,3-2_1,3-3_1,3-3_2,3-3_3,3-4_1,3-4_2,3-5_1003,4-2,4-4_1,4-4_2,5-2,6-3_1,6-3_2,6-3_3,2-5_2,2-6,3-6_1003,4-5_1004,4-6,5-5,5-6_1005,6-6_1006,5-13_1,5-14_1,5-14_2,5-16_1,5-16_2,6-7,6-8,6-9,6-10,6-11,6-11_1,6-11_2,6-12,6-12_1,6-12_2,6-13_1,6-13_2,6-15_1,6-15_2,6-16_1,3-12_1,1-7,1-8,1-10,1-11,1-12,1-13_1,1-13_2,1-14_1,…	87.37	AEDDTWEPEQK	1346.56
IPI00215894	Tax_Id=9606 Gene_Symbol=KNG1 Isoform LMW of Kininogen-1	102	1-1,2-1,3-1,4-1,1-2,1-4_1,1-4_2,1-5_1001,1-6_1001,2-3_1,2-3_2,2-3_3,3-2_1,3-2_2,3-3_1,3-3_2,3-3_3,3-4_1,3-4_2,3-4_3,3-5_1003,4-2,4-3_1,4-3_2,4-3_3,4-4_1,4-4_2,4-4_3,5-2,6-1,6-3_1,6-3_2,6-3_3,2-5_2,2-6,3-6_1003,4-5_1004,4-6,5-5,6-6_1006,5-13_1,5-13_2,5-14_1,5-14_2,5-15_1,5-16_1,5-16_2,6-7,6-8,6-9,6-10,6-11_1,6-11_2,6-12_1,6-12_2,6-13_2,6-14_1,6-15_2,6-16_1,1-7,1-8,1-10,1-11,1-13,1-13_1,1-13_2,1-14…	67.19	AVDAALKK	814.491
IPI00215894	Tax_Id=9606 Gene_Symbol=KNG1 Isoform LMW of Kininogen-1	101	1-1,2-1,3-1,1-2,1-3_1,1-3_2,1-3_3,1-4_1,1-4_2,1-4_3,1-5_1001,1-6_1001,2-3_1,2-3_2,2-3_3,3-2_1,3-2_2,3-3_1,3-3_2,3-3_3,3-4_1,3-4_2,3-4_3,3-5_1003,4-2,4-3_1,4-3_2,4-3_3,4-4_1,4-4_2,4-4_3,5-2,6-1,6-3_1,6-3_2,6-3_3,2-5_2,2-6,3-6_1003,4-5_1004,4-6,5-5,5-13_1,5-13_2,5-14_1,5-14_2,5-15_1,5-16_1,5-16_2,6-7,6-8,6-9,6-10,6-11_1,6-11_2,6-12,6-12_1,6-12_2,6-13_2,6-15_2,6-16_1,1-7,1-8,1-10,1-11,1-13,1-13_1,1-…	77.74	YNSQNQSNNQFVLYR	1873.87
IPI00000073	Tax_Id=9606 Gene_Symbol=EGF Pro-epidermal growth factor	101	1-1,2-1,4-1,1-2,1-3_1,1-3_2,1-3_3,1-4_1,1-4_2,1-4_3,1-5_1001,1-6_1001,2-3_1,2-3_2,2-3_3,3-2_1,3-2_2,3-3_1,3-3_2,3-3_3,3-4_1,3-4_2,3-4_3,3-5_1003,4-2,4-4_1,4-4_2,4-4_3,6-1,6-3_1,6-3_2,6-3_3,2-5_2,2-6,3-6_1003,4-5_1004,4-6,5-5,6-6_1006,5-13_1,5-14_1,5-14_2,5-16_1,5-16_2,6-8,6-9,6-10,6-11_1,6-11_2,6-12_1,6-12_2,6-13,6-13_1,6-13_2,6-14_1,6-14_2,6-15_1,6-15_2,6-16_1,3-12_1,1-7,1-8,1-10,1-11,1-12,1-13,…	67.47	INLHSSFVPLGELK	1552.86
IPI00215894	Tax_Id=9606 Gene_Symbol=KNG1 Isoform LMW of Kininogen-1	100	1-1,2-1,3-1,4-1,1-2,1-3_1,1-3_2,1-3_3,1-4_1,1-4_2,1-4_3,1-5_1001,1-6_1001,2-3_1,2-3_2,2-3_3,3-2_1,3-2_2,3-3_1,3-3_2,3-3_3,3-4_1,3-4_2,3-4_3,3-5_1003,4-2,4-3_1,4-3_2,4-3_3,4-4_1,4-4_2,4-4_3,5-2,6-1,6-3_1,6-3_2,6-3_3,2-5_2,2-6,3-6_1003,4-5_1004,4-6,5-5,6-6_1006,5-13_1,5-13_2,5-14_1,5-14_2,5-15_1,5-16_1,5-16_2,6-7,6-8,6-9,6-10,6-11_1,6-11_2,6-12,6-12_1,6-12_2,6-13_2,6-15_2,1-7,1-10,1-11,1-13,1-13_1,…	69.65	QVVAGLNFR	1002.56
IPI00745872	Tax_Id=9606 Gene_Symbol=ALB Isoform 1 of Serum albumin	100	1-1,2-1,3-1,4-1,5-1,1-2,1-3_1,1-3_2,1-3_3,1-4_2,1-4_3,1-5_1001,1-6_1001,2-3_1,2-3_2,2-3_3,3-2_1,3-2_2,3-3_1,3-3_2,3-3_3,3-4_1,3-4_2,3-4_3,3-5_1003,4-2,4-3_1,4-3_2,4-3_3,4-4_1,4-4_2,4-4_3,5-2,6-1,6-3_1,6-3_2,6-3_3,2-5_2,2-6,3-6_1003,4-5_1004,4-6,5-5,5-6_1005,6-6_1006,5-13_1,5-14_1,5-14_2,5-15_1,5-15_2,5-16_1,5-16_2,6-8,6-9,6-10,6-11_1,6-11_2,6-12_1,6-12_2,6-13_1,6-13_2,6-14_1,6-15_2,3-12_1,1-7,1-1…	72.00	HPYFYAPELLFFAK	1741.89
IPI00550731	Tax_Id=9606 Gene_Symbol=- Putative uncharacterized protein	99	1-1,2-1,3-1,4-1,5-1,1-2,1-3_1,1-3_2,1-3_3,1-4_2,1-5_1001,1-6_1001,2-3_1,2-3_2,2-3_3,3-2_1,3-3_1,3-3_2,3-3_3,3-4_1,3-4_2,3-4_3,3-5_1003,4-2,4-3_1,4-3_2,4-3_3,4-4_1,4-4_2,4-4_3,6-1,6-3_1,6-3_2,6-3_3,2-6,3-6_1003,4-5_1004,4-6,5-5,5-6_1005,6-6_1006,5-13_1,5-14_1,5-14_2,5-15_1,5-15_2,5-16_1,5-16_2,6-7,6-8,6-9,6-10,6-11_1,6-11_2,6-12,6-12_1,6-12_2,6-13_1,6-13_2,6-14_1,6-14_2,6-15_1,6-15_2,6-16_1,3-16_1…	98.88	FSGSGSGTDFTLK	1302.61
IPI00215894	Tax_Id=9606 Gene_Symbol=KNG1 Isoform LMW of Kininogen-1	99	1-1,2-1,3-1,4-1,1-2,1-3_1,1-3_2,1-3_3,1-4_1,1-4_2,1-4_3,1-5_1001,1-6_1001,2-3_1,2-3_2,2-3_3,3-2_1,3-2_2,3-3_1,3-3_2,3-3_3,3-4_1,3-4_2,3-4_3,3-5_1003,4-2,4-4_1,4-4_2,4-4_3,5-2,6-1,6-3_1,6-3_2,6-3_3,2-5_2,2-6,3-6_1003,4-5_1004,4-6,6-6_1006,5-13_1,5-14_1,5-14_2,5-15_1,5-16_1,5-16_2,6-7,6-8,6-9,6-10,6-11_1,6-11_2,6-12_1,6-12_2,6-13_2,6-14_1,6-15_2,3-16_1,1-7,1-8,1-10,1-11,1-13,1-13_1,1-13_2,1-14_1,1-…	60.16	YFIDFVAR	1029.53
IPI00745872	Tax_Id=9606 Gene_Symbol=ALB Isoform 1 of Serum albumin	99	1-1,2-1,3-1,4-1,1-3_1,1-3_2,1-4_2,1-4_3,1-5_1001,1-6_1001,2-3_1,2-3_2,3-2_1,3-3_1,3-3_2,3-3_3,3-4_1,3-4_2,3-5_1003,4-2,4-3_1,4-3_2,4-3_3,4-4_1,4-4_2,4-4_3,5-2,6-1,6-3_1,6-3_2,6-3_3,2-5_2,2-6,3-6_1003,4-5_1004,4-6,5-5,5-6_1005,6-6_1006,5-13_1,5-14_1,5-14_2,5-15_1,5-15_2,5-16_1,5-16_2,6-7,6-9,6-10,6-11_1,6-11_2,6-13,6-14_2,6-15_2,1-7,1-8,1-10,1-11,1-12,1-13_1,1-13_2,2-7,2-8,2-9,2-10,2-11_1,2-11_2,2…	39.44	LDELR	644.349
IPI00215894	Tax_Id=9606 Gene_Symbol=KNG1 Isoform LMW of Kininogen-1	99	1-1,2-1,3-1,4-1,1-2,1-3_1,1-3_2,1-3_3,1-4_1,1-4_2,1-4_3,1-5_1001,1-6_1001,2-3_1,2-3_2,2-3_3,3-2_1,3-2_2,3-3_1,3-3_2,3-3_3,3-4_1,3-4_2,3-4_3,3-5_1003,4-2,4-3_1,4-3_2,4-3_3,4-4_1,4-4_2,4-4_3,6-3_1,6-3_2,6-3_3,2-5_2,2-6,3-6_1003,4-5_1004,5-5,6-6_1006,5-13_1,5-13_2,5-14_1,5-14_2,5-15_1,5-16_1,5-16_2,6-7,6-8,6-9,6-10,6-11_1,6-11_2,6-12,6-12_1,6-12_2,6-13_2,6-15_2,6-16_1,1-7,1-8,1-10,1-11,1-13_1,1-13_2…	58.55	EETTSHLR	971.467
IPI00000073	Tax_Id=9606 Gene_Symbol=EGF Pro-epidermal growth factor	99	1-1,2-1,3-1,4-1,1-2,1-3_1,1-3_2,1-4_1,1-4_2,1-4_3,1-5_1001,1-6_1001,2-3_1,2-3_2,2-3_3,3-2_1,3-3_2,3-3_3,3-4_2,3-4_3,3-5_1003,4-2,4-4_1,4-4_2,4-4_3,5-2,6-1,6-3_1,6-3_2,6-3_3,2-5_2,5-5,5-6_1005,6-6_1006,5-13_1,5-14_1,5-14_2,5-16_1,5-16_2,6-7,6-8,6-9,6-10,6-11,6-11_1,6-11_2,6-12_1,6-12_2,6-13_1,6-13_2,6-14_1,6-14_2,6-15_1,6-15_2,3-12_1,1-7,1-8,1-10,1-11,1-12,1-13,1-13_1,1-13_2,1-14_1,1-14_2,2-8,2-9,…	69.38	NQVTPLDILSK	1226.69
IPI00022426	Tax_Id=9606 Gene_Symbol=AMBP Protein AMBP	98	1-1,2-1,3-1,4-1,5-1,1-2,1-3_1,1-3_2,1-3_3,1-4_1,1-4_2,1-4_3,1-5_1001,1-6_1001,2-3_1,2-3_2,2-3_3,3-2_1,3-2_2,3-3_1,3-3_2,3-3_3,3-4_1,3-4_2,3-4_3,3-5_1003,4-2,4-3_1,4-3_2,4-3_3,4-4_1,4-4_2,4-4_3,5-2,6-1,6-3_1,6-3_2,6-3_3,2-5_2,2-6,3-6_1003,4-5_1004,4-6,5-5,5-6_1005,6-6_1006,5-13_1,5-14_1,5-14_2,5-15_1,5-15_2,5-16_1,5-16_2,6-8,6-9,6-10,6-11_1,6-11_2,6-12_1,6-12_2,6-13_1,6-13_2,6-14_1,6-15_1,6-15_2,3…	110.43	AFIQLWAFDAVK	1407.76
IPI00004573	Tax_Id=9606 Gene_Symbol=PIGR Polymeric immunoglobulin receptor	98	2-1,3-1,4-1,5-1,1-2,1-3_1,1-4_1,1-4_2,1-4_3,1-5_1001,1-6_1001,2-3_1,2-3_2,3-2_1,3-2_2,3-3_2,3-3_3,3-4_1,3-4_2,3-4_3,3-5_1003,4-2,4-3_1,4-3_3,4-4_1,4-4_3,5-2,6-1,6-3_1,6-3_2,6-3_3,2-5_2,2-6,3-6_1003,4-5_1004,4-6,5-5,5-6_1005,6-6_1006,5-13_1,5-14_1,5-14_2,5-15_1,5-15_2,5-16_1,5-16_2,6-7,6-8,6-9,6-10,6-11_1,6-11_2,6-12_1,6-12_2,6-13_1,6-13_2,6-14_2,6-15_1,6-15_2,1-7,1-8,1-11,1-12,1-13_1,1-13_2,1-14_…	42.18	RAPAFEGR	902.472
IPI00306339	Tax_Id=9606 Gene_Symbol=SPP1 secreted phosphoprotein 1 isoform b	98	1-1,2-1,1-2,1-3_1,1-3_2,1-3_3,1-4_1,1-4_2,1-4_3,1-5_1001,1-6_1001,2-3_1,2-3_3,3-2_1,3-2_2,3-3_1,3-3_2,3-3_3,3-4_1,3-4_2,3-4_3,3-5_1003,4-2,4-4_1,4-4_2,4-4_3,5-2,6-1,6-3_1,6-3_2,6-3_3,2-5_2,2-6,3-6_1003,4-5_1004,4-6,5-5,5-6_1005,6-6_1006,5-13_1,5-13_2,5-14_1,5-16_1,6-7,6-8,6-9,6-10,6-11_1,6-11_2,6-12,6-12_1,6-13_1,6-13_2,6-14_1,6-14_2,6-15_2,3-12_1,3-16_1,1-7,1-8,1-10,1-11,1-13,1-13_1,1-13_2,2-7,2…	86.65	QNLLAPQTLPSK	1308.74
IPI00022463	Tax_Id=9606 Gene_Symbol=TF Serotransferrin	96	1-1,2-1,3-1,4-1,5-1,1-2,1-3_1,1-3_2,1-3_3,1-4_1,1-4_2,1-4_3,1-5_1001,1-6_1001,2-3_1,2-3_2,3-2_1,3-2_2,3-3_2,3-3_3,3-4_1,3-4_2,3-4_3,3-5_1003,4-2,4-3_1,4-3_2,4-3_3,4-4_1,4-4_2,4-4_3,5-2,6-1,6-3_1,6-3_2,6-3_3,2-5_2,3-6_1003,4-5_1004,4-6,5-5,6-6_1006,5-13_1,5-13_2,5-14_1,5-14_2,5-16_1,5-16_2,6-7,6-8,6-10,6-11_1,6-11_2,6-12,6-12_1,6-12_2,6-14_1,6-14_2,6-15_1,6-15_2,1-7,1-8,1-10,1-11,1-13,1-13_1,1-13_…	74.04	DSGFQMNQLR	1194.55
IPI00395488	Tax_Id=9606 Gene_Symbol=VASN Vasorin	96	1-1,2-1,3-1,4-1,5-1,1-2,1-3_2,1-3_3,1-4_1,1-4_2,1-5_1001,1-6_1001,2-3_1,2-3_2,2-3_3,3-2_1,3-2_2,3-3_2,3-3_3,3-4_1,3-4_2,3-4_3,3-5_1003,4-2,4-3_1,4-3_2,4-3_3,4-4_1,4-4_2,4-4_3,6-1,6-3_1,6-3_3,2-5_2,2-6,3-6_1003,4-5_1004,4-6,5-5,5-6_1005,6-6_1006,5-13_1,5-14_1,5-14_2,5-16_1,5-16_2,6-7,6-8,6-9,6-10,6-11_1,6-11_2,6-12_1,6-12_2,6-13,6-13_2,6-14_1,6-14_2,6-15_1,6-15_2,6-16_1,3-12_1,1-7,1-8,1-10,1-12,1-…	92.65	SLTLGIEPVSPTSLR	1568.88
IPI00745872	Tax_Id=9606 Gene_Symbol=ALB Isoform 1 of Serum albumin	95	1-1,4-1,5-1,1-2,1-3_1,1-3_2,1-3_3,1-4_2,1-4_3,1-5_1001,1-6_1001,2-3_1,2-3_2,2-3_3,3-2_1,3-3_1,3-3_2,3-3_3,3-4_1,3-4_2,3-4_3,3-5_1003,4-3_1,4-3_2,4-3_3,4-4_1,4-4_2,4-4_3,6-1,6-3_1,6-3_2,6-3_3,2-5_2,2-6,3-6_1003,4-5_1004,4-6,5-5,5-6_1005,6-6_1006,5-13_1,5-14_1,5-14_2,5-16_1,5-16_2,6-7,6-8,6-9,6-10,6-11,6-11_1,6-11_2,6-12_1,6-13_1,6-14_1,6-14_2,6-15_1,6-15_2,1-10,1-11,1-12,1-13,1-13_1,1-13_2,1-14_1,…	46.40	NYAEAK	694.329
IPI00940069	Tax_Id=9606 Gene_Symbol=- 25 kDa protein	95	1-1,2-1,3-1,5-1,1-2,1-3_1,1-4_2,1-5_1001,1-6_1001,2-3_1,2-3_2,2-3_3,3-2_1,3-2_2,3-3_1,3-3_2,3-3_3,3-4_1,3-4_2,3-4_3,3-5_1003,4-2,4-3_1,4-3_2,4-3_3,4-4_1,4-4_2,4-4_3,5-2,6-1,6-3_1,6-3_2,6-3_3,2-5_2,3-6_1003,4-5_1004,4-6,5-6_1005,6-6_1006,5-13_1,5-14_1,5-14_2,5-15_2,5-16_1,5-16_2,6-7,6-8,6-10,6-11_1,6-11_2,6-12,6-12_1,6-12_2,6-13_1,6-13_2,6-14_1,6-15_1,6-15_2,1-8,1-10,1-11,1-13,1-13_1,1-13_2,1-14_2…	66.38	LLIYGASTR	992.565
IPI00215894	Tax_Id=9606 Gene_Symbol=KNG1 Isoform LMW of Kininogen-1	94	1-1,2-1,3-1,4-1,1-2,1-3_1,1-3_2,1-3_3,1-4_2,1-4_3,1-5_1001,1-6_1001,2-3_1,2-3_3,3-2_1,3-2_2,3-3_1,3-3_2,3-3_3,3-4_1,3-4_2,3-4_3,3-5_1003,4-2,4-3_2,4-4_1,4-4_2,4-4_3,5-2,6-1,6-3_1,6-3_2,6-3_3,2-5_2,2-6,3-6_1003,4-5_1004,4-6,5-5,6-6_1006,5-13_1,5-13_2,5-14_1,5-14_2,5-15_1,5-16_1,5-16_2,6-8,6-9,6-10,6-11_1,6-11_2,6-12,6-12_1,6-12_2,6-13_2,6-14_1,6-15_2,3-16_1,1-7,1-10,1-11,1-13,1-13_1,1-13_2,1-14_1,…	98.62	TVGSDTFYSFK	1250.58
IPI00220327	Tax_Id=9606 Gene_Symbol=KRT1 Keratin, type II cytoskeletal 1	94	1-1,2-1,3-1,4-1,5-1,1-2,1-3_1,1-3_2,1-4_1,1-4_2,1-4_3,1-5_1001,1-6_1001,2-3_1,2-3_3,3-2_1,3-2_2,3-3_1,3-3_2,3-3_3,3-4_1,3-4_2,3-4_3,3-5_1003,4-2,4-4_2,4-4_3,5-2,6-1,2-5_2,2-6,3-6_1003,4-6,5-5,5-13_1,5-13_2,5-14_1,5-14_2,5-15_1,5-15_2,5-16_1,5-16_2,6-7,6-10,6-11_1,6-11_2,6-12,6-12_1,6-12_2,6-13,6-13_1,6-13_2,6-15_1,3-12_1,3-16_1,1-7,1-8,1-10,1-11,1-14_1,1-14_2,2-7,2-8,2-9,2-11,2-12,2-13,2-15_1,3-7…	66.80	IEISELNR	972.524
IPI00004573	Tax_Id=9606 Gene_Symbol=PIGR Polymeric immunoglobulin receptor	94	1-3_1,1-3_2,1-3_3,1-4_1,1-4_2,1-4_3,1-5_1001,1-6_1001,2-3_1,2-3_2,2-3_3,3-3_1,3-3_2,3-3_3,3-4_1,3-4_2,3-4_3,3-5_1003,4-3_1,4-3_2,4-3_3,4-4_1,4-4_2,4-4_3,6-3_1,6-3_2,6-3_3,2-5_2,2-6,3-6_1003,4-5_1004,4-6,5-5,5-6_1005,6-6_1006,5-13_1,5-13_2,5-14_1,5-14_2,5-16_1,5-16_2,6-7,6-8,6-9,6-10,6-11_1,6-11_2,6-12,6-12_1,6-13_1,6-14_1,6-14_2,6-15_1,6-15_2,6-16_1,3-12_1,1-8,1-10,1-11,1-12,1-13_1,1-13_2,1-14_1,…	140.97	ASVDSGSSEEQGGSSR	1538.64
IPI00215894	Tax_Id=9606 Gene_Symbol=KNG1 Isoform LMW of Kininogen-1	93	1-1,2-1,3-1,4-1,1-2,1-3_1,1-3_2,1-3_3,1-4_1,1-4_2,1-4_3,1-5_1001,1-6_1001,2-3_1,2-3_2,2-3_3,3-2_1,3-2_2,3-3_1,3-3_2,3-3_3,3-4_1,3-4_2,3-4_3,4-2,4-3_1,4-3_2,4-3_3,4-4_1,4-4_3,5-2,6-1,6-3_1,6-3_2,6-3_3,2-5_2,2-6,3-6_1003,4-5_1004,6-6_1006,5-13_1,5-14_1,5-14_2,5-15_1,5-16_1,5-16_2,6-7,6-8,6-9,6-10,6-11_1,6-11_2,6-12_1,6-12_2,6-13_2,6-14_1,6-15_2,1-7,1-8,1-10,1-11,1-13,1-13_1,1-13_2,1-14_2,2-8,2-9,2-…	123.11	DIPTNSPELEETLTHTITK	2138.07
IPI00745872	Tax_Id=9606 Gene_Symbol=ALB Isoform 1 of Serum albumin	93	1-1,2-1,3-1,4-1,5-1,1-2,1-3_1,1-3_2,1-3_3,1-4_2,1-4_3,1-5_1001,1-6_1001,2-3_1,2-3_2,3-2_1,3-2_2,3-3_1,3-3_2,3-3_3,3-4_2,3-5_1003,4-2,4-3_1,4-3_2,4-3_3,4-4_1,4-4_2,4-4_3,5-2,6-1,6-3_1,6-3_2,6-3_3,2-6,3-6_1003,4-5_1004,5-5,5-6_1005,6-6_1006,5-13_1,5-13_2,5-14_1,5-14_2,6-7,6-8,6-9,6-10,6-11_1,6-11_2,6-12_2,6-13,6-13_1,6-13_2,6-14_1,6-14_2,6-15_1,6-15_2,6-16_1,3-12_1,1-8,1-13,1-13_1,1-13_2,1-14_1,2-7…	51.97	KYLYEIAR	1054.58
IPI00291136	Tax_Id=9606 Gene_Symbol=COL6A1 Collagen alpha-1(VI) chain	93	1-1,2-1,3-1,4-1,5-1,1-2,1-3_1,1-3_2,1-3_3,1-4_1,1-4_2,1-4_3,1-6_1001,2-3_1,2-3_2,2-3_3,3-2_1,3-2_2,3-3_1,3-3_2,3-3_3,3-4_1,3-4_2,3-4_3,3-5_1003,4-2,4-3_1,4-4_1,4-4_2,4-4_3,5-2,6-1,6-3_1,6-3_2,6-3_3,2-6,3-6_1003,4-5_1004,4-6,5-5,5-6_1005,6-6_1006,5-13_1,5-14_1,5-14_2,6-8,6-9,6-10,6-11,6-11_1,6-11_2,6-12_1,6-12_2,6-13_1,6-13_2,6-14_1,6-14_2,6-15_1,6-15_2,6-16_1,3-12_1,1-7,1-8,1-10,1-11,1-12,1-13_1,…	65.03	VFSVAITPDHLEPR	1579.84
IPI00220327	Tax_Id=9606 Gene_Symbol=KRT1 Keratin, type II cytoskeletal 1	93	1-1,2-1,3-1,5-1,1-2,1-3_1,1-3_3,1-4_1,1-4_3,1-5_1001,1-6_1001,2-3_1,2-3_2,2-3_3,3-2_1,3-2_2,3-3_1,3-3_2,3-3_3,3-4_1,3-4_2,3-4_3,3-5_1003,4-2,4-3_2,4-4_1,4-4_2,4-4_3,5-2,6-1,2-5_2,2-6,3-6_1003,4-5_1004,4-6,6-6_1006,5-13_1,5-13_2,5-14_1,5-14_2,5-15_1,5-15_2,5-16_1,5-16_2,6-7,6-8,6-10,6-12_1,6-12_2,6-13,6-15_1,3-16_1,1-7,1-8,1-10,1-11,1-14_1,1-14_2,2-8,2-9,2-11,2-11_2,2-12,2-13,2-15_1,2-16_1,3-7,3-8…	85.00	FLEQQNQVLQTK	1474.78
IPI00023673	Tax_Id=9606 Gene_Symbol=LGALS3BP Galectin-3-binding protein	93	1-1,2-1,3-1,5-1,1-2,1-3_1,1-3_2,1-3_3,1-4_1,1-4_2,1-4_3,1-5_1001,1-6_1001,2-3_1,2-3_2,2-3_3,3-2_1,3-2_2,3-3_1,3-3_2,3-3_3,3-4_1,3-4_2,3-4_3,4-3_1,4-3_3,4-4_1,4-4_2,4-4_3,5-2,6-1,6-3_1,6-3_2,2-5_2,2-6,3-6_1003,4-5_1004,4-6,5-6_1005,6-6_1006,5-13_1,5-14_1,5-14_2,5-16_1,5-16_2,6-8,6-9,6-10,6-11_1,6-11_2,6-12_1,6-12_2,6-13_1,6-14_1,6-14_2,6-16_1,3-12_1,1-7,1-8,1-10,1-11,1-12,1-13_2,1-14_1,1-14_2,2-8,…	87.73	SDLAVPSELALLK	1354.77
IPI00019449	Tax_Id=9606 Gene_Symbol=RNASE2 Non-secretory ribonuclease	92	1-1,2-1,3-1,4-1,5-1,1-2,1-3_1,1-3_2,1-3_3,1-4_1,1-4_2,1-6_1001,2-3_1,2-3_2,2-3_3,3-2_1,3-2_2,3-3_1,3-3_3,3-5_1003,4-3_1,4-3_2,4-3_3,4-4_1,5-2,6-1,6-3_1,6-3_2,6-3_3,2-5_2,2-6,3-6_1003,4-5_1004,4-6,6-6_1006,5-13_1,5-13_2,5-16_1,6-7,6-8,6-9,6-11,6-11_1,6-11_2,6-12,6-12_1,6-12_2,6-13,6-13_1,6-13_2,6-14_1,6-14_2,6-15_1,6-15_2,6-16_1,3-12_1,1-7,1-8,1-10,1-11,1-12,1-13,1-13_1,1-13_2,2-7,2-8,2-9,2-10,2-1…	63.53	DPPQYPVVPVHLDR	1630.85
IPI00019449	Tax_Id=9606 Gene_Symbol=RNASE2 Non-secretory ribonuclease	92	1-1,2-1,3-1,4-1,5-1,1-2,1-3_1,1-3_2,1-3_3,1-4_1,1-4_2,1-6_1001,2-3_1,2-3_2,2-3_3,3-2_1,3-2_2,3-3_1,3-3_3,3-5_1003,4-3_1,4-3_2,4-3_3,4-4_1,5-2,6-1,6-3_1,6-3_2,6-3_3,2-5_2,2-6,3-6_1003,4-5_1004,4-6,6-6_1006,5-13_1,5-13_2,5-16_1,6-7,6-8,6-9,6-11,6-11_1,6-11_2,6-12,6-12_1,6-12_2,6-13,6-13_1,6-13_2,6-14_1,6-14_2,6-15_1,6-15_2,6-16_1,3-12_1,1-7,1-8,1-10,1-11,1-12,1-13,1-13_1,1-13_2,2-7,2-8,2-9,2-10,2-1…	86.63	RDPPQYPVVPVHLDR	1786.95
IPI00024292	Tax_Id=9606 Gene_Symbol=LRP2 Low-density lipoprotein receptor-related protein 2	91	1-1,2-1,3-1,4-1,5-1,1-2,1-3_1,1-3_2,1-3_3,1-4_1,1-4_2,1-4_3,1-5_1001,1-6_1001,2-3_1,2-3_2,2-3_3,3-2_1,3-3_1,3-4_1,3-4_2,3-4_3,3-5_1003,4-2,4-4_1,4-4_2,4-4_3,5-2,6-1,6-3_3,2-6,3-6_1003,4-5_1004,4-6,5-5,5-6_1005,5-13_1,5-13_2,5-15_1,5-16_1,6-8,6-9,6-10,6-11,6-11_1,6-11_2,6-12,6-13_1,6-13_2,6-15_1,1-7,1-10,1-11,1-12,1-13_2,1-14_1,1-14_2,2-8,2-9,2-11,2-11_1,2-11_2,2-12,2-15_1,2-16_1,3-7,3-8,3-10,3-11…	62.56	ILVESQNR	957.524
IPI00745872	Tax_Id=9606 Gene_Symbol=ALB Isoform 1 of Serum albumin	91	1-1,2-1,3-1,4-1,5-1,1-2,1-3_1,1-3_2,1-3_3,1-4_2,1-4_3,1-5_1001,1-6_1001,2-3_1,2-3_2,2-3_3,3-2_1,3-2_2,3-3_1,3-3_2,3-3_3,3-4_1,3-4_2,3-4_3,3-5_1003,4-2,4-3_1,4-3_2,4-3_3,4-4_1,4-4_2,4-4_3,6-1,6-3_1,6-3_2,6-3_3,2-5_2,2-6,3-6_1003,4-5_1004,4-6,5-6_1005,6-6_1006,5-14_1,5-14_2,6-7,6-8,6-9,6-10,6-11,6-11_1,6-11_2,6-14_2,6-15_1,6-15_2,3-12_1,1-10,1-12,1-13,1-13_1,1-13_2,1-14_1,1-14_2,2-9,2-11_1,2-11_2,2…	37.72	ADLAK	516.291
IPI00784865	Tax_Id=9606 Gene_Symbol=IGK@ IGK@ protein	91	1-1,2-1,4-1,5-1,1-2,1-3_1,1-3_2,1-3_3,1-4_1,1-4_2,1-4_3,1-5_1001,1-6_1001,2-3_1,2-3_3,3-2_1,3-3_1,3-3_2,3-3_3,3-4_3,3-5_1003,4-2,4-4_1,4-4_2,5-2,6-1,6-3_1,6-3_2,6-3_3,2-5_2,3-6_1003,5-5,5-13_1,5-14_1,5-14_2,5-15_1,5-15_2,5-16_2,6-7,6-8,6-9,6-10,6-11_1,6-11_2,6-12,6-12_2,6-13_1,6-13_2,6-14_1,6-14_2,6-15_1,6-15_2,3-12_1,1-7,1-8,1-11,1-13,1-13_1,1-13_2,1-14_1,2-7,2-8,2-11,2-11_2,2-12,2-13,3-7,3-8,3-…	71.03	LLIYGASSR	978.55
IPI00022463	Tax_Id=9606 Gene_Symbol=TF Serotransferrin	91	2-1,4-1,1-3_1,1-3_2,1-3_3,1-4_1,1-4_2,1-4_3,1-5_1001,1-6_1001,2-3_1,2-3_2,3-2_1,3-2_2,3-3_1,3-3_2,3-3_3,3-4_1,3-4_2,3-4_3,3-5_1003,4-3_1,4-3_2,4-3_3,4-4_1,4-4_2,4-4_3,6-3_1,6-3_2,6-3_3,2-5_2,2-6,3-6_1003,4-6,5-5,5-6_1005,6-6_1006,5-13_2,5-14_1,5-14_2,5-16_1,5-16_2,6-7,6-9,6-10,6-11_1,6-11_2,6-12,6-12_1,6-14_2,6-16_1,3-12_1,1-7,1-8,1-10,1-11,1-12,1-13_1,1-13_2,1-14_1,1-14_2,2-7,2-8,2-9,2-11,2-11_1…	58.78	HQTVPQNTGGK	1165.58
IPI00000073	Tax_Id=9606 Gene_Symbol=EGF Pro-epidermal growth factor	90	1-1,2-1,3-1,1-3_2,1-4_2,1-5_1001,1-6_1001,2-3_1,2-3_2,2-3_3,3-3_2,3-3_3,3-4_1,3-4_2,3-4_3,3-5_1003,4-2,4-4_1,4-4_2,6-3_2,2-5_2,2-6,3-6_1003,4-5_1004,4-6,5-5,5-6_1005,6-6_1006,5-13_1,5-13_2,5-14_1,5-14_2,5-16_1,5-16_2,6-7,6-8,6-9,6-11_1,6-11_2,6-12,6-12_1,6-12_2,6-13,6-13_1,6-13_2,6-14_1,6-14_2,6-16_1,3-12_1,1-7,1-8,1-10,1-11,1-13,1-13_1,1-13_2,1-14_1,1-14_2,2-7,2-8,2-9,2-11,2-11_2,2-12,2-13,2-14_…	46.88	TIWIANK	844.481
IPI00160130	Tax_Id=9606 Gene_Symbol=CUBN Cubilin	90	1-1,2-1,3-1,4-1,5-1,1-2,1-3_2,1-4_1,1-4_2,1-4_3,1-5_1001,1-6_1001,2-3_1,2-3_2,2-3_3,3-2_1,3-2_2,3-3_1,3-3_2,3-3_3,3-4_1,3-4_2,3-4_3,4-2,4-4_1,4-4_2,4-4_3,5-2,6-1,6-3_1,6-3_2,6-3_3,2-5_2,2-6,3-6_1003,4-5_1004,4-6,5-6_1005,6-6_1006,5-13_1,5-15_2,5-16_1,5-16_2,6-7,6-8,6-9,6-10,6-11,6-11_1,6-11_2,6-12_1,6-12_2,6-13_1,6-13_2,6-15_2,6-16_1,3-12_1,3-16_1,1-7,1-8,1-10,1-11,1-12,1-13_1,1-13_2,1-14_1,1-14_…	62.11	VWAGTEEVDK	1132.54
IPI00022463	Tax_Id=9606 Gene_Symbol=TF Serotransferrin	90	1-1,2-1,3-1,4-1,1-3_1,1-3_2,1-3_3,1-4_1,1-4_2,1-4_3,1-5_1001,1-6_1001,2-3_1,2-3_2,2-3_3,3-2_1,3-2_2,3-3_1,3-3_2,3-3_3,3-4_1,3-4_2,3-4_3,4-3_1,4-3_2,4-3_3,4-4_1,4-4_2,6-3_1,6-3_2,6-3_3,2-5_2,3-6_1003,4-5_1004,4-6,5-5,5-6_1005,6-6_1006,5-13_1,5-13_2,5-14_1,5-14_2,5-16_1,5-16_2,6-7,6-8,6-9,6-10,6-11_1,6-12_1,6-14_1,6-14_2,6-15_1,6-15_2,3-12_1,1-8,1-10,1-12,1-13_1,1-13_2,1-14_1,2-7,2-8,2-9,2-11,2-11_…	62.48	APNHAVVTR	963.525
IPI00166729	Tax_Id=9606 Gene_Symbol=AZGP1 alpha-2-glycoprotein 1, zinc	89	1-1,2-1,3-1,4-1,5-1,1-3_1,1-3_3,1-4_1,1-4_2,1-4_3,1-6_1001,2-3_1,2-3_2,2-3_3,3-2_1,3-2_2,3-3_1,3-3_2,3-3_3,3-4_1,3-5_1003,4-2,4-3_1,4-3_2,4-3_3,4-4_1,4-4_3,5-2,6-1,6-3_1,6-3_2,6-3_3,2-5_2,2-6,3-6_1003,4-6,5-5,5-6_1005,6-6_1006,5-13_1,5-14_1,5-14_2,5-16_1,5-16_2,6-8,6-11_1,6-11_2,6-12_1,3-12_1,3-16_1,1-8,1-10,1-12,1-14_1,2-7,2-8,2-9,2-10,2-11,2-11_1,2-11_2,2-12,2-13,2-16_1,3-7,3-10,3-11,3-14_2,4-7…	81.47	AGEVQEPELR	1126.56
IPI00024292	Tax_Id=9606 Gene_Symbol=LRP2 Low-density lipoprotein receptor-related protein 2	88	1-1,2-1,3-1,4-1,1-2,1-3_1,1-3_2,1-3_3,1-4_3,1-5_1001,1-6_1001,2-3_2,2-3_3,3-2_2,3-4_1,3-4_2,3-4_3,3-5_1003,4-4_1,4-4_2,4-4_3,5-2,6-1,6-3_1,6-3_2,6-3_3,2-5_2,2-6,3-6_1003,4-5_1004,4-6,5-13_1,5-13_2,5-15_1,5-16_1,6-7,6-8,6-9,6-10,6-11_1,6-11_2,6-12,6-13,6-13_1,6-13_2,6-15_1,6-15_2,3-12_1,1-7,1-8,1-10,1-11,1-13_2,1-14_1,1-14_2,2-7,2-8,2-9,2-11_2,2-12,2-14_2,2-15_1,3-7,3-8,3-10,3-11,3-12,3-13_1,3-13_…	78.11	TVVQYLNNPR	1202.64
IPI00004573	Tax_Id=9606 Gene_Symbol=PIGR Polymeric immunoglobulin receptor	88	2-1,3-1,5-1,1-3_1,1-3_2,1-3_3,1-4_1,1-4_2,1-4_3,1-5_1001,1-6_1001,2-3_1,2-3_2,2-3_3,3-3_1,3-3_2,3-3_3,3-4_1,3-4_2,3-4_3,3-5_1003,4-3_1,4-3_2,4-3_3,4-4_1,4-4_2,4-4_3,6-3_1,6-3_2,6-3_3,2-5_2,2-6,3-6_1003,4-5_1004,4-6,5-5,5-6_1005,5-13_1,5-14_1,5-14_2,5-15_1,5-16_1,6-7,6-9,6-10,6-11_1,6-11_2,6-12,6-12_1,6-16_1,3-12_1,1-7,1-8,1-10,1-12,1-13_1,1-13_2,1-14_1,1-14_2,2-7,2-8,2-9,2-11,2-11_1,2-12,2-13,2-1…	52.86	SPTVVK	629.375
IPI00004573	Tax_Id=9606 Gene_Symbol=PIGR Polymeric immunoglobulin receptor	88	1-1,2-1,3-1,1-2,1-3_1,1-3_2,1-3_3,1-4_1,1-4_2,1-4_3,1-5_1001,1-6_1001,2-3_1,2-3_2,2-3_3,3-2_1,3-3_1,3-3_2,3-3_3,3-4_1,3-4_3,3-5_1003,4-3_1,4-3_3,4-4_2,4-4_3,5-2,6-3_1,6-3_2,6-3_3,2-5_2,2-6,3-6_1003,4-5_1004,4-6,5-5,5-6_1005,6-6_1006,5-13_2,5-14_1,5-14_2,5-16_1,5-16_2,6-8,6-9,6-10,6-11,6-11_1,6-11_2,6-12_1,6-12_2,6-13_2,6-14_1,6-15_1,6-15_2,6-16_1,1-8,1-10,1-11,1-12,1-13_1,2-7,2-8,2-9,2-11,2-11_1,…	41.96	LFAEEK	735.38
IPI00004573	Tax_Id=9606 Gene_Symbol=PIGR Polymeric immunoglobulin receptor	88	1-1,2-1,3-1,1-3_1,1-3_2,1-4_1,1-4_2,1-4_3,1-5_1001,1-6_1001,2-3_1,2-3_2,2-3_3,3-2_1,3-2_2,3-3_1,3-3_3,3-4_1,3-4_2,3-4_3,3-5_1003,4-4_1,5-2,6-1,6-3_1,6-3_3,2-5_2,2-6,3-6_1003,4-5_1004,4-6,5-5,5-6_1005,6-6_1006,5-14_1,5-14_2,5-16_1,5-16_2,6-7,6-8,6-10,6-11,6-11_2,6-12,6-12_1,6-12_2,6-13_1,6-13_2,6-14_1,1-7,1-8,1-11,1-14_1,1-14_2,2-7,2-8,2-9,2-11,2-11_1,2-11_2,2-12,2-13,2-14_2,2-15_1,2-15_2,2-16_1,3…	55.83	VLDSGFR	792.413
IPI00009276	Tax_Id=9606 Gene_Symbol=PROCR Endothelial protein C receptor precursor	88	1-1,2-1,3-1,4-1,5-1,1-2,1-3_1,1-3_2,1-3_3,1-4_1,1-5_1001,1-6_1001,2-3_1,2-3_2,2-3_3,3-2_1,3-2_2,3-3_1,3-3_2,3-3_3,3-4_1,3-4_2,3-4_3,3-5_1003,4-2,4-3_2,4-4_1,4-4_2,4-4_3,5-2,6-3_1,6-3_2,6-3_3,2-5_2,2-6,3-6_1003,4-5_1004,4-6,5-5,6-6_1006,5-13_1,5-14_1,5-14_2,5-16_1,5-16_2,6-8,6-9,6-10,6-11_1,6-11_2,6-12_1,6-12_2,6-13_1,6-14_1,6-15_1,6-15_2,1-7,1-8,1-10,1-11,1-12,1-13_1,1-14_1,2-8,2-9,2-11_1,2-11_2,…	80.24	TQSGLQSYLLQFHGLVR	1946.04
IPI00745872	Tax_Id=9606 Gene_Symbol=ALB Isoform 1 of Serum albumin	88	1-1,2-1,3-1,4-1,5-1,1-2,1-3_1,1-3_2,1-3_3,1-4_2,1-4_3,1-5_1001,1-6_1001,2-3_1,2-3_2,2-3_3,3-2_1,3-2_2,3-3_1,3-3_2,3-4_1,3-4_2,3-4_3,3-5_1003,4-2,4-3_1,4-3_2,4-3_3,4-4_1,4-4_2,4-4_3,5-2,6-1,6-3_1,6-3_2,6-3_3,2-5_2,2-6,3-6_1003,4-5_1004,4-6,5-5,5-6_1005,6-6_1006,5-13_1,5-14_1,5-14_2,6-9,6-10,6-11_1,6-12_1,6-12_2,6-13_1,6-13_2,6-15_2,3-12_1,1-7,1-8,1-10,1-13_1,1-13_2,1-14_1,2-9,2-12,2-13,2-15_1,2-16…	80.50	RHPDYSVVLLLR	1466.84
IPI00007221	Tax_Id=9606 Gene_Symbol=SERPINA5 Plasma serine protease inhibitor	87	1-1,2-1,3-1,4-1,5-1,1-2,1-3_1,1-3_2,1-3_3,1-4_1,1-4_2,1-4_3,1-5_1001,1-6_1001,2-3_1,2-3_2,2-3_3,3-2_1,3-2_2,3-3_1,3-3_2,3-3_3,3-4_1,3-4_2,3-4_3,3-5_1003,4-2,4-3_2,4-4_1,4-4_2,4-4_3,5-2,6-1,6-3_1,6-3_2,6-3_3,2-5_2,2-6,3-6_1003,4-5_1004,4-6,5-5,5-6_1005,6-6_1006,5-13_1,5-14_1,5-16_1,6-8,6-9,6-11_1,6-11_2,6-12_1,6-12_2,6-15_1,6-15_2,6-16_1,3-12_1,1-7,1-8,1-10,1-12,1-13_1,1-13_2,1-14_1,1-14_2,2-8,2-9…	88.43	GFQQLLQELNQPR	1569.83
IPI00031065	Tax_Id=9606 Gene_Symbol=DNASE1 Deoxyribonuclease-1	87	1-1,2-1,3-1,4-1,5-1,1-2,1-3_1,1-3_2,1-3_3,1-4_1,1-4_3,1-5_1001,1-6_1001,2-3_1,2-3_2,2-3_3,3-2_1,3-2_2,3-3_1,3-3_2,3-3_3,3-4_2,3-4_3,3-5_1003,4-2,4-3_1,4-3_2,4-4_1,4-4_3,6-1,6-3_1,6-3_3,2-5_2,2-6,3-6_1003,4-5_1004,5-5,5-6_1005,6-6_1006,5-14_1,5-14_2,5-16_1,5-16_2,6-7,6-8,6-9,6-10,6-11_1,6-11_2,6-12_1,6-16_1,1-7,1-8,1-10,1-11,1-12,1-14_2,2-7,2-8,2-9,2-11,2-12,2-14_1,2-15_1,3-7,3-8,3-10,3-11,3-12,3-…	61.63	DSHLTAVGK	926.482
IPI00745872	Tax_Id=9606 Gene_Symbol=ALB Isoform 1 of Serum albumin	86	1-3_2,1-3_3,1-4_2,1-4_3,1-5_1001,1-6_1001,2-3_1,2-3_2,2-3_3,3-2_1,3-3_3,3-4_1,3-4_2,3-4_3,3-5_1003,4-2,4-3_1,4-3_2,4-3_3,4-4_1,4-4_2,4-4_3,6-3_1,6-3_2,6-3_3,2-5_2,2-6,3-6_1003,4-5_1004,4-6,5-5,5-6_1005,6-6_1006,5-13_1,5-13_2,5-14_1,5-14_2,6-7,6-8,6-9,6-10,6-11,6-11_1,6-11_2,6-12_1,6-13,6-14_1,6-14_2,1-10,1-11,1-12,1-13,1-13_1,1-13_2,1-14_1,1-14_2,2-8,2-9,2-11_1,2-11_2,2-12,2-13,2-14_2,2-15_1,2-15…	44.85	TPVSDR	673.34
IPI00553177	Tax_Id=9606 Gene_Symbol=SERPINA1 Isoform 1 of Alpha-1-antitrypsin	86	1-1,2-1,4-1,5-1,1-2,1-3_1,1-3_2,1-3_3,1-4_1,1-4_3,1-6_1001,2-3_1,2-3_2,3-2_2,3-3_1,3-3_2,3-3_3,3-4_1,3-4_2,3-4_3,4-3_1,4-3_2,4-3_3,4-4_1,4-4_2,4-4_3,6-3_1,6-3_2,6-3_3,2-5_2,3-6_1003,4-5_1004,4-6,5-5,5-6_1005,6-6_1006,5-13_1,5-14_1,5-14_2,6-7,6-8,6-9,6-10,6-11,6-11_1,6-11_2,6-12_2,6-13_1,6-13_2,6-14_1,6-14_2,6-15_1,6-15_2,1-7,1-11,1-12,1-13,1-13_1,1-13_2,2-7,2-8,2-10,2-11,2-11_1,2-11_2,2-12,2-14_2…	85.89	SVLGQLGITK	1014.61
IPI00395488	Tax_Id=9606 Gene_Symbol=VASN Vasorin	86	1-1,2-1,3-1,4-1,1-2,1-3_2,1-3_3,1-5_1001,1-6_1001,2-3_1,2-3_2,3-2_1,3-2_2,3-3_1,3-3_2,3-3_3,3-4_1,3-4_2,3-4_3,3-5_1003,4-2,4-3_3,4-4_1,4-4_2,4-4_3,6-1,6-3_1,6-3_2,6-3_3,2-5_2,2-6,3-6_1003,4-5_1004,4-6,5-5,5-6_1005,6-6_1006,5-13_1,5-13_2,5-16_2,6-7,6-9,6-10,6-11,6-11_1,6-12_1,6-13_1,6-13_2,6-14_1,6-14_2,6-15_1,6-16_1,1-7,1-10,1-12,1-13_1,1-13_2,2-7,2-8,2-9,2-10,2-11,2-11_1,2-11_2,2-12,2-15_1,2-15_…	90.68	YLQGSSVQLR	1149.61
IPI00007221	Tax_Id=9606 Gene_Symbol=SERPINA5 Plasma serine protease inhibitor	86	1-1,2-1,3-1,4-1,5-1,1-2,1-3_1,1-3_2,1-3_3,1-4_1,1-4_2,1-4_3,1-5_1001,1-6_1001,2-3_1,2-3_2,2-3_3,3-2_1,3-2_2,3-3_1,3-3_2,3-3_3,3-4_1,3-4_2,3-4_3,3-5_1003,4-2,4-3_2,4-3_3,4-4_1,4-4_2,4-4_3,6-1,6-3_1,6-3_2,6-3_3,2-5_2,2-6,3-6_1003,4-5_1004,4-6,5-5,5-6_1005,6-6_1006,5-13_1,6-8,6-9,6-10,6-11_1,6-12_1,6-12_2,6-13_1,6-15_2,6-16_1,3-12_1,1-7,1-8,1-10,1-12,1-13_1,1-13_2,1-14_1,1-14_2,2-8,2-9,2-10,2-11_1,2…	84.49	TLYLADTFPTNFR	1557.78
IPI00007221	Tax_Id=9606 Gene_Symbol=SERPINA5 Plasma serine protease inhibitor	86	1-1,4-1,5-1,1-2,1-3_1,1-3_2,1-3_3,1-4_1,1-4_2,1-4_3,1-5_1001,1-6_1001,2-3_1,2-3_2,2-3_3,3-2_2,3-3_2,3-3_3,3-4_1,3-4_2,3-4_3,3-5_1003,4-2,4-3_1,4-3_3,4-4_1,4-4_2,4-4_3,5-2,6-1,6-3_1,6-3_2,6-3_3,2-5_2,2-6,3-6_1003,4-5_1004,4-6,5-5,5-6_1005,6-6_1006,5-13_1,5-14_1,6-7,6-8,6-9,6-10,6-11_1,6-11_2,6-12_2,6-15_2,3-12_1,1-7,1-8,1-10,1-12,1-13,1-13_1,1-13_2,1-14_1,2-8,2-9,2-10,2-11_1,2-11_2,2-12,2-13,2-14_…	52.37	DFTFDLYR	1075.5
IPI00160130	Tax_Id=9606 Gene_Symbol=CUBN Cubilin	86	1-1,2-1,3-1,4-1,5-1,1-2,1-3_1,1-3_2,1-3_3,1-4_1,1-4_2,1-4_3,1-5_1001,1-6_1001,2-3_1,2-3_2,2-3_3,3-2_1,3-3_1,3-3_2,3-3_3,3-4_1,3-4_2,4-4_1,4-4_3,5-2,6-1,6-3_1,6-3_2,6-3_3,2-5_2,2-6,4-5_1004,4-6,5-6_1005,6-6_1006,5-13_1,5-15_1,5-15_2,5-16_1,5-16_2,6-7,6-8,6-9,6-10,6-11_2,6-12,6-12_1,6-12_2,6-13,6-13_1,6-13_2,6-15_1,6-15_2,6-16_1,3-12_1,3-16_1,1-7,1-8,1-11,1-14_1,1-14_2,2-7,2-8,2-9,2-11,2-11_2,2-12,…	82.87	DGVDSDAPILSK	1215.6
IPI00009276	Tax_Id=9606 Gene_Symbol=PROCR Endothelial protein C receptor precursor	86	1-1,2-1,3-1,4-1,5-1,1-2,1-3_1,1-3_3,1-4_1,1-6_1001,2-3_2,3-2_1,3-2_2,3-3_1,3-3_2,3-3_3,3-4_1,3-4_2,3-4_3,3-5_1003,4-2,4-3_1,4-3_2,4-3_3,5-2,6-3_1,6-3_2,6-3_3,2-5_2,2-6,3-6_1003,4-5_1004,5-5,6-6_1006,5-13_1,5-14_1,5-14_2,5-16_1,5-16_2,6-8,6-9,6-10,6-11_1,6-11_2,6-12_1,6-12_2,6-13_1,6-14_1,6-14_2,6-15_1,6-15_2,1-7,1-8,1-10,1-11,1-12,1-13_1,1-13_2,1-14_1,2-8,2-9,2-11_1,2-11_2,2-12,2-14_1,2-14_2,3-8,…	59.86	TLAFPLTIR	1030.62
IPI00000073	Tax_Id=9606 Gene_Symbol=EGF Pro-epidermal growth factor	85	1-1,2-1,3-1,4-1,1-3_1,1-3_2,1-3_3,1-4_1,1-4_2,1-4_3,1-5_1001,1-6_1001,2-3_1,2-3_2,2-3_3,3-2_1,3-3_1,3-3_2,3-3_3,3-4_1,3-4_2,3-4_3,3-5_1003,4-2,4-3_1,4-3_2,4-3_3,4-4_2,4-4_3,5-2,6-3_1,6-3_2,6-3_3,2-5_2,2-6,3-6_1003,4-5_1004,4-6,5-5,5-6_1005,6-6_1006,5-13_1,5-14_1,5-14_2,5-16_1,5-16_2,6-9,6-10,6-11_1,6-11_2,6-12_1,6-12_2,6-15_2,3-12_1,1-7,1-8,1-10,1-11,1-12,1-13_1,1-13_2,1-14_1,2-8,2-9,2-10,2-11_1,…	120.97	LIEEGVDVPEGLAVDWIGR	2066.07
IPI00395488	Tax_Id=9606 Gene_Symbol=VASN Vasorin	85	1-1,3-1,4-1,1-3_1,1-3_2,1-3_3,1-5_1001,1-6_1001,2-3_1,2-3_2,2-3_3,3-2_1,3-2_2,3-3_1,3-3_2,3-4_1,3-4_2,3-4_3,4-2,4-3_1,4-3_2,4-3_3,4-4_1,4-4_2,4-4_3,6-3_1,6-3_2,6-3_3,2-5_2,3-6_1003,4-5_1004,4-6,5-5,5-6_1005,6-6_1006,5-13_1,5-14_2,5-16_1,5-16_2,6-9,6-10,6-11_1,6-11_2,6-12_1,6-12_2,6-13,6-14_2,6-15_2,6-16_1,3-12_1,1-7,1-10,1-12,1-13_1,1-13_2,2-7,2-8,2-9,2-11,2-11_1,2-11_2,2-12,2-13,2-14_1,2-15_2,2-…	48.41	LQDNELR	886.451
IPI00295414	Tax_Id=9606 Gene_Symbol=COL15A1 Collagen alpha-1(XV) chain	85	1-1,2-1,3-1,5-1,1-2,1-3_2,1-3_3,1-4_1,1-4_2,1-4_3,1-5_1001,1-6_1001,2-3_1,2-3_3,3-2_1,3-2_2,3-3_2,3-3_3,3-4_2,3-4_3,3-5_1003,4-2,4-3_2,4-4_1,4-4_3,5-2,6-1,6-3_2,6-3_3,2-5_2,2-6,3-6_1003,4-5_1004,4-6,5-5,5-6_1005,6-6_1006,5-13_2,5-14_1,5-14_2,5-15_1,5-15_2,5-16_1,5-16_2,6-7,6-8,6-9,6-11,6-11_1,6-11_2,6-12,6-12_2,6-13_1,6-13_2,1-7,1-10,1-11,1-14_1,2-7,2-9,2-10,2-11,2-11_1,2-11_2,2-13,2-14_1,2-15_1,…	51.08	VIYLGLR	832.517
IPI00176427	Tax_Id=9606 Gene_Symbol=CADM4 Cell adhesion molecule 4	85	2-1,3-1,4-1,5-1,1-2,1-3_1,1-3_2,1-4_1,1-4_2,1-5_1001,1-6_1001,2-3_1,2-3_3,3-2_1,3-2_2,3-3_1,3-3_2,3-4_1,3-4_2,3-4_3,4-2,4-4_1,4-4_2,4-4_3,5-2,6-3_1,6-3_2,6-3_3,2-5_2,2-6,3-6_1003,4-5_1004,4-6,5-5,5-6_1005,5-13_1,5-13_2,5-14_2,5-16_1,6-7,6-8,6-9,6-11,6-11_1,6-11_2,6-12,6-14_2,6-15_1,6-16_1,3-12_1,1-7,1-8,1-10,1-11,1-12,1-14_2,2-7,2-8,2-10,2-11,2-11_2,2-12,2-13,2-14_2,2-15_1,3-7,3-8,3-10,3-11,3-12,…	68.16	FQLEEFSPR	1151.56
IPI00024292	Tax_Id=9606 Gene_Symbol=LRP2 Low-density lipoprotein receptor-related protein 2	85	1-1,3-1,4-1,5-1,1-2,1-3_1,1-3_2,1-3_3,1-4_1,1-4_2,1-4_3,1-5_1001,1-6_1001,2-3_1,2-3_2,2-3_3,3-2_1,3-2_2,3-3_1,3-3_2,3-3_3,3-4_1,3-4_3,3-5_1003,4-2,4-4_1,4-4_2,4-4_3,5-2,6-1,6-3_1,6-3_2,6-3_3,2-5_2,2-6,3-6_1003,4-5_1004,5-6_1005,6-6_1006,5-13_2,5-16_1,6-7,6-8,6-9,6-10,6-11_1,6-11_2,6-12,6-13,6-15_1,6-15_2,3-12_1,3-16_1,1-7,1-10,1-11,1-13_2,1-14_1,1-14_2,2-7,2-9,2-11,2-11_2,2-14_2,2-15_1,2-16_1,3-7…	62.71	DLLIGDIHGR	1107.6
IPI00022463	Tax_Id=9606 Gene_Symbol=TF Serotransferrin	84	1-1,2-1,3-1,4-1,5-1,1-2,1-3_1,1-3_2,1-3_3,1-4_3,1-5_1001,1-6_1001,2-3_1,2-3_2,3-2_1,3-2_2,3-3_1,3-3_2,3-3_3,3-4_2,3-5_1003,4-2,4-3_1,4-3_2,4-3_3,4-4_1,4-4_2,4-4_3,6-1,6-3_1,6-3_2,6-3_3,2-5_2,2-6,3-6_1003,4-5_1004,4-6,6-6_1006,5-13_1,5-13_2,5-14_1,5-14_2,5-16_1,5-16_2,6-7,6-8,6-9,6-10,6-11_1,6-11_2,6-12,6-12_1,6-14_2,1-7,1-8,1-11,1-13,1-13_1,1-13_2,2-7,2-11,2-11_2,2-12,2-13,2-15_1,3-7,3-8,3-11,3-1…	37.13	DLLFK	634.369
IPI00291136	Tax_Id=9606 Gene_Symbol=COL6A1 Collagen alpha-1(VI) chain	83	1-1,2-1,3-1,4-1,5-1,1-3_2,1-4_1,1-4_3,1-5_1001,1-6_1001,2-3_1,2-3_3,3-2_2,3-3_1,3-3_2,3-3_3,3-4_1,3-4_2,3-4_3,3-5_1003,4-2,4-3_1,4-3_2,4-3_3,4-4_1,4-4_2,4-4_3,5-2,6-1,6-3_1,6-3_2,6-3_3,2-5_2,3-6_1003,4-5_1004,6-6_1006,5-13_1,5-13_2,5-14_1,5-14_2,6-7,6-8,6-9,6-10,6-11,6-11_1,6-11_2,6-12,6-12_1,6-12_2,6-13,6-13_1,6-13_2,6-15_1,6-15_2,1-7,1-10,1-11,1-13_1,1-13_2,1-14_1,2-7,2-9,2-10,2-11,2-11_1,2-11_…	71.00	VPSYQALLR	1045.59
IPI00000073	Tax_Id=9606 Gene_Symbol=EGF Pro-epidermal growth factor	83	1-1,2-1,3-1,4-1,1-2,1-3_1,1-3_3,1-4_1,1-4_2,1-4_3,1-5_1001,1-6_1001,2-3_2,2-3_3,3-2_1,3-2_2,3-3_1,3-3_2,3-3_3,3-4_1,3-4_2,3-4_3,4-2,4-3_1,4-3_2,4-4_1,4-4_3,5-2,6-1,6-3_1,6-3_2,6-3_3,2-5_2,2-6,3-6_1003,4-6,5-5,5-6_1005,5-13_1,5-13_2,5-14_1,6-7,6-8,6-9,6-10,6-11,6-11_1,6-11_2,6-12,6-12_1,6-12_2,6-13_1,6-13_2,6-15_1,6-15_2,6-16_1,1-7,1-8,1-12,1-13_1,1-13_2,2-7,2-8,2-9,2-10,2-11,2-11_1,2-11_2,2-12,2-…	93.36	ITAVSLDVLDKR	1328.77
IPI00023673	Tax_Id=9606 Gene_Symbol=LGALS3BP Galectin-3-binding protein	83	1-1,2-1,3-1,4-1,5-1,1-3_1,1-3_2,1-3_3,1-4_1,1-4_2,1-4_3,1-5_1001,1-6_1001,2-3_1,2-3_2,2-3_3,3-2_1,3-2_2,3-3_2,3-3_3,3-4_1,3-4_2,3-4_3,3-5_1003,4-2,4-3_3,4-4_1,4-4_2,4-4_3,6-1,6-3_1,6-3_2,6-3_3,2-6,3-6_1003,4-5_1004,5-5,5-6_1005,6-6_1006,5-13_1,5-14_1,5-14_2,5-15_1,5-15_2,5-16_1,5-16_2,6-7,6-8,6-9,6-10,6-11_1,6-11_2,6-12_2,1-7,1-8,1-10,1-12,1-13_2,2-8,2-9,2-11,2-11_1,2-11_2,2-13,2-14_2,2-15_1,3-7,…	64.03	LASAYGAR	807.424
IPI00024292	Tax_Id=9606 Gene_Symbol=LRP2 Low-density lipoprotein receptor-related protein 2	83	1-1,2-1,3-1,5-1,1-2,1-3_1,1-3_3,1-4_1,1-4_2,1-4_3,1-5_1001,1-6_1001,2-3_1,2-3_2,2-3_3,3-2_1,3-2_2,3-3_1,3-3_2,3-4_1,3-4_2,3-4_3,4-2,4-4_1,4-4_2,4-4_3,5-2,6-3_1,6-3_2,6-3_3,2-5_2,3-6_1003,4-6,5-5,5-6_1005,6-6_1006,5-13_1,5-13_2,5-15_1,5-16_1,6-7,6-8,6-9,6-10,6-11_1,6-11_2,6-12,6-13,6-15_2,3-12_1,3-16_1,1-7,1-8,1-10,1-11,1-14_1,1-14_2,2-7,2-9,2-11,2-11_2,2-12,2-15_1,2-16_1,3-7,3-8,3-10,3-11,3-13_1,…	72.80	VFWTDTVQNK	1236.61
IPI00000073	Tax_Id=9606 Gene_Symbol=EGF Pro-epidermal growth factor	82	1-1,2-1,3-1,1-3_1,1-4_1,1-4_2,1-5_1001,2-3_2,3-3_1,3-4_1,3-4_3,3-5_1003,4-4_1,6-3_2,2-5_2,2-6,4-6,6-6_1006,5-13_1,5-13_2,5-14_1,5-14_2,5-16_1,5-16_2,6-7,6-8,6-9,6-10,6-11,6-11_1,6-11_2,6-12_1,6-12_2,6-13,6-13_1,6-15_2,6-16_1,1-8,1-10,1-12,1-13,1-13_1,1-13_2,1-14_1,1-14_2,2-7,2-8,2-9,2-10,2-11,2-11_1,2-11_2,2-12,2-13,2-14_2,2-15_1,2-15_2,2-16_1,3-7,3-8,3-10,3-11,3-12,3-13_1,3-13_2,3-15_1,4-8,4-10,…	69.79	ENISQPR	842.425
IPI00000073	Tax_Id=9606 Gene_Symbol=EGF Pro-epidermal growth factor	82	1-1,3-1,4-1,1-3_1,1-3_3,1-5_1001,1-6_1001,2-3_1,3-3_2,4-4_2,6-3_3,2-5_2,2-6,3-6_1003,4-5_1004,4-6,5-5,5-6_1005,6-6_1006,5-13_1,5-13_2,5-14_1,5-14_2,5-16_1,5-16_2,6-7,6-8,6-11_1,6-11_2,6-12,6-12_1,6-12_2,6-13,6-13_1,6-13_2,6-14_1,6-14_2,6-15_1,6-15_2,3-12_1,1-7,1-8,1-10,1-11,1-13_1,1-13_2,1-14_1,1-14_2,2-7,2-9,2-11,2-11_2,2-12,2-13,2-14_2,2-15_1,3-7,3-8,3-10,3-11,3-13_1,3-13_2,3-14_1,3-14_2,3-15_1…	38.99	FYWTDR	886.397
IPI00220327	Tax_Id=9606 Gene_Symbol=KRT1 Keratin, type II cytoskeletal 1	82	1-1,2-1,3-1,1-2,1-3_1,1-3_2,1-3_3,1-4_1,1-4_2,1-5_1001,1-6_1001,2-3_1,2-3_2,2-3_3,3-2_1,3-2_2,3-3_1,3-3_2,3-3_3,3-4_3,3-5_1003,4-2,4-4_1,4-4_2,4-4_3,5-2,6-1,6-3_1,6-3_2,6-3_3,2-6,4-5_1004,5-5,5-6_1005,6-6_1006,5-13_1,5-14_1,5-14_2,5-15_1,5-15_2,5-16_1,5-16_2,6-8,6-12,6-12_1,6-13_1,6-13_2,6-16_1,3-12_1,3-16_1,1-7,1-8,1-10,1-11,1-14_1,1-14_2,2-11_1,2-12,2-13,2-15_1,2-16_1,3-7,3-11,3-13,3-13_1,3-15_…	58.14	TLLEGEESR	1032.51
IPI00024292	Tax_Id=9606 Gene_Symbol=LRP2 Low-density lipoprotein receptor-related protein 2	81	1-1,2-1,3-1,4-1,5-1,1-2,1-3_1,1-3_3,1-4_1,1-4_2,1-4_3,1-5_1001,1-6_1001,2-3_1,2-3_2,2-3_3,3-3_2,3-3_3,3-4_1,3-4_2,3-4_3,3-5_1003,4-4_1,4-4_2,4-4_3,6-1,6-3_1,6-3_2,6-3_3,2-5_2,2-6,3-6_1003,4-6,5-5,5-6_1005,6-6_1006,5-13_1,5-15_1,6-7,6-9,6-10,6-11,6-11_1,6-11_2,6-12,6-13_1,6-13_2,6-15_1,6-15_2,3-16_1,1-7,1-10,1-11,1-12,2-7,2-9,2-11,2-11_2,2-12,2-15_1,2-16_1,3-7,3-8,3-10,3-11,3-12,3-13,4-8,4-10,4-11…	45.01	IYLVETK	864.496
IPI00291136	Tax_Id=9606 Gene_Symbol=COL6A1 Collagen alpha-1(VI) chain	81	1-1,2-1,3-1,1-2,1-3_1,1-3_2,1-3_3,1-4_1,1-4_3,1-5_1001,1-6_1001,2-3_1,2-3_2,2-3_3,3-2_1,3-3_1,3-3_2,3-3_3,3-4_1,3-4_2,4-3_3,4-4_1,4-4_2,4-4_3,5-2,6-3_1,6-3_2,6-3_3,2-5_2,2-6,3-6_1003,4-5_1004,4-6,6-6_1006,5-13_1,5-14_1,5-14_2,5-16_1,5-16_2,6-7,6-8,6-9,6-10,6-11,6-11_1,6-11_2,6-12_1,6-12_2,6-16_1,3-12_1,1-7,1-8,1-10,1-11,1-12,1-14_1,1-14_2,2-7,2-8,2-9,2-10,2-11,2-11_1,2-11_2,2-12,2-15_1,2-15_2,3-7…	60.42	VAVVQYSGTGQQRPER	1773.91
IPI00166729	Tax_Id=9606 Gene_Symbol=AZGP1 alpha-2-glycoprotein 1, zinc	81	1-1,2-1,3-1,4-1,5-1,1-3_1,1-3_2,1-3_3,1-4_1,1-4_2,1-4_3,1-5_1001,1-6_1001,2-3_1,2-3_2,2-3_3,3-2_1,3-2_2,3-3_1,3-3_2,3-3_3,3-5_1003,4-2,4-3_1,4-3_2,4-3_3,4-4_1,4-4_2,4-4_3,5-2,6-1,6-3_1,6-3_2,6-3_3,2-5_2,2-6,3-6_1003,4-5_1004,4-6,5-5,5-6_1005,6-6_1006,5-13_1,5-14_1,5-14_2,5-16_1,5-16_2,6-8,6-11_1,6-11_2,3-12_1,3-16_1,1-8,1-10,1-12,1-14_1,2-9,2-10,2-11_1,2-11_2,2-12,2-13,2-16_1,3-10,3-11,3-14_2,4-8…	75.81	EIPAWVPFDPAAQITK	1781.94
IPI00006971	Tax_Id=9606 Gene_Symbol=CD248 Isoform 1 of Endosialin	81	1-1,2-1,3-1,4-1,1-2,1-3_3,1-4_1,1-4_2,1-4_3,1-5_1001,2-3_1,2-3_2,2-3_3,3-2_1,3-2_2,3-3_1,3-3_2,3-3_3,3-4_1,3-4_2,4-2,4-4_1,4-4_2,4-4_3,5-2,6-1,6-3_1,6-3_2,6-3_3,2-5_2,2-6,3-6_1003,4-5_1004,4-6,5-5,6-6_1006,5-13_1,5-16_1,6-7,6-8,6-10,6-11,6-11_1,6-11_2,6-12_1,6-14_1,6-14_2,6-15_1,6-15_2,6-16_1,3-12_1,1-8,1-10,1-11,1-12,2-7,2-8,2-9,2-11,2-11_1,2-11_2,2-12,2-13,2-14_2,2-15_1,2-16_1,3-7,3-8,3-10,3-12…	93.57	VDSLVGAGPASR	1127.59
IPI00016915	Tax_Id=9606 Gene_Symbol=IGFBP7 Insulin-like growth factor-binding protein 7	81	1-1,2-1,4-1,1-2,1-3_2,1-4_1,1-4_2,1-4_3,1-5_1001,1-6_1001,2-3_1,2-3_3,3-2_1,3-2_2,3-3_1,3-3_2,3-3_3,3-4_1,3-4_2,3-4_3,3-5_1003,4-2,4-3_1,4-3_2,4-3_3,4-4_1,4-4_2,4-4_3,6-1,6-3_1,6-3_2,6-3_3,2-5_2,2-6,3-6_1003,4-6,5-6_1005,6-6_1006,6-7,6-8,6-9,6-11_1,6-11_2,6-14_1,6-14_2,6-15_1,6-15_2,3-12_1,1-8,1-10,1-12,1-13,1-13_1,1-13_2,2-8,2-9,2-10,2-11_1,2-11_2,2-12,2-13,2-14_2,2-15_1,3-8,3-10,3-11,3-14_1,3-1…	75.34	ITVVDALHEIPVK	1432.83
IPI00007221	Tax_Id=9606 Gene_Symbol=SERPINA5 Plasma serine protease inhibitor	81	1-1,2-1,3-1,4-1,1-2,1-3_1,1-3_2,1-3_3,1-4_1,1-4_2,1-4_3,1-5_1001,1-6_1001,2-3_1,2-3_2,3-2_1,3-3_1,3-3_2,3-3_3,3-4_1,3-4_2,3-4_3,4-2,4-3_3,4-4_1,4-4_2,4-4_3,6-1,6-3_1,6-3_3,2-6,3-6_1003,4-5_1004,5-6_1005,6-6_1006,5-13_1,5-16_1,6-7,6-8,6-9,6-10,6-11_1,6-11_2,6-12_1,6-12_2,6-13_1,6-15_1,6-15_2,1-7,1-8,1-10,1-13,1-13_1,1-13_2,1-14_1,1-14_2,2-9,2-10,2-11,2-11_2,2-12,2-13,2-15_1,3-10,3-11,3-13_1,3-13_2…	46.81	IVDLLK	699.453
IPI00007221	Tax_Id=9606 Gene_Symbol=SERPINA5 Plasma serine protease inhibitor	81	1-1,2-1,3-1,4-1,5-1,1-2,1-3_1,1-3_2,1-3_3,1-4_1,1-4_3,1-5_1001,1-6_1001,2-3_1,2-3_2,2-3_3,3-2_1,3-3_1,3-3_2,3-3_3,3-4_1,3-4_2,3-4_3,3-5_1003,4-2,4-3_1,4-3_2,4-3_3,4-4_1,4-4_2,4-4_3,5-2,6-3_1,6-3_2,6-3_3,2-6,3-6_1003,4-5_1004,4-6,5-5,5-6_1005,6-6_1006,5-13_1,6-7,6-8,6-9,6-10,6-11_1,6-11_2,6-12_1,3-12_1,1-7,1-8,1-10,1-12,1-14_2,2-8,2-9,2-10,2-11,2-11_1,2-11_2,2-12,2-13,2-14_2,2-15_1,3-7,3-8,3-10,3-…	85.52	AVVEVDESGTR	1160.57
IPI00553177	Tax_Id=9606 Gene_Symbol=SERPINA1 Isoform 1 of Alpha-1-antitrypsin	81	1-1,4-1,1-2,1-3_1,1-3_2,1-3_3,1-4_1,1-4_2,1-4_3,1-5_1001,1-6_1001,2-3_1,2-3_2,2-3_3,3-2_2,3-3_1,3-3_2,3-3_3,3-4_1,3-4_2,3-4_3,4-2,4-3_1,4-3_2,4-3_3,4-4_1,4-4_2,4-4_3,6-3_1,6-3_2,6-3_3,3-6_1003,4-6,5-5,5-6_1005,6-6_1006,5-13_1,5-14_1,5-14_2,5-16_1,5-16_2,6-7,6-8,6-9,6-10,6-11,6-11_1,6-11_2,6-12_2,6-13_1,6-13_2,6-14_2,1-12,1-13_1,1-13_2,2-7,2-8,2-9,2-10,2-11,2-11_1,2-11_2,2-12,2-14_2,3-7,3-8,3-10,3…	58.94	AVLTIDEK	887.496
IPI00022463	Tax_Id=9606 Gene_Symbol=TF Serotransferrin	80	1-1,2-1,3-1,4-1,5-1,1-2,1-3_1,1-3_2,1-4_2,1-4_3,1-5_1001,1-6_1001,2-3_1,2-3_2,2-3_3,3-2_1,3-2_2,3-3_1,3-3_3,3-4_1,3-4_2,3-4_3,3-5_1003,4-2,4-3_1,4-3_2,4-3_3,4-4_1,4-4_2,6-1,6-3_1,6-3_2,6-3_3,2-5_2,2-6,3-6_1003,4-6,6-6_1006,5-13_1,5-14_1,5-14_2,5-16_1,5-16_2,6-7,6-8,6-9,6-10,6-11,6-11_1,6-11_2,6-12_1,6-12_2,1-8,1-10,1-12,1-13_1,1-13_2,1-14_1,2-8,2-9,2-11,2-11_1,2-11_2,2-12,3-7,3-8,3-11,3-12,4-8,4-…	59.55	GDVAFVK	734.396
IPI00160130	Tax_Id=9606 Gene_Symbol=CUBN Cubilin	80	1-1,2-1,3-1,4-1,5-1,1-2,1-3_1,1-3_2,1-3_3,1-4_1,1-4_2,1-4_3,1-5_1001,1-6_1001,2-3_1,2-3_2,2-3_3,3-2_1,3-2_2,3-3_1,3-3_3,3-4_1,3-4_2,3-4_3,4-2,4-4_1,4-4_2,5-2,6-1,6-3_1,6-3_2,6-3_3,2-5_2,2-6,3-6_1003,4-5_1004,4-6,5-5,6-6_1006,5-13_1,6-7,6-8,6-9,6-10,6-11_1,6-11_2,6-12,6-12_1,6-12_2,6-13,6-13_1,6-13_2,6-14_1,6-14_2,6-15_2,3-12_1,1-7,1-8,1-10,1-11,1-13,2-7,2-9,2-11,2-11_2,2-12,2-13,3-7,3-8,3-10,3-11…	55.85	NDFLEVR	891.445
IPI00022463	Tax_Id=9606 Gene_Symbol=TF Serotransferrin	79	1-1,2-1,3-1,4-1,5-1,1-2,1-3_2,1-3_3,1-4_1,1-4_2,1-4_3,1-5_1001,1-6_1001,2-3_1,2-3_2,2-3_3,3-2_1,3-2_2,3-3_1,3-3_2,3-3_3,3-4_1,3-4_2,3-4_3,3-5_1003,4-2,4-3_1,4-3_2,4-3_3,4-4_1,4-4_2,4-4_3,5-2,6-1,6-3_1,6-3_2,6-3_3,2-5_2,3-6_1003,4-5_1004,4-6,5-5,6-6_1006,5-13_1,5-14_1,5-14_2,5-16_1,5-16_2,6-8,6-9,6-11_1,6-11_2,6-12_1,6-14_1,6-15_1,6-15_2,1-8,1-12,1-13_1,1-13_2,2-8,2-9,2-11_1,2-11_2,2-12,3-8,3-11,3…	103.39	TAGWNIPMGLLYNK	1576.81
IPI00022463	Tax_Id=9606 Gene_Symbol=TF Serotransferrin	79	1-1,2-1,4-1,5-1,1-2,1-3_1,1-3_2,1-3_3,1-4_1,1-4_2,1-4_3,1-5_1001,1-6_1001,2-3_1,2-3_2,2-3_3,3-2_1,3-3_1,3-3_2,3-3_3,3-4_1,3-4_2,3-4_3,3-5_1003,4-2,4-3_1,4-3_2,4-3_3,4-4_1,4-4_2,4-4_3,6-1,6-3_1,6-3_2,6-3_3,2-5_2,2-6,3-6_1003,4-5_1004,4-6,5-5,6-6_1006,5-13_1,5-13_2,5-14_1,5-14_2,6-7,6-8,6-9,6-11_1,6-11_2,6-12_1,6-12_2,6-15_1,6-15_2,3-12_1,1-7,1-11,1-13,1-13_1,1-13_2,2-7,2-10,2-11,2-11_2,2-12,2-14_2…	76.20	HSTIFENLANK	1272.65
IPI00000073	Tax_Id=9606 Gene_Symbol=EGF Pro-epidermal growth factor	79	4-1,1-2,1-4_1,1-4_2,1-4_3,1-5_1001,1-6_1001,2-3_1,2-3_2,2-3_3,3-2_1,3-2_2,3-3_1,3-3_2,3-3_3,3-4_1,3-4_2,3-4_3,3-5_1003,4-4_1,4-4_2,4-4_3,5-2,6-3_1,6-3_2,6-3_3,2-5_2,2-6,3-6_1003,4-5_1004,4-6,5-6_1005,6-6_1006,5-14_1,5-14_2,6-7,6-8,6-9,6-10,6-11,6-11_1,6-11_2,6-12_2,1-7,1-8,1-10,1-11,1-12,1-13_1,1-13_2,1-14_2,2-7,2-8,2-9,2-11,2-11_1,2-11_2,2-12,3-7,3-8,3-10,3-11,3-12,4-7,4-8,4-10,4-11,4-11_1,4-11_…	61.42	ALLETSEK	889.476
IPI00031065	Tax_Id=9606 Gene_Symbol=DNASE1 Deoxyribonuclease-1	79	1-1,2-1,3-1,4-1,5-1,1-2,1-3_1,1-3_3,1-4_1,1-4_2,1-4_3,1-6_1001,2-3_1,2-3_2,2-3_3,3-2_1,3-2_2,3-3_1,3-3_2,3-3_3,3-4_1,3-4_2,3-4_3,3-5_1003,4-2,4-3_1,4-3_2,4-4_1,4-4_2,4-4_3,6-1,6-3_1,6-3_2,6-3_3,2-5_2,2-6,3-6_1003,4-5_1004,4-6,5-5,5-6_1005,6-6_1006,6-7,6-8,6-9,6-10,6-11,6-11_1,6-11_2,6-12_1,6-14_1,6-14_2,3-12_1,1-7,1-8,1-10,1-11,1-12,1-13,2-8,2-9,2-11_1,2-12,3-8,3-10,3-11,3-13_2,3-14_1,3-14_2,3-15…	122.14	IAAFNIQTFGETK	1438.75
IPI00176427	Tax_Id=9606 Gene_Symbol=CADM4 Cell adhesion molecule 4	79	1-1,2-1,3-1,4-1,5-1,1-2,1-3_1,1-3_2,1-3_3,1-4_1,1-4_2,1-4_3,1-5_1001,1-6_1001,2-3_1,2-3_2,2-3_3,3-2_1,3-2_2,3-3_1,3-3_2,3-3_3,3-4_1,3-4_2,3-4_3,3-5_1003,4-2,4-4_1,4-4_2,5-2,6-1,6-3_2,6-3_3,2-5_2,2-6,3-6_1003,4-5_1004,4-6,5-6_1005,6-6_1006,5-16_1,6-7,6-8,6-9,6-10,6-11_1,6-11_2,6-15_2,3-12_1,1-7,1-8,1-11,1-12,1-14_1,2-7,2-8,2-9,2-11,2-11_2,2-12,2-13,2-14_2,3-7,3-8,3-10,3-11,3-12,3-13_2,4-7,4-8,4-10…	61.84	IHASQAVVR	979.556
IPI00023673	Tax_Id=9606 Gene_Symbol=LGALS3BP Galectin-3-binding protein	79	1-1,2-1,3-1,4-1,5-1,1-2,1-3_1,1-3_2,1-3_3,1-4_1,1-4_2,1-4_3,1-5_1001,1-6_1001,2-3_2,2-3_3,3-2_1,3-3_1,3-3_2,3-3_3,3-4_2,3-4_3,4-2,4-3_1,4-4_1,4-4_2,4-4_3,6-1,6-3_1,6-3_2,6-3_3,2-5_2,2-6,3-6_1003,4-5_1004,4-6,5-5,5-6_1005,6-6_1006,5-13_1,5-15_2,5-16_1,5-16_2,6-8,6-9,6-10,6-11_1,6-11_2,6-12_1,6-12_2,6-14_1,6-14_2,1-8,1-10,1-11,1-12,2-8,2-9,2-10,2-11_1,2-11_2,2-12,2-13,2-14_1,2-14_2,3-8,3-10,3-11,3-…	93.37	ELSEALGQIFDSQR	1591.78
IPI00176427	Tax_Id=9606 Gene_Symbol=CADM4 Cell adhesion molecule 4	79	1-1,2-1,3-1,4-1,5-1,1-2,1-3_1,1-3_2,1-3_3,1-4_1,1-4_2,1-4_3,1-5_1001,1-6_1001,2-3_1,2-3_2,2-3_3,3-2_1,3-3_1,3-3_2,3-3_3,3-4_1,3-4_2,3-4_3,3-5_1003,4-2,4-4_1,4-4_2,4-4_3,6-3_1,6-3_2,6-3_3,2-5_2,3-6_1003,4-5_1004,4-6,5-5,5-6_1005,6-6_1006,5-13_1,5-14_2,6-7,6-8,6-9,6-10,6-11,6-11_1,6-11_2,6-16_1,1-7,1-8,1-10,1-11,1-12,2-7,2-8,2-9,2-10,2-11,2-11_2,2-12,3-8,3-10,3-11,3-12,4-7,4-8,4-10,4-11,4-11_2,4-12…	43.96	SRPAATLR	870.504
IPI00022463	Tax_Id=9606 Gene_Symbol=TF Serotransferrin	78	1-1,2-1,3-1,4-1,5-1,1-2,1-4_2,1-4_3,1-5_1001,2-3_1,2-3_2,2-3_3,3-2_1,3-2_2,3-3_1,3-3_2,3-3_3,3-4_1,3-4_2,3-4_3,3-5_1003,4-2,4-3_1,4-3_2,4-3_3,4-4_1,4-4_2,4-4_3,5-2,6-1,6-3_1,6-3_2,6-3_3,3-6_1003,4-6,5-5,5-6_1005,6-6_1006,5-14_1,5-14_2,6-7,6-8,6-11,6-11_1,6-12_1,6-12_2,3-12_1,1-7,1-8,1-10,1-11,1-12,1-13,1-13_2,2-8,2-9,2-11,2-11_1,2-11_2,2-12,3-7,3-8,3-10,3-11,3-12,4-7,4-8,4-10,4-11,4-11_1,4-11_2,4…	50.95	DSAHGFLK	873.434
IPI00395488	Tax_Id=9606 Gene_Symbol=VASN Vasorin	78	2-1,3-1,5-1,1-3_1,1-3_2,1-3_3,1-4_1,1-4_2,1-5_1001,1-6_1001,2-3_1,2-3_2,2-3_3,3-2_1,3-3_1,3-3_2,3-4_1,3-4_2,3-4_3,3-5_1003,4-2,4-3_1,4-3_3,4-4_2,4-4_3,6-3_1,6-3_2,6-3_3,2-5_2,2-6,3-6_1003,4-5_1004,4-6,5-5,5-6_1005,6-6_1006,5-13_1,5-16_1,6-8,6-9,6-10,6-11_1,6-11_2,6-12_2,6-14_1,6-15_1,6-15_2,3-12_1,1-7,1-8,1-10,1-12,1-13_1,1-13_2,2-8,2-9,2-10,2-11_1,2-11_2,2-12,2-13,2-14_2,2-15_1,2-16_1,3-8,3-10,3…	122.20	LAGLGLQQLDEGLFSR	1715.92
IPI00023673	Tax_Id=9606 Gene_Symbol=LGALS3BP Galectin-3-binding protein	78	1-1,2-1,4-1,5-1,1-2,1-3_1,1-3_2,1-3_3,1-5_1001,1-6_1001,2-3_1,2-3_2,2-3_3,3-2_1,3-3_2,3-3_3,3-4_1,3-4_3,4-4_1,4-4_2,4-4_3,5-2,6-3_1,6-3_2,6-3_3,2-5_2,3-6_1003,4-5_1004,4-6,6-6_1006,5-13_1,5-13_2,5-14_1,5-14_2,5-15_1,5-15_2,5-16_1,6-7,6-8,6-10,6-11_1,6-11_2,6-12,6-12_1,6-13_1,6-14_1,6-14_2,3-12_1,1-7,1-8,1-10,1-14_2,2-9,2-10,2-11,2-11_2,2-12,2-13,2-14_2,2-15_1,3-7,3-8,3-10,3-11,3-13_1,3-13_2,4-7,4…	42.24	VEIFYR	825.438
IPI00295414	Tax_Id=9606 Gene_Symbol=COL15A1 Collagen alpha-1(XV) chain	78	1-1,2-1,3-1,4-1,1-3_1,1-3_2,1-3_3,1-4_1,1-4_2,1-4_3,1-5_1001,2-3_1,2-3_2,2-3_3,3-2_1,3-3_2,3-5_1003,4-3_2,4-3_3,4-4_1,4-4_2,4-4_3,5-2,6-3_1,2-5_2,2-6,3-6_1003,4-6,5-13_1,5-13_2,5-15_1,5-15_2,5-16_1,5-16_2,6-7,6-9,6-10,6-11_1,6-11_2,6-12,6-12_1,6-13,6-13_1,6-13_2,6-14_1,6-14_2,6-16_1,3-16_1,1-7,1-10,1-11,1-13_1,1-14_1,2-7,2-10,2-11_2,2-13,2-14_2,2-15_1,2-16_1,3-7,3-10,3-13_2,3-14_1,4-8,4-11_1,4-11…	60.00	FTGSLQQLTVHPDPR	1694.87
IPI00176427	Tax_Id=9606 Gene_Symbol=CADM4 Cell adhesion molecule 4	78	1-1,2-1,3-1,4-1,5-1,1-2,1-3_1,1-3_2,1-3_3,1-5_1001,1-6_1001,2-3_1,2-3_2,2-3_3,3-2_1,3-3_2,3-4_1,3-4_2,3-4_3,3-5_1003,4-4_1,4-4_2,4-4_3,6-1,6-3_1,2-5_2,3-6_1003,4-5_1004,4-6,5-5,6-6_1006,5-13_1,5-13_2,6-7,6-8,6-9,6-10,6-11_1,6-11_2,6-12,6-14_2,6-15_1,6-15_2,6-16_1,1-7,1-8,1-10,1-11,1-14_1,1-14_2,2-7,2-9,2-11,2-11_2,2-12,2-13,2-15_1,3-7,3-8,3-10,3-11,3-13_1,3-13_2,3-14_1,4-7,4-8,4-10,4-11_1,4-11_2,…	67.31	VWSVASTVR	1003.55
IPI00023673	Tax_Id=9606 Gene_Symbol=LGALS3BP Galectin-3-binding protein	77	1-1,2-1,3-1,4-1,5-1,1-2,1-3_2,1-3_3,1-4_1,1-4_2,1-5_1001,1-6_1001,2-3_1,2-3_2,2-3_3,3-2_1,3-3_2,3-3_3,3-4_1,3-4_2,4-2,4-4_1,4-4_2,4-4_3,6-1,6-3_1,6-3_2,6-3_3,2-5_2,2-6,3-6_1003,4-6,5-5,5-6_1005,6-6_1006,5-13_1,5-14_1,5-14_2,5-16_1,5-16_2,6-7,6-8,6-9,6-11_1,6-11_2,6-12,6-12_1,6-12_2,1-7,1-10,1-12,1-14_1,1-14_2,2-9,2-10,2-11,2-11_1,2-11_2,2-12,2-13,2-14_1,2-14_2,2-15_1,3-7,3-8,3-10,3-13_1,4-7,4-8,4…	78.78	ASHEEVEGLVEK	1325.65
IPI00022488	Tax_Id=9606 Gene_Symbol=HPX Hemopexin	77	1-1,2-1,3-1,4-1,5-1,1-2,1-3_2,1-3_3,1-4_1,1-4_2,1-4_3,2-3_1,2-3_2,2-3_3,3-2_1,3-3_1,3-3_2,3-3_3,3-4_1,3-4_2,3-4_3,4-2,4-3_1,4-3_2,4-3_3,4-4_1,4-4_2,4-4_3,5-2,6-1,6-3_1,6-3_2,6-3_3,2-5_2,2-6,4-6,5-5,6-6_1006,5-13_1,5-14_1,5-14_2,5-16_1,5-16_2,6-8,6-10,6-11_1,6-11_2,6-12_1,3-12_1,1-10,1-11,1-13,1-13_1,1-13_2,2-9,2-11,2-11_2,2-12,3-7,3-8,3-10,3-11,3-15_1,4-7,4-8,4-10,4-11_1,4-11_2,4-12_1,4-12_2,4-13…	84.34	GGYTLVSGYPK	1140.58
IPI00160130	Tax_Id=9606 Gene_Symbol=CUBN Cubilin	77	1-1,3-1,4-1,5-1,1-2,1-3_2,1-4_1,1-4_2,1-4_3,1-5_1001,1-6_1001,2-3_1,2-3_2,2-3_3,3-2_1,3-3_1,3-3_2,3-3_3,3-4_1,3-4_2,3-4_3,3-5_1003,4-3_1,4-3_2,4-3_3,4-4_1,4-4_2,4-4_3,6-3_1,6-3_2,6-3_3,2-5_2,2-6,3-6_1003,4-5_1004,4-6,5-5,5-6_1005,6-6_1006,5-15_2,6-7,6-8,6-9,6-10,6-11,6-11_1,6-11_2,1-8,1-10,1-11,1-12,2-7,2-8,2-9,2-11,2-11_1,2-11_2,2-12,2-16_1,3-7,3-8,3-10,3-11,3-12,3-15_1,4-7,4-8,4-10,4-11_1,4-11_…	55.50	SNSPQLEK	901.45
IPI00023673	Tax_Id=9606 Gene_Symbol=LGALS3BP Galectin-3-binding protein	77	1-3_1,1-3_3,1-4_1,1-4_2,1-4_3,1-5_1001,1-6_1001,2-3_1,2-3_2,2-3_3,3-3_1,3-3_2,3-3_3,3-4_1,3-4_2,3-4_3,3-5_1003,4-3_1,4-4_1,4-4_2,4-4_3,6-3_1,6-3_2,6-3_3,2-5_2,2-6,3-6_1003,4-5_1004,4-6,5-5,5-6_1005,6-6_1006,5-13_1,5-13_2,5-14_1,5-14_2,5-15_1,5-16_1,5-16_2,6-7,6-8,6-9,6-10,6-11_1,6-11_2,6-12,6-12_1,6-15_1,6-16_1,3-12_1,1-8,1-10,1-12,1-14_1,2-8,2-9,2-10,2-11,2-11_1,2-12,2-13,2-15_1,3-8,3-10,3-11,3-…	98.86	LADGGATNQGR	1058.51
IPI00215894	Tax_Id=9606 Gene_Symbol=KNG1 Isoform LMW of Kininogen-1	76	1-1,2-1,3-1,1-2,1-3_1,1-3_2,1-3_3,1-4_1,1-4_2,1-4_3,1-5_1001,1-6_1001,2-3_2,2-3_3,3-2_1,3-2_2,3-3_1,3-3_2,3-3_3,3-4_1,3-4_2,3-4_3,3-5_1003,4-2,4-3_1,4-3_2,4-3_3,4-4_1,4-4_2,4-4_3,5-2,6-1,6-3_1,6-3_2,6-3_3,2-5_2,2-6,3-6_1003,4-5_1004,4-6,5-5,6-6_1006,5-13_1,5-14_1,5-14_2,6-9,6-11_1,6-11_2,6-12,6-12_1,6-12_2,6-14_1,1-10,1-13,1-13_1,1-13_2,1-14_2,2-11_1,2-11_2,2-13,2-14_1,2-14_2,2-15_1,3-8,3-13_1,3-…	37.21	ITEATK	661.365
IPI00553177	Tax_Id=9606 Gene_Symbol=SERPINA1 Isoform 1 of Alpha-1-antitrypsin	76	1-1,4-1,5-1,1-3_1,1-3_2,1-3_3,1-4_1,1-4_2,1-4_3,1-5_1001,1-6_1001,2-3_1,2-3_3,3-3_1,3-3_2,3-3_3,3-4_1,3-4_2,3-4_3,4-3_1,4-3_2,4-3_3,4-4_1,4-4_2,4-4_3,6-3_1,6-3_2,6-3_3,2-5_2,3-6_1003,4-5_1004,4-6,5-5,5-6_1005,6-6_1006,5-13_1,5-14_2,6-8,6-9,6-10,6-11,6-11_1,6-11_2,1-7,1-8,1-11,1-12,1-13,1-13_1,1-13_2,2-7,2-8,2-9,2-11,2-11_1,2-11_2,2-12,3-7,3-8,3-10,3-11,3-12,3-15_1,4-8,4-10,4-11,4-11_1,4-12_1,4-12…	54.99	FLENEDR	921.419
IPI00160130	Tax_Id=9606 Gene_Symbol=CUBN Cubilin	75	1-1,2-1,3-1,4-1,5-1,1-2,1-4_1,1-4_2,1-4_3,1-5_1001,1-6_1001,2-3_1,2-3_2,2-3_3,3-2_1,3-2_2,3-3_1,3-3_3,3-4_1,3-4_2,3-4_3,4-2,4-4_1,4-4_2,4-4_3,5-2,6-1,6-3_1,6-3_2,6-3_3,2-5_2,2-6,3-6_1003,4-5_1004,4-6,5-5,6-6_1006,5-13_1,5-14_1,6-7,6-8,6-9,6-10,6-11_1,6-11_2,6-12,6-12_1,6-12_2,6-13_2,6-16_1,1-7,1-8,1-10,1-11,1-13_2,2-7,2-8,2-9,2-11,2-11_1,2-11_2,2-12,3-7,3-8,3-10,3-11,3-12,3-15_1,4-8,4-10,4-11_1,4…	91.18	VPGQSGVVESIGHPTLPYR	1992.04
IPI00291136	Tax_Id=9606 Gene_Symbol=COL6A1 Collagen alpha-1(VI) chain	74	1-1,2-1,3-1,4-1,1-2,1-3_3,1-4_1,1-4_2,1-4_3,1-5_1001,1-6_1001,2-3_1,2-3_2,2-3_3,3-2_1,3-2_2,3-3_1,3-3_2,3-3_3,3-4_2,3-4_3,4-2,4-4_1,4-4_2,4-4_3,5-2,6-3_1,6-3_2,6-3_3,2-5_2,2-6,3-6_1003,4-6,5-5,6-6_1006,5-14_1,6-7,6-9,6-10,6-11,6-11_1,6-11_2,6-12,6-12_1,6-14_1,6-14_2,1-7,1-8,1-10,1-11,1-12,1-13_2,1-14_2,2-7,2-8,2-9,2-11,2-11_1,2-11_2,2-13,2-14_1,3-7,3-8,3-10,3-12,4-11_1,4-11_2,4-12_2,4-14_2,5-7,5-…	55.95	GVFHQTVSR	1029.54
IPI00022488	Tax_Id=9606 Gene_Symbol=HPX Hemopexin	74	1-1,2-1,3-1,4-1,5-1,1-2,1-3_1,1-3_2,1-3_3,1-4_1,1-5_1001,1-6_1001,2-3_1,2-3_2,2-3_3,3-2_1,3-3_1,3-3_2,3-3_3,3-4_1,3-5_1003,4-2,4-3_1,4-3_2,4-3_3,4-4_1,4-4_2,4-4_3,6-1,6-3_1,6-3_2,6-3_3,2-5_2,4-5_1004,5-13_1,5-14_1,5-14_2,5-16_1,5-16_2,6-8,6-9,6-10,6-11_1,6-12_1,3-12_1,1-7,1-8,1-10,1-11,1-12,1-13,1-13_1,1-13_2,2-8,2-9,2-11_1,2-11_2,2-12,3-7,3-8,3-10,3-11,3-15_1,4-7,4-8,4-10,4-11_2,4-12_1,4-12_2,4-…	65.94	NFPSPVDAAFR	1219.6
IPI00295414	Tax_Id=9606 Gene_Symbol=COL15A1 Collagen alpha-1(XV) chain	74	2-1,4-1,5-1,1-2,1-3_2,1-4_1,1-4_3,1-5_1001,1-6_1001,2-3_1,2-3_2,2-3_3,3-2_1,3-2_2,3-4_1,3-4_2,3-4_3,3-5_1003,4-3_1,4-4_1,4-4_2,4-4_3,6-1,6-3_1,6-3_2,6-3_3,2-5_2,2-6,3-6_1003,4-5_1004,4-6,5-5,5-6_1005,6-6_1006,5-14_1,5-15_1,5-15_2,5-16_1,5-16_2,6-7,6-8,6-10,6-11_1,6-11_2,1-7,1-10,1-11,1-14_1,2-7,2-9,2-11,2-12,2-15_2,2-16_1,3-7,3-10,3-13,3-13_1,4-7,4-8,4-10,4-11,4-11_1,4-12_1,4-12_2,4-14_2,4-15_2,5…	35.62	IPFQR	659.375
IPI00220327	Tax_Id=9606 Gene_Symbol=KRT1 Keratin, type II cytoskeletal 1	73	2-1,3-1,4-1,5-1,1-3_1,1-3_2,1-4_1,1-4_2,1-4_3,1-5_1001,1-6_1001,2-3_1,2-3_3,3-2_1,3-3_1,3-3_2,3-3_3,3-4_1,3-4_2,3-5_1003,4-2,4-3_2,4-4_1,4-4_2,4-4_3,5-2,6-3_1,2-5_2,3-6_1003,4-5_1004,4-6,5-5,5-6_1005,6-6_1006,5-14_1,5-15_1,5-15_2,5-16_1,5-16_2,6-8,6-10,6-11_1,6-11_2,3-16_1,1-7,1-8,1-10,1-14_1,2-8,2-9,2-11_2,2-13,2-15_1,2-16_1,3-8,3-10,3-11,3-13,3-13_1,3-13_2,3-14_1,3-14_2,4-10,4-11_1,4-12_1,4-12_…	124.77	SLDLDSIIAEVK	1301.71
IPI00553177	Tax_Id=9606 Gene_Symbol=SERPINA1 Isoform 1 of Alpha-1-antitrypsin	72	1-1,2-1,4-1,5-1,1-3_1,1-3_3,1-4_1,1-4_2,1-4_3,1-5_1001,1-6_1001,2-3_2,2-3_3,3-3_1,3-4_1,3-4_2,3-4_3,4-3_1,4-3_2,4-3_3,4-4_1,4-4_2,6-3_1,6-3_2,6-3_3,3-6_1003,4-5_1004,4-6,5-5,5-6_1005,6-6_1006,5-13_1,5-14_1,5-14_2,5-16_2,6-7,6-8,6-9,6-10,6-11,6-11_1,6-11_2,6-13_2,6-14_1,6-14_2,6-15_2,1-7,1-11,1-12,1-13_2,2-7,2-8,2-10,2-11,2-11_1,2-11_2,2-12,2-14_2,3-7,3-8,3-10,3-11,3-12,4-8,4-10,4-11,4-11_1,4-11_2…	56.63	SASLHLPK	851.486
IPI00007221	Tax_Id=9606 Gene_Symbol=SERPINA5 Plasma serine protease inhibitor	72	1-1,2-1,1-2,1-3_3,1-4_2,1-5_1001,2-3_1,2-3_2,2-3_3,3-3_2,3-3_3,3-4_1,3-4_2,3-4_3,3-5_1003,4-2,4-4_1,4-4_2,4-4_3,6-1,6-3_1,6-3_2,6-3_3,2-5_2,2-6,3-6_1003,4-5_1004,4-6,5-6_1005,6-6_1006,5-13_1,5-14_1,5-16_1,6-7,6-8,6-9,6-10,6-11_1,6-11_2,6-12_1,1-7,1-8,1-10,1-13_1,1-13_2,1-14_2,2-8,2-9,2-10,2-11,2-11_1,2-11_2,2-12,2-13,2-15_1,3-7,3-10,3-11,3-13_1,4-8,4-10,4-11,4-11_2,4-12_1,4-12_2,4-13_2,4-15_1,5-8…	43.54	VPMMSR	719.346
IPI00009276	Tax_Id=9606 Gene_Symbol=PROCR Endothelial protein C receptor precursor	72	1-1,2-1,3-1,4-1,5-1,1-2,1-3_1,1-3_2,1-3_3,1-5_1001,1-6_1001,2-3_1,2-3_2,2-3_3,3-2_1,3-2_2,3-3_1,3-3_2,3-3_3,3-4_1,3-4_2,3-4_3,4-2,4-3_1,4-3_2,4-3_3,4-4_1,4-4_2,4-4_3,5-2,6-3_1,6-3_2,6-3_3,2-5_2,2-6,3-6_1003,4-5_1004,6-6_1006,5-16_1,6-8,6-9,6-10,6-11_1,6-11_2,6-12_1,6-12_2,6-13_1,6-14_1,6-14_2,6-15_2,1-7,1-8,1-11,1-13_2,2-8,2-11_1,2-11_2,2-14_1,2-14_2,3-8,3-10,3-11,3-14_1,4-8,4-10,4-11,4-11_1,4-11…	64.87	LHMLQISYFR	1306.69
IPI00000073	Tax_Id=9606 Gene_Symbol=EGF Pro-epidermal growth factor	72	1-2,1-3_2,1-3_3,1-4_1,1-4_2,1-4_3,1-5_1001,1-6_1001,2-3_1,2-3_2,2-3_3,3-3_1,3-3_2,3-3_3,3-4_1,3-4_2,3-4_3,3-5_1003,6-3_1,6-3_2,6-3_3,2-5_2,2-6,3-6_1003,4-5_1004,4-6,5-5,5-6_1005,6-6_1006,5-13_2,5-16_1,5-16_2,6-7,6-8,6-9,6-10,6-11_1,6-11_2,6-12,6-12_1,6-14_2,6-16_1,3-12_1,1-8,1-10,1-11,1-12,1-13_1,1-13_2,2-7,2-8,2-11,2-12,2-13,2-14_2,2-15_1,3-8,3-10,3-11,3-12,3-15_1,4-8,4-11,4-11_1,4-12_1,4-12_2,5…	45.85	GFAGDGK	650.302
IPI00745872	Tax_Id=9606 Gene_Symbol=ALB Isoform 1 of Serum albumin	71	1-1,2-1,3-1,4-1,5-1,1-2,1-3_1,1-3_2,1-3_3,1-4_2,1-4_3,1-5_1001,1-6_1001,2-3_1,2-3_2,2-3_3,3-2_1,3-2_2,3-3_1,3-3_2,3-3_3,3-4_1,3-4_2,3-4_3,3-5_1003,4-2,4-3_1,4-3_2,4-3_3,4-4_1,4-4_2,4-4_3,6-1,6-3_1,6-3_2,6-3_3,2-5_2,2-6,3-6_1003,4-5_1004,4-6,5-5,5-6_1005,6-6_1006,5-13_1,6-8,6-9,6-10,6-13_1,6-13_2,3-12_1,1-7,1-10,1-12,1-13_1,1-13_2,1-14_1,2-8,2-9,2-12,2-13,2-15_1,3-8,3-10,3-13,3-13_1,3-13_2,4-8,4-1…	81.03	DVFLGMFLYEYAR	1638.78
IPI00006971	Tax_Id=9606 Gene_Symbol=CD248 Isoform 1 of Endosialin	71	1-1,2-1,3-1,4-1,1-2,1-3_1,1-3_2,1-3_3,1-4_1,1-4_2,1-5_1001,1-6_1001,2-3_1,2-3_2,2-3_3,3-2_1,3-2_2,3-3_1,3-3_2,3-3_3,3-4_1,3-4_2,3-4_3,4-2,4-3_1,4-3_2,4-4_1,4-4_2,4-4_3,5-2,6-1,6-3_1,6-3_2,6-3_3,2-6,3-6_1003,4-5_1004,4-6,6-7,6-8,6-9,6-10,6-11_1,6-11_2,6-14_1,6-14_2,6-15_2,6-16_1,3-12_1,1-8,1-11,1-12,1-13_1,2-8,2-11_1,2-11_2,2-12,2-14_1,2-14_2,3-8,3-10,3-11,3-15_1,4-8,4-10,4-11,4-11_1,4-12_1,4-12_2…	57.97	LLWIGLQR	997.607
IPI00395488	Tax_Id=9606 Gene_Symbol=VASN Vasorin	71	2-1,3-1,1-3_1,1-5_1001,1-6_1001,2-3_1,2-3_2,2-3_3,3-3_1,3-3_3,3-4_1,3-4_3,4-2,4-3_2,4-4_1,4-4_2,4-4_3,6-3_3,2-5_2,3-6_1003,4-5_1004,4-6,6-6_1006,5-13_1,5-14_1,5-14_2,5-16_1,5-16_2,6-7,6-8,6-9,6-11,6-11_1,6-11_2,6-12,6-12_1,6-13_1,6-14_1,6-16_1,3-12_1,1-8,1-10,1-12,1-13_1,1-13_2,2-9,2-11,2-11_1,2-11_2,2-12,2-13,2-14_1,2-15_2,2-16_1,3-8,3-11,3-12,4-8,4-10,4-11,4-11_1,4-11_2,4-12,4-12_1,4-12_2,5-8,5…	66.02	ESHVTLASPEETR	1454.7
IPI00295414	Tax_Id=9606 Gene_Symbol=COL15A1 Collagen alpha-1(XV) chain	71	1-1,2-1,3-1,4-1,5-1,1-2,1-3_1,1-3_2,1-3_3,1-4_1,1-4_2,1-4_3,1-5_1001,1-6_1001,2-3_1,2-3_2,2-3_3,3-2_1,3-2_2,3-3_1,3-3_2,3-3_3,3-4_1,3-4_2,3-4_3,3-5_1003,4-2,4-4_1,4-4_2,4-4_3,5-2,6-1,6-3_1,6-3_2,6-3_3,2-5_2,2-6,3-6_1003,4-5_1004,4-6,5-5,5-6_1005,6-6_1006,6-8,6-9,6-10,6-11_1,6-11_2,1-7,1-8,1-10,1-11,1-12,2-8,2-9,2-11_1,2-11_2,2-12,2-14_2,2-16_1,3-8,3-10,3-15_1,4-8,4-10,4-11_1,4-11_2,4-12_1,4-12_2,…	91.06	GGVLFAITDAFQK	1365.73
IPI00291136	Tax_Id=9606 Gene_Symbol=COL6A1 Collagen alpha-1(VI) chain	70	1-1,3-1,1-3_3,1-4_1,1-4_2,1-4_3,1-5_1001,1-6_1001,2-3_1,2-3_2,3-2_2,3-3_1,3-3_2,3-3_3,3-4_1,3-4_3,3-5_1003,4-2,4-4_1,4-4_2,4-4_3,5-2,6-1,6-3_1,6-3_2,6-3_3,2-5_2,2-6,3-6_1003,4-6,5-5,5-6_1005,6-6_1006,5-13_2,5-16_1,5-16_2,6-7,6-8,6-9,6-10,6-11_1,6-11_2,6-12,6-12_2,6-13_2,6-14_1,6-14_2,6-15_1,6-15_2,3-12_1,1-7,1-10,1-11,2-7,2-9,2-10,2-11,2-11_2,2-13,2-14_2,2-15_1,3-8,3-10,3-11,4-7,4-8,4-12_1,5-9,5-…	76.00	IALVITDGR	956.565
IPI00024292	Tax_Id=9606 Gene_Symbol=LRP2 Low-density lipoprotein receptor-related protein 2	70	1-1,2-1,3-1,4-1,5-1,1-2,1-3_1,1-3_3,1-4_1,1-4_2,1-4_3,1-5_1001,1-6_1001,2-3_1,2-3_2,2-3_3,3-2_1,3-3_2,3-4_1,3-4_2,3-4_3,4-2,4-4_1,4-4_2,4-4_3,6-3_1,6-3_2,6-3_3,2-5_2,2-6,4-5_1004,4-6,5-5,5-6_1005,6-6_1006,5-13_1,5-13_2,5-16_1,6-7,6-8,6-9,6-11_1,6-11_2,6-12,3-12_1,3-16_1,1-7,1-10,1-11,1-14_1,2-7,2-9,2-11,2-15_1,2-16_1,3-7,3-8,3-10,3-13_2,3-14_2,3-15_1,4-7,4-8,4-10,4-12_1,4-12_2,4-14_1,4-14_2,5-9,5…	83.67	IDMVNLDGSYR	1281.6
IPI00024292	Tax_Id=9606 Gene_Symbol=LRP2 Low-density lipoprotein receptor-related protein 2	69	1-1,2-1,3-1,4-1,5-1,1-2,1-3_1,1-3_2,1-3_3,1-4_1,1-4_2,1-4_3,1-5_1001,1-6_1001,2-3_1,2-3_2,2-3_3,3-2_1,3-2_2,3-3_1,3-3_2,3-3_3,3-4_1,3-4_2,3-4_3,3-5_1003,4-2,4-4_1,4-4_2,4-4_3,5-2,6-1,6-3_1,6-3_2,6-3_3,2-5_2,2-6,3-6_1003,4-5_1004,4-6,5-5,5-6_1005,6-6_1006,6-8,6-9,6-10,6-11_1,6-11_2,3-12_1,1-7,1-8,1-10,1-12,1-14_1,2-8,2-11_1,2-11_2,2-12,2-14_2,2-16_1,3-8,3-10,3-11,3-15_1,4-8,4-10,4-11_1,4-11_2,4-12…	99.98	LGWPAGVTLDMISK	1486.79
IPI00006971	Tax_Id=9606 Gene_Symbol=CD248 Isoform 1 of Endosialin	69	1-2,1-3_2,1-3_3,1-4_1,1-4_3,1-5_1001,1-6_1001,2-3_1,2-3_2,3-2_2,3-3_2,3-3_3,3-4_3,4-3_2,4-4_1,4-4_2,4-4_3,5-2,6-1,6-3_1,6-3_2,6-3_3,2-5_2,3-6_1003,4-6,5-6_1005,6-6_1006,5-13_1,5-16_1,6-7,6-8,6-9,6-10,6-11,6-11_1,6-11_2,6-12_1,6-14_1,6-14_2,6-15_1,6-16_1,3-12_1,1-12,1-13_1,2-8,2-9,2-11,2-11_1,2-11_2,2-12,2-13,2-14_1,2-14_2,2-15_1,2-16_1,3-7,3-8,3-12,3-15_1,4-8,4-11_1,4-11_2,4-12,4-12_1,4-12_2,5-10…	71.98	ELGGDLATPR	1027.53
IPI00006971	Tax_Id=9606 Gene_Symbol=CD248 Isoform 1 of Endosialin	69	1-1,2-1,3-1,1-2,1-4_2,1-4_3,1-6_1001,2-3_1,2-3_2,2-3_3,3-2_1,3-2_2,3-3_1,3-4_1,3-4_2,3-5_1003,4-3_1,4-4_1,4-4_2,4-4_3,6-3_1,6-3_2,6-3_3,2-5_2,2-6,3-6_1003,4-5_1004,4-6,5-5,6-7,6-8,6-10,6-11,6-11_1,6-11_2,6-15_1,6-15_2,1-8,1-10,1-11,1-12,2-7,2-8,2-9,2-11,2-11_1,2-11_2,2-12,2-16_1,3-7,3-8,3-10,3-11,3-12,4-8,4-10,4-11,4-11_1,4-11_2,4-12,4-12_1,4-12_2,5-7,5-8,5-9,5-10,5-11,5-11_1,5-11_2	43.03	APQIPR	680.397
IPI00031065	Tax_Id=9606 Gene_Symbol=DNASE1 Deoxyribonuclease-1	69	1-1,2-1,3-1,5-1,1-3_1,1-4_1,1-4_2,1-5_1001,1-6_1001,2-3_2,3-3_2,3-3_3,3-4_1,3-4_3,3-5_1003,4-2,4-4_2,4-4_3,5-2,6-1,6-3_1,6-3_2,6-3_3,2-5_2,2-6,3-6_1003,4-5_1004,4-6,6-6_1006,5-14_1,5-14_2,5-16_1,5-16_2,6-7,6-8,6-9,6-10,6-11,6-11_1,6-11_2,6-12_1,6-14_1,6-14_2,6-16_1,3-12_1,1-8,1-10,1-11,1-12,1-13,2-8,2-9,2-12,3-8,3-10,3-11,3-15_1,4-8,4-10,4-11,4-11_1,4-12_1,4-12_2,4-13_2,5-7,5-8,5-9,5-10,5-11_1	105.23	LLDNLNQDAPDTYHYVVSEPLGR	2628.28
IPI00160130	Tax_Id=9606 Gene_Symbol=CUBN Cubilin	69	1-1,2-1,3-1,5-1,1-2,1-3_1,1-3_3,1-4_1,1-4_2,1-4_3,1-5_1001,1-6_1001,2-3_1,2-3_2,2-3_3,3-2_1,3-3_1,3-3_2,3-3_3,3-4_1,3-4_2,3-4_3,4-4_3,6-3_1,6-3_2,6-3_3,2-5_2,3-6_1003,4-5_1004,4-6,5-5,5-6_1005,6-6_1006,5-15_1,6-7,6-8,6-11_1,6-11_2,6-16_1,3-12_1,1-7,1-8,1-10,1-11,1-12,1-13_1,1-13_2,2-7,2-8,2-11,2-11_1,2-12,2-16_1,3-7,3-8,3-10,3-11,4-7,4-8,4-10,4-11_1,4-11_2,4-12_1,4-12_2,5-7,5-8,5-9,5-11_2,5-12	61.54	FTSDSSVTR	998.467
IPI00031065	Tax_Id=9606 Gene_Symbol=DNASE1 Deoxyribonuclease-1	68	1-1,3-1,4-1,5-1,1-2,1-3_2,1-3_3,1-4_2,1-4_3,1-6_1001,2-3_1,2-3_2,2-3_3,3-2_2,3-3_2,3-3_3,3-4_1,3-4_3,3-5_1003,4-2,4-4_1,4-4_2,4-4_3,5-2,6-3_1,6-3_2,6-3_3,2-5_2,2-6,3-6_1003,4-5_1004,5-5,5-6_1005,6-7,6-8,6-9,6-10,6-11,6-11_1,6-11_2,3-12_1,1-7,1-8,1-10,1-12,2-7,2-8,2-9,2-11,2-12,2-14_1,3-7,3-8,3-10,3-11,3-13,3-13_2,3-14_1,3-15_1,4-7,4-8,4-10,4-11,4-11_1,4-11_2,4-12_2,5-7,5-10	89.05	YDIALVQEVR	1204.65
IPI00016915	Tax_Id=9606 Gene_Symbol=IGFBP7 Insulin-like growth factor-binding protein 7	67	1-1,2-1,1-2,1-4_1,1-4_3,1-5_1001,2-3_1,2-3_2,2-3_3,3-3_1,3-3_2,3-3_3,3-4_1,3-4_2,3-4_3,3-5_1003,4-3_1,4-3_3,4-4_1,4-4_2,4-4_3,6-1,6-3_1,6-3_2,6-3_3,2-5_2,3-6_1003,4-6,5-6_1005,6-6_1006,6-7,6-8,6-9,6-10,6-11,6-11_1,6-11_2,6-15_2,3-12_1,1-8,1-10,1-13,1-13_1,1-13_2,2-7,2-8,2-10,2-11,2-11_1,2-11_2,2-12,3-8,3-10,3-11,3-12,3-15_1,4-7,4-8,4-11,4-11_2,4-12_1,4-12_2,4-13_2,5-7,5-8,5-11_1,5-11_2	55.62	AITQVSK	745.433
IPI00220327	Tax_Id=9606 Gene_Symbol=KRT1 Keratin, type II cytoskeletal 1	67	1-1,3-1,5-1,1-3_3,1-4_1,1-4_2,1-4_3,1-5_1001,1-6_1001,2-3_1,2-3_2,2-3_3,3-2_1,3-2_2,3-3_2,3-4_1,3-4_2,3-4_3,3-5_1003,4-4_1,4-4_2,4-4_3,5-2,6-1,6-3_1,6-3_2,6-3_3,2-5_2,2-6,3-6_1003,4-5_1004,4-6,5-5,5-6_1005,6-6_1006,5-14_1,5-14_2,5-15_1,5-15_2,5-16_1,6-10,6-16_1,3-16_1,1-7,1-10,1-11,1-14_1,2-7,2-9,2-11,2-15_1,2-16_1,3-8,3-10,3-13_1,3-13_2,3-14_1,3-14_2,4-10,4-14_1,4-14_2,4-15_1,4-16_1,4-16_2,5-10,…	121.89	LNDLEDALQQAK	1356.69
IPI00024284	Tax_Id=9606 Gene_Symbol=HSPG2 Basement membrane-specific heparan sulfate proteoglycan core protein	66	1-1,3-1,4-1,1-3_1,1-4_1,1-4_2,1-4_3,1-6_1001,3-3_1,3-3_3,3-4_1,3-5_1003,4-3_1,4-3_3,4-4_1,4-4_3,6-3_2,2-6,3-6_1003,5-5,5-6_1005,5-14_1,5-16_1,6-9,6-10,6-12_1,6-12_2,6-14_2,3-16_1,1-7,1-10,1-13,1-13_2,1-14_1,2-7,2-9,2-11,2-11_2,2-13,2-14_1,2-15_2,2-16_1,3-8,3-10,3-11,3-12,3-13,3-13_1,3-14_2,4-8,4-10,4-11,4-11_1,4-11_2,4-12,4-12_2,4-13,4-13_1,4-14_2,4-15_1,4-15_2,4-16_1,5-9,5-10,5-11_2,5-12	70.97	YQLGSGEAR	979.472
IPI00024284	Tax_Id=9606 Gene_Symbol=HSPG2 Basement membrane-specific heparan sulfate proteoglycan core protein	66	1-1,3-1,4-1,1-3_1,1-3_3,1-4_1,1-4_2,1-4_3,1-5_1001,1-6_1001,3-3_1,3-3_3,3-4_1,3-5_1003,4-3_1,4-3_3,4-4_1,4-4_3,6-3_1,6-3_2,2-6,5-5,5-6_1005,6-6_1006,5-14_1,5-16_1,6-9,6-10,6-12_1,6-12_2,6-13,6-14_2,3-12_1,3-16_1,1-7,1-10,1-13,1-13_2,1-14_1,2-9,2-11_2,2-13,2-14_1,2-15_2,2-16_1,3-8,3-10,3-11,3-13,3-13_1,3-14_2,3-15_1,4-8,4-10,4-11,4-11_1,4-11_2,4-12,4-12_2,4-14_2,4-15_1,4-15_2,4-16_1,5-9,5-10,5-12	134.40	GSVYIGGAPDVATLTGGR	1689.87
IPI00024292	Tax_Id=9606 Gene_Symbol=LRP2 Low-density lipoprotein receptor-related protein 2	66	1-1,2-1,5-1,1-2,1-3_1,1-3_3,1-4_2,1-5_1001,1-6_1001,2-3_1,2-3_2,2-3_3,3-3_2,3-3_3,3-4_2,3-4_3,3-5_1003,4-2,4-4_2,4-4_3,6-1,6-3_1,6-3_2,6-3_3,2-5_2,2-6,3-6_1003,4-5_1004,4-6,5-5,6-6_1006,5-13_1,5-13_2,5-16_1,6-8,6-10,6-11_1,6-11_2,6-12,6-13_2,6-15_1,1-7,1-8,1-11,1-12,1-14_1,1-14_2,2-7,2-8,2-11,2-11_1,2-11_2,2-12,2-16_1,3-8,3-12,3-13,4-7,4-8,4-11_2,4-12_1,4-12_2,4-15_1,5-7,5-8,5-11_1	53.43	EILAANR	785.44
IPI00000073	Tax_Id=9606 Gene_Symbol=EGF Pro-epidermal growth factor	66	1-1,2-1,3-1,1-2,1-3_1,1-3_2,1-4_1,1-4_2,1-4_3,1-5_1001,1-6_1001,2-3_1,2-3_2,2-3_3,3-2_1,3-2_2,3-3_1,3-3_2,3-4_1,3-4_2,3-5_1003,4-2,4-4_1,4-4_2,4-4_3,6-1,6-3_1,6-3_2,6-3_3,2-5_2,2-6,3-6_1003,4-5_1004,4-6,5-5,5-6_1005,6-6_1006,6-7,6-8,6-9,6-10,6-11,6-11_1,6-11_2,6-16_1,3-12_1,1-7,1-10,1-11,1-12,2-8,2-9,2-10,2-11_1,2-11_2,2-13,2-16_1,3-8,3-10,3-11,4-10,5-7,5-8,5-9,5-10,5-12	85.92	ITAVSLDVLDK	1172.67
IPI00220327	Tax_Id=9606 Gene_Symbol=KRT1 Keratin, type II cytoskeletal 1	66	1-1,3-1,1-2,1-3_1,1-4_1,1-4_2,1-4_3,1-5_1001,1-6_1001,2-3_1,2-3_2,3-2_1,3-3_1,3-3_2,3-3_3,3-4_3,3-5_1003,4-4_2,4-4_3,5-2,6-1,6-3_2,6-3_3,2-5_2,3-6_1003,4-5_1004,4-6,5-5,5-6_1005,6-6_1006,5-13_1,5-13_2,5-14_1,5-14_2,5-15_1,5-15_2,5-16_1,5-16_2,6-13,6-13_1,3-16_1,1-8,1-10,1-11,1-14_1,1-14_2,2-15_1,2-16_1,3-10,3-11,3-13_1,3-13_2,3-14_1,4-10,4-12_1,4-12_2,4-14_1,4-14_2,4-15_2,4-16_1,4-16_2,5-8,5-10,5…	63.83	DYQELMNTK	1140.51
IPI00220327	Tax_Id=9606 Gene_Symbol=KRT1 Keratin, type II cytoskeletal 1	66	1-1,2-1,3-1,5-1,1-2,1-3_3,1-4_1,1-4_2,1-4_3,1-5_1001,1-6_1001,2-3_1,2-3_2,2-3_3,3-2_1,3-2_2,3-3_2,3-3_3,3-4_1,3-4_2,3-4_3,3-5_1003,4-4_1,4-4_2,4-4_3,5-2,6-1,6-3_1,6-3_3,2-5_2,2-6,3-6_1003,4-5_1004,4-6,5-5,5-6_1005,5-15_1,5-15_2,6-7,6-13_1,6-13_2,3-16_1,1-7,1-10,1-11,1-14_1,1-14_2,2-9,2-16_1,3-13_1,3-13_2,3-14_2,4-10,4-12_1,4-12_2,4-14_1,4-14_2,4-15_1,4-15_2,4-16_1,4-16_2,5-10,5-11,5-11_1,5-11_2,5…	72.31	TNAENEFVTIK	1264.63
IPI00395488	Tax_Id=9606 Gene_Symbol=VASN Vasorin	66	2-1,4-1,1-3_3,1-6_1001,2-3_1,2-3_2,3-3_3,3-4_1,3-4_2,3-4_3,3-5_1003,4-2,6-3_1,6-3_2,6-3_3,2-5_2,3-6_1003,4-5_1004,4-6,6-6_1006,6-7,6-8,6-9,6-10,6-11_1,6-11_2,6-12_1,6-12_2,6-13_1,6-13_2,6-14_1,6-14_2,6-15_1,6-15_2,6-16_1,3-12_1,1-8,1-10,1-13,1-13_1,2-9,2-10,2-11,2-11_2,2-12,2-13,2-14_2,2-15_1,2-16_1,3-8,3-10,3-11,3-14_2,3-15_1,4-8,4-10,4-11_1,4-11_2,4-12_1,4-12_2,4-15_1,4-15_2,5-7,5-9,5-11_1,5-11…	73.31	NLHDLDVSDNQLER	1666.79
IPI00024284	Tax_Id=9606 Gene_Symbol=HSPG2 Basement membrane-specific heparan sulfate proteoglycan core protein	65	1-1,3-1,4-1,1-3_3,1-4_1,1-4_2,1-4_3,1-5_1001,1-6_1001,3-3_1,3-3_3,3-4_1,3-5_1003,4-3_1,4-3_3,4-4_1,4-4_3,6-3_1,6-3_2,2-6,3-6_1003,5-5,5-6_1005,6-6_1006,5-14_1,5-16_1,6-9,6-10,6-12_1,6-12_2,6-13,6-14_2,3-12_1,3-16_1,1-7,1-10,1-13,1-13_2,1-14_1,2-7,2-9,2-11,2-11_2,2-13,2-16_1,3-8,3-10,3-11,3-13_1,3-14_2,3-15_1,4-8,4-10,4-11_1,4-11_2,4-12_2,4-13,4-14_2,4-15_1,4-15_2,4-16_1,5-9,5-10,5-11_2,5-12	88.87	LVSEDPINDGEWHR	1665.77
IPI00291136	Tax_Id=9606 Gene_Symbol=COL6A1 Collagen alpha-1(VI) chain	65	1-1,2-1,3-1,5-1,1-2,1-3_1,1-3_2,1-3_3,1-4_1,1-4_2,1-4_3,1-5_1001,2-3_1,2-3_2,2-3_3,3-2_1,3-3_1,3-3_2,3-3_3,3-4_1,3-4_2,3-4_3,4-2,4-4_2,4-4_3,5-2,6-3_1,6-3_2,6-3_3,2-5_2,3-6_1003,4-6,5-5,6-6_1006,5-13_1,5-14_1,5-16_1,5-16_2,6-8,6-9,6-10,6-11_1,6-11_2,6-12_1,6-12_2,6-13_1,6-13_2,6-15_1,6-15_2,6-16_1,1-7,1-11,1-12,1-14_1,1-14_2,2-11_1,2-11_2,2-13,4-12_1,4-12_2,4-14_1,4-14_2,5-7,5-8,5-12	123.62	LLLFSDGNSQGATPAAIEK	1931
IPI00024292	Tax_Id=9606 Gene_Symbol=LRP2 Low-density lipoprotein receptor-related protein 2	65	1-1,2-1,3-1,4-1,5-1,1-2,1-3_1,1-3_2,1-3_3,1-4_2,1-4_3,1-5_1001,1-6_1001,2-3_1,2-3_2,2-3_3,3-2_1,3-2_2,3-3_1,3-3_2,3-3_3,3-4_2,3-5_1003,4-4_1,4-4_3,6-1,6-3_1,6-3_3,2-5_2,2-6,3-6_1003,4-5_1004,5-5,5-6_1005,5-13_1,5-15_1,6-9,6-10,6-11,6-11_1,6-11_2,6-12,6-13_1,6-13_2,1-7,1-8,1-11,1-12,1-14_1,1-14_2,2-7,2-11_1,2-11_2,2-15_1,2-16_1,3-7,3-12,4-7,4-10,4-11_1,4-11_2,4-14_1,4-14_2,5-8,5-12	68.32	TDNDGLGFR	993.452
IPI00553177	Tax_Id=9606 Gene_Symbol=SERPINA1 Isoform 1 of Alpha-1-antitrypsin	65	1-1,2-1,4-1,5-1,1-3_2,1-4_1,1-4_2,1-4_3,1-5_1001,1-6_1001,2-3_1,2-3_2,3-3_1,3-3_2,3-3_3,3-4_1,4-3_1,4-3_2,4-3_3,4-4_1,4-4_2,4-4_3,6-3_1,6-3_2,6-3_3,3-6_1003,4-5_1004,4-6,5-6_1005,6-6_1006,6-7,6-8,6-9,6-10,6-11,6-11_1,6-11_2,6-12_2,6-14_2,6-15_1,1-11,1-12,1-13_1,1-13_2,2-7,2-8,2-11,2-11_1,2-11_2,2-12,2-14_2,3-7,3-8,3-12,4-8,4-10,4-11_1,4-11_2,4-12_1,4-12_2,4-13_2,5-8,5-9,5-11_1,5-11_2	49.74	IVDLVK	685.437
IPI00009865	Tax_Id=9606 Gene_Symbol=KRT10 Keratin, type I cytoskeletal 10	65	3-1,5-1,1-2,1-3_1,1-3_2,1-4_1,1-4_3,1-5_1001,1-6_1001,2-3_1,3-2_1,3-2_2,3-3_1,3-3_3,3-4_1,3-4_2,3-4_3,3-5_1003,4-4_1,4-4_2,4-4_3,5-2,6-1,6-3_1,6-3_2,6-3_3,2-5_2,3-6_1003,4-5_1004,4-6,5-5,5-6_1005,6-6_1006,5-13_1,5-13_2,5-14_1,5-14_2,5-15_1,5-15_2,5-16_1,5-16_2,6-13_1,6-13_2,6-16_1,3-16_1,1-7,1-10,2-9,2-15_1,2-16_1,3-10,3-13_1,3-13_2,3-14_1,4-11_2,4-12_2,4-14_1,4-14_2,4-15_1,4-15_2,4-16_1,4-16_2,5…	74.24	VLDELTLTK	1030.59
IPI00023673	Tax_Id=9606 Gene_Symbol=LGALS3BP Galectin-3-binding protein	64	1-1,3-1,4-1,1-3_1,1-3_3,1-4_1,1-4_2,1-4_3,1-5_1001,1-6_1001,2-3_1,2-3_2,2-3_3,3-2_1,3-3_1,3-3_3,3-4_1,3-4_2,3-4_3,4-4_1,4-4_2,4-4_3,6-3_1,6-3_2,6-3_3,2-5_2,3-6_1003,4-5_1004,4-6,5-5,5-6_1005,6-6_1006,5-13_1,5-13_2,5-14_1,5-14_2,5-16_1,5-16_2,6-7,6-9,6-11_1,6-11_2,6-12,6-12_1,6-14_1,6-16_1,3-12_1,1-7,1-8,1-14_2,2-9,2-11,2-11_2,2-13,3-8,3-10,3-13_1,4-8,4-12_1,4-12_2,4-14_2,5-9,5-11,5-11_1	107.12	YSSDYFQAPSDYR	1597.67
IPI00553177	Tax_Id=9606 Gene_Symbol=SERPINA1 Isoform 1 of Alpha-1-antitrypsin	64	4-1,1-2,1-3_2,1-3_3,1-4_2,1-5_1001,1-6_1001,2-3_1,2-3_2,3-3_1,3-3_2,3-4_1,3-4_2,3-4_3,4-3_1,4-3_2,4-3_3,4-4_1,4-4_2,4-4_3,6-3_1,6-3_2,6-3_3,3-6_1003,4-5_1004,4-6,6-6_1006,5-13_1,5-14_1,5-14_2,5-16_1,5-16_2,6-7,6-8,6-9,6-10,6-11_2,6-14_1,6-14_2,6-15_1,6-15_2,1-13,1-13_1,1-13_2,2-11_2,2-12,2-14_2,3-8,3-12,3-14_1,3-14_2,4-8,4-10,4-11,4-11_1,4-11_2,4-12_1,4-12_2,4-13_1,4-13_2,5-7,5-9,5-11_1,5-11_2	49.98	SPLFMGK	778.405
IPI00006662	Tax_Id=9606 Gene_Symbol=APOD Apolipoprotein D	63	1-1,4-1,5-1,1-2,1-3_3,1-4_3,2-3_2,2-3_3,3-2_1,3-3_1,3-3_2,3-4_3,4-3_2,4-3_3,4-4_2,4-4_3,5-2,6-3_2,6-3_3,2-6,6-6_1006,5-13_1,5-13_2,5-14_1,5-15_1,5-15_2,6-7,6-8,6-13,6-15_1,3-16_1,1-7,1-8,1-10,1-13,1-13_1,1-13_2,1-14_1,1-14_2,2-10,2-11,2-11_2,2-12,2-13,2-15_1,2-16_1,3-7,3-10,3-13_1,3-13_2,3-14_2,3-15_1,4-8,4-11_1,4-12_1,4-13_2,4-15_2,4-16_1,4-16_2,5-7,5-10,5-11_1,5-12	75.38	NILTSNNIDVK	1229.66
IPI00011564	Tax_Id=9606 Gene_Symbol=SDC4 Syndecan-4	63	1-1,2-1,3-1,4-1,1-3_1,1-3_2,1-3_3,1-4_1,1-4_2,1-4_3,1-5_1001,1-6_1001,2-3_1,2-3_2,2-3_3,3-2_1,3-3_1,3-3_2,3-4_1,3-4_3,4-2,4-4_1,4-4_2,4-4_3,5-2,6-3_1,6-3_2,6-3_3,2-5_2,2-6,3-6_1003,4-5_1004,4-6,5-5,6-6_1006,5-13_1,5-14_1,5-16_1,5-16_2,6-7,6-8,6-10,6-11_2,6-12_1,6-12_2,6-13_1,6-13_2,3-12_1,1-11,2-8,2-12,2-13,2-15_1,2-15_2,3-8,4-8,4-10,4-11_1,4-11_2,4-14_2,4-15_1,4-15_2,5-9	89.41	ETEVIDPQDLLEGR	1612.79
IPI00007221	Tax_Id=9606 Gene_Symbol=SERPINA5 Plasma serine protease inhibitor	63	1-1,2-1,3-1,5-1,1-2,1-3_2,1-3_3,1-4_1,1-4_2,1-4_3,1-5_1001,1-6_1001,2-3_1,2-3_2,2-3_3,3-2_1,3-2_2,3-3_1,3-3_2,3-3_3,3-4_1,3-4_2,3-5_1003,4-2,4-3_3,4-4_1,4-4_2,4-4_3,5-2,6-1,6-3_1,6-3_2,6-3_3,2-5_2,2-6,3-6_1003,4-6,5-5,5-6_1005,6-6_1006,5-13_1,6-8,6-9,6-11_2,1-7,1-8,1-10,1-13,1-14_1,2-8,2-9,2-10,2-11_1,2-11_2,2-12,2-13,2-15_1,3-10,4-8,5-8,5-9,5-10,5-11_1	105.65	AAAATGTIFTFR	1225.65
IPI00023673	Tax_Id=9606 Gene_Symbol=LGALS3BP Galectin-3-binding protein	63	3-1,1-3_2,1-4_1,1-4_2,1-4_3,1-5_1001,1-6_1001,2-3_1,2-3_2,2-3_3,3-2_2,3-3_2,3-3_3,3-4_1,3-4_2,3-4_3,4-4_1,4-4_2,4-4_3,6-3_1,6-3_2,6-3_3,2-5_2,2-6,3-6_1003,4-5_1004,4-6,5-5,5-6_1005,6-6_1006,5-13_1,5-14_1,5-14_2,5-16_1,6-7,6-8,6-9,6-10,6-11_1,6-11_2,6-16_1,1-8,1-10,1-12,2-8,2-9,2-11,2-11_1,2-11_2,2-15_1,3-7,3-8,3-10,4-7,4-11_1,4-12_1,4-12_2,5-7,5-8,5-9,5-10,5-11_1,5-11_2	46.43	TIAYENK	837.423
IPI00291136	Tax_Id=9606 Gene_Symbol=COL6A1 Collagen alpha-1(VI) chain	63	1-1,1-2,1-3_1,1-3_2,1-4_1,1-4_2,1-4_3,1-5_1001,1-6_1001,2-3_1,2-3_2,2-3_3,3-3_1,3-3_2,3-3_3,3-4_1,3-4_3,4-4_1,4-4_2,4-4_3,6-3_2,2-5_2,2-6,3-6_1003,4-6,6-6_1006,5-13_1,5-16_2,6-7,6-8,6-9,6-10,6-11_1,6-11_2,6-12_1,6-12_2,6-13,6-15_1,6-15_2,6-16_1,1-7,1-11,1-12,1-14_1,2-7,2-8,2-11,2-11_1,2-11_2,2-12,2-14_1,3-7,3-8,3-10,3-11,3-12,4-7,4-11_1,4-11_2,4-12_1,4-12_2,5-9,5-11_1	47.45	VLVTGK	615.396
IPI00215894	Tax_Id=9606 Gene_Symbol=KNG1 Isoform LMW of Kininogen-1	62	1-1,2-1,3-1,4-1,1-2,1-3_1,1-3_2,1-3_3,1-4_1,1-4_2,1-4_3,1-5_1001,1-6_1001,2-3_1,2-3_2,2-3_3,3-2_1,3-2_2,3-3_1,3-3_2,3-3_3,3-4_1,3-4_2,3-4_3,3-5_1003,4-2,4-3_2,4-3_3,4-4_1,4-4_2,4-4_3,5-2,6-1,6-3_1,6-3_2,6-3_3,2-5_2,2-6,3-6_1003,4-5_1004,4-6,5-5,6-6_1006,6-7,6-9,6-10,6-15_2,1-7,1-8,1-10,1-11,2-8,2-9,2-10,2-11_1,2-14_1,2-14_2,3-8,3-10,4-10,5-8,5-9	57.20	KYFIDFVAR	1157.62
IPI00023673	Tax_Id=9606 Gene_Symbol=LGALS3BP Galectin-3-binding protein	62	1-1,3-1,4-1,5-1,1-2,1-3_1,1-3_2,1-3_3,1-5_1001,2-3_1,2-3_2,2-3_3,3-2_1,3-2_2,3-3_1,3-3_2,3-3_3,3-4_1,3-4_2,3-4_3,4-2,4-4_1,4-4_2,4-4_3,6-3_1,6-3_3,2-5_2,6-6_1006,5-14_1,5-14_2,6-7,6-8,6-11_1,6-11_2,6-12,6-12_2,3-12_1,1-7,1-10,1-14_1,1-14_2,2-8,2-9,2-11,2-11_1,2-11_2,2-13,2-15_1,3-7,3-8,3-10,3-11,3-13,4-7,4-8,4-11_1,4-11_2,5-8,5-9,5-10,5-11_2,5-12	57.46	STHTLDLSR	1028.53
IPI00009901	Tax_Id=9606 Gene_Symbol=NUTF2 Nuclear transport factor 2	62	1-1,2-1,3-1,4-1,1-3_2,1-4_1,1-6_1001,2-3_2,2-3_3,3-2_1,3-3_1,3-3_2,3-3_3,3-4_3,4-3_2,4-3_3,4-4_1,4-4_3,5-2,6-3_1,6-3_3,2-5_2,2-6,3-6_1003,4-6,5-5,6-6_1006,5-13_2,5-14_2,5-16_1,5-16_2,6-7,6-8,6-9,6-11_1,6-12,6-12_1,6-12_2,6-13,6-14_1,6-14_2,6-15_1,1-8,1-11,1-13_1,1-13_2,2-7,2-8,2-9,2-11,2-11_2,2-12,2-13,3-7,3-8,3-11,4-7,4-8,4-11,4-11_1,4-12_2,5-7	42.49	LALHNFG	770.408
IPI00160130	Tax_Id=9606 Gene_Symbol=CUBN Cubilin	61	1-1,2-1,3-1,4-1,1-2,1-3_1,1-3_2,1-3_3,1-4_3,2-3_1,2-3_2,2-3_3,3-2_1,3-2_2,3-3_1,3-3_2,3-3_3,3-4_1,3-4_2,3-5_1003,4-2,4-4_1,5-2,6-1,6-3_2,6-3_3,4-5_1004,4-6,6-6_1006,5-14_1,6-9,6-12,6-13_1,6-14_1,6-14_2,6-16_1,3-12_1,1-7,1-8,1-10,1-11,1-12,1-13,1-14_2,2-8,2-9,2-11,2-11_1,2-11_2,2-13,3-7,3-10,3-11,3-12,4-7,4-10,4-11,4-11_1,4-11_2,4-12_1,4-12_2	61.19	SDNSPTHVGFK	1187.56
IPI00003919	Tax_Id=9606 Gene_Symbol=QPCT Glutaminyl-peptide cyclotransferase	61	2-1,4-1,1-3_1,1-3_2,1-3_3,1-4_1,1-4_2,1-4_3,1-5_1001,1-6_1001,2-3_1,2-3_2,2-3_3,3-2_1,3-2_2,3-3_1,3-3_2,3-4_1,3-4_2,3-5_1003,4-2,4-3_1,4-3_2,4-4_1,4-4_2,4-4_3,5-2,6-1,6-3_1,6-3_2,6-3_3,2-5_2,4-5_1004,4-6,5-5,6-6_1006,5-16_1,5-16_2,6-8,6-9,6-10,6-11,6-11_1,6-11_2,6-12_1,6-14_1,3-12_1,1-12,2-8,2-11,2-11_1,2-12,3-8,3-11,4-8,4-10,4-11,4-11_1,4-11_2,4-12_1,5-11_1	59.50	YPGSPGSYAAR	1124.53
IPI00011564	Tax_Id=9606 Gene_Symbol=SDC4 Syndecan-4	61	1-1,2-1,3-1,4-1,1-3_2,1-3_3,1-4_1,1-4_2,1-4_3,1-5_1001,1-6_1001,2-3_1,2-3_2,2-3_3,3-2_1,3-2_2,3-3_1,3-3_2,3-4_1,3-4_3,4-2,4-4_1,4-4_2,4-4_3,5-2,6-3_1,6-3_2,6-3_3,2-5_2,2-6,3-6_1003,4-5_1004,4-6,5-5,6-6_1006,5-13_1,5-14_1,5-16_1,6-8,6-10,6-11_2,6-12_1,6-12_2,6-13_1,6-13_2,3-12_1,1-8,1-11,2-7,2-8,2-12,2-13,2-15_1,2-15_2,3-8,4-8,4-10,4-11_1,4-15_1,4-15_2,5-9	60.69	AGSGSQVPTEPK	1156.57
IPI00006662	Tax_Id=9606 Gene_Symbol=APOD Apolipoprotein D	60	1-1,4-1,5-1,1-2,1-3_3,1-4_3,2-3_2,2-3_3,3-2_1,3-3_1,3-3_2,3-4_3,4-3_2,4-3_3,4-4_2,4-4_3,5-2,6-3_2,6-3_3,2-6,4-6,6-6_1006,5-13_1,5-13_2,5-14_1,5-15_1,5-15_2,6-7,6-8,6-13,6-15_1,3-16_1,1-7,1-8,1-10,1-13,1-13_1,1-13_2,1-14_1,1-14_2,2-11,2-11_2,2-12,2-13,2-15_1,2-16_1,3-7,3-10,3-13_2,3-14_2,3-15_1,4-8,4-11_1,4-12_1,4-13_2,4-15_2,5-7,5-10,5-11_1,5-12	69.10	NPNLPPETVDSLK	1422.74
IPI00941203	Tax_Id=9606 Gene_Symbol=- 26 kDa protein	60	3-1,4-1,1-3_3,1-4_1,1-4_2,1-4_3,1-5_1001,1-6_1001,2-3_2,3-3_1,3-3_2,3-3_3,3-4_1,3-4_2,3-4_3,3-5_1003,4-3_1,4-3_2,4-3_3,4-4_2,4-4_3,6-3_1,6-3_2,6-3_3,4-5_1004,5-5,5-6_1005,5-13_1,5-14_1,5-14_2,5-16_1,6-7,6-9,6-10,6-11_1,6-12_1,1-8,1-10,1-11,1-12,1-13_1,2-7,2-8,2-11_1,2-12,3-11,3-12,4-8,4-11,4-11_1,4-11_2,4-12_2,4-13_1,4-14_1,4-15_1,5-8,5-9,5-10,5-11,5-11_1	38.99	ASGVPDR	700.35
IPI00022426	Tax_Id=9606 Gene_Symbol=AMBP Protein AMBP	60	1-1,5-6_1005,5-13_1,5-13_2,5-14_1,5-14_2,5-15_1,5-15_2,5-16_1,5-16_2,6-7,6-8,6-9,6-10,6-11,6-11_1,6-11_2,6-13,6-14_1,6-15_1,6-16_1,3-16_1,1-7,1-8,1-11,1-12,2-7,2-9,2-10,2-11_1,2-11_2,2-14_2,2-15_1,2-16_1,3-8,3-11,3-12,3-15_1,4-7,4-10,4-11,4-11_1,4-11_2,4-12_1,4-12_2,4-13_2,4-14_1,4-14_2,4-15_1,4-15_2,4-16_1,4-16_2,5-7,5-8,5-9,5-10,5-11,5-11_1,5-11_2,5-12	29.68	FYSEK	672.312
IPI00020091	Tax_Id=9606 Gene_Symbol=ORM2 Alpha-1-acid glycoprotein 2	60	1-1,3-1,4-1,5-1,1-2,1-3_1,1-3_3,1-4_1,1-4_2,1-4_3,1-5_1001,2-3_2,3-2_1,3-3_1,3-3_2,3-3_3,3-4_1,3-5_1003,4-2,4-3_1,4-3_2,4-3_3,4-4_1,4-4_2,4-4_3,5-2,6-1,6-3_1,6-3_2,6-3_3,2-6,4-5_1004,4-6,6-6_1006,5-13_1,5-14_1,5-14_2,5-16_1,5-16_2,6-11_1,6-11_2,1-7,1-12,1-13,1-13_2,2-10,2-11_2,2-12,3-11,4-8,4-10,4-11_1,4-11_2,4-12_1,4-12_2,4-13_2,4-15_1,4-15_2,5-8,5-11_1	63.99	EHVAHLLFLR	1233.7
IPI00024284	Tax_Id=9606 Gene_Symbol=HSPG2 Basement membrane-specific heparan sulfate proteoglycan core protein	59	1-1,3-1,4-1,1-3_1,1-3_3,1-4_1,1-4_3,1-5_1001,1-6_1001,3-3_1,3-3_3,3-4_1,3-5_1003,4-3_1,4-3_3,4-4_1,4-4_3,6-3_1,6-3_2,2-6,3-6_1003,5-5,5-6_1005,6-6_1006,5-14_1,5-16_1,6-10,6-12_1,6-12_2,6-14_2,1-7,1-10,1-13_2,1-14_1,2-7,2-9,2-11,2-11_2,2-13,2-16_1,3-8,3-10,3-11,3-12,4-8,4-10,4-11,4-11_1,4-11_2,4-12,4-12_2,4-13,4-13_1,4-15_1,4-15_2,5-9,5-10,5-11_2,5-12	83.19	SPGPNVAVNAK	1052.56
IPI00021885	Tax_Id=9606 Gene_Symbol=FGA Isoform 1 of Fibrinogen alpha chain	59	1-1,2-1,3-1,5-1,1-3_3,1-4_1,1-4_2,1-4_3,1-5_1001,2-3_1,2-3_2,2-3_3,3-3_2,3-3_3,3-4_1,4-4_1,4-4_2,4-4_3,6-1,6-3_1,6-3_2,6-3_3,2-5_2,2-6,3-6_1003,4-5_1004,5-13_1,5-14_1,5-14_2,6-8,6-10,6-11,6-11_2,6-12_1,1-7,1-8,1-10,1-11,1-12,1-13_1,1-13_2,1-14_2,2-7,2-8,2-9,2-11,2-11_1,2-11_2,3-7,4-8,4-11,4-11_1,4-11_2,4-12_2,5-8,5-9,5-11,5-11_1,5-11_2	43.68	IRPLVTQ	825.507
IPI00016915	Tax_Id=9606 Gene_Symbol=IGFBP7 Insulin-like growth factor-binding protein 7	59	1-1,2-1,1-2,1-3_2,1-4_2,1-4_3,1-5_1001,1-6_1001,2-3_1,2-3_2,2-3_3,3-2_1,3-2_2,3-3_1,3-4_2,3-5_1003,4-3_3,4-4_2,4-4_3,6-1,6-3_1,6-3_2,6-3_3,2-5_2,2-6,3-6_1003,4-6,5-6_1005,6-6_1006,6-7,6-8,6-10,6-11,1-8,1-10,1-12,2-7,2-8,2-9,2-11,2-11_1,2-11_2,2-12,2-13,3-8,3-10,3-11,3-12,3-14_1,3-15_1,4-7,4-8,4-10,4-11,4-12_1,5-9,5-11,5-11_1,5-11_2	58.63	DNLAIQTR	929.493
IPI00003919	Tax_Id=9606 Gene_Symbol=QPCT Glutaminyl-peptide cyclotransferase	59	2-1,4-1,1-3_1,1-3_2,1-3_3,1-4_1,1-4_2,1-4_3,1-5_1001,1-6_1001,2-3_1,2-3_2,2-3_3,3-2_1,3-2_2,3-3_1,3-3_2,3-4_1,3-5_1003,4-2,4-3_1,4-3_2,4-4_1,4-4_2,4-4_3,5-2,6-1,6-3_1,6-3_2,6-3_3,2-5_2,4-5_1004,4-6,5-5,6-6_1006,5-16_1,5-16_2,6-8,6-9,6-10,6-11_1,6-11_2,6-12_1,6-14_1,6-15_2,3-12_1,1-12,2-8,2-11_1,2-11_2,2-12,3-8,3-11,4-8,4-10,4-11,4-11_1,4-11_2,4-12_1	99.07	SFSNIISTLNPTAK	1491.79
IPI00023673	Tax_Id=9606 Gene_Symbol=LGALS3BP Galectin-3-binding protein	59	1-1,2-1,3-1,5-1,1-2,1-5_1001,2-3_1,2-3_3,3-2_1,3-3_1,3-3_3,3-4_1,3-4_2,4-3_3,4-4_1,4-4_2,6-3_1,6-3_2,3-6_1003,5-5,5-6_1005,6-6_1006,5-13_2,5-16_1,5-16_2,6-7,6-8,6-9,6-10,6-11_2,6-12,6-12_1,6-12_2,6-14_2,6-16_1,1-11,1-13_2,2-9,2-10,2-11,2-11_2,2-13,2-14_2,2-15_1,3-7,3-8,3-10,3-13_2,4-7,4-8,4-11_1,4-11_2,4-12_1,4-12_2,5-9,5-10,5-11,5-11_1,5-12	85.03	AVDTWSWGER	1205.55
IPI00160130	Tax_Id=9606 Gene_Symbol=CUBN Cubilin	59	2-1,4-1,5-1,1-2,1-3_2,1-4_1,1-4_2,1-4_3,1-5_1001,1-6_1001,2-3_1,2-3_2,2-3_3,3-2_1,3-3_1,3-3_2,3-3_3,3-4_1,3-5_1003,4-4_1,6-1,6-3_1,6-3_2,6-3_3,2-5_2,2-6,3-6_1003,4-5_1004,4-6,5-5,6-6_1006,6-7,6-9,6-10,6-11_1,6-16_1,3-12_1,1-8,1-10,1-11,1-12,2-7,2-11,2-11_1,2-11_2,2-12,3-7,3-8,3-10,3-11,3-12,3-15_1,4-7,4-8,4-10,4-11_1,4-11_2,5-7,5-9	47.63	TDSFQTAK	896.424
IPI00007221	Tax_Id=9606 Gene_Symbol=SERPINA5 Plasma serine protease inhibitor	59	1-1,2-1,3-1,4-1,5-1,1-2,1-3_1,1-5_1001,1-6_1001,2-3_1,2-3_3,3-2_2,3-3_1,3-3_2,3-3_3,3-4_1,3-4_2,3-4_3,3-5_1003,4-2,4-3_1,4-3_2,4-3_3,4-4_1,4-4_2,4-4_3,6-1,6-3_1,6-3_2,6-3_3,2-5_2,2-6,3-6_1003,4-5_1004,5-6_1005,6-6_1006,6-7,6-8,6-9,6-10,6-16_1,1-7,1-8,1-10,2-8,2-9,2-10,2-11_1,2-11_2,2-12,2-13,2-15_1,3-10,3-15_1,4-8,4-10,5-7,5-9,5-10	66.16	QLELYLPK	1002.57
IPI00924574	Tax_Id=9606 Gene_Symbol=APOD 24 kDa protein	58	2-1,3-1,1-3_1,1-3_2,1-4_1,1-4_2,1-5_1001,1-6_1001,2-3_1,3-2_2,3-3_3,3-4_1,3-4_2,3-5_1003,4-2,4-3_1,4-4_1,6-1,6-3_1,2-5_2,3-6_1003,4-5_1004,5-5,5-6_1005,5-14_2,5-16_1,5-16_2,6-9,6-10,6-11_1,6-11_2,6-12,6-12_1,6-12_2,6-13_1,6-13_2,6-14_1,6-14_2,6-15_2,6-16_1,3-12_1,1-11,2-7,2-9,2-14_2,3-8,3-11,3-14_1,4-7,4-10,4-11_2,4-12_2,4-14_1,4-14_2,4-15_1,5-9,5-11,5-11_2	73.28	NPNLPPETVDSLK	1422.74
IPI00293088	Tax_Id=9606 Gene_Symbol=GAA Lysosomal alpha-glucosidase	58	1-1,4-1,1-2,1-3_1,1-3_2,1-4_2,1-4_3,2-3_2,2-3_3,3-2_1,3-2_2,3-3_1,3-3_2,3-3_3,3-4_1,3-4_2,3-4_3,4-2,4-4_1,4-4_2,4-4_3,6-3_1,6-3_2,2-5_2,2-6,3-6_1003,5-5,5-6_1005,6-6_1006,6-7,6-9,6-10,6-11_1,6-11_2,6-12_1,6-12_2,6-13_1,6-14_2,6-15_1,6-15_2,3-12_1,1-7,1-10,1-11,1-13_2,1-14_2,2-7,2-9,2-11_2,2-12,2-16_1,3-7,3-12,3-15_1,4-11_2,4-12_2,5-9,5-11	94.49	VTSEGAGLQLQK	1229.66
IPI00386879	Tax_Id=9606 Gene_Symbol=IGHA1 cDNA FLJ14473 fis, clone MAMMA1001080, highly similar to Homo sapiens SNC73 protein (SNC73) mRNA	58	2-1,3-1,4-1,1-3_1,1-4_1,1-5_1001,3-4_1,4-3_2,4-3_3,4-4_3,4-5_1004,4-6,5-13_1,5-14_1,5-14_2,5-16_1,5-16_2,6-7,6-8,6-10,6-11_1,6-11_2,6-12_1,6-13_1,6-13_2,6-15_2,1-7,1-8,1-10,1-11,1-12,1-13_1,1-14_1,2-7,2-8,2-9,2-11,2-11_1,2-15_1,3-7,3-8,3-11,3-12,4-7,4-8,4-10,4-12_2,4-13,4-14_1,4-14_2,4-16_1,5-7,5-8,5-9,5-10,5-11_1,5-11_2,5-12	57.80	SAVQGPPER	939.477
IPI00000073	Tax_Id=9606 Gene_Symbol=EGF Pro-epidermal growth factor	58	1-1,2-1,3-1,4-1,1-2,1-3_2,1-3_3,1-4_2,1-4_3,1-5_1001,2-3_1,2-3_2,2-3_3,3-2_1,3-2_2,3-3_1,3-3_2,3-3_3,3-4_1,3-4_2,3-4_3,4-2,4-3_2,4-3_3,4-4_1,4-4_2,4-4_3,5-2,6-3_1,6-3_2,6-3_3,2-5_2,2-6,3-6_1003,5-6_1005,6-6_1006,5-13_1,5-14_1,5-14_2,6-7,6-8,6-11_1,6-11_2,6-12_2,6-13_2,1-8,1-13_1,1-13_2,1-14_1,2-8,2-11_1,2-11_2,2-12,2-14_1,2-14_2,3-8,4-8,5-7	56.17	LFWIQYNR	1138.59
IPI00291136	Tax_Id=9606 Gene_Symbol=COL6A1 Collagen alpha-1(VI) chain	58	3-1,1-2,1-4_1,1-4_2,1-4_3,1-5_1001,1-6_1001,2-3_1,2-3_2,2-3_3,3-3_1,3-3_2,3-3_3,3-4_1,3-4_2,3-4_3,4-3_2,4-3_3,4-4_1,4-4_3,6-3_1,6-3_2,6-3_3,2-5_2,2-6,3-6_1003,4-6,5-5,5-6_1005,6-6_1006,5-13_1,6-7,6-8,6-9,6-10,6-11,6-11_1,6-11_2,6-16_1,1-8,1-11,1-12,2-7,2-8,2-9,2-11,2-11_1,2-11_2,3-8,3-11,3-12,4-7,4-8,4-11_2,4-12_1,4-12_2,5-7,5-9	38.65	NVQELK	729.402
IPI00000073	Tax_Id=9606 Gene_Symbol=EGF Pro-epidermal growth factor	58	1-1,2-1,3-1,4-1,1-3_1,1-3_2,1-3_3,1-4_1,1-4_2,1-5_1001,1-6_1001,2-3_1,2-3_3,3-3_1,3-3_2,3-3_3,3-4_1,3-4_2,3-4_3,3-5_1003,6-3_1,6-3_2,6-3_3,2-5_2,3-6_1003,4-5_1004,4-6,5-6_1005,6-6_1006,5-16_1,6-7,6-8,6-9,6-11_1,6-11_2,6-15_1,6-16_1,3-12_1,1-7,1-10,1-11,2-7,2-9,2-10,2-11,2-11_2,2-15_1,2-16_1,3-7,3-8,3-10,3-15_1,4-7,4-8,4-10,4-12_1,5-9,5-10	90.71	QSVIEMANLDGSK	1390.68
IPI00943326	Tax_Id=9606 Gene_Symbol=HSPG2 Basement membrane-specific heparan sulfate proteoglycan core protein variant	57	2-1,5-1,1-2,2-3_1,2-3_2,2-3_3,3-2_1,3-2_2,3-3_2,3-4_2,3-4_3,4-2,4-3_2,5-2,6-1,6-3_3,2-5_2,4-5_1004,4-6,5-13_1,5-13_2,5-14_2,5-15_1,5-15_2,5-16_2,6-7,6-8,6-11,6-11_1,6-11_2,6-12,6-13_1,6-13_2,6-14_1,6-15_1,1-8,1-11,1-12,1-13_1,1-14_2,2-8,2-10,2-11_1,2-12,2-14_2,2-15_1,3-7,3-14_1,4-7,4-12_1,4-13_2,4-14_1,4-16_2,5-7,5-8,5-11,5-11_1	66.06	YQLGSGEAR	979.472
IPI00924574	Tax_Id=9606 Gene_Symbol=APOD 24 kDa protein	57	2-1,3-1,1-3_1,1-3_2,1-4_1,1-4_2,1-5_1001,1-6_1001,2-3_1,3-2_2,3-3_3,3-4_1,3-4_2,3-5_1003,4-2,4-3_1,4-4_1,6-1,6-3_1,3-6_1003,4-5_1004,5-5,5-6_1005,5-14_2,5-16_1,5-16_2,6-9,6-10,6-11,6-11_1,6-11_2,6-12,6-12_1,6-12_2,6-13_1,6-13_2,6-14_1,6-14_2,6-15_2,6-16_1,1-11,2-9,2-11_1,2-14_2,3-11,3-14_1,4-7,4-10,4-11_2,4-12_2,4-13,4-14_1,4-14_2,4-15_1,5-9,5-11,5-11_2	58.53	VLNQELR	870.492
IPI00291136	Tax_Id=9606 Gene_Symbol=COL6A1 Collagen alpha-1(VI) chain	57	1-1,2-1,3-1,1-3_1,1-3_2,1-3_3,1-4_1,1-4_2,1-4_3,1-5_1001,1-6_1001,2-3_1,2-3_2,2-3_3,3-3_1,3-3_2,3-3_3,3-4_1,3-4_2,3-4_3,3-5_1003,4-4_1,4-4_2,4-4_3,6-3_1,6-3_2,6-3_3,2-5_2,2-6,3-6_1003,4-5_1004,4-6,5-5,5-6_1005,6-6_1006,6-8,6-9,6-10,6-11_1,6-11_2,6-12_1,6-12_2,6-15_1,3-12_1,1-7,1-10,1-11,1-12,2-8,2-11_1,2-11_2,2-12,3-8,3-10,4-11_2,5-8,5-9	99.44	ENYAELLEDAFLK	1553.76
[truncated: 4,804 more rows]

## Sheet: after_isolation
prot accession numebr	prot description	num_runs_found_in	file_names found_in	max_mascot_score	pep_seq	mass_calc
IPI00000073	Tax_Id=9606 Gene_Symbol=EGF Pro-epidermal growth factor	17	5-18_1,5-18_2,6-18_1,6-18_2,1-17_1,1-18_1,1-18_2,2-17_1,2-17_2,2-18_1,2-18_2,3-17_1,3-17_2,3-18_1,3-18_2,4-18_1,4-18_2	68.20	YPANVAVDPVER	1328.67
[truncated: 1,045 more rows]

## Sheet: Sample-file names
				file names - before isolation								file names - isolation
[truncated: 18 more rows]
