# Supplementary material for: Time-course human urine proteomics in space-flight simulation experiments
Source: BMC Genomics. 2014 Dec 19;15(Suppl 12):S2. doi: 10.1186/1471-2164-15-S12-S2 (PMC4303941; doi:10.1186/1471-2164-15-S12-S2)
Supplement: Additional file 5 — Protein abundance matrix used for SOM analysis. [file 1471-2164-15-S12-S2-S5.xlsx]

## Sheet: Volunteer1
	before isolation						week of isolation																after isolation
IPI-Identifier	back01	back02	back03	back04	back05	back06	1	2	3	4	5	6	7	8	9	10	11	12	13	14	15	16	exit17	exit18
IPI00000027		0	0			0	0	0	0	0	0	0	0	0		1	0	0	0	0			0	0
IPI00000059		0	0			0	0	0	0	0	0	0	0	0		0	0	0	0	0			0	0
IPI00000073		1	1			1	1	1	1	1	1	1	1	1		1	1	1	1	1			1	1
IPI00000149		1	1			1	1	0	0	0	1	0	0	1		1	0	1	0	0			0	0
IPI00000513		0	0			0	1	1	1	0	0	0	0	0		0	1	1	0	0			0	0
IPI00000627		0	1			0	0	0	0	0	0	0	0	1		0	0	1	0	0			0	1
IPI00000728		0	1			1	1	0	0	0	0	0	0	0		0	0	1	0	0			0	0
IPI00000784		0	0			0	0	0	0	0	0	0	0	1		0	0	0	0	0			0	0
IPI00000807		0	0			1	1	0	0	0	0	0	0	0		0	0	1	0	0			0	0
IPI00000837		0	0			0	0	0	0	0	0	0	0	1		0	0	0	0	0			0	0
IPI00000845		0	0			1	0	0	0	0	0	0	0	0		0	0	0	0	0			0	0
IPI00000874		0	0			0	0	0	0	0	0	0	0	0		0	0	0	0	0			0	0
IPI00001076		0	0			0	0	0	0	0	0	0	0	0		0	0	0	0	0			0	0
IPI00001516		0	0			0	0	0	0	0	0	0	0	0		0	0	0	0	0			0	0
IPI00001593		0	1			1	0	0	0	0	0	0	0	1		0	0	0	0	0			1	0
IPI00001611		0	0			0	0	0	0	0	0	0	0	1		0	0	1	1	0			0	0
IPI00001618		0	0			0	0	0	0	0	0	0	0	0		0	0	0	0	0			0	0
IPI00001636		0	0			0	0	0	0	0	0	1	1	1		1	0	0	1	1			1	1
IPI00001662		0	1			1	1	0	0	1	1	0	0	0		0	0	0	0	0			0	0
IPI00001676		0	0			0	0	0	0	0	0	0	0	0		0	0	0	0	0			0	0
IPI00001690		0	0			0	0	0	0	0	0	0	0	0		0	0	0	0	0			0	0
IPI00001722		0	0			0	0	0	0	0	0	0	0	0		0	0	0	0	0			0	0
IPI00001754		0	0			1	0	0	0	0	0	0	0	0		0	0	0	0	0			0	0
IPI00001759		0	0			0	0	0	0	0	0	0	0	0		0	0	0	0	0			0	0
IPI00001872		0	0			1	0	0	0	0	0	0	0	0		0	0	0	0	0			0	0
IPI00001952		0	0			0	0	0	0	0	0	0	0	0		0	0	0	0	0			0	0
IPI00001960		0	0			0	0	0	0	0	0	0	0	0		0	0	0	0	0			0	0
IPI00002127		0	0			0	0	0	0	0	0	0	0	0		0	0	0	0	0			0	0
IPI00002221		0	0			0	0	0	0	0	0	0	0	1		0	1	0	0	0			0	0
IPI00002293		0	0			0	0	0	0	0	0	0	0	0		0	0	0	0	0			0	0
IPI00002406		0	0			0	0	0	0	0	0	0	0	0		0	0	0	0	0			0	0
IPI00002435		0	0			0	0	0	0	0	0	0	0	0		0	0	1	0	0			0	0
IPI00002441		1	1			1	1	1	1	1	1	1	1	1		1	1	1	1	1			1	1
IPI00002541		0	0			0	0	0	0	0	0	0	0	0		0	0	0	0	0			0	1
IPI00002590		0	0			0	0	0	0	0	0	0	0	0		0	0	0	0	0			0	0
IPI00002596		1	0			0	0	0	0	0	0	0	0	0		0	0	0	0	0			0	0
IPI00002606		0	0			0	0	0	0	0	0	0	0	0		0	0	0	0	0			0	0
IPI00002647		0	0			0	0	0	0	0	0	0	0	0		0	0	0	0	0			0	0
IPI00002657		0	0			0	0	0	0	0	0	0	0	0		0	0	0	0	0			0	0
IPI00002745		1	0			1	0	0	0	0	1	0	0	0		0	0	0	0	0			0	0
IPI00002850		0	0			0	0	0	0	0	0	0	0	0		0	0	0	0	0			0	0
IPI00002879		0	0			0	0	0	0	0	0	0	0	0		0	0	0	0	0			0	0
IPI00003009		0	0			0	1	0	0	0	0	0	0	0		0	0	0	0	0			0	0
IPI00003102		0	1			1	1	0	1	0	0	0	1	0		0	0	0	0	0			0	0
IPI00003111		0	1			0	0	0	0	0	0	0	0	0		0	0	0	0	0			0	0
IPI00003269		0	1			1	1	0	0	0	1	1	0	0		0	0	0	0	0			0	0
IPI00003348		0	0			1	1	1	0	0	1	0	0	0		1	0	0	0	0			0	0
IPI00003351		0	0			0	0	0	0	0	0	0	0	0		0	0	0	0	0			0	0
IPI00003362		0	0			0	0	0	0	0	0	0	0	0		0	0	0	0	0			0	0
IPI00003442		0	0			0	0	0	0	0	0	0	0	0		0	0	0	0	0			0	0
IPI00003469		0	0			0	0	0	0	0	0	0	0	0		0	0	0	0	0			0	0
IPI00003565		1	1			1	0	1	0	0	1	0	0	1		0	1	1	0	0			0	0
IPI00003571		0	0			0	0	0	0	0	0	0	0	0		0	0	0	0	0			0	0
IPI00003590		0	1			1	1	1	0	0	1	1	0	1		0	0	0	0	0			0	0
IPI00003706		0	0			0	0	0	0	0	1	0	0	0		0	0	0	0	0			0	0
IPI00003807		1	1			1	1	1	1	1	1	1	0	1		1	0	0	0	0			1	1
IPI00003813		1	1			1	0	0	0	0	1	0	0	0		1	0	1	0	0			0	0
IPI00003865		0	0			1	0	0	0	0	0	0	0	0		0	0	0	0	0			0	0
IPI00003907		0	0			0	0	0	0	0	0	0	0	0		0	0	0	0	0			0	0
IPI00003909		1	0			1	0	0	0	1	0	1	0	1		0	1	1	0	0			0	0
IPI00003919		1	1			1	1	1	1	1	1	1	0	1		1	0	1	1	0			1	1
IPI00003929		0	0			1	0	0	0	0	0	0	0	0		0	0	0	0	0			0	0
IPI00004065		0	0			0	0	0	0	0	0	0	0	1		0	0	0	0	0			0	0
IPI00004092		0	0			0	0	0	0	0	0	0	0	0		0	0	1	0	0			0	0
IPI00004101		0	0			0	0	0	0	0	0	0	0	0		0	0	0	0	0			0	0
IPI00004233		0	0			0	0	0	0	0	0	0	0	0		0	0	0	0	0			0	0
IPI00004299		0	0			0	0	0	0	0	0	0	0	0		0	0	0	0	0			0	0
IPI00004307		0	0			0	0	0	0	1	1	0	0	0		0	1	0	0	0			0	0
IPI00004310		0	0			0	0	0	0	0	0	0	0	0		0	0	0	0	0			0	0
IPI00004362		0	0			0	0	0	0	0	0	0	0	0		0	0	0	0	0			0	0
IPI00004372		0	0			0	0	0	0	0	0	0	0	0		0	0	0	0	0			0	0
IPI00004440		0	0			0	0	0	0	0	0	1	0	0		0	0	0	0	0			0	0
IPI00004457		0	0			0	0	0	0	0	0	0	0	0		1	0	0	0	0			0	0
IPI00004573		1	1			1	1	1	1	1	1	1	1	1		1	1	1	1	1			1	1
IPI00004656		1	1			1	1	1	1	0	0	1	0	0		0	1	1	1	1			1	1
IPI00004657		0	0			0	0	0	0	0	0	0	0	0		0	0	0	0	0			0	0
IPI00004671		0	0			0	0	0	0	0	0	0	0	0		0	0	0	0	0			0	0
IPI00004797		0	0			0	0	0	0	0	0	0	0	0		0	0	0	0	0			0	0
IPI00004901		0	1			0	0	0	1	0	0	0	1	1		1	1	0	0	1			1	1
IPI00004957		0	0			0	0	0	0	0	0	0	0	0		0	0	0	0	0			0	0
IPI00004963		0	0			0	0	0	0	1	0	0	0	0		0	0	0	0	0			0	0
IPI00004974		0	0			0	0	0	0	0	0	0	0	0		0	0	0	1	0			0	0
IPI00005004		0	0			0	0	0	0	0	0	0	1	0		0	1	0	0	0			0	1
IPI00005030		0	0			0	0	0	0	0	0	0	0	0		0	0	0	0	0			0	0
IPI00005102		0	0			0	0	0	0	0	0	0	0	0		0	0	0	0	0			0	0
IPI00005159		0	1			0	0	0	0	1	1	0	0	1		0	0	0	0	0			1	0
IPI00005474		0	0			0	0	0	0	0	0	0	0	0		0	0	0	0	0			0	0
IPI00005512		0	0			1	0	0	0	0	0	0	0	0		0	0	0	0	0			0	0
IPI00005668		0	0			0	0	0	0	0	0	0	0	0		0	0	0	0	0			0	0
IPI00005700		0	0			0	0	0	0	0	0	0	0	0		0	0	0	0	0			0	0
IPI00005747		0	0			0	0	0	0	0	0	0	0	0		0	0	0	0	0			0	0
IPI00005778		0	0			0	0	0	0	0	0	0	0	0		0	0	0	0	0			0	0
IPI00005794		1	1			1	0	1	1	1	1	1	0	0		0	0	1	0	0			1	0
IPI00005800		1	1			1	1	1	0	0	0	0	0	0		0	0	0	0	0			0	0
IPI00005837		0	0			0	0	0	0	0	0	0	0	0		0	0	0	0	0			0	0
IPI00005859		0	0			0	0	0	0	0	1	1	1	0		0	0	0	0	0			0	0
IPI00005924		0	0			0	0	0	0	0	0	0	1	1		1	1	1	0	1			0	1
IPI00006005		0	0			0	0	0	0	0	0	0	0	0		0	0	0	0	0			0	0
IPI00006050		0	0			0	0	0	0	0	0	0	0	0		0	0	0	0	0			0	0
IPI00006070		0	0			0	0	0	0	0	0	0	0	0		0	0	0	0	0			0	0
IPI00006091		0	0			0	0	0	0	0	0	0	0	0		0	0	0	0	0			0	0
IPI00006097		0	0			0	0	0	0	0	0	0	0	0		0	0	0	0	0			0	0
IPI00006114		0	0			0	0	0	0	0	0	0	0	0		0	0	0	0	0			0	0
IPI00006173		0	0			0	0	0	0	0	0	0	0	0		0	0	0	0	0			0	0
IPI00006192		0	0			0	0	0	0	0	0	0	0	0		0	0	0	0	0			0	0
IPI00006265		0	0			0	0	0	0	0	0	0	0	0		0	0	0	0	0			0	0
IPI00006296		0	1			0	0	0	1	0	1	1	0	0		0	1	0	1	0			0	1
IPI00006395		0	0			0	0	1	0	0	1	0	0	0		0	0	0	0	0			0	0
IPI00006419		0	0			0	0	0	0	0	0	0	0	0		0	0	0	0	0			0	0
IPI00006499		0	0			0	0	0	0	0	0	0	0	0		0	0	0	1	0			0	0
IPI00006601		1	1			1	1	1	1	1	1	1	1	1		1	1	1	0	0			0	0
IPI00006608		0	0			1	0	1	1	0	0	1	0	0		0	0	0	0	0			0	0
IPI00006648		0	0			1	0	0	0	0	0	0	0	0		0	0	0	0	0			0	0
IPI00006653		0	0			0	0	0	0	0	0	0	0	0		0	0	0	0	0			0	0
IPI00006662		1	1			1	1	1	1	1	1	1	1	1		1	1	1	1	1			1	1
IPI00006705		0	0			0	0	0	0	0	0	0	0	0		0	0	0	0	0			0	0
IPI00006714		0	1			0	0	0	0	0	0	0	0	0		0	0	1	0	0			0	0
IPI00006904		0	0			0	0	0	0	0	0	0	0	0		0	0	0	0	0			0	0
IPI00006952		0	0			0	0	0	0	0	0	0	0	1		0	0	0	0	0			0	0
IPI00006971		1	1			1	1	1	1	1	1	1	1	1		1	1	1	1	0			1	1
IPI00006982		0	0			0	0	0	0	0	0	0	0	0		0	0	0	0	0			1	1
IPI00006987		0	0			0	0	0	0	0	0	0	0	0		0	0	0	0	0			0	0
IPI00006988		0	1			0	0	0	0	0	1	0	0	0		0	0	0	0	0			0	0
IPI00007047		0	0			0	1	0	0	0	0	0	0	1		0	0	0	0	0			0	0
IPI00007061		0	0			0	0	0	0	0	0	0	0	0		0	0	0	0	0			0	0
IPI00007063		0	0			0	0	0	0	0	0	0	0	0		0	0	1	0	0			0	0
IPI00007110		0	0			0	0	0	0	0	0	0	0	0		0	1	0	0	0			0	0
IPI00007193		0	0			0	0	0	0	0	0	0	0	0		0	0	1	0	0			0	0
IPI00007221		1	1			1	1	1	1	1	1	1	1	1		1	1	1	1	1			1	1
IPI00007244		0	0			0	0	0	0	0	0	0	0	0		0	0	0	0	0			0	0
IPI00007300		0	0			0	0	0	0	0	0	0	0	0		0	0	0	0	0			0	0
IPI00007347		0	0			0	0	0	0	0	0	0	0	0		0	0	0	0	0			0	0
IPI00007362		0	0			0	1	0	1	1	1	1	1	1		1	0	0	0	0			0	1
IPI00007411		0	1			1	1	0	0	0	0	0	0	0		0	0	1	0	0			0	0
IPI00007672		0	0			0	0	0	0	0	0	0	0	0		0	0	0	0	0			0	0
IPI00007695		0	0			0	0	0	0	0	0	0	0	0		0	0	0	0	0			0	0
IPI00007731		0	0			0	0	0	0	0	1	0	0	0		0	0	0	0	0			0	0
IPI00007778		1	1			1	0	1	1	1	1	0	0	1		0	0	1	0	0			1	1
IPI00007797		0	0			0	0	0	0	0	0	0	0	0		0	0	0	0	0			0	0
IPI00007798		0	0			0	0	0	0	0	0	0	0	0		0	0	0	0	0			0	0
IPI00007800		0	0			1	0	1	0	1	1	0	0	0		0	0	0	0	0			0	0
IPI00007834		0	0			0	0	0	0	0	0	0	0	0		0	0	0	0	0			0	0
IPI00007839		0	0			0	0	0	0	0	0	0	0	0		0	1	1	0	0			0	0
IPI00007847		0	0			0	0	0	0	0	0	0	0	0		0	0	0	0	0			0	0
IPI00007856		0	0			0	0	0	0	0	0	0	0	0		0	0	0	0	0			0	0
IPI00007899		0	0			0	0	0	0	0	0	0	0	0		0	0	0	0	0			0	0
IPI00007960		0	0			0	0	0	0	0	0	0	1	0		0	0	0	0	0			0	0
IPI00008091		0	0			0	0	0	0	0	0	0	0	0		0	0	0	0	0			0	0
IPI00008178		0	0			0	0	0	0	0	0	0	0	0		0	0	0	0	0			0	0
IPI00008239		1	1			1	1	1	1	1	1	1	1	1		1	1	1	0	1			0	0
IPI00008248		1	1			0	0	0	1	0	1	1	1	1		0	1	1	0	0			0	1
IPI00008290		0	0			0	0	0	0	0	0	0	0	0		0	0	0	0	0			0	0
IPI00008338		0	0			0	0	0	0	0	0	0	0	0		0	0	0	0	0			0	0
IPI00008359		0	0			0	0	0	0	0	0	0	1	0		0	0	0	0	0			0	0
IPI00008422		0	0			0	0	0	0	0	0	0	0	0		0	0	0	0	1			1	0
IPI00008455		0	1			1	1	0	0	0	0	0	0	0		0	0	1	0	0			0	1
IPI00008475		0	0			0	0	0	0	0	0	0	0	0		0	0	0	0	0			0	0
IPI00008494		0	0			0	0	0	0	0	0	0	0	0		0	0	0	0	0			0	0
IPI00008603		0	1			0	0	0	1	1	0	0	0	1		0	0	1	1	1			1	0
IPI00008692		0	0			0	0	0	0	0	0	0	0	0		0	0	0	0	0			0	0
IPI00008787		1	1			1	1	1	1	1	1	1	1	0		0	1	1	0	0			1	0
IPI00008816		0	0			1	0	0	0	0	0	0	1	0		0	0	0	0	1			0	0
IPI00008820		0	0			0	1	1	0	0	0	0	0	0		0	0	0	0	0			0	0
IPI00008832		0	0			0	0	0	0	0	0	0	0	0		0	0	0	0	0			0	0
IPI00008837		0	0			0	0	0	0	0	0	0	0	0		0	0	0	0	0			0	0
IPI00009027		0	1			0	0	0	0	0	0	0	0	0		0	0	0	0	0			0	0
IPI00009028		1	1			1	1	1	0	1	0	1	0	1		0	0	1	0	0			0	1
IPI00009030		1	1			1	1	1	1	1	1	1	1	1		1	1	1	1	1			1	0
IPI00009123		0	0			0	0	0	0	0	0	0	0	0		0	0	0	0	0			0	0
IPI00009197		0	0			0	0	0	0	0	0	0	0	0		0	0	0	0	0			0	0
IPI00009276		1	1			1	1	1	1	1	1	1	1	1		1	1	1	1	1			1	1
IPI00009286		0	1			0	1	0	0	0	0	0	0	1		0	0	1	0	0			0	0
IPI00009375		0	0			0	0	0	0	0	0	0	0	0		0	0	0	0	0			0	0
IPI00009471		0	0			0	0	0	0	0	0	0	0	1		1	0	1	0	0			0	0
IPI00009477		0	1			1	0	0	0	0	0	0	0	0		0	0	0	0	0			0	0
IPI00009604		0	0			0	0	0	0	1	0	0	0	0		0	0	0	0	0			0	0
IPI00009650		0	0			0	1	0	1	0	0	0	1	0		0	1	1	1	0			0	0
IPI00009653		0	0			0	0	0	0	0	1	0	0	0		0	0	0	0	0			0	0
IPI00009682		0	0			0	0	0	0	0	0	0	0	0		0	1	0	0	0			0	0
IPI00009724		0	0			0	0	1	0	0	0	1	0	0		0	1	0	0	0			0	0
IPI00009793		1	1			1	1	1	1	1	1	1	0	1		0	1	1	0	0			1	0
IPI00009802		0	0			0	0	0	0	0	0	0	0	0		1	0	0	0	0			1	0
IPI00009865		1	1			0	1	1	1	1	1	1	1	0		1	1	0	0	1			1	1
IPI00009866		0	0			0	0	0	0	0	0	0	0	0		0	0	0	0	0			0	0
IPI00009867		0	0			0	0	0	0	0	1	0	0	0		0	0	0	0	0			0	0
IPI00009901		1	1			1	1	1	1	1	1	1	0	1		0	1	0	0	0			1	1
IPI00009938		1	0			1	0	1	0	1	0	1	0	0		0	0	0	0	0			0	0
IPI00009950		1	1			1	1	1	1	1	1	1	0	1		1	1	0	0	0			1	1
IPI00009992		0	0			1	0	0	0	0	0	0	0	0		0	0	0	0	0			0	0
IPI00010090		0	0			1	0	1	0	0	0	1	0	1		1	0	0	0	1			1	0
IPI00010105		0	0			0	0	0	0	0	0	0	0	0		0	0	0	0	0			0	0
IPI00010137		1	0			1	0	1	1	0	0	0	1	0		1	0	0	0	0			1	0
IPI00010193		0	0			0	0	0	0	0	0	0	0	0		0	0	0	0	0			0	0
IPI00010252		0	0			0	0	0	0	0	0	0	0	0		0	0	0	0	0			0	0
IPI00010290		0	0			0	0	0	0	0	1	0	0	0		0	0	0	0	0			0	0
IPI00010303		0	0			0	0	0	0	0	0	0	0	0		0	0	0	0	0			0	0
IPI00010317		1	1			0	1	1	1	0	1	1	1	1		0	1	0	1	0			1	1
IPI00010341		0	0			0	0	0	0	1	1	1	0	0		0	0	0	0	0			0	0
IPI00010396		0	0			0	0	0	0	0	1	0	0	1		1	0	1	0	0			0	0
IPI00010402		1	1			1	1	0	0	1	0	1	0	1		0	0	0	0	0			1	1
IPI00010405		0	0			0	0	0	0	0	0	0	0	0		0	0	0	0	0			0	0
IPI00010418		0	0			0	0	0	0	0	0	0	0	0		0	0	0	0	0			0	0
IPI00010471		0	0			0	0	0	1	0	0	0	0	0		0	0	0	0	0			0	0
IPI00010590		0	0			0	0	0	0	0	0	0	0	0		0	0	1	0	0			0	0
IPI00010604		1	0			0	1	0	0	0	1	0	0	0		0	0	0	0	0			0	0
IPI00010717		0	1			1	0	0	0	0	0	1	0	0		0	0	0	0	0			0	0
IPI00010790		1	0			0	0	0	0	0	0	1	0	0		0	0	0	0	0			0	0
IPI00010810		0	0			0	0	0	0	0	0	0	0	0		0	0	0	0	0			0	0
IPI00010858		1	1			1	1	1	1	1	1	0	1	1		1	0	0	0	1			1	1
IPI00010903		0	0			0	0	0	0	0	0	0	0	0		0	0	0	0	0			0	0
IPI00010949		1	1			1	0	0	1	0	0	0	0	0		0	0	0	0	0			0	0
IPI00011072		0	0			0	0	0	0	0	0	0	0	0		0	0	0	0	0			0	0
IPI00011155		0	0			0	1	0	0	0	0	0	0	0		0	0	0	0	0			0	0
IPI00011229		1	1			1	1	1	1	1	1	1	0	1		0	1	1	0	0			0	0
IPI00011241		0	0			0	0	0	0	0	0	0	0	0		0	0	0	0	0			0	0
IPI00011262		0	0			0	0	0	0	0	0	0	0	0		0	0	0	0	0			0	0
IPI00011274		0	0			0	0	0	0	0	0	0	0	0		0	0	0	0	0			0	0
IPI00011290		0	0			0	0	0	0	0	0	0	0	0		0	0	0	0	0			0	0
IPI00011302		1	1			1	1	1	1	1	1	1	1	1		1	1	1	0	1			1	1
IPI00011400		0	0			0	0	0	0	0	0	0	0	0		0	0	0	0	0			0	0
IPI00011454		0	0			0	0	0	1	0	0	0	1	0		0	0	0	0	0			0	0
IPI00011564		1	1			1	1	0	1	1	1	1	1	1		1	1	1	0	1			1	1
IPI00011619		0	0			0	0	0	0	0	0	0	0	0		0	0	0	0	0			0	0
IPI00011643		0	0			0	0	0	0	0	0	0	0	0		0	0	0	0	0			0	0
IPI00011651		0	0			0	0	0	0	0	0	0	0	0		0	0	0	0	0			0	0
IPI00011695		0	0			0	0	0	0	0	0	0	0	0		0	0	0	0	0			0	0
IPI00011730		0	0			0	0	0	0	0	0	0	0	0		0	0	0	0	0			0	0
IPI00011737		0	0			0	0	0	0	0	0	0	0	0		0	0	0	0	0			0	0
IPI00011782		0	0			0	0	0	0	0	0	0	0	0		1	0	0	0	0			0	0
IPI00011899		0	0			0	0	0	0	0	0	0	0	1		0	0	0	0	0			0	0
IPI00011933		0	0			0	0	0	1	0	0	0	0	0		0	0	0	0	0			1	0
IPI00012058		0	0			0	0	0	0	0	0	0	0	0		0	0	0	0	0			0	0
IPI00012059		0	0			0	0	0	0	0	0	0	0	0		0	0	1	0	0			0	0
IPI00012102		1	1			1	1	1	0	1	1	0	0	0		0	0	0	0	0			1	1
IPI00012119		0	0			0	0	0	0	0	0	0	0	0		0	0	0	0	0			0	0
IPI00012269		0	1			1	0	1	1	1	0	0	0	1		0	1	0	0	0			0	0
IPI00012303		0	1			0	1	1	1	0	0	0	0	0		0	0	0	0	0			0	0
IPI00012358		0	0			0	0	0	0	0	0	0	0	0		0	0	0	0	0			0	0
IPI00012386		0	0			0	0	0	0	1	0	0	0	0		0	0	0	0	0			0	0
IPI00012426		0	1			1	0	0	0	0	0	0	0	0		0	0	0	0	0			0	0
IPI00012429		0	0			0	0	0	0	0	0	0	0	0		0	0	0	0	0			0	0
IPI00012463		0	0			0	0	0	0	0	1	0	0	0		0	0	0	0	0			0	0
IPI00012503		1	1			1	1	1	1	1	1	1	0	0		0	0	0	0	0			1	0
IPI00012510		0	0			0	0	0	0	0	0	0	0	0		0	0	0	0	0			0	0
IPI00012540		0	0			0	1	0	0	1	0	0	0	0		0	0	0	0	0			0	0
IPI00012585		0	0			0	0	0	0	0	0	0	0	0		0	0	0	0	0			0	0
IPI00012818		0	0			1	1	0	0	0	1	1	0	0		0	1	0	0	0			0	0
IPI00012842		0	0			0	0	0	0	0	0	0	1	0		1	1	1	1	1			1	0
IPI00012887		0	0			0	0	0	0	0	0	0	0	0		0	0	0	0	0			0	0
IPI00012911		0	0			1	0	0	0	1	1	0	0	0		0	0	0	0	0			0	0
IPI00013009		0	0			0	0	0	0	0	0	0	0	0		0	0	0	0	0			0	0
IPI00013179		1	1			1	1	1	1	1	1	1	1	1		1	1	1	1	1			1	1
IPI00013180		0	0			0	0	0	0	0	0	0	0	0		0	0	0	0	0			0	0
IPI00013185		0	0			0	0	0	0	0	0	0	0	0		0	0	0	0	0			0	0
IPI00013303		0	0			0	0	0	0	0	0	0	0	0		0	0	0	0	0			0	0
IPI00013446		1	1			1	1	1	1	1	0	1	1	1		1	1	1	1	1			1	1
IPI00013452		0	0			0	0	0	0	0	0	0	0	0		0	0	0	0	0			0	0
IPI00013485		0	0			0	0	0	0	0	0	0	0	0		0	0	0	0	0			0	0
IPI00013569		0	0			0	0	0	0	0	0	0	0	0		0	0	0	0	0			0	0
IPI00013576		0	0			0	0	1	0	0	0	0	0	0		0	0	0	0	0			1	0
IPI00013682		0	0			0	0	0	0	0	0	1	0	0		0	0	0	0	0			0	0
IPI00013698		1	0			1	0	1	0	1	1	1	0	0		1	0	0	0	0			0	0
IPI00013890		0	0			0	0	0	0	0	0	0	0	0		0	0	0	0	0			0	0
IPI00013933		0	0			0	0	0	0	0	0	0	0	0		1	0	0	0	0			0	0
IPI00013945		1	1			1	1	1	1	1	1	1	1	1		1	1	1	1	1			1	1
IPI00013955		1	1			0	1	0	1	1	0	0	0	1		0	0	0	0	0			1	0
IPI00013972		0	0			1	0	0	0	0	0	0	0	0		0	0	0	0	0			0	0
IPI00013988		0	0			0	0	0	0	0	0	0	0	1		0	0	0	0	0			0	0
IPI00014055		0	0			0	0	0	0	0	0	0	0	0		0	0	0	0	0			0	1
IPI00014219		0	0			0	0	0	0	0	0	0	0	0		0	0	0	0	0			0	0
IPI00014232		0	0			0	0	0	0	0	0	0	0	0		0	0	0	0	0			0	0
IPI00014301		0	0			0	0	0	0	0	0	0	0	0		0	0	0	0	0			0	0
IPI00014375		1	1			1	1	0	1	0	1	0	0	0		0	0	0	0	0			0	0
IPI00014424		0	0			0	0	0	0	0	0	0	0	0		0	0	0	0	0			0	0
IPI00014516		0	0			0	0	0	0	0	0	0	0	0		0	0	0	0	0			0	0
IPI00014845		1	1			0	0	0	0	1	1	0	0	1		0	0	0	0	0			1	0
IPI00014878		0	0			0	0	0	0	0	0	0	0	0		0	0	0	0	0			0	0
IPI00014897		0	0			0	0	0	0	0	0	0	0	0		0	0	1	0	0			0	0
IPI00014898		0	0			0	0	0	0	0	0	0	0	0		1	0	0	0	0			0	0
IPI00015130		0	0			0	0	0	0	1	0	0	0	0		0	0	0	0	0			0	0
IPI00015148		0	0			0	0	0	0	0	0	0	0	0		0	0	0	0	0			0	0
IPI00015181		0	0			0	0	0	0	0	0	0	0	0		0	0	0	0	0			0	0
IPI00015199		0	0			0	1	0	0	0	0	0	1	1		0	0	0	0	0			0	0
IPI00015401		0	0			0	0	0	0	0	0	0	0	0		0	0	0	0	0			0	0
IPI00015488		0	0			0	0	0	0	0	0	0	0	0		0	0	0	0	0			0	0
IPI00015525		1	1			1	1	1	1	1	1	1	1	1		1	1	0	1	1			0	1
IPI00015688		0	0			0	0	0	0	1	0	0	0	0		0	0	0	0	0			0	0
IPI00015838		0	0			0	0	0	0	0	0	0	0	1		0	0	0	0	0			0	0
IPI00015881		0	1			1	1	0	0	1	1	1	1	1		1	1	1	0	0			0	1
IPI00015902		0	0			0	0	0	0	0	0	0	0	0		0	0	0	0	0			0	0
IPI00015916		0	0			1	1	0	0	0	0	0	0	0		0	0	0	0	0			0	0
IPI00015952		0	0			0	0	0	0	0	0	0	0	0		0	0	0	0	0			0	0
IPI00015963		0	0			0	0	0	0	0	0	0	0	0		0	0	0	0	0			0	0
IPI00015973		0	0			0	0	0	0	0	0	0	0	0		0	0	0	0	0			0	0
IPI00015980		0	1			0	0	0	0	1	0	0	0	0		0	0	0	0	0			0	0
IPI00016007		0	1			1	1	0	0	0	0	0	0	0		0	0	1	0	0			0	0
IPI00016150		0	0			1	0	0	0	0	0	0	0	0		0	0	0	0	0			0	0
IPI00016334		0	1			0	0	0	0	0	0	0	0	0		0	0	0	0	0			0	0
IPI00016421		0	0			0	0	0	0	0	0	0	0	0		0	0	1	0	0			0	0
IPI00016458		0	0			0	0	0	0	0	0	0	0	0		0	0	0	0	0			0	0
IPI00016513		0	0			0	0	0	0	0	0	0	0	0		0	0	0	0	0			0	0
IPI00016619		0	0			0	0	0	0	0	0	0	0	0		0	0	0	0	0			0	0
IPI00016645		0	0			0	0	0	0	0	0	0	0	0		0	0	0	0	0			0	0
IPI00016653		0	0			0	0	0	0	0	0	0	0	0		0	0	0	0	0			0	0
IPI00016736		0	0			0	0	0	0	0	0	0	0	0		0	0	0	0	0			0	0
IPI00016768		0	0			0	0	0	0	0	0	0	0	0		0	0	0	0	0			0	0
IPI00016784		0	0			0	0	0	0	0	1	0	0	0		0	0	0	0	0			0	0
IPI00016832		0	0			0	0	0	0	1	0	0	0	0		0	0	0	0	0			0	0
IPI00016915		1	1			1	1	1	1	1	1	1	0	1		1	0	1	1	0			0	1
IPI00017258		0	0			0	0	0	0	0	0	0	0	0		0	0	0	0	0			0	0
IPI00017283		0	0			0	0	0	0	0	0	0	0	0		0	0	0	0	0			0	0
IPI00017303		0	0			0	0	0	0	0	0	0	0	0		0	0	0	0	0			0	0
IPI00017367		0	0			0	0	0	0	1	0	0	0	0		0	0	0	0	0			0	0
IPI00017530		1	1			1	0	0	1	1	0	1	0	0		0	0	0	0	0			0	0
IPI00017601		1	1			1	1	0	0	0	1	1	0	0		0	0	0	1	0			1	1
IPI00017619		0	0			0	0	0	0	0	0	0	0	0		0	0	0	0	0			0	0
IPI00017630		0	0			0	0	0	0	0	0	0	0	0		0	0	0	0	0			0	0
IPI00017696		0	0			0	0	0	0	0	0	0	0	0		0	0	0	0	0			0	0
IPI00017704		0	0			0	0	0	0	0	0	0	0	0		0	0	0	0	0			0	0
IPI00017746		0	0			1	0	0	1	0	1	1	1	1		0	0	0	1	0			1	0
IPI00017870		0	0			0	0	0	0	0	0	0	0	0		0	0	0	0	0			0	0
IPI00017927		0	0			0	0	0	0	0	0	0	0	0		0	0	0	0	0			0	0
IPI00018078		0	0			0	0	0	0	0	0	0	0	0		0	0	0	0	0			0	0
IPI00018090		0	0			0	0	0	0	0	0	0	0	0		0	0	0	0	0			0	0
IPI00018136		0	1			0	0	0	0	0	0	0	0	0		0	0	0	0	0			0	0
IPI00018146		0	0			0	0	0	0	0	0	0	0	0		0	0	0	0	0			0	0
IPI00018236		1	1			1	0	1	1	0	0	1	0	0		0	0	0	0	0			1	1
IPI00018258		0	0			0	0	0	0	0	0	0	0	0		0	0	0	0	0			0	0
IPI00018294		0	0			0	0	0	0	0	0	0	0	0		0	0	1	0	0			0	0
IPI00018387		0	0			0	0	0	0	0	0	0	0	0		0	0	0	0	0			0	0
IPI00018740		0	0			0	0	0	0	1	0	0	0	0		0	0	0	0	0			0	0
IPI00018893		0	0			0	0	0	0	0	0	0	0	0		0	0	0	0	0			0	0
IPI00018901		1	1			1	1	1	0	0	0	1	0	0		0	0	0	0	0			0	0
IPI00018906		0	0			0	0	0	0	0	1	0	1	1		0	0	0	0	0			0	0
IPI00018946		0	0			0	0	0	0	0	0	0	0	0		0	0	0	0	0			0	0
IPI00018953		1	1			1	1	1	0	1	1	0	0	1		0	0	1	0	0			1	0
IPI00019006		0	0			0	0	0	0	0	0	0	0	0		0	0	0	0	0			0	1
IPI00019038		0	0			0	1	0	1	0	0	0	0	0		0	1	0	0	0			0	0
IPI00019088		0	0			0	0	0	0	0	0	0	0	0		0	0	0	0	0			0	0
IPI00019157		1	1			1	1	1	1	1	1	1	0	0		0	1	0	0	0			0	0
IPI00019180		0	0			0	0	0	0	0	0	0	0	0		0	0	0	0	0			0	0
IPI00019282		0	0			0	0	0	0	0	0	0	0	0		0	0	0	0	0			0	0
IPI00019332		1	0			0	0	0	0	0	0	0	0	0		0	0	0	0	0			0	0
IPI00019359		1	1			0	1	0	0	1	1	1	0	1		1	1	0	0	1			1	1
IPI00019427		0	0			0	0	0	0	0	0	0	0	0		0	0	0	0	0			0	0
IPI00019449		1	1			1	1	1	1	1	1	1	1	1		1	1	1	1	1			1	1
IPI00019502		0	0			0	0	0	0	1	0	0	0	0		0	0	0	0	0			0	0
IPI00019580		0	0			0	0	0	0	0	0	0	0	0		0	0	0	0	0			0	0
IPI00019591		0	0			0	0	0	0	0	0	0	0	0		0	0	0	0	0			0	0
IPI00019641		0	0			0	0	0	0	0	0	1	0	1		1	0	1	1	1			0	0
IPI00019862		1	1			1	1	0	1	1	1	1	1	1		1	1	1	1	0			0	1
IPI00019907		1	1			0	1	0	1	1	1	0	0	0		0	0	0	0	0			0	0
IPI00019943		0	0			0	0	0	0	0	0	0	0	0		0	0	0	0	0			0	0
IPI00019954		1	1			1	1	0	1	1	1	1	0	1		0	0	0	0	0			1	1
IPI00019992		0	0			0	0	0	0	0	0	0	0	0		0	0	0	0	0			0	0
IPI00019996		0	0			0	0	0	0	0	0	0	0	0		0	0	0	0	0			0	0
IPI00020021		0	0			0	0	0	0	0	0	0	0	0		0	0	0	0	0			0	0
IPI00020091		1	1			1	1	1	1	1	1	1	1	0		0	0	1	1	0			1	1
IPI00020097		0	0			0	0	0	0	0	0	0	0	0		0	0	1	0	0			0	0
IPI00020416		0	0			0	0	0	0	0	0	0	0	0		0	0	0	0	0			0	0
IPI00020487		0	0			0	1	0	1	0	0	0	0	0		0	1	0	0	0			0	0
IPI00020546		0	0			0	0	0	0	0	0	0	0	0		0	0	0	0	0			0	1
IPI00020632		0	0			0	0	0	0	0	1	0	0	0		0	0	0	0	0			0	0
IPI00020687		0	0			0	0	0	0	0	0	1	0	0		0	0	0	0	0			0	0
IPI00020918		1	0			1	0	0	0	1	1	0	1	1		0	0	1	0	0			0	0
IPI00020920		0	0			0	0	0	0	0	0	0	0	0		0	0	0	0	0			0	0
IPI00020968		0	0			0	0	0	0	0	0	0	0	0		0	0	0	0	0			0	0
IPI00020987		0	0			0	0	0	0	0	0	0	0	0		0	0	0	0	0			0	0
IPI00021000		1	1			1	1	1	1	1	1	1	1	1		1	1	1	1	1			1	1
IPI00021033		0	1			1	0	0	0	0	0	0	0	0		0	0	1	0	0			0	0
IPI00021085		1	1			1	1	0	1	1	1	1	0	1		0	0	1	0	0			1	1
IPI00021109		0	1			1	1	0	0	1	0	0	0	1		0	1	0	0	0			0	0
IPI00021145		0	0			0	0	0	0	0	1	0	0	0		0	0	0	0	0			0	0
IPI00021250		0	0			0	0	0	0	0	0	0	0	0		0	0	0	0	0			1	0
IPI00021258		0	0			1	1	1	0	0	0	1	0	1		0	0	0	0	0			0	0
IPI00021274		0	0			0	0	0	0	0	0	0	0	0		0	0	0	0	0			0	0
IPI00021275		0	0			0	0	0	0	0	0	0	0	0		0	0	0	0	0			0	0
IPI00021301		0	0			0	0	0	0	0	0	0	0	0		0	0	0	0	0			0	0
IPI00021302		0	0			0	0	0	0	0	1	0	0	0		0	0	0	0	0			0	0
IPI00021304		0	0			0	1	0	0	1	1	1	0	0		0	0	0	0	1			0	1
IPI00021363		0	0			0	0	0	0	0	0	0	0	0		0	0	0	0	0			0	0
IPI00021417		0	0			1	0	0	0	0	0	0	0	0		0	1	0	0	0			0	0
IPI00021428		0	0			1	1	0	0	0	0	0	0	0		0	0	0	0	0			0	0
IPI00021439		0	1			1	1	1	0	0	1	1	0	0		1	0	0	0	0			0	1
IPI00021447		1	1			1	1	0	0	0	0	0	1	0		1	1	0	0	1			0	1
IPI00021475		0	0			0	0	0	0	0	0	0	0	0		0	0	0	0	0			0	0
IPI00021634		0	0			0	0	0	0	0	0	0	1	0		1	0	0	0	1			0	0
IPI00021712		0	0			0	0	0	0	0	0	0	0	0		0	0	0	0	0			0	0
IPI00021794		0	1			1	0	0	0	0	0	0	0	0		0	0	0	0	0			0	0
IPI00021805		0	0			0	0	0	0	0	0	0	0	1		0	0	1	0	0			0	0
IPI00021812		1	0			0	0	0	0	0	0	0	0	1		0	0	0	0	0			0	0
IPI00021817		0	1			1	0	0	0	1	1	1	0	1		0	0	0	0	0			0	1
IPI00021841		0	0			1	0	0	0	0	0	0	0	0		0	0	0	1	0			0	0
IPI00021854		0	0			0	0	0	0	0	0	0	0	0		0	0	0	1	0			0	0
IPI00021885		1	1			1	1	1	1	1	1	1	1	1		1	1	1	1	1			1	1
IPI00021887		0	0			0	0	0	0	0	1	0	0	0		0	0	0	0	0			0	0
IPI00021891		0	0			0	0	0	0	0	0	0	0	0		0	0	0	1	0			0	0
IPI00021948		0	0			0	0	0	0	0	1	0	0	0		0	0	0	0	0			0	0
IPI00021954		0	0			0	0	0	0	0	0	0	0	0		0	0	0	0	0			0	0
IPI00022039		0	0			0	0	0	0	0	0	0	0	0		0	0	0	0	0			0	0
IPI00022058		0	1			1	1	1	0	1	1	1	1	1		1	1	0	0	1			1	0
IPI00022091		0	0			0	0	0	0	0	0	0	0	0		0	0	0	0	0			0	0
IPI00022200		0	0			0	1	0	0	1	1	0	1	0		0	0	0	0	0			0	0
IPI00022204		0	0			0	0	0	0	0	0	0	0	0		0	0	0	0	0			0	0
IPI00022213		0	0			0	0	0	0	0	0	0	0	0		0	0	0	0	0			0	0
IPI00022255		0	0			0	1	0	0	0	1	0	0	0		0	0	0	0	0			0	0
IPI00022284		1	1			1	0	0	0	1	1	1	0	1		1	0	1	0	0			0	0
IPI00022304		0	0			0	0	0	0	0	0	0	0	0		0	0	0	0	0			0	0
IPI00022337		0	0			0	0	0	0	0	0	0	0	0		0	0	0	0	0			0	0
IPI00022371		0	0			0	0	0	0	0	0	0	0	0		0	0	0	0	0			0	0
IPI00022391		0	0			0	0	1	0	0	0	0	0	0		0	0	0	0	0			0	0
IPI00022417		0	0			0	0	0	0	0	0	0	0	0		0	0	0	0	0			0	0
IPI00022418		1	1			0	0	1	0	0	1	1	0	0		1	1	1	1	0			0	0
IPI00022420		1	1			1	1	1	1	1	0	1	1	1		1	1	1	1	0			1	1
IPI00022426		1	1			1	1	1	1	1	1	1	1	1		1	1	1	1	1			1	1
IPI00022429		1	1			1	1	1	1	1	1	1	1	1		1	1	0	1	1			1	1
IPI00022430		0	0			0	0	0	0	0	0	0	0	0		0	0	0	0	0			0	0
IPI00022431		1	1			1	1	1	1	1	1	1	1	1		1	1	1	1	1			1	1
IPI00022432		0	1			1	1	0	0	1	0	1	0	1		0	0	0	1	0			0	0
IPI00022434		0	0			0	0	0	0	0	0	0	1	0		0	0	0	0	0			0	0
IPI00022463		1	1			1	1	1	1	1	1	1	1	1		1	1	1	1	1			1	1
IPI00022465		0	0			0	0	0	0	0	0	0	0	0		0	0	1	0	0			0	0
IPI00022488		1	1			1	1	1	1	1	1	1	1	1		1	1	1	1	0			1	1
IPI00022542		0	0			0	0	0	0	0	0	0	0	0		0	0	0	0	0			0	0
IPI00022558		0	0			0	0	0	0	0	0	0	0	1		1	0	0	0	0			0	0
IPI00022608		0	0			0	0	0	0	0	0	0	0	0		0	0	0	0	0			0	0
IPI00022643		0	0			0	0	0	0	0	0	0	0	0		0	0	0	0	0			0	0
IPI00022661		0	1			0	0	0	0	1	0	0	0	0		0	0	0	0	0			1	0
IPI00022744		0	0			0	0	0	0	0	0	0	0	0		0	0	0	0	0			0	0
IPI00022751		0	0			0	0	0	0	0	0	0	0	0		0	0	0	0	0			0	0
IPI00022793		1	1			0	0	0	1	0	0	0	0	1		0	0	0	0	0			0	0
IPI00022810		1	1			1	1	1	1	1	0	1	0	0		0	1	1	0	0			1	1
IPI00022822		0	1			1	1	0	0	1	1	1	1	0		0	1	1	0	0			0	0
IPI00022890		0	0			0	0	0	0	0	0	0	0	0		0	0	0	0	0			0	0
IPI00022892		1	0			0	1	1	0	0	1	1	0	0		0	0	0	0	0			0	0
IPI00022895		0	1			0	0	0	0	0	0	0	0	0		0	0	0	1	0			1	0
IPI00022937		0	0			0	0	0	0	0	0	0	0	0		0	0	0	0	0			0	0
IPI00022959		0	1			1	0	0	0	0	0	0	0	0		0	0	0	0	0			0	0
IPI00022974		0	1			0	1	0	0	0	1	0	0	0		0	0	1	0	0			0	0
IPI00023020		0	0			0	1	0	0	0	0	0	0	0		0	0	1	0	0			0	0
IPI00023165		0	0			0	0	0	0	0	0	0	0	0		0	0	0	0	0			0	0
IPI00023217		0	1			0	0	0	0	0	0	0	0	1		0	0	0	0	0			0	0
IPI00023234		0	0			0	0	0	0	0	0	0	0	0		0	0	0	0	0			0	0
IPI00023246		0	0			0	0	0	0	0	0	0	0	1		0	0	0	0	0			0	0
IPI00023283		0	0			0	0	1	0	1	0	0	0	0		1	0	0	0	0			0	0
IPI00023344		0	0			1	0	0	0	0	0	1	0	0		0	0	0	0	0			1	0
IPI00023503		0	0			0	0	0	0	0	0	0	0	1		0	0	0	0	0			0	0
IPI00023617		0	1			0	0	0	0	0	0	0	0	0		0	0	0	0	0			0	0
IPI00023630		0	0			0	0	0	0	0	0	0	0	0		0	0	1	0	0			0	0
IPI00023648		0	0			0	0	0	0	0	0	0	0	0		0	0	0	0	0			0	0
IPI00023672		0	0			0	0	0	0	0	0	0	0	1		0	0	0	0	0			0	0
IPI00023673		1	1			1	1	1	1	1	1	1	1	1		1	1	1	0	1			1	1
IPI00023711		0	0			0	0	0	0	0	0	0	0	0		0	0	0	0	0			0	0
IPI00023728		1	1			1	0	0	0	0	0	0	0	0		0	0	0	0	0			0	0
IPI00023751		0	0			0	0	0	0	0	0	0	0	0		0	0	0	0	0			0	0
IPI00023756		0	0			0	0	0	0	0	0	0	0	0		0	0	0	0	0			0	0
IPI00023814		0	0			0	0	0	0	0	0	0	0	0		0	0	0	0	0			0	0
IPI00023858		0	0			0	1	0	0	0	1	0	0	1		0	0	0	0	0			0	0
IPI00024024		0	0			0	0	0	0	0	0	0	0	1		0	0	0	0	0			0	0
IPI00024036		0	0			0	0	0	0	0	0	0	0	0		0	0	0	0	0			1	0
IPI00024046		1	1			1	1	1	1	1	1	1	1	1		1	1	1	0	0			1	1
IPI00024048		0	0			0	0	0	0	0	0	0	0	0		0	0	0	0	0			0	0
IPI00024067		1	1			1	1	0	0	1	0	1	0	1		0	1	1	0	0			0	0
IPI00024163		0	0			0	0	0	0	0	0	0	0	0		0	0	0	0	0			0	0
IPI00024236		0	0			1	0	0	0	0	0	0	0	0		0	0	0	0	0			0	0
IPI00024279		1	0			0	0	0	0	0	0	0	0	0		0	0	0	0	0			0	0
IPI00024284		1	1			1	1	1	1	1	1	1	1	1		1	1	1	1	1			1	1
IPI00024292		1	1			1	1	1	1	1	1	1	1	1		1	1	1	1	1			1	1
IPI00024297		0	0			0	0	0	0	0	0	0	0	0		0	0	0	0	0			0	0
IPI00024364		0	0			0	0	0	0	0	0	0	0	0		0	0	0	0	0			0	0
IPI00024379		0	0			0	0	0	0	0	0	0	0	0		0	0	0	0	0			0	0
IPI00024406		0	0			0	0	0	0	0	0	0	0	0		0	0	0	0	0			0	0
IPI00024532		0	0			0	0	0	0	0	1	0	0	0		0	0	0	0	0			0	0
IPI00024547		0	0			0	0	0	0	0	0	0	0	0		0	0	0	0	0			0	0
IPI00024551		0	0			0	0	0	0	0	0	0	0	0		1	0	0	0	0			0	0
IPI00024601		0	0			0	0	0	0	0	0	0	0	0		0	0	0	0	0			0	0
IPI00024660		0	0			0	0	1	0	0	0	0	0	0		0	0	0	0	0			0	0
IPI00024689		0	0			0	0	0	0	1	1	1	0	0		0	0	0	0	0			0	0
IPI00024733		0	0			0	0	0	0	0	0	0	0	0		0	0	0	0	0			0	0
IPI00024766		0	0			0	0	0	0	0	1	0	1	1		0	0	0	0	0			0	1
IPI00024990		0	1			0	0	0	0	0	0	0	0	0		0	0	0	0	0			0	0
IPI00025071		0	0			0	0	0	0	0	0	0	0	0		0	0	0	0	0			0	0
IPI00025160		0	0			0	0	0	0	0	0	0	0	0		0	0	0	0	0			0	0
IPI00025204		0	0			0	0	0	0	0	0	0	0	0		0	0	0	0	0			0	0
IPI00025276		0	0			0	0	0	0	0	0	0	0	0		0	0	0	0	0			0	0
IPI00025277		0	0			0	0	0	0	0	0	0	0	0		0	0	0	0	0			0	0
IPI00025280		0	0			0	0	0	0	0	0	0	0	0		0	0	0	0	0			0	0
IPI00025323		0	0			0	0	0	0	0	0	0	0	0		0	0	0	0	0			0	0
IPI00025344		0	1			0	1	0	0	1	0	0	0	0		0	0	0	0	0			0	0
IPI00025363		0	0			0	0	0	0	0	1	1	0	0		0	0	0	0	0			0	0
IPI00025415		0	0			0	0	0	0	0	0	0	0	0		0	0	1	0	0			0	0
IPI00025426		0	0			0	0	0	0	0	0	0	0	1		1	1	1	0	0			0	1
IPI00025447		0	0			1	0	0	0	0	0	0	0	0		0	0	0	0	0			0	0
IPI00025465		0	0			0	0	0	0	0	0	0	0	0		0	0	0	0	0			0	0
IPI00025476		1	1			1	1	1	1	1	1	1	0	1		0	0	1	0	0			1	0
IPI00025718		0	0			0	0	0	0	0	0	0	0	0		0	0	0	0	0			0	0
IPI00025803		0	0			0	0	0	0	1	0	0	0	0		0	0	0	0	0			0	0
IPI00025819		0	0			0	0	0	0	0	0	0	0	0		0	0	0	0	0			0	0
IPI00025846		1	1			0	0	0	0	1	0	0	0	0		0	0	0	0	0			1	0
IPI00025861		1	1			1	0	0	0	1	1	0	1	0		0	0	0	0	0			1	1
IPI00025869		0	1			0	0	0	0	0	0	0	0	0		0	0	0	0	0			0	0
IPI00025874		0	0			0	0	0	0	0	0	0	0	0		0	0	0	0	0			0	0
IPI00025880		0	0			0	0	0	0	0	0	0	0	0		0	0	0	0	0			0	0
IPI00025890		0	0			0	0	0	0	0	0	0	0	1		0	0	0	0	0			0	0
IPI00026031		0	0			0	0	0	0	0	0	0	0	0		0	0	0	0	0			0	0
IPI00026126		0	0			0	0	0	0	0	0	0	0	0		0	1	0	0	0			0	0
IPI00026199		1	1			0	1	1	0	0	1	1	0	0		0	0	0	0	0			0	0
IPI00026219		0	0			0	0	0	0	0	0	0	0	0		0	0	0	0	0			0	0
IPI00026233		0	0			0	0	0	0	0	0	0	0	0		0	0	0	0	0			0	0
IPI00026259		0	0			0	0	0	0	0	0	0	0	0		0	0	0	0	0			0	0
IPI00026270		0	1			0	0	1	1	0	0	0	0	0		1	0	0	0	0			0	0
IPI00026303		0	0			0	0	0	0	0	1	0	0	0		1	0	1	0	0			0	0
IPI00026314		1	1			1	1	1	1	1	1	1	0	1		0	0	1	0	0			1	1
IPI00026320		0	0			0	0	0	0	0	0	0	0	0		0	0	0	0	0			0	0
IPI00026606		0	1			1	0	0	1	0	0	1	1	1		0	0	0	0	0			1	1
IPI00026625		0	0			0	0	0	0	0	0	0	0	0		0	0	0	0	0			0	0
IPI00026673		0	0			0	0	0	0	0	0	0	0	0		0	0	0	0	0			0	0
IPI00026843		0	0			0	0	0	0	0	0	0	0	0		0	0	0	0	0			0	0
IPI00026926		0	0			0	0	0	0	0	0	0	0	0		0	0	0	0	0			0	0
IPI00026944		1	1			1	1	1	1	1	0	1	1	1		1	1	1	0	1			1	1
IPI00027019		0	0			0	0	0	0	0	0	0	0	0		0	1	0	0	0			0	0
IPI00027139		1	1			0	1	0	1	1	1	1	1	1		1	1	0	0	1			1	1
IPI00027169		0	0			0	0	0	0	0	0	0	0	0		0	0	0	0	0			0	0
IPI00027201		0	0			0	0	0	0	0	0	0	0	0		0	0	0	0	0			0	0
IPI00027235		1	1			1	1	1	1	0	1	1	1	1		1	1	1	0	0			1	1
IPI00027381		0	1			1	1	0	0	0	0	0	0	0		0	0	1	0	0			0	0
IPI00027429		0	0			0	0	0	0	0	0	0	0	0		0	0	0	0	0			0	0
IPI00027452		0	0			0	0	0	0	0	0	0	0	0		0	0	0	0	0			0	0
IPI00027462		0	0			0	0	0	0	0	0	0	0	0		0	0	0	0	0			0	0
IPI00027463		0	0			0	0	0	0	0	0	1	0	0		0	0	0	0	0			0	0
IPI00027482		1	1			1	1	0	0	1	0	0	0	0		0	1	0	0	0			1	0
IPI00027491		0	0			0	0	0	0	0	0	0	0	0		0	0	0	0	0			0	0
IPI00027547		1	0			0	0	0	0	0	0	0	0	0		0	0	0	0	0			0	0
IPI00027626		0	0			0	0	0	0	0	0	0	0	0		0	0	1	0	0			0	0
IPI00027682		0	0			0	0	0	0	0	0	0	0	0		0	0	0	0	0			0	0
IPI00027704		0	0			0	0	0	0	0	0	0	0	0		0	0	0	0	0			0	0
IPI00027745		1	1			1	1	1	1	1	1	1	0	0		0	0	1	0	0			1	0
IPI00027769		0	0			0	0	0	0	0	0	0	0	0		0	0	0	0	0			0	0
IPI00027801		0	0			0	0	0	0	0	0	0	0	0		0	0	0	1	0			0	0
IPI00027803		0	0			0	0	0	0	0	0	0	0	0		0	0	0	0	0			0	0
IPI00027827		0	0			1	0	0	0	0	0	0	0	0		0	0	0	0	0			0	0
IPI00027843		1	1			1	1	1	1	1	1	1	0	1		1	0	0	0	1			0	1
IPI00027851		1	0			0	0	1	0	0	0	0	0	0		0	0	0	0	0			0	0
IPI00027963		0	0			0	0	0	0	0	0	0	0	0		0	0	0	0	0			0	0
IPI00027996		0	0			0	0	0	0	0	0	0	0	0		0	1	0	0	1			0	0
IPI00028015		0	1			0	1	0	0	1	1	1	0	0		0	0	1	0	0			0	0
IPI00028030		0	1			0	0	0	0	1	1	0	0	1		1	1	1	0	0			0	0
IPI00028064		0	0			0	0	0	0	0	0	0	0	0		0	0	0	0	0			0	0
IPI00028089		0	0			0	0	0	0	0	0	0	0	0		0	0	0	0	0			0	0
IPI00028150		0	0			0	0	0	0	0	0	0	0	0		0	0	0	0	0			0	0
IPI00028233		0	0			0	0	0	0	0	0	0	0	0		0	0	0	0	0			0	0
IPI00028378		0	0			0	0	0	0	0	0	0	0	0		0	0	0	0	0			0	1
IPI00028413		0	0			0	0	0	0	0	0	0	0	0		0	1	0	0	0			0	0
IPI00028493		0	0			0	0	0	0	0	0	0	0	0		0	0	0	0	0			0	0
IPI00028547		0	0			0	0	0	0	0	0	0	0	1		0	0	0	0	0			0	0
IPI00028564		0	0			0	0	0	0	0	0	0	0	0		0	0	0	0	0			0	0
IPI00028904		0	0			0	0	0	0	0	0	0	0	0		0	0	1	0	0			0	0
IPI00028980		0	0			0	0	0	0	0	0	0	0	0		0	0	0	0	1			0	0
IPI00029014		0	0			0	0	0	0	0	0	0	0	0		1	0	1	0	0			0	0
IPI00029045		0	0			0	0	0	0	0	0	0	0	0		0	0	0	0	0			0	0
IPI00029123		0	0			0	0	0	0	0	0	0	0	0		0	0	0	0	0			0	0
IPI00029143		0	0			0	0	0	0	0	0	0	0	0		0	0	0	0	0			0	0
IPI00029168		1	1			0	0	1	0	0	0	1	0	0		1	0	0	0	0			0	0
IPI00029175		0	0			0	0	0	0	0	0	0	0	0		0	0	0	0	0			0	0
IPI00029193		0	0			0	0	0	0	0	0	0	0	0		0	0	0	0	0			0	0
IPI00029260		1	1			1	1	0	1	1	1	1	0	1		0	0	0	0	0			1	1
IPI00029263		0	0			0	0	0	0	0	0	0	0	1		0	0	0	0	0			0	0
IPI00029275		0	1			1	1	1	1	1	1	1	0	0		0	1	1	0	0			0	0
IPI00029468		0	0			0	0	0	0	0	0	0	0	1		0	0	0	0	0			0	0
IPI00029472		0	0			0	0	0	0	0	0	0	0	0		0	0	0	0	0			0	0
IPI00029510		0	0			0	0	0	0	0	0	0	0	0		0	0	0	0	0			0	0
IPI00029521		0	0			0	0	0	0	0	0	0	0	0		0	0	0	0	0			0	0
IPI00029658		1	1			1	1	0	1	1	1	1	0	1		0	1	1	0	0			0	0
IPI00029723		0	0			0	0	0	0	0	0	0	0	0		0	0	0	0	0			0	0
IPI00029751		0	0			0	0	0	1	0	1	0	0	0		0	0	0	0	0			0	0
IPI00029773		0	0			0	0	0	0	0	0	0	0	0		0	0	0	0	0			0	0
IPI00029817		1	0			0	0	0	1	0	0	0	0	0		0	0	0	0	0			1	0
IPI00029863		0	0			0	0	0	0	0	0	0	0	0		0	0	0	0	0			0	0
IPI00030009		0	0			0	0	0	0	0	0	0	0	0		0	0	0	0	0			0	0
IPI00030058		0	0			0	0	0	0	0	0	0	1	0		0	0	0	0	0			0	0
IPI00030075		0	0			0	0	0	0	0	0	0	0	0		0	0	0	0	0			0	0
IPI00030098		0	1			0	0	0	0	0	0	0	0	0		0	0	0	0	0			0	0
IPI00030205		0	0			0	0	0	0	0	1	0	0	0		0	0	0	0	0			0	0
IPI00030275		0	0			0	0	0	0	0	0	1	0	0		0	0	0	0	0			0	0
IPI00030328		0	0			0	0	0	0	0	0	0	0	0		0	0	0	0	0			0	0
IPI00030431		0	0			0	0	0	0	0	0	0	0	0		0	0	0	0	0			0	0
IPI00030542		0	0			1	0	0	0	0	0	0	0	0		0	0	0	0	0			0	0
IPI00030572		0	0			0	0	0	0	0	0	0	0	0		0	0	0	0	0			0	0
IPI00030790		0	0			0	0	0	0	0	0	0	1	0		0	0	0	1	0			0	0
IPI00030871		0	0			0	0	0	0	0	0	0	0	0		0	0	0	0	0			0	0
IPI00030935		0	0			0	0	0	0	0	0	0	0	0		0	0	0	0	0			0	0
IPI00030941		0	0			0	0	1	0	0	0	0	0	0		0	0	0	0	0			0	0
IPI00031005		0	0			0	0	0	0	0	0	0	0	0		0	0	0	0	0			0	0
IPI00031006		0	0			0	0	0	0	0	0	0	0	0		0	0	0	0	0			0	0
IPI00031008		0	0			0	0	0	0	0	0	0	0	0		0	0	0	0	0			0	0
IPI00031041		0	0			0	0	0	0	0	0	0	0	0		0	0	0	0	0			0	0
IPI00031058		0	0			0	0	0	0	0	0	0	0	0		0	0	0	0	0			0	0
IPI00031065		1	1			1	1	1	1	1	1	1	1	1		1	1	1	1	1			1	1
IPI00031114		0	0			0	0	0	0	0	0	1	0	1		0	0	0	0	0			0	1
IPI00031121		0	1			0	1	0	0	0	0	0	0	1		1	0	0	0	0			0	0
IPI00031461		0	0			1	0	0	0	0	0	0	0	0		0	0	0	0	0			0	0
IPI00031464		0	0			0	0	0	0	0	0	0	0	0		0	0	0	0	0			0	0
IPI00031519		0	0			0	0	0	0	0	0	0	0	0		0	0	0	0	0			0	0
IPI00031583		0	0			0	0	0	0	0	1	0	0	0		0	0	0	0	0			0	0
IPI00031616		0	0			0	0	0	0	0	0	0	0	0		0	0	0	0	0			0	0
IPI00031789		0	0			0	0	0	0	0	0	0	0	0		0	0	0	0	0			0	0
IPI00032061		0	0			0	0	0	0	0	0	0	0	0		0	0	0	0	0			1	1
IPI00032179		0	1			1	1	0	0	0	0	0	0	0		0	0	0	1	0			0	0
IPI00032220		1	1			1	0	0	0	0	0	0	0	0		0	0	0	0	0			0	0
IPI00032258		1	0			0	0	0	1	1	1	0	1	0		0	1	0	0	0			1	1
IPI00032292		0	0			0	0	0	0	0	0	0	0	0		1	0	0	0	0			0	0
IPI00032293		0	1			1	1	1	1	1	1	1	0	1		0	0	0	1	0			0	1
IPI00032294		0	0			0	0	0	0	0	0	0	0	0		0	0	0	0	0			0	0
IPI00032325		0	0			0	0	0	0	0	0	0	0	0		0	0	0	0	0			0	0
IPI00032328		0	0			0	0	0	0	0	0	0	0	0		0	0	0	0	0			0	0
IPI00032425		0	0			0	0	0	0	0	0	0	0	0		0	0	0	0	0			0	0
IPI00032525		0	0			0	0	0	0	0	0	0	0	0		0	0	0	0	0			0	0
IPI00032541		0	0			0	0	0	0	0	0	0	0	0		0	0	0	0	0			0	0
IPI00032635		1	1			0	0	0	1	0	0	0	0	1		0	0	0	0	0			0	0
IPI00032958		0	0			0	0	0	0	0	0	0	0	0		0	0	0	0	0			0	0
IPI00032971		0	0			0	0	0	0	0	0	0	0	0		0	0	0	0	0			0	0
IPI00032995		0	0			0	0	0	0	0	0	0	0	0		0	0	0	0	0			0	0
IPI00033023		0	0			0	0	0	0	0	0	0	0	0		0	0	0	0	0			1	1
IPI00033034		0	0			1	0	0	0	0	0	1	0	0		0	0	0	0	0			0	0
IPI00033583		0	0			0	0	0	0	0	0	0	0	0		0	0	0	0	0			0	0
IPI00033944		0	0			0	0	0	0	0	0	1	0	0		0	0	0	0	0			0	0
IPI00034277		0	0			0	0	0	0	0	0	0	0	0		0	0	0	0	0			0	0
IPI00036554		0	0			0	0	0	0	0	0	0	0	0		0	0	0	0	0			0	0
IPI00042444		0	0			0	0	0	0	0	0	0	0	0		0	0	0	0	0			0	0
IPI00043360		0	0			0	0	0	0	0	0	0	0	0		0	0	0	0	0			0	0
IPI00043550		0	1			1	1	0	0	0	0	0	0	0		0	0	0	0	0			0	0
IPI00043670		0	0			0	0	0	0	0	0	0	0	0		0	0	0	0	0			0	0
IPI00043678		0	0			0	0	0	0	0	0	0	0	0		0	0	1	0	0			0	0
IPI00043716		0	0			0	0	0	0	0	0	0	0	0		0	0	0	0	0			0	0
IPI00043992		1	1			0	1	1	1	1	1	1	0	1		0	0	0	0	0			0	0
IPI00044751		1	1			1	0	0	1	0	1	1	1	1		1	0	1	0	0			1	1
IPI00045051		0	1			1	0	0	0	0	0	0	0	0		0	0	1	0	0			0	0
IPI00045423		0	0			0	0	0	0	0	0	0	0	0		0	0	0	0	0			0	0
IPI00045512		1	0			0	1	1	0	1	0	0	1	1		1	1	1	0	0			1	0
IPI00045914		0	1			1	1	0	0	0	0	0	0	0		0	0	1	0	0			0	0
IPI00045938		0	0			0	0	0	0	0	0	0	0	0		0	0	0	0	0			1	0
IPI00045957		0	0			0	1	0	0	0	1	1	1	0		0	1	0	0	0			0	0
IPI00046309		0	0			0	0	0	0	0	0	0	0	0		0	0	0	0	0			0	0
IPI00056324		0	0			0	0	0	0	1	0	0	0	0		0	0	0	0	0			0	0
IPI00056478		1	1			1	1	1	1	1	1	1	1	1		0	1	1	0	0			1	1
IPI00056505		0	0			0	1	0	0	1	0	1	0	1		1	1	0	1	1			1	0
IPI00059476		1	0			1	1	1	0	0	1	1	1	1		0	0	0	0	0			0	0
IPI00060545		0	0			0	0	0	0	0	0	0	0	0		0	0	0	0	0			0	0
IPI00060800		1	1			1	1	1	1	1	1	1	0	0		0	0	1	0	0			0	1
IPI00061116		0	1			0	0	0	0	0	0	0	0	1		1	1	0	0	0			0	0
IPI00061200		0	0			0	0	0	0	0	0	0	0	0		0	0	0	0	0			0	0
IPI00061356		0	0			0	0	0	0	0	0	0	0	0		0	0	0	0	0			0	0
IPI00063121		0	0			0	0	0	0	0	0	0	0	0		0	0	0	0	0			0	0
IPI00063244		1	1			1	1	0	0	1	0	1	0	1		1	0	0	1	1			1	0
IPI00063273		0	0			0	0	0	0	0	0	0	0	0		0	0	0	0	0			0	0
IPI00063827		0	0			0	0	0	0	0	0	0	0	0		0	0	0	0	0			0	0
IPI00064201		0	0			0	0	0	0	0	0	0	0	0		0	0	0	0	0			0	0
IPI00064328		0	0			0	0	0	0	0	0	0	0	0		0	0	0	0	0			0	0
IPI00064965		0	0			0	1	0	0	0	0	0	1	0		0	0	0	0	0			0	0
IPI00065051		0	0			0	0	0	0	0	0	0	0	0		0	0	0	0	0			0	0
IPI00065183		0	0			0	0	0	0	0	0	0	0	0		0	0	0	0	0			0	0
IPI00065280		0	0			0	0	0	0	0	0	0	0	0		0	0	0	0	0			0	0
IPI00065410		0	0			0	0	0	0	0	0	0	0	0		0	0	0	0	0			0	0
IPI00065428		0	0			1	0	0	0	0	0	0	0	0		0	0	0	0	0			0	0
IPI00065441		0	0			0	0	0	0	0	0	0	0	0		0	0	0	0	0			0	0
IPI00065458		0	0			0	0	0	0	0	0	0	0	0		0	0	0	0	0			0	0
IPI00065500		0	1			0	0	0	0	0	0	0	0	0		0	0	0	0	0			0	0
IPI00065520		0	1			0	0	0	0	0	0	0	0	0		0	0	1	0	0			0	0
IPI00065521		0	0			0	0	0	0	0	0	0	0	0		0	0	0	0	0			0	0
IPI00065918		1	0			1	0	0	0	1	0	0	0	1		0	0	1	0	0			0	0
IPI00069524		0	0			0	0	0	0	0	0	0	0	0		0	0	0	0	0			0	0
IPI00069817		0	0			0	0	0	0	0	0	0	0	0		0	0	0	0	0			0	0
IPI00072534		0	0			0	0	0	0	0	0	0	1	0		1	1	0	1	1			0	0
IPI00072917		0	0			0	0	0	0	0	0	0	0	0		0	0	0	0	0			0	0
IPI00073186		0	0			0	0	0	0	0	0	0	0	0		0	0	0	0	0			0	0
IPI00073442		0	1			1	1	1	0	1	1	0	0	1		1	0	0	1	0			0	1
IPI00073763		0	0			0	1	0	0	0	0	0	0	0		0	0	0	0	0			0	0
IPI00073772		0	0			1	0	0	0	0	0	0	0	0		0	0	0	0	0			0	0
IPI00074183		0	0			0	0	0	0	0	0	0	0	0		0	0	0	0	0			0	0
IPI00075248		0	0			0	0	0	0	0	0	0	0	0		0	0	0	0	0			0	0
IPI00076597		0	0			0	0	0	0	0	0	0	0	0		0	0	0	0	0			0	0
IPI00087375		0	1			0	0	0	0	1	0	0	0	0		0	0	0	0	0			0	0
IPI00097495		0	0			0	0	0	0	0	0	0	0	0		0	0	0	0	0			0	0
IPI00099311		0	0			0	0	0	0	0	0	0	0	0		0	0	0	0	0			0	0
IPI00099670		1	1			1	1	1	1	1	1	1	1	1		1	1	1	0	0			1	0
IPI00099883		1	0			1	1	1	0	1	1	1	0	0		0	0	0	0	0			0	0
IPI00100630		0	0			0	0	0	0	0	0	0	0	0		0	0	0	0	0			0	0
IPI00100668		0	0			0	0	0	0	0	0	0	1	0		1	1	1	1	1			0	0
IPI00100798		0	0			0	0	0	0	0	0	0	0	0		0	0	0	0	0			0	0
IPI00100910		0	0			0	0	0	0	0	0	0	0	0		0	0	0	0	0			0	0
IPI00101878		1	1			0	0	0	0	0	1	0	0	0		0	0	0	0	0			1	0
IPI00102300		0	0			0	0	1	0	0	0	0	0	0		0	0	0	0	0			0	0
IPI00102508		1	0			1	1	0	1	0	1	1	0	1		0	1	0	0	0			0	1
IPI00103397		0	0			0	0	0	0	0	0	0	0	0		0	0	0	0	0			0	0
IPI00103497		0	1			1	0	0	1	0	1	1	1	1		1	0	1	0	0			1	1
IPI00103536		0	0			0	0	0	0	0	0	0	0	0		0	0	0	0	0			0	0
IPI00103595		0	0			0	0	0	0	0	0	0	0	0		0	0	1	0	0			0	0
IPI00103732		0	0			0	0	0	0	0	0	0	0	0		0	0	0	0	0			0	0
IPI00103767		0	0			0	0	0	0	0	0	0	0	0		0	0	0	0	0			0	0
IPI00103871		1	1			1	1	1	1	1	1	1	1	1		1	1	1	1	1			1	1
IPI00103874		0	0			0	0	0	0	0	0	0	0	0		0	0	0	0	0			0	0
IPI00103926		0	0			0	0	0	0	0	0	0	0	0		0	0	0	0	0			0	0
IPI00103994		0	0			0	0	0	0	0	0	0	0	0		1	1	0	0	0			0	0
IPI00105620		0	0			0	0	0	0	0	0	0	0	0		0	0	0	0	0			0	0
IPI00106495		0	0			0	0	0	0	0	0	0	0	0		0	0	0	0	0			0	0
IPI00106638		0	0			0	0	0	0	0	0	0	1	0		0	0	0	0	0			1	0
IPI00107366		0	0			0	0	0	0	0	0	0	0	0		0	0	0	0	0			0	0
IPI00107531		0	0			0	0	0	0	0	0	0	0	0		0	0	1	0	0			0	0
IPI00107731		0	1			1	1	1	1	0	0	1	0	1		1	1	1	1	0			0	1
IPI00107831		0	0			0	0	0	0	0	0	0	0	0		0	0	0	0	0			0	0
IPI00142795		0	0			0	0	0	0	0	0	0	0	1		0	0	1	0	0			0	0
IPI00150496		0	0			0	0	0	0	0	0	0	0	0		0	0	0	0	0			0	0
IPI00151141		0	1			0	0	0	0	0	0	0	0	0		0	0	0	0	0			0	0
IPI00151366		0	0			0	0	0	0	0	0	0	0	0		0	0	0	0	0			0	0
IPI00152018		1	1			1	1	1	1	1	1	1	1	1		1	1	1	0	1			1	1
IPI00152026		0	0			0	0	0	0	0	0	0	0	0		0	0	0	0	0			0	0
IPI00152048		0	0			0	0	0	0	0	0	0	0	0		0	0	0	0	0			0	0
IPI00152075		0	0			0	0	0	0	0	0	0	0	1		0	0	0	0	0			0	0
IPI00152311		0	0			1	1	0	0	0	0	0	0	1		0	1	0	1	0			1	0
IPI00152316		0	0			0	0	0	0	0	0	0	0	0		0	0	0	0	0			0	0
IPI00152380		0	0			0	0	0	0	0	0	0	0	0		0	0	1	0	0			0	0
IPI00152418		0	1			0	1	1	1	1	1	1	1	1		0	1	1	0	0			1	1
IPI00152462		0	0			0	0	0	0	0	0	0	0	0		0	0	0	0	0			0	0
IPI00152474		0	0			1	0	0	0	0	1	0	0	0		0	0	1	0	0			0	0
IPI00152491		0	0			1	0	0	0	0	1	0	0	0		0	0	1	0	0			0	0
IPI00152510		0	0			0	0	0	0	0	0	0	0	0		0	0	0	0	0			0	0
IPI00152538		0	0			0	0	0	0	0	0	0	0	0		0	0	0	0	0			0	0
IPI00152540		0	0			0	0	0	0	0	0	0	0	0		0	0	0	0	0			0	0
IPI00152542		0	0			0	0	0	0	0	0	0	0	0		0	0	0	0	0			0	0
IPI00152613		0	0			0	0	0	0	0	0	0	0	0		0	0	0	0	0			0	0
IPI00152653		1	1			0	0	0	0	1	1	0	0	1		0	0	0	0	0			1	0
IPI00152696		0	0			0	0	0	0	0	0	0	0	0		0	0	0	0	0			0	0
IPI00152850		0	0			0	0	0	0	0	0	0	0	0		0	0	0	0	0			0	0
IPI00152881		1	1			1	1	0	1	1	1	1	1	1		1	1	0	0	0			0	0
IPI00152889		0	0			0	0	0	0	0	0	0	0	0		0	0	0	0	0			0	0
IPI00153049		1	1			1	1	1	1	1	1	0	1	0		1	1	1	0	1			1	0
IPI00154509		0	0			0	0	0	0	0	0	0	0	0		0	0	0	0	0			0	0
IPI00154742		0	0			0	0	1	0	0	0	0	0	0		1	1	0	1	0			1	0
IPI00155551		1	0			0	0	0	0	1	0	1	0	0		0	0	0	0	0			0	0
IPI00155629		0	0			0	0	0	0	0	0	0	0	0		0	0	0	0	0			0	0
IPI00156005		1	1			1	1	1	0	1	1	0	0	1		0	1	1	1	0			1	1
IPI00156282		1	1			1	1	1	1	0	1	1	1	1		0	1	0	1	0			1	1
IPI00156933		0	0			0	0	0	0	0	0	0	0	0		0	0	0	0	0			0	0
IPI00156984		0	0			1	0	1	0	0	0	0	0	1		0	0	0	0	0			0	0
IPI00160021		0	0			0	0	0	0	0	0	0	1	0		0	0	0	0	0			0	0
IPI00160130		1	1			1	1	1	1	1	1	1	1	1		1	1	1	1	1			1	1
IPI00160384		0	0			0	0	0	0	0	0	0	0	0		0	0	0	0	0			0	0
IPI00160622		0	0			0	0	0	0	0	0	0	0	0		0	0	0	0	0			0	0
IPI00162735		0	0			0	0	0	0	1	0	0	0	0		0	0	0	0	0			0	0
IPI00163207		0	0			0	0	0	0	0	0	0	0	0		0	0	0	0	0			0	0
IPI00163565		0	0			0	0	0	0	0	0	0	0	0		0	0	0	0	0			0	0
IPI00164066		0	0			0	0	0	0	0	0	0	0	0		0	0	1	0	0			0	0
IPI00164528		0	0			0	0	0	0	0	0	0	0	0		0	0	1	1	0			0	0
IPI00164583		0	0			0	0	0	0	0	0	0	0	0		0	0	0	0	0			0	0
IPI00165044		0	1			0	0	0	0	0	0	0	0	0		0	0	0	0	0			0	0
IPI00165125		0	0			0	0	0	0	0	0	0	0	0		0	0	0	0	0			0	0
IPI00165393		0	0			0	0	0	0	0	0	0	0	0		0	0	0	0	0			0	0
IPI00165459		0	0			0	0	0	0	0	0	0	0	0		0	0	0	0	0			0	0
IPI00165651		0	0			0	0	0	0	0	0	0	0	0		0	0	0	0	0			0	0
IPI00166039		0	1			0	1	1	0	1	1	1	0	0		1	1	0	0	0			1	0
IPI00166121		0	0			0	0	0	0	0	0	0	0	0		0	0	0	0	0			0	0
IPI00166126		0	0			0	0	0	0	0	0	0	0	0		0	0	0	0	0			0	0
IPI00166293		0	0			0	0	0	0	0	0	0	0	0		0	0	0	0	0			0	0
IPI00166331		0	0			1	0	0	0	0	0	0	0	0		0	0	0	0	0			0	0
IPI00166339		0	0			0	0	0	0	0	0	0	0	0		0	0	0	0	0			0	0
IPI00166377		0	0			0	0	0	0	0	0	0	0	0		0	0	0	0	0			0	0
IPI00166521		0	0			0	0	0	0	0	0	0	0	0		0	0	0	0	0			0	0
IPI00166729		1	1			1	1	0	1	1	1	1	0	1		1	0	1	0	1			1	1
IPI00166739		0	0			0	0	0	0	0	0	0	0	0		0	0	0	0	0			0	0
IPI00166766		0	0			0	0	0	0	0	0	0	0	0		0	0	0	0	0			0	0
IPI00166956		0	0			0	0	0	0	0	0	0	0	0		0	0	0	0	0			0	0
IPI00167037		0	0			0	0	0	0	0	0	0	0	0		0	0	1	0	0			0	0
IPI00167180		0	0			0	0	1	0	0	0	0	0	0		0	0	0	0	0			0	0
IPI00167368		0	0			0	0	0	0	0	0	0	0	0		1	0	0	0	0			0	0
IPI00167470		0	0			0	0	0	0	0	0	0	0	0		0	0	0	0	0			0	0
IPI00167498		0	0			0	0	0	0	0	0	0	0	0		0	0	0	0	0			0	0
IPI00167521		0	0			0	0	0	0	0	0	0	0	0		0	0	0	0	0			0	0
IPI00167663		0	0			0	0	0	0	0	0	0	0	0		0	0	0	0	0			0	0
IPI00167744		0	0			0	1	0	0	0	0	0	1	0		0	0	0	0	0			0	0
IPI00167879		0	0			0	0	0	0	0	0	0	0	0		0	0	0	0	0			0	0
IPI00167904		0	0			0	0	0	0	0	0	0	0	0		0	0	0	0	0			0	0
IPI00167913		0	0			0	0	0	0	0	0	0	0	0		0	0	0	0	0			0	0
IPI00168165		0	0			1	0	0	0	0	0	0	0	0		0	0	0	0	0			0	0
IPI00168282		0	0			0	0	0	0	0	1	0	0	0		0	0	0	0	0			0	0
IPI00168407		0	0			0	0	0	0	0	0	0	0	0		0	0	0	0	0			0	0
IPI00168408		0	0			0	0	0	0	0	0	0	0	0		0	0	0	0	0			0	0
IPI00168692		0	0			0	0	0	0	0	0	0	0	0		0	0	0	0	0			0	0
IPI00168698		0	0			0	0	0	0	0	0	0	0	0		0	0	0	0	0			0	0
IPI00168728		0	0			0	0	0	0	0	0	0	0	0		0	0	0	0	0			0	0
IPI00168806		0	0			0	0	0	0	0	0	0	0	0		0	0	0	0	0			0	0
IPI00168847		0	0			0	0	0	0	0	0	0	0	0		0	0	0	0	0			0	0
IPI00169179		0	0			0	0	0	0	0	0	0	0	0		0	0	0	0	0			0	0
IPI00169248		0	0			0	0	0	0	0	0	0	0	0		0	0	1	0	0			0	0
IPI00169383		0	1			1	0	0	0	0	0	0	0	0		0	0	0	0	0			0	0
IPI00169407		0	0			0	0	0	0	0	0	0	0	0		1	1	0	0	0			0	0
IPI00170635		1	1			1	1	1	1	1	1	1	1	1		1	1	1	1	1			1	1
IPI00170706		0	0			0	0	0	0	0	0	0	0	0		0	0	0	0	0			0	0
IPI00170934		0	0			0	0	0	0	0	0	0	1	1		0	0	0	0	0			0	1
IPI00171044		0	0			0	0	0	1	0	0	1	0	0		1	0	1	0	0			0	0
IPI00171176		0	0			0	0	0	0	1	0	0	0	0		0	0	0	0	0			0	0
IPI00171196		0	0			0	0	0	0	0	0	0	0	0		0	0	0	0	0			0	0
IPI00171257		0	0			0	0	0	0	0	0	0	0	0		0	0	0	0	0			0	0
IPI00171336		0	0			0	0	0	0	1	0	1	1	0		0	1	1	0	0			0	0
IPI00171410		0	0			0	0	0	0	0	0	0	0	0		0	0	0	0	0			0	0
IPI00171411		0	1			0	0	0	0	1	0	1	0	1		0	0	1	0	0			0	0
IPI00171459		0	0			0	0	0	0	0	0	0	0	0		0	0	0	0	0			0	0
IPI00171483		1	1			0	0	0	1	0	0	0	0	1		0	0	0	0	0			0	0
IPI00171594		0	0			0	0	0	0	0	0	0	0	0		0	0	0	0	0			0	0
IPI00171611		0	0			0	0	1	1	1	1	1	1	0		1	0	0	0	1			1	0
IPI00171626		0	0			1	0	0	0	0	0	0	0	0		0	0	0	0	0			0	0
IPI00171791		0	0			1	0	0	0	0	0	0	0	0		0	0	0	0	0			0	0
IPI00173346		0	0			1	0	0	0	0	0	0	0	0		0	0	0	0	0			0	0
IPI00173359		0	0			0	0	0	0	0	0	0	0	0		0	0	0	0	0			0	0
IPI00173549		1	0			0	1	1	1	1	1	1	1	0		1	0	0	0	1			0	0
IPI00174442		0	0			0	0	0	0	0	0	0	0	0		0	0	1	0	0			0	0
IPI00174574		0	0			0	0	0	0	0	0	0	0	0		0	0	0	0	1			0	0
IPI00174859		0	0			0	0	0	0	0	0	0	0	0		0	0	0	0	0			0	1
IPI00175107		0	1			0	1	0	0	0	0	0	0	0		0	0	0	0	0			0	0
IPI00175193		0	0			0	0	0	0	0	0	0	0	0		0	0	0	0	0			0	0
IPI00175416		0	0			0	0	0	0	0	0	0	0	0		0	0	0	0	0			0	0
IPI00176125		0	0			0	0	0	0	0	0	0	0	1		0	0	0	0	0			0	0
IPI00176210		0	1			0	1	0	0	0	0	0	0	0		0	0	1	0	0			0	0
IPI00176221		0	1			1	0	0	0	0	0	1	0	0		0	0	0	0	0			0	0
IPI00176427		1	1			1	1	1	1	1	1	1	1	1		1	1	1	1	1			1	1
IPI00176445		0	0			0	0	0	0	0	0	0	0	0		0	0	0	0	0			0	0
IPI00176571		0	0			0	0	0	0	0	0	0	0	0		0	0	0	0	0			0	0
IPI00176593		0	0			0	0	0	0	0	0	0	0	0		0	0	0	0	0			0	0
IPI00176920		0	0			0	0	0	0	0	0	0	0	0		0	0	0	1	0			0	0
IPI00177642		0	0			0	0	0	0	0	0	0	0	0		0	0	0	0	0			0	0
IPI00177728		0	0			0	0	0	0	0	0	0	0	0		0	0	0	0	0			0	0
IPI00177880		0	0			0	0	0	0	0	0	0	0	0		0	0	0	0	0			0	0
IPI00177884		0	1			1	0	0	0	0	0	0	0	0		0	0	0	0	0			0	0
IPI00178150		0	0			1	0	0	0	0	0	0	0	0		0	0	0	0	0			0	0
IPI00178187		0	0			0	0	0	0	0	0	1	0	1		0	0	0	0	0			0	0
IPI00178203		0	0			0	0	0	0	0	0	0	0	0		1	0	0	0	0			0	0
IPI00178293		0	0			0	0	0	0	0	1	0	0	0		0	0	0	0	0			0	0
IPI00178352		0	1			1	0	1	0	1	0	0	0	0		0	0	0	0	0			0	0
IPI00178568		0	0			0	0	0	0	0	0	0	0	0		0	0	0	0	0			0	0
IPI00178926		0	1			1	0	0	1	0	1	1	0	0		0	0	0	0	0			0	0
IPI00179056		0	0			0	0	0	0	0	1	0	0	0		0	0	0	0	0			0	0
IPI00179298		0	0			0	0	0	0	0	1	0	0	0		0	0	0	0	0			0	0
IPI00179330		1	1			1	1	1	0	1	1	1	1	1		1	1	1	0	0			1	1
IPI00179357		0	0			0	0	0	0	0	0	0	0	0		0	0	0	0	0			0	0
IPI00179437		0	0			0	0	0	0	0	0	0	0	0		0	0	0	0	0			0	0
IPI00179694		0	1			1	0	0	1	0	1	1	1	1		1	0	1	0	0			1	1
IPI00180515		0	0			0	0	0	0	0	0	0	0	0		0	0	0	0	0			0	0
IPI00180625		0	0			0	0	0	0	0	0	0	0	0		0	0	0	0	0			0	0
IPI00180687		1	0			1	0	0	0	0	1	0	0	0		0	0	0	0	0			0	0
IPI00181047		0	0			0	0	0	0	0	0	0	0	0		0	0	0	0	0			0	0
IPI00181743		0	0			0	0	0	0	0	0	0	0	0		0	0	0	0	0			0	0
IPI00181821		0	0			0	0	0	0	0	0	0	0	0		0	0	0	0	0			0	0
IPI00182106		1	0			1	1	0	0	1	0	1	1	1		0	1	1	0	0			1	1
IPI00182194		0	0			0	0	0	0	0	0	0	0	0		0	0	0	0	0			0	0
IPI00182469		0	0			1	0	0	0	0	0	0	0	0		0	0	0	0	0			0	0
IPI00182545		0	0			0	0	0	0	0	0	0	0	0		0	0	0	0	0			0	0
IPI00182655		0	0			0	0	0	0	0	0	0	0	0		0	0	0	0	0			0	0
IPI00182728		0	0			0	0	0	0	0	0	0	0	0		0	0	0	0	0			0	0
IPI00183302		0	0			0	0	0	0	0	0	0	0	0		0	0	0	0	0			0	0
IPI00183425		0	0			0	0	0	0	0	0	0	0	0		0	0	0	0	0			0	0
IPI00183572		0	1			0	0	0	0	0	0	0	0	0		0	0	0	0	0			0	0
IPI00184772		0	0			0	0	0	0	0	0	0	0	0		0	0	0	0	0			0	0
IPI00185038		0	0			0	0	0	0	0	0	0	0	0		0	0	0	0	0			0	0
IPI00185219		0	1			0	0	0	0	0	0	0	0	0		0	0	0	0	0			0	0
IPI00185361		0	0			0	0	0	0	0	0	0	0	0		0	0	0	0	0			0	0
IPI00185919		0	0			1	1	0	0	0	0	0	0	1		0	1	0	1	0			1	1
IPI00186536		1	1			1	1	0	1	1	1	1	0	0		0	0	0	0	0			0	0
IPI00186826		0	1			0	0	0	0	0	0	0	0	0		0	0	0	0	0			0	0
IPI00186903		0	0			0	0	0	0	0	0	0	0	0		0	0	0	0	0			0	0
IPI00215650		1	0			0	0	0	0	1	0	1	0	1		1	0	1	0	0			0	1
IPI00215746		0	0			0	0	0	0	0	0	0	0	0		0	0	0	0	0			0	0
IPI00215874		0	0			0	0	0	0	0	0	0	0	0		0	0	0	0	0			0	0
IPI00215894		1	1			1	1	1	1	1	1	1	1	1		1	1	1	1	1			1	1
IPI00215978		0	0			0	0	0	0	0	0	0	0	0		0	1	1	0	0			0	0
IPI00215983		0	0			0	0	0	0	0	0	0	0	0		0	0	0	0	0			0	0
IPI00215997		1	1			0	1	0	0	0	1	0	1	0		1	1	0	0	1			0	1
IPI00215998		0	0			0	0	0	0	0	0	1	0	0		0	0	0	0	0			0	0
IPI00216171		0	0			0	0	0	0	0	0	0	0	0		0	0	0	0	0			0	0
IPI00216219		0	0			1	0	0	0	0	0	0	0	0		0	0	0	0	0			0	0
IPI00216298		0	1			1	0	0	0	0	0	0	0	0		0	0	0	0	0			0	0
IPI00216308		0	0			1	0	0	0	0	0	0	0	0		0	0	0	0	0			0	0
IPI00216318		0	1			1	0	0	0	0	0	0	0	0		0	0	0	0	0			0	0
IPI00216438		0	0			0	0	0	0	0	0	1	0	0		0	0	0	0	0			0	0
IPI00216550		1	0			1	0	0	0	0	0	0	0	0		0	0	0	0	0			0	0
IPI00216560		0	0			0	0	0	0	0	0	0	0	0		0	0	0	0	0			0	0
IPI00216654		0	0			0	0	0	0	0	0	0	0	0		0	0	0	0	0			0	0
IPI00216691		0	0			0	0	0	0	0	0	0	0	0		0	0	0	0	0			0	0
IPI00216767		0	0			0	0	0	0	0	0	1	0	0		0	0	0	0	0			0	0
IPI00216856		0	1			0	0	0	0	0	0	0	0	1		0	0	0	0	0			0	0
IPI00216887		0	0			0	0	0	0	0	0	0	0	0		0	0	0	0	0			0	0
IPI00216914		1	1			1	1	0	1	1	1	1	1	0		0	0	1	1	0			0	0
IPI00216951		0	0			0	0	0	0	0	0	0	0	0		0	0	1	0	0			0	0
IPI00217012		0	0			0	0	0	0	0	0	0	0	0		0	0	0	0	0			0	0
IPI00217269		0	0			0	0	0	0	0	0	0	0	0		0	0	0	0	0			0	0
IPI00217345		0	0			0	0	0	0	0	0	0	0	0		0	0	0	0	0			0	0
IPI00217385		0	0			0	1	0	0	0	0	0	0	0		1	0	0	0	0			0	0
IPI00217407		0	0			0	0	0	0	0	0	0	0	0		0	0	0	0	0			0	0
IPI00217435		0	0			0	0	0	0	0	0	0	0	0		0	0	0	0	0			0	0
IPI00217437		0	0			0	0	0	0	0	0	1	0	0		0	0	0	0	0			0	0
IPI00217442		0	0			0	0	0	1	0	1	0	0	0		0	0	1	0	0			0	0
IPI00217471		0	0			0	0	0	0	0	0	0	0	0		0	0	0	0	0			0	0
IPI00217494		0	0			0	0	1	0	0	0	1	0	0		0	1	0	0	0			0	0
IPI00217707		1	1			0	0	0	1	0	0	0	0	1		0	0	0	0	0			1	0
IPI00217710		0	0			0	0	0	0	0	0	0	0	0		0	0	0	0	0			0	0
IPI00217801		0	0			0	0	0	0	0	1	0	0	0		0	0	0	0	0			0	1
IPI00217850		0	0			0	0	0	0	0	0	0	0	1		0	0	1	0	0			0	0
IPI00217948		0	0			0	0	0	0	0	0	0	0	0		0	0	1	0	0			0	0
IPI00217963		0	1			0	0	1	0	1	0	1	1	1		0	1	0	0	1			1	1
IPI00217966		0	0			0	0	0	0	0	0	0	0	0		0	0	0	0	0			0	0
IPI00217994		0	0			0	0	0	0	0	0	0	0	0		0	0	0	0	0			0	0
IPI00218000		0	0			0	0	0	0	0	0	0	0	0		0	0	0	0	0			0	0
IPI00218013		0	0			0	0	0	0	0	0	0	0	1		0	0	0	0	0			0	0
IPI00218087		0	0			0	0	0	0	0	0	0	0	0		0	0	0	0	0			0	0
IPI00218144		1	1			0	1	1	0	0	0	1	0	0		0	0	1	0	0			1	1
IPI00218192		1	1			1	1	1	1	1	1	1	1	0		1	1	1	1	1			1	1
IPI00218301		0	0			0	1	0	0	0	0	0	0	0		0	0	0	0	0			0	0
IPI00218371		0	0			0	0	0	0	0	0	0	0	0		0	0	1	0	0			0	0
IPI00218407		0	0			1	0	0	0	0	0	0	0	0		0	0	0	0	0			0	0
IPI00218413		1	1			1	1	0	1	1	1	0	0	0		0	0	0	0	0			0	0
IPI00218414		0	0			0	0	0	0	0	0	0	0	0		0	0	0	0	0			0	0
IPI00218539		0	0			0	0	0	0	0	0	0	0	0		0	0	0	0	0			0	0
IPI00218638		0	0			1	1	0	0	0	0	0	0	0		0	0	0	0	0			0	0
IPI00218648		0	0			0	0	0	0	0	0	0	0	0		0	0	0	0	0			0	0
IPI00218705		0	0			0	0	0	0	0	0	0	0	1		1	0	0	0	0			0	0
IPI00218733		0	0			0	0	0	0	0	0	0	0	0		0	0	0	0	0			0	0
IPI00218803		0	0			0	0	0	0	1	1	0	0	0		0	0	0	0	0			0	0
IPI00218823		0	0			0	0	0	0	0	1	0	0	0		0	0	0	0	0			0	0
IPI00218824		0	1			1	0	0	0	0	0	0	0	0		0	0	1	0	0			0	0
IPI00218834		0	0			1	1	1	1	0	1	1	0	0		0	0	0	0	0			0	0
IPI00218851		1	1			1	1	1	1	1	1	1	0	0		0	1	0	0	0			1	1
IPI00218875		0	0			0	0	0	0	0	0	0	0	0		1	0	0	0	0			0	0
IPI00219018		0	0			1	0	0	0	0	0	0	0	0		0	0	0	0	0			0	0
IPI00219036		0	0			0	0	0	0	0	0	0	0	0		0	0	0	0	0			0	0
IPI00219131		1	1			1	1	1	1	1	1	1	1	1		1	1	1	1	1			1	1
IPI00219168		0	0			0	0	0	0	0	0	0	0	0		0	0	0	0	0			0	0
IPI00219173		0	0			0	0	0	0	0	0	0	0	0		0	0	0	0	0			0	0
IPI00219217		1	1			1	1	1	1	1	1	0	0	0		0	0	0	0	0			0	0
IPI00219226		1	1			0	0	0	1	1	1	1	1	1		1	1	1	0	0			0	1
IPI00219299		0	0			0	0	0	0	0	0	0	0	0		0	0	0	0	0			0	0
IPI00219365		0	0			1	1	1	0	1	0	0	0	0		0	0	0	0	0			0	0
IPI00219425		1	1			1	1	1	1	0	1	1	1	1		1	1	1	0	0			1	0
IPI00219446		0	0			1	0	0	0	0	0	1	0	0		0	0	0	0	0			0	0
IPI00219538		0	0			0	0	0	0	0	0	0	0	0		0	0	0	0	0			0	0
IPI00219617		0	0			0	0	0	0	0	0	0	0	0		0	0	0	0	0			0	0
IPI00219682		1	0			0	0	1	0	0	0	0	0	0		0	0	0	0	0			0	0
IPI00219684		0	0			0	0	0	1	1	1	0	0	0		0	0	0	0	0			0	0
IPI00219689		0	0			0	0	0	0	0	0	0	0	0		0	0	0	0	0			0	0
IPI00219696		0	0			0	0	0	0	0	0	0	0	0		0	0	0	0	0			0	0
IPI00219817		0	0			0	0	0	0	0	0	0	0	0		0	0	0	0	0			0	0
IPI00219831		0	0			1	0	0	0	0	0	0	0	0		0	0	0	0	0			0	0
IPI00219885		0	0			0	0	0	0	0	0	0	0	0		0	0	0	0	0			0	0
IPI00219889		0	0			0	0	0	0	0	0	0	0	0		0	0	0	0	0			0	0
IPI00219940		0	0			0	0	0	0	0	0	0	0	0		0	0	0	0	0			0	0
IPI00220014		0	0			0	0	0	0	1	0	0	0	0		0	0	0	0	0			0	0
IPI00220109		0	0			0	0	0	0	0	0	0	0	0		0	0	0	0	0			0	0
IPI00220143		0	0			0	1	0	1	1	1	1	1	1		1	1	1	0	0			0	1
IPI00220150		0	0			0	0	0	0	0	0	0	0	0		0	0	0	0	0			0	0
IPI00220154		0	1			0	0	0	0	0	0	0	0	0		0	0	0	0	0			0	0
IPI00220271		0	0			0	0	0	0	0	0	0	0	0		0	0	0	0	0			0	0
IPI00220327		1	1			1	1	1	1	1	1	1	1	1		1	1	1	0	1			1	1
IPI00220368		0	0			1	0	0	0	0	0	0	0	0		0	0	0	0	0			0	0
IPI00220403		0	0			0	0	0	0	0	0	0	0	0		0	0	0	0	0			0	0
IPI00220522		0	0			1	0	0	0	0	0	0	0	0		0	0	0	0	0			0	0
IPI00220558		0	0			0	0	0	0	0	0	0	0	0		0	0	0	0	0			0	0
IPI00220741		0	0			0	0	0	0	0	0	0	0	1		0	0	0	0	0			0	0
IPI00220813		0	0			0	0	0	0	0	0	0	0	0		0	0	0	0	0			0	0
IPI00221088		0	0			0	0	0	0	0	0	0	0	0		0	0	0	0	0			0	0
IPI00221101		0	0			0	0	0	0	0	0	0	0	0		0	0	0	0	0			0	0
IPI00221224		1	1			1	1	1	1	1	1	1	1	1		1	1	1	0	1			1	1
IPI00221277		0	0			0	0	0	0	0	0	0	0	0		0	0	0	0	0			0	0
IPI00221366		0	0			0	0	0	0	0	0	0	0	0		0	0	0	0	0			0	0
IPI00232311		0	1			0	0	1	0	0	0	0	0	0		0	0	0	0	0			0	0
IPI00232571		0	0			0	0	0	0	0	0	0	0	0		0	0	0	0	0			0	0
IPI00237907		0	0			0	0	0	0	0	0	0	0	0		0	0	0	0	0			0	0
IPI00238725		0	0			0	0	0	0	0	0	0	0	0		0	0	0	0	0			0	0
IPI00240793		0	0			0	0	0	0	0	0	0	0	0		0	0	0	0	0			0	0
IPI00240812		0	0			0	0	0	0	0	0	0	0	0		0	0	0	0	0			0	0
IPI00241841		0	0			0	0	0	0	0	0	0	0	0		0	0	0	0	0			0	0
IPI00242956		0	0			0	0	0	0	0	0	0	0	0		0	0	0	0	0			0	0
IPI00243602		1	1			0	1	0	0	0	1	0	1	0		0	0	1	0	0			0	0
IPI00246058		0	0			0	0	0	0	0	0	0	0	0		0	0	0	0	0			0	0
IPI00246556		0	0			0	0	0	0	0	0	0	0	0		1	0	1	0	0			0	0
IPI00246842		0	0			0	0	0	0	0	0	0	0	1		0	0	0	0	0			0	0
IPI00247063		0	1			1	0	1	0	0	1	0	0	0		0	0	0	0	0			0	0
IPI00247167		1	0			0	0	0	0	0	0	0	0	0		0	0	0	0	0			0	0
IPI00247295		0	0			0	0	0	0	1	1	1	1	1		1	1	1	0	1			1	1
IPI00247634		0	0			0	1	1	0	0	0	1	1	1		1	1	1	1	1			1	0
IPI00247674		0	0			0	0	0	0	0	0	0	0	0		0	0	0	0	0			0	0
IPI00248597		0	1			0	0	0	0	0	0	0	0	0		0	0	0	0	0			0	0
IPI00248639		0	0			0	0	0	0	0	0	0	0	0		0	0	0	0	0			0	0
IPI00253046		0	0			0	0	0	0	0	0	0	0	0		0	0	0	0	0			0	0
IPI00254408		0	0			0	0	0	0	0	0	0	0	0		0	0	0	0	0			0	0
IPI00254606		0	0			0	0	0	0	1	0	0	0	1		0	0	0	0	0			0	0
IPI00288940		0	0			0	0	0	0	0	0	0	0	1		1	0	1	0	0			0	0
IPI00288954		0	0			0	0	0	1	0	0	0	0	0		0	0	0	0	0			0	0
IPI00289501		0	0			0	0	0	0	0	0	0	0	0		0	0	0	0	0			0	0
IPI00289819		0	0			0	0	0	0	0	0	0	0	0		0	0	0	0	0			0	0
IPI00289831		0	0			0	0	0	0	0	0	0	0	0		0	0	0	0	0			0	0
IPI00289838		0	0			0	0	0	0	0	0	0	0	0		0	0	0	0	0			0	0
IPI00289931		1	1			1	0	1	0	1	1	0	1	1		1	1	0	0	0			0	0
IPI00289983		1	1			1	1	1	1	1	1	1	1	1		1	1	1	0	1			1	1
IPI00289986		0	0			0	0	0	0	0	0	0	0	0		0	0	0	0	0			0	0
IPI00290077		0	0			0	0	0	0	0	0	0	0	0		0	0	0	0	0			0	0
IPI00290078		0	0			0	0	0	0	0	0	0	0	0		0	0	0	0	0			0	0
IPI00290085		0	1			1	0	1	0	0	1	0	0	0		0	0	0	0	0			0	0
IPI00290189		0	0			0	0	0	0	0	0	0	0	0		0	0	0	0	0			0	0
IPI00290315		0	1			1	0	0	0	1	1	1	1	0		1	0	0	0	0			0	0
IPI00290328		0	0			0	0	0	0	0	0	0	0	0		0	0	0	0	0			0	0
IPI00290396		0	0			0	0	0	0	0	0	0	0	0		0	0	0	0	0			0	0
IPI00290555		0	0			0	1	0	0	1	1	1	0	1		1	0	0	0	0			0	0
IPI00290652		0	0			0	0	0	0	0	0	0	0	1		1	1	1	0	0			0	1
IPI00290826		0	0			0	0	1	0	1	1	1	0	1		1	0	1	0	0			0	0
IPI00290856		1	1			1	1	1	1	1	1	1	1	0		0	0	1	0	0			1	1
IPI00290857		0	1			0	0	0	0	1	1	1	1	1		0	0	0	0	0			0	0
IPI00290928		0	0			0	0	1	0	0	1	0	0	0		0	0	0	0	0			0	0
IPI00290950		0	0			0	0	0	0	0	0	0	0	0		0	0	0	0	0			0	0
IPI00291136		1	1			1	1	1	1	1	1	1	1	1		1	1	1	1	1			1	1
IPI00291262		1	1			1	1	1	1	1	1	1	0	1		1	0	1	1	0			1	0
IPI00291351		0	0			0	0	0	0	0	0	0	0	0		0	0	0	0	0			0	0
IPI00291410		0	0			0	0	0	0	0	0	0	0	0		0	0	0	0	0			0	0
IPI00291540		0	0			0	1	0	0	0	0	1	0	0		1	0	0	0	0			0	1
IPI00291544		0	0			0	0	0	0	0	0	0	0	0		0	0	0	0	0			0	0
IPI00291570		0	0			0	0	0	0	0	0	0	1	0		0	0	0	0	0			0	0
IPI00291723		0	0			0	0	0	0	0	0	0	0	0		0	0	0	0	0			0	0
IPI00291839		0	0			0	0	0	1	0	0	0	0	0		0	0	0	0	0			1	0
IPI00291866		1	1			1	1	1	1	1	1	1	1	1		1	1	1	1	1			1	1
IPI00291867		1	1			1	1	1	1	1	1	1	1	0		0	0	0	0	0			0	0
IPI00292130		1	1			1	1	1	1	1	1	1	0	1		1	1	1	0	0			1	1
IPI00292228		0	0			0	0	0	0	0	0	0	0	0		0	0	0	0	0			0	0
IPI00292433		1	1			1	1	1	0	0	0	1	0	0		0	0	1	0	0			1	1
IPI00292657		0	0			0	0	0	0	0	0	0	0	0		0	0	0	0	0			0	0
IPI00292678		1	1			0	1	0	0	0	1	0	0	1		0	0	0	0	0			0	0
IPI00292753		1	0			1	0	0	0	0	0	1	0	0		0	0	1	0	0			0	0
IPI00292880		0	0			0	0	0	0	0	0	0	0	0		0	0	0	0	0			0	0
IPI00292946		1	1			1	0	0	1	0	1	0	0	0		0	0	0	0	0			0	0
IPI00293080		0	0			0	0	0	0	0	0	0	0	0		0	0	0	0	0			0	0
IPI00293088		0	0			0	1	1	1	1	0	1	1	1		1	1	1	1	1			1	1
IPI00293331		0	0			0	0	0	0	0	0	0	0	0		0	0	0	0	0			0	0
IPI00293409		0	0			0	0	0	0	0	0	0	0	0		0	0	0	0	0			0	0
IPI00293533		0	1			0	0	0	0	1	0	1	0	1		0	0	0	1	0			0	0
IPI00293539		0	0			0	0	0	0	0	0	0	0	0		0	0	0	0	0			0	0
IPI00293564		0	0			0	0	0	0	0	0	0	0	0		0	0	0	0	0			0	0
IPI00293665		0	0			0	1	0	0	0	1	1	0	0		0	0	0	0	0			0	0
IPI00293748		0	0			0	0	0	0	0	0	0	0	0		0	0	0	0	0			0	0
IPI00294211		0	1			0	0	0	0	0	0	0	0	0		0	0	0	0	0			0	0
IPI00294386		0	1			0	0	0	0	0	0	0	0	0		0	0	0	0	0			0	0
IPI00294398		0	0			0	0	0	0	0	0	0	1	0		0	0	0	1	0			0	0
IPI00294615		0	0			0	0	0	0	0	0	0	0	0		0	0	0	0	0			0	0
IPI00294713		1	1			1	1	0	1	1	1	1	1	1		1	1	1	1	1			1	1
IPI00294739		0	0			0	0	0	0	0	0	0	0	0		0	0	0	0	0			0	0
IPI00294749		0	0			0	0	0	1	0	0	0	0	0		0	0	0	0	0			1	0
IPI00294840		0	0			0	0	0	0	0	0	0	0	0		0	0	0	0	0			0	0
IPI00295363		0	0			0	0	0	0	0	0	0	0	1		0	0	1	0	0			0	0
IPI00295414		1	1			1	1	1	1	1	1	1	1	1		1	1	1	1	1			1	1
IPI00295469		0	0			0	0	0	0	0	0	0	0	0		0	0	0	0	0			0	0
IPI00295618		0	1			0	0	0	0	0	0	0	0	0		0	0	0	0	0			0	0
IPI00295741		0	0			1	1	1	0	0	1	0	0	0		0	0	0	0	0			0	0
IPI00295851		0	0			0	0	0	0	0	0	0	0	0		0	0	1	0	0			0	0
IPI00296004		0	0			0	0	0	1	0	0	1	0	0		1	0	1	0	0			0	0
IPI00296058		0	0			0	0	0	0	0	0	0	0	0		0	0	0	0	0			0	0
IPI00296141		1	1			0	0	0	0	0	1	1	0	0		0	0	0	0	0			0	0
IPI00296165		0	0			0	0	0	0	1	0	0	0	0		0	0	0	0	0			0	0
IPI00296180		0	1			1	1	1	1	0	1	0	0	0		0	0	0	0	0			0	0
IPI00296191		0	0			0	0	0	0	0	0	0	0	0		0	0	0	0	0			0	0
IPI00296196		0	0			0	0	0	0	0	0	0	0	0		0	0	0	0	0			0	0
IPI00296219		0	0			0	0	0	0	0	0	0	0	0		0	0	0	0	0			0	0
IPI00296333		0	1			1	0	1	0	0	1	0	0	1		0	0	1	0	0			1	1
IPI00296537		0	1			0	0	0	0	0	0	0	0	0		0	0	0	0	0			0	0
IPI00296545		0	0			0	0	0	0	0	0	0	0	0		0	0	0	0	0			0	0
IPI00296654		0	0			0	0	0	0	0	0	0	0	0		0	0	0	0	0			0	0
IPI00296777		0	1			0	0	0	0	1	0	0	0	0		0	0	0	0	0			0	0
IPI00296789		1	1			1	0	0	1	1	1	1	1	1		0	1	1	0	1			0	1
IPI00296942		0	0			0	0	0	0	0	0	0	0	0		0	0	0	0	0			0	0
IPI00296992		1	1			1	1	1	1	1	1	1	1	1		1	1	1	1	1			1	1
IPI00297124		0	0			0	0	0	0	0	0	0	0	0		0	0	0	0	0			0	0
IPI00297160		1	1			1	1	1	1	1	1	1	1	1		1	1	1	1	1			1	0
IPI00297181		0	0			0	0	0	0	0	0	0	0	0		0	0	0	0	0			0	0
IPI00297210		1	0			1	0	0	0	0	1	0	0	0		0	1	1	0	0			0	0
IPI00297235		1	1			0	0	0	0	0	0	0	0	0		0	0	0	0	0			0	0
IPI00297252		1	1			0	1	1	1	1	1	1	1	0		0	1	1	0	0			1	1
IPI00297263		0	0			0	0	1	1	1	1	1	1	1		0	0	0	0	0			0	0
IPI00297265		1	1			0	0	0	0	1	1	0	0	1		0	0	0	0	0			1	0
IPI00297444		0	0			0	0	0	0	0	0	0	0	0		0	0	0	0	0			0	0
IPI00297462		0	0			0	0	0	0	0	0	0	0	0		0	0	0	0	0			0	0
IPI00297487		0	1			0	0	0	0	0	0	0	0	0		0	0	0	0	0			0	0
IPI00297641		0	0			0	1	0	0	0	0	0	0	0		1	0	0	0	0			0	1
IPI00297646		0	1			1	1	0	0	1	1	1	0	1		0	1	1	1	0			0	0
IPI00297687		0	0			0	0	0	0	0	0	0	0	0		0	0	0	0	0			0	0
IPI00297910		0	0			0	0	0	0	0	0	0	0	0		0	0	0	0	0			0	0
IPI00297981		0	0			0	0	0	0	0	0	0	0	0		0	0	0	0	0			0	0
IPI00298237		0	0			0	0	0	0	0	0	0	0	0		0	0	0	0	0			0	0
IPI00298301		0	0			0	0	0	0	0	0	0	0	0		0	0	0	0	0			0	0
IPI00298306		0	1			0	0	0	0	1	0	0	0	0		1	1	1	0	0			0	0
IPI00298388		1	1			1	1	1	1	1	1	1	1	1		1	1	1	1	0			1	1
IPI00298447		0	0			0	0	0	0	0	0	0	0	0		0	0	1	0	0			0	0
IPI00298497		0	0			0	0	0	0	0	0	0	0	0		0	0	0	1	0			0	0
IPI00298817		0	0			0	0	0	0	0	0	0	0	0		0	0	0	0	0			0	0
IPI00298828		0	1			1	0	0	0	0	0	1	0	0		0	0	1	1	0			0	0
IPI00298860		0	1			1	1	0	1	0	1	0	0	1		0	1	0	1	0			0	1
IPI00298902		0	0			0	0	0	0	0	0	0	0	0		0	0	0	0	0			0	0
IPI00298971		0	0			1	0	0	0	0	1	0	0	0		1	0	0	0	0			0	0
IPI00298994		0	0			0	0	0	0	0	0	0	0	0		0	0	0	0	0			0	0
IPI00299059		0	0			0	0	1	0	1	0	0	0	0		0	0	0	0	0			0	0
IPI00299086		0	1			0	0	1	0	0	1	0	0	1		1	0	1	0	0			0	0
IPI00299116		1	1			1	1	1	0	1	1	0	0	0		0	0	0	0	0			0	0
IPI00299429		0	0			0	0	0	1	0	0	0	0	0		1	0	0	0	0			0	0
IPI00299547		0	0			0	1	0	0	0	1	0	0	1		0	0	0	0	0			0	0
IPI00299724		0	0			0	0	0	0	1	0	0	0	1		0	0	0	0	0			0	0
IPI00299738		0	0			0	0	0	0	0	0	0	0	0		0	0	0	0	0			0	0
IPI00300052		0	0			0	0	0	0	0	1	1	0	0		0	0	0	0	0			0	0
IPI00300053		0	0			0	0	0	1	0	0	0	0	0		0	0	0	0	0			0	0
IPI00300096		0	0			0	0	0	0	0	0	0	0	0		0	0	0	0	0			0	0
IPI00300407		1	1			1	1	1	0	1	1	1	0	1		1	1	1	1	0			0	0
IPI00300504		0	0			0	0	0	0	0	0	0	0	0		0	0	0	0	0			0	1
IPI00300725		0	0			0	0	0	0	0	0	0	0	0		0	0	0	0	0			0	0
IPI00300786		0	0			1	0	0	1	0	1	1	0	0		0	0	0	0	0			0	0
IPI00300789		0	0			0	0	0	0	0	0	0	0	0		0	0	0	0	1			0	0
IPI00301058		0	0			0	0	0	0	0	0	0	0	0		0	0	0	0	0			0	0
IPI00301104		0	0			0	0	0	0	0	0	0	0	0		0	0	0	0	0			0	0
IPI00301143		0	1			0	0	0	0	0	1	0	0	1		1	0	1	0	0			0	0
IPI00301201		0	0			0	0	0	0	0	0	0	0	0		0	0	0	0	0			0	0
IPI00301239		0	0			0	0	0	0	0	0	0	0	0		0	0	0	0	0			0	0
IPI00301360		0	0			1	0	0	0	0	0	1	0	1		0	0	0	1	0			0	0
IPI00301395		1	1			1	0	1	0	0	1	0	0	0		0	0	0	0	0			0	0
IPI00301494		0	0			0	0	0	0	0	0	0	0	0		0	0	0	0	0			0	0
IPI00301579		0	0			1	0	0	0	0	0	0	0	0		0	0	0	0	0			0	0
IPI00301618		0	1			1	0	0	0	0	0	1	0	0		0	0	0	0	0			0	0
IPI00301631		0	0			0	0	0	0	1	0	0	0	0		0	0	1	1	1			0	0
IPI00301726		0	0			0	0	0	0	0	0	0	0	0		0	0	0	0	0			0	0
IPI00302302		0	0			0	0	0	0	0	0	0	0	0		0	0	0	0	0			0	0
IPI00302383		0	0			0	0	0	0	0	0	0	0	0		0	0	0	0	0			0	0
IPI00302453		0	0			1	0	0	0	0	0	0	0	0		0	0	0	0	0			0	0
IPI00302557		0	0			0	0	0	0	0	0	0	0	0		0	1	0	1	0			0	0
IPI00302614		0	1			0	0	0	0	0	0	0	0	0		0	0	0	0	0			0	0
IPI00302673		0	0			0	0	0	0	0	1	0	0	0		0	0	0	0	0			0	1
IPI00302917		0	0			0	0	0	0	0	0	0	0	0		0	0	0	0	1			0	0
IPI00302944		0	1			0	0	0	0	0	0	0	0	0		0	1	0	0	0			0	0
IPI00303152		0	0			0	0	0	0	0	0	0	0	0		0	0	0	0	0			0	0
IPI00303161		0	0			0	0	0	0	0	0	0	0	0		0	0	0	0	0			0	0
IPI00303335		0	0			0	0	0	0	0	0	0	0	0		0	0	0	0	0			0	0
IPI00304808		1	1			1	1	1	1	1	1	1	1	1		1	1	1	1	1			1	1
IPI00304817		0	0			0	0	0	0	0	0	0	0	0		0	0	0	0	0			0	0
IPI00304865		0	0			0	0	0	0	0	0	0	0	0		0	0	0	0	0			0	0
IPI00304918		0	0			0	0	0	0	0	0	0	0	0		0	0	0	0	0			0	0
IPI00304962		0	1			0	1	0	0	1	0	1	0	0		0	0	1	0	0			0	0
IPI00304999		0	0			0	0	0	0	0	0	0	0	0		0	0	0	0	0			0	0
IPI00305064		0	0			0	0	0	0	0	0	0	0	0		0	0	0	0	0			0	0
IPI00305267		0	0			0	0	0	0	0	1	1	0	1		0	0	0	0	0			0	0
IPI00305289		0	0			0	0	0	0	0	0	0	0	0		0	0	0	0	0			0	0
IPI00305457		0	0			0	0	0	0	0	0	0	0	0		0	0	0	0	0			0	0
IPI00305656		0	0			0	0	0	0	0	0	0	0	0		1	0	0	0	0			0	0
IPI00305698		0	0			0	0	0	0	0	0	0	0	0		0	0	0	0	0			0	0
IPI00305822		0	1			1	0	0	1	0	0	0	0	0		0	0	0	0	1			0	0
IPI00306129		0	0			0	0	0	0	0	0	0	0	0		0	0	0	0	0			1	0
IPI00306130		0	0			0	0	0	0	0	0	0	0	0		0	0	0	0	0			0	0
IPI00306322		0	1			0	0	1	0	0	1	0	0	0		0	0	0	0	0			0	0
IPI00306339		1	1			1	1	1	1	1	1	1	1	1		1	1	0	1	0			0	1
IPI00306719		0	0			0	0	0	0	0	1	0	0	0		0	0	0	0	0			0	0
IPI00306959		0	0			0	0	0	0	0	1	1	0	0		0	0	0	0	0			0	0
IPI00307433		0	0			0	0	0	0	0	0	0	0	0		0	0	0	0	0			0	0
IPI00307446		1	0			0	0	0	0	0	0	0	0	0		0	0	0	0	0			0	0
IPI00307660		0	0			0	0	0	0	0	0	0	0	0		0	0	0	0	0			0	0
IPI00307688		0	0			0	0	0	0	0	0	0	0	1		0	0	0	1	0			0	0
IPI00328103		0	0			0	0	0	0	0	0	0	0	0		0	0	0	0	0			0	0
IPI00328113		0	0			0	0	0	0	0	0	1	0	0		0	0	1	0	0			0	0
IPI00328172		0	0			0	0	0	0	0	0	0	0	0		0	0	0	0	0			0	0
IPI00328243		1	1			1	0	1	1	1	1	0	0	0		0	0	0	0	0			1	0
IPI00328306		0	0			0	0	0	0	1	1	1	0	1		0	0	0	0	0			0	0
IPI00328493		0	0			0	0	1	0	0	1	0	0	0		0	0	0	0	0			0	0
IPI00328587		0	0			0	1	0	0	0	0	0	0	0		0	0	0	0	0			0	0
IPI00328609		0	0			0	0	0	0	0	0	0	0	0		0	0	0	0	0			0	0
IPI00328744		0	0			0	0	0	0	0	0	0	0	0		0	0	0	0	0			0	0
IPI00328793		0	0			0	0	0	0	0	0	0	0	0		0	0	1	0	0			0	0
IPI00328811		0	0			0	0	0	0	0	0	0	0	0		0	0	0	0	0			0	0
IPI00328884		0	0			0	0	0	0	0	0	0	0	0		0	0	0	0	0			0	0
IPI00329038		0	0			0	0	0	0	0	0	0	0	0		0	0	0	0	0			0	0
IPI00329088		0	0			0	0	0	0	0	1	0	0	0		0	0	0	0	0			0	0
IPI00329164		0	0			0	0	0	0	0	1	0	1	0		0	0	0	0	0			0	0
IPI00329208		0	0			0	0	0	0	0	0	0	0	0		0	0	0	0	0			0	0
IPI00329209		0	0			0	0	0	0	0	0	0	0	0		0	0	0	0	0			0	0
IPI00329217		0	0			1	0	0	0	0	0	0	0	0		0	0	0	0	0			0	0
IPI00329245		0	0			0	0	0	0	0	0	0	0	0		0	0	0	0	0			0	0
IPI00329306		0	0			0	0	0	0	0	0	0	0	0		0	0	0	0	0			0	0
IPI00329482		0	0			1	0	0	0	0	0	0	0	0		0	0	0	0	0			0	0
IPI00329488		0	0			0	0	0	0	0	0	0	0	0		0	0	0	0	0			0	0
IPI00329502		0	1			1	0	0	0	1	1	0	0	1		0	0	1	0	0			0	0
IPI00329517		0	0			0	0	0	0	0	0	0	0	0		0	0	0	0	0			0	0
IPI00329538		1	1			1	1	1	1	1	1	1	1	1		1	0	1	0	1			1	1
IPI00329577		0	0			0	0	0	0	0	0	0	0	0		0	0	0	0	0			0	0
IPI00329615		0	0			0	0	0	0	0	0	0	0	0		0	0	0	0	0			0	0
IPI00329672		0	1			1	0	0	0	0	0	0	0	0		0	0	0	0	0			0	0
IPI00329685		1	1			1	0	0	0	0	1	1	0	0		0	0	0	0	0			0	0
IPI00329688		1	1			0	1	1	1	1	1	1	1	1		1	1	0	1	1			1	1
IPI00329801		0	0			0	0	0	0	0	1	0	0	0		0	0	0	0	0			0	0
IPI00332091		0	0			0	0	0	0	0	0	0	1	0		0	0	0	0	0			0	0
IPI00332887		1	1			1	1	0	0	0	1	1	0	0		1	1	1	0	0			0	0
IPI00333634		1	1			0	0	0	1	0	0	0	0	1		0	0	0	0	0			0	0
IPI00333696		0	0			0	0	0	0	0	0	0	0	0		0	0	0	0	0			0	0
IPI00333913		0	1			0	0	0	0	0	0	0	0	0		0	0	0	0	0			0	0
IPI00334282		0	0			0	0	0	0	0	0	0	0	0		0	0	0	0	0			0	0
IPI00334715		0	1			0	0	0	0	0	0	0	0	0		0	0	0	0	0			0	0
IPI00334996		0	0			0	0	0	0	0	0	0	0	0		0	0	0	0	0			0	0
IPI00335009		0	0			0	0	0	0	0	0	0	0	0		0	0	0	0	0			0	0
IPI00335584		0	0			0	0	0	0	0	0	0	0	1		0	0	0	0	0			0	0
IPI00335641		0	0			0	0	0	0	0	0	0	1	0		0	0	0	1	0			0	0
IPI00335643		0	0			0	0	0	0	0	0	0	0	0		0	0	0	0	0			0	0
IPI00335711		1	1			0	0	0	0	1	1	0	0	1		0	0	0	0	0			1	0
IPI00337439		0	1			0	0	0	0	0	1	0	0	0		0	0	0	0	0			0	0
IPI00337455		0	0			0	0	0	0	0	0	0	0	0		0	0	0	0	0			0	0
IPI00337769		0	0			0	0	0	0	0	0	0	0	0		0	0	0	0	0			0	0
IPI00339217		0	0			0	0	0	0	0	0	0	0	1		0	0	0	1	0			0	0
IPI00339224		0	0			1	1	0	1	1	0	0	1	1		0	0	0	0	0			0	0
IPI00339225		0	1			1	0	0	0	0	0	0	0	0		0	0	0	0	0			0	0
IPI00339274		0	0			0	0	0	0	0	0	0	0	0		0	0	0	0	0			0	0
IPI00374196		0	0			0	0	0	0	0	0	0	0	0		0	0	0	0	0			0	0
IPI00374450		0	0			0	0	0	0	0	0	0	0	0		0	0	0	0	0			0	0
IPI00374563		0	0			0	0	0	0	0	0	0	0	0		0	0	0	0	0			0	0
IPI00375220		0	0			0	0	0	0	0	0	0	0	0		1	0	1	0	0			0	0
IPI00375358		0	0			0	0	0	0	0	0	0	0	0		0	0	0	0	0			0	0
IPI00375441		0	0			0	0	0	0	0	0	0	0	0		0	0	0	0	0			0	0
IPI00375554		0	1			0	0	0	0	0	0	0	1	1		0	1	1	0	0			0	1
IPI00375676		0	0			0	0	0	0	0	0	0	0	0		0	0	0	0	0			0	0
IPI00375731		0	0			0	0	0	0	0	0	0	0	0		0	0	0	0	0			0	0
IPI00375746		0	0			0	0	0	0	0	0	0	0	0		0	0	0	0	0			0	0
IPI00375910		0	0			0	0	0	0	0	0	0	0	0		0	0	0	0	0			0	0
IPI00376239		0	0			0	0	0	0	0	0	0	0	0		0	0	0	0	0			0	0
IPI00376344		0	1			1	0	0	0	0	0	0	0	0		0	0	1	0	0			0	0
IPI00376379		0	0			0	0	0	0	0	0	0	0	0		0	0	0	0	0			0	0
IPI00376587		0	0			0	0	0	0	0	0	0	0	0		0	0	0	0	0			0	0
IPI00376886		0	1			0	0	0	0	0	0	0	0	0		0	0	1	0	0			0	0
IPI00376941		0	0			0	0	0	0	0	0	0	0	0		0	0	0	0	0			0	0
IPI00377087		0	0			0	0	0	0	0	0	0	0	0		0	0	0	0	0			0	0
IPI00382420		0	0			0	0	0	0	0	0	0	0	0		0	0	0	0	0			0	0
IPI00382421		0	0			0	0	0	0	0	0	0	0	0		0	0	0	0	0			0	0
IPI00382422		0	0			0	0	0	0	0	0	0	0	0		0	0	0	0	0			0	0
IPI00382424		0	0			0	0	0	0	0	0	0	0	0		0	0	0	0	0			0	0
IPI00382431		0	0			0	0	0	0	0	0	0	0	0		0	0	0	0	0			0	0
IPI00382481		0	0			0	0	0	0	0	0	0	0	0		0	0	0	0	0			0	0
IPI00382482		0	0			0	0	0	0	0	0	0	0	0		0	0	0	0	0			0	0
IPI00382493		0	0			0	0	0	0	0	0	0	0	0		0	0	0	0	0			0	0
IPI00382494		0	0			1	0	0	1	1	0	0	0	1		0	0	0	0	0			0	0
IPI00382500		0	1			0	1	0	0	0	1	0	0	0		0	0	0	0	0			0	0
IPI00382577		0	0			0	0	0	0	0	0	0	0	0		0	0	0	0	0			1	0
IPI00382748		0	0			0	1	0	0	0	0	0	1	1		0	0	0	1	0			0	0
IPI00382804		0	0			0	0	0	0	0	0	0	0	0		0	0	0	0	0			0	0
IPI00382821		0	0			0	1	0	0	0	0	1	0	0		0	0	0	0	0			0	0
IPI00383016		0	0			0	0	0	0	0	0	0	0	0		0	0	0	0	0			0	0
IPI00383032		0	0			1	0	0	0	0	0	0	0	0		0	0	1	0	0			0	0
IPI00383054		0	0			0	0	0	0	0	0	0	0	0		0	0	0	0	0			0	0
IPI00383105		0	0			0	0	0	0	0	0	0	0	0		0	0	0	0	0			0	0
IPI00383164		0	0			0	0	0	0	0	0	0	0	1		1	1	0	1	1			1	1
IPI00383385		0	1			0	0	0	0	0	0	0	0	0		0	0	0	0	0			0	0
IPI00383449		0	0			0	0	0	0	0	0	0	0	0		0	0	0	0	0			0	0
IPI00383565		0	0			0	0	0	0	0	0	0	0	0		0	0	0	0	0			0	0
IPI00383695		1	1			0	0	0	1	0	0	0	0	1		0	0	0	0	0			0	0
IPI00383808		0	0			0	0	0	0	0	0	0	0	0		0	0	0	0	0			0	1
IPI00383879		0	0			0	0	0	0	0	0	0	0	0		0	0	0	0	0			0	0
IPI00384013		0	0			0	0	0	0	0	0	0	0	0		0	0	0	0	0			0	0
IPI00384016		0	0			0	0	0	0	0	0	0	0	0		0	0	0	0	0			0	0
IPI00384080		0	0			0	0	0	0	0	0	0	0	0		0	0	0	0	0			0	0
IPI00384202		0	0			0	0	0	0	0	0	0	0	0		0	0	0	0	0			0	0
IPI00384282		0	1			1	1	1	1	1	0	0	0	0		0	0	0	0	0			0	0
IPI00384392		0	0			0	0	0	0	0	0	0	0	0		0	0	0	0	0			0	0
IPI00384394		0	0			0	0	0	0	0	0	0	0	0		0	0	0	0	0			0	0
IPI00384397		0	0			1	0	0	1	0	0	0	0	0		0	0	0	0	0			0	0
IPI00384399		0	0			0	0	0	0	0	0	0	0	0		0	0	0	0	0			0	0
IPI00384401		1	1			1	1	0	0	0	1	1	0	0		1	0	0	0	0			0	0
IPI00384402		0	0			0	0	0	0	0	0	0	0	0		0	0	0	0	0			0	0
IPI00384404		0	0			1	0	0	0	0	1	0	0	0		0	0	0	0	0			0	0
IPI00384444		0	0			0	1	0	0	1	0	0	1	1		1	1	0	0	1			1	1
IPI00384503		1	1			0	0	0	0	1	0	0	0	1		0	0	0	0	0			1	0
IPI00384541		0	0			0	0	0	0	0	0	0	0	0		0	0	0	0	0			0	0
IPI00384575		0	1			0	0	0	0	0	0	0	0	0		0	0	0	0	0			0	0
IPI00384653		0	0			1	0	0	0	0	0	0	0	0		0	0	0	0	0			0	0
IPI00384662		0	0			0	0	0	0	0	0	0	0	0		0	0	0	0	0			0	0
IPI00384689		0	0			1	0	0	0	0	0	0	0	0		0	0	0	0	0			0	0
IPI00384707		0	0			0	0	0	0	0	1	0	0	0		0	0	0	0	0			0	0
IPI00384731		0	0			0	0	0	0	0	0	0	0	0		0	0	0	0	0			0	0
IPI00384746		0	0			0	0	0	0	0	0	0	0	0		1	0	0	0	0			0	0
IPI00384938		1	0			0	1	0	0	0	0	1	0	0		1	1	0	0	1			1	1
IPI00384981		0	0			0	0	0	0	0	0	0	0	0		0	0	1	0	0			0	0
IPI00385143		0	0			0	1	1	0	1	0	0	0	0		0	0	0	0	0			0	0
IPI00385161		0	0			0	0	0	0	0	0	0	0	0		0	0	0	0	0			0	0
IPI00385217		0	0			1	0	0	0	0	1	0	0	0		0	0	1	0	0			0	0
IPI00385252		0	0			0	0	0	0	0	0	0	0	0		0	0	0	0	0			1	0
IPI00385254		0	0			0	0	0	0	0	0	0	0	0		0	0	0	0	0			0	0
IPI00385264		0	0			0	0	0	0	0	0	0	0	0		0	0	0	0	0			0	0
IPI00385267		0	0			0	0	0	0	0	0	0	0	0		0	0	0	0	0			0	0
IPI00385288		0	0			1	0	0	0	0	0	0	0	0		0	0	0	0	0			0	0
IPI00385311		0	0			0	0	0	0	0	0	0	0	0		0	0	0	0	0			0	0
IPI00385614		0	0			0	0	0	0	0	0	0	0	0		0	0	0	0	0			0	0
IPI00385631		0	0			0	0	0	0	0	0	0	0	0		0	0	0	0	0			0	0
IPI00385751		1	1			0	0	0	0	0	1	0	0	0		0	0	0	0	0			0	0
IPI00385829		1	0			0	1	1	0	0	1	1	1	1		0	1	0	1	0			1	1
IPI00385972		0	0			0	0	0	0	0	1	0	0	0		0	0	0	0	0			0	0
IPI00385985		0	0			0	0	0	0	0	0	0	0	0		0	0	0	0	0			0	0
IPI00386103		0	0			0	0	0	0	0	0	0	0	0		0	0	0	0	0			1	0
IPI00386132		0	1			1	0	0	1	0	0	1	0	0		0	0	0	0	0			1	0
IPI00386208		0	0			0	0	0	0	0	0	0	0	0		0	0	0	0	0			0	0
IPI00386277		0	0			0	0	0	0	0	0	0	0	0		0	0	0	0	0			0	0
IPI00386524		0	0			0	0	0	0	0	0	0	0	0		0	0	0	0	0			0	0
IPI00386687		0	0			0	0	0	0	0	0	0	0	0		0	0	0	0	0			0	0
IPI00386702		1	0			1	1	0	0	0	0	0	1	0		1	0	0	0	1			0	0
IPI00386879		1	1			0	1	1	0	1	1	1	1	1		1	1	1	0	1			1	1
IPI00387025		0	0			0	0	0	0	0	0	0	0	0		0	0	0	0	0			0	0
IPI00387026		0	1			0	0	0	0	0	0	0	0	0		0	0	0	0	0			0	0
IPI00387027		0	0			0	0	0	0	0	0	0	0	0		0	0	0	0	0			0	0
IPI00387095		0	0			1	0	0	0	0	0	0	0	0		0	0	0	0	0			0	0
IPI00387096		0	0			0	0	0	0	0	0	0	0	0		0	0	0	0	0			0	0
IPI00387100		0	0			0	0	0	0	0	0	0	0	0		0	0	0	0	0			0	0
IPI00387107		1	1			0	0	0	0	0	1	1	0	1		0	0	0	0	0			1	1
IPI00387109		0	0			0	0	0	0	0	0	0	0	0		0	0	0	0	0			0	0
IPI00387113		0	0			0	0	0	0	0	0	0	0	0		0	0	0	0	0			0	0
IPI00387115		0	0			0	1	1	0	1	0	1	0	0		0	0	0	0	0			1	1
IPI00387116		1	1			1	1	1	0	0	1	1	0	1		1	1	0	1	0			1	0
IPI00387117		0	0			1	0	0	0	0	0	0	0	0		0	0	0	0	0			0	0
IPI00387118		1	1			1	0	0	0	0	0	0	0	1		0	0	0	0	0			0	0
IPI00387120		1	1			1	0	0	0	0	1	0	0	0		0	0	0	0	0			0	0
IPI00387140		0	0			0	0	0	0	0	0	0	0	0		0	0	0	0	0			0	0
IPI00387161		0	0			0	0	0	0	0	0	0	0	0		0	0	0	0	0			0	0
IPI00394740		0	0			0	0	0	0	0	0	0	0	0		0	0	0	0	0			0	0
IPI00394816		0	0			0	0	0	0	0	0	0	0	0		0	0	0	0	0			0	0
IPI00394951		0	0			0	0	0	0	0	0	0	0	0		0	0	0	0	0			0	0
IPI00395010		0	0			0	0	0	0	0	0	0	0	0		0	0	0	0	0			0	0
IPI00395444		0	0			0	0	0	0	0	0	0	0	1		0	0	0	0	0			0	0
IPI00395488		1	1			1	1	1	1	1	1	1	1	1		1	0	1	1	1			1	1
IPI00395803		0	0			0	0	0	0	0	0	0	0	0		0	0	0	0	0			0	0
IPI00396058		0	0			0	0	0	0	0	0	0	0	0		0	0	0	0	0			0	0
IPI00396074		0	0			0	0	0	0	0	0	0	0	0		0	0	0	0	0			0	0
IPI00396662		0	0			0	0	0	0	0	0	0	0	0		0	0	0	0	0			0	0
IPI00396963		0	0			1	0	0	0	0	0	0	0	0		0	0	0	0	0			0	0
IPI00397000		0	0			0	0	0	0	0	0	0	0	0		0	0	0	0	0			0	0
IPI00397526		0	0			0	0	0	0	0	0	0	0	0		0	0	0	0	0			0	0
IPI00397715		0	0			0	0	0	0	0	0	0	0	0		0	0	1	0	0			0	0
IPI00397809		0	0			1	0	0	0	0	0	0	0	0		0	0	0	0	0			0	0
IPI00397820		0	0			0	0	0	0	0	0	0	0	0		0	0	0	0	1			0	0
IPI00397864		0	0			0	0	0	0	0	0	0	0	0		0	0	0	0	0			0	0
IPI00398162		0	0			1	0	0	0	0	0	0	0	0		0	0	0	0	0			0	0
IPI00398700		0	0			0	0	0	0	0	0	0	0	0		0	0	0	0	0			0	0
IPI00398728		0	0			0	0	0	0	0	0	0	0	0		0	0	0	0	0			0	0
IPI00398772		0	0			0	0	0	0	0	0	0	0	0		0	0	0	0	0			0	0
IPI00398808		0	0			0	0	0	0	0	0	0	0	0		0	0	0	0	0			0	0
IPI00398963		0	1			0	0	0	0	0	1	0	0	0		0	0	0	0	0			0	0
IPI00398992		0	0			0	0	0	0	0	0	0	0	0		0	0	0	0	0			0	0
IPI00399007		1	1			1	0	0	0	0	0	0	0	0		0	0	0	0	0			0	0
IPI00399085		0	0			0	0	0	0	0	0	0	0	0		0	0	0	0	0			0	0
IPI00399180		0	0			0	0	0	0	0	0	0	0	0		0	0	1	0	0			0	0
IPI00400850		0	0			0	0	0	0	0	0	1	0	0		0	0	0	0	0			0	0
IPI00401101		0	0			0	0	0	0	1	0	0	1	0		0	1	1	0	0			0	0
IPI00401213		0	0			0	0	0	0	0	0	0	0	0		0	0	0	0	0			0	0
IPI00401776		0	0			0	0	0	0	0	0	0	0	0		0	0	0	0	0			0	0
IPI00401809		0	0			0	0	0	0	0	0	0	0	0		0	0	0	0	0			0	0
IPI00401943		0	0			0	0	0	0	0	0	0	0	0		0	0	0	0	0			0	0
IPI00409676		0	0			0	0	0	0	0	0	0	0	0		0	0	0	0	0			0	0
IPI00409767		0	0			0	0	0	0	0	0	0	0	0		0	1	0	0	0			0	0
IPI00410240		0	0			0	0	0	0	0	0	0	0	0		0	0	0	0	0			0	0
IPI00410300		0	0			0	0	0	0	0	0	0	0	0		0	0	0	0	0			0	0
IPI00410443		0	0			0	0	0	0	0	0	0	0	0		0	0	0	1	0			1	0
IPI00410487		0	1			1	0	0	0	0	0	0	0	0		0	0	0	0	0			0	0
IPI00410663		1	1			0	1	0	0	0	1	0	0	1		0	0	1	0	0			1	1
IPI00410666		0	0			0	0	0	0	0	0	0	0	0		0	0	0	0	0			0	0
IPI00411656		0	0			0	0	0	0	0	1	1	1	1		1	1	1	0	1			0	0
IPI00411733		0	0			0	0	0	0	0	0	0	0	0		0	0	0	0	0			0	0
IPI00411979		1	1			0	1	0	0	0	0	1	0	0		0	0	0	0	0			0	0
IPI00412106		1	1			0	0	0	0	1	1	0	0	1		0	0	0	0	0			1	0
IPI00412408		0	0			0	0	0	0	0	0	0	0	0		0	0	0	0	0			0	0
IPI00412942		0	0			0	0	0	0	0	0	0	0	1		0	0	1	0	0			0	0
IPI00413266		0	0			0	0	0	0	0	0	0	0	0		0	0	1	0	0			0	0
IPI00413272		0	0			0	0	0	0	0	0	0	0	0		0	0	0	0	0			0	0
IPI00413641		0	0			0	0	0	0	0	0	0	0	0		0	0	0	0	0			0	0
IPI00414037		0	0			0	0	0	0	0	0	0	0	0		0	0	0	0	0			0	0
IPI00414043		0	1			1	0	0	0	0	1	1	0	0		0	0	0	0	0			0	0
IPI00414132		0	0			0	0	0	0	0	0	0	0	0		0	0	0	0	0			0	0
IPI00414320		0	1			0	0	0	0	0	1	0	0	0		0	0	0	0	0			0	0
IPI00414542		0	1			0	0	0	0	1	0	0	0	0		0	0	0	0	0			0	0
IPI00414609		0	0			0	0	0	0	0	0	0	0	1		1	0	0	0	0			0	0
IPI00414684		0	0			0	0	0	0	0	0	0	0	0		0	0	0	0	0			0	0
IPI00414819		0	0			0	1	0	0	0	0	0	0	0		0	0	0	0	0			0	0
IPI00414909		0	0			1	0	0	0	0	0	0	0	0		0	0	0	0	0			0	0
IPI00418163		0	0			0	0	0	0	0	0	0	0	0		0	0	0	0	0			0	0
IPI00418185		0	1			0	0	0	0	0	1	0	0	0		0	0	0	0	0			0	0
IPI00418246		0	0			0	0	0	0	0	0	0	0	0		0	0	0	0	0			0	0
IPI00418262		0	0			0	0	0	0	0	0	0	0	0		0	0	0	0	0			0	0
IPI00418468		0	0			0	0	0	0	0	0	0	0	0		0	0	0	0	0			0	0
IPI00418471		0	0			0	0	0	0	0	1	1	0	0		0	0	0	0	0			0	0
IPI00418512		0	0			0	0	0	0	0	0	0	0	0		0	0	0	0	0			0	0
IPI00418594		0	0			0	0	0	0	0	0	0	0	0		0	0	0	0	0			1	0
IPI00418663		0	0			0	0	0	0	0	0	0	0	0		0	0	0	0	0			0	0
IPI00418776		0	0			0	0	0	0	0	0	0	0	0		0	0	0	0	0			0	0
IPI00418896		0	0			0	0	0	0	0	1	0	0	0		0	0	0	0	0			0	0
IPI00418994		1	1			1	1	0	0	0	0	1	0	0		0	1	0	0	0			0	0
IPI00419263		0	0			0	0	0	0	0	0	0	0	0		0	0	0	0	0			0	0
IPI00419542		0	0			0	0	0	0	0	0	0	0	0		0	0	0	0	0			0	0
IPI00419626		0	0			0	0	0	0	0	0	0	0	0		1	0	0	0	0			0	0
IPI00419922		0	0			0	0	0	0	0	0	0	0	0		0	0	0	0	0			0	0
IPI00419924		0	0			0	0	0	0	0	0	0	1	0		0	0	0	0	0			0	0
IPI00419932		0	0			0	0	0	0	0	0	0	0	0		0	0	0	0	0			0	0
IPI00419966		0	0			0	0	0	0	0	0	0	0	0		0	0	0	0	0			0	0
IPI00420011		0	0			0	0	0	0	0	0	0	0	0		0	0	0	0	0			0	0
IPI00420108		0	1			0	0	0	0	0	0	0	0	0		0	0	0	0	0			0	0
IPI00423461		0	0			0	0	0	0	0	0	0	0	0		0	0	0	0	0			0	0
IPI00423462		0	0			1	0	0	1	0	0	0	0	0		0	0	0	0	0			0	0
IPI00423463		0	1			0	0	0	0	1	1	0	1	0		0	0	1	0	0			0	0
IPI00423464		0	0			1	0	0	0	0	0	0	0	0		0	0	0	0	0			0	0
IPI00426051		1	1			1	1	0	1	1	1	1	1	1		1	1	1	0	1			1	1
IPI00428511		0	1			0	0	0	0	0	0	0	0	1		0	0	0	0	0			0	0
IPI00428735		0	0			0	0	0	0	0	0	0	0	1		0	0	0	0	0			0	0
IPI00430472		0	0			0	0	0	0	0	0	0	0	0		0	0	0	0	0			0	0
IPI00431403		0	0			0	0	0	0	0	0	0	0	0		0	0	0	0	0			0	0
IPI00431645		0	0			0	0	0	0	0	0	0	0	0		0	0	0	0	0			0	0
IPI00432363		0	0			0	0	0	0	0	0	0	0	0		0	0	0	0	0			0	0
IPI00432463		0	0			1	0	0	0	0	0	0	0	0		0	0	0	0	0			0	0
IPI00432868		0	0			0	0	0	0	0	0	0	0	0		0	0	0	0	0			0	0
IPI00433499		0	0			0	0	0	0	0	0	0	0	0		0	0	0	0	0			0	0
IPI00434725		0	0			0	0	0	0	0	0	0	0	0		0	0	1	0	0			0	0
IPI00434781		0	0			0	0	0	0	0	0	0	0	0		0	0	0	0	0			0	0
IPI00435208		0	0			0	0	0	0	0	0	0	0	0		0	0	0	0	0			0	0
IPI00436250		0	0			0	0	0	0	0	0	0	0	0		0	0	0	0	0			0	0
IPI00436355		0	0			0	0	0	0	0	0	0	0	0		0	0	0	0	0			0	0
IPI00437186		0	0			0	0	0	0	0	0	0	0	0		0	0	0	0	0			1	0
IPI00438855		0	0			0	0	0	0	0	0	0	0	0		0	0	0	0	0			0	0
IPI00439194		0	0			0	0	0	0	0	1	0	0	0		0	0	0	0	0			0	0
IPI00439344		0	0			0	0	1	0	0	0	1	0	0		0	0	0	0	0			0	0
IPI00439446		0	0			0	0	0	0	0	0	0	0	0		0	0	0	0	0			0	0
IPI00440727		0	0			0	0	0	0	0	0	0	0	0		0	0	0	0	0			0	0
IPI00440822		0	0			0	0	0	0	0	0	0	0	0		0	0	0	0	0			0	0
IPI00441082		0	0			0	0	0	0	0	0	0	0	0		0	0	0	0	0			1	0
IPI00441344		1	1			1	0	1	1	1	1	1	0	1		0	0	1	0	0			0	0
IPI00441498		0	0			0	0	0	0	0	0	0	0	1		1	0	0	0	0			0	0
IPI00441550		0	0			0	0	0	0	1	0	0	0	0		0	0	0	0	0			0	0
IPI00442204		0	0			0	0	0	0	0	0	0	0	0		0	0	0	0	0			0	0
IPI00442294		0	0			0	0	0	0	0	0	0	0	0		0	0	0	0	0			0	0
IPI00442299		0	0			0	0	0	0	0	0	1	0	0		0	0	0	0	0			0	0
IPI00442336		0	0			0	0	0	0	0	0	0	0	0		0	0	0	0	0			0	0
IPI00442532		0	0			0	0	0	0	0	0	0	0	0		0	0	0	0	0			0	0
IPI00442566		0	0			0	0	0	0	0	0	0	0	0		0	0	0	0	0			0	0
IPI00442847		0	0			0	1	0	0	0	0	1	0	0		1	0	0	0	0			0	0
IPI00442865		0	0			0	0	0	0	0	0	0	0	0		0	0	0	0	0			0	0
IPI00442909		0	0			0	0	0	0	0	0	0	0	0		0	0	0	0	0			0	0
IPI00442919		0	0			0	0	0	0	0	0	0	0	0		0	0	0	0	0			0	0
IPI00442989		0	0			0	0	0	0	0	0	0	0	0		0	0	0	0	0			0	0
IPI00443898		0	0			0	0	0	0	0	0	0	0	1		0	0	0	0	0			0	0
IPI00444012		0	0			0	0	0	0	0	0	0	0	0		0	0	0	0	0			0	0
IPI00444452		0	0			0	0	0	0	1	1	1	0	0		0	1	0	1	0			0	1
IPI00444476		1	1			0	0	0	1	0	0	0	0	1		0	0	0	0	0			0	0
IPI00445079		0	0			0	0	0	0	0	0	0	0	0		0	0	0	0	0			0	0
IPI00445227		0	0			0	0	0	0	0	0	0	0	0		0	0	0	0	0			0	0
IPI00446331		0	1			1	0	0	0	0	0	0	0	0		0	0	0	0	0			0	0
IPI00448317		0	0			0	0	0	0	0	0	0	0	0		0	1	0	0	0			0	0
IPI00448792		0	0			0	0	0	0	0	0	0	0	0		0	0	0	0	0			0	0
IPI00450309		1	1			1	1	1	1	1	0	0	0	1		0	0	1	0	0			1	1
IPI00450768		0	0			0	0	0	0	0	0	0	0	0		0	0	0	0	0			0	0
IPI00451401		0	0			0	0	0	0	0	0	0	0	0		0	0	0	0	0			0	0
IPI00451429		0	0			0	0	0	0	0	0	0	0	0		0	0	0	0	0			0	0
IPI00452565		0	0			0	0	0	0	0	0	0	0	0		0	0	0	0	0			0	0
IPI00453473		0	0			0	0	0	0	0	0	0	0	0		0	0	0	0	0			0	0
IPI00454602		0	0			0	0	0	0	0	0	0	0	0		0	0	0	0	0			0	0
IPI00455253		0	0			0	0	0	0	0	1	0	0	0		0	0	0	0	0			0	0
IPI00455316		0	0			0	0	0	0	0	1	0	1	1		0	0	0	0	0			0	1
IPI00455530		0	0			0	0	0	0	0	1	0	0	0		0	0	0	0	0			0	0
IPI00455979		0	0			0	0	0	0	0	0	0	0	0		0	0	0	1	0			0	0
IPI00456052		0	0			0	0	0	0	0	0	0	0	0		0	0	0	0	0			0	0
IPI00456429		0	0			0	0	0	0	0	0	0	0	0		0	0	0	0	0			0	0
IPI00456492		0	0			0	0	0	0	0	0	0	0	0		0	0	0	0	0			0	0
IPI00456707		0	0			0	0	0	1	0	0	0	0	0		0	0	0	0	0			1	0
IPI00456969		0	0			0	0	0	0	0	0	0	0	0		0	0	0	0	0			0	0
IPI00457075		0	0			0	0	0	0	0	0	0	0	1		0	0	0	0	0			0	0
IPI00457275		0	0			1	1	0	0	0	0	0	0	1		0	1	0	1	0			1	1
IPI00464952		0	1			1	0	0	0	0	1	1	0	1		1	0	1	0	0			0	0
IPI00464980		0	0			0	0	0	0	0	0	0	0	0		0	0	0	0	0			0	0
IPI00465028		0	1			0	0	0	0	0	0	0	0	0		0	0	1	0	0			0	0
IPI00465084		0	1			0	0	0	0	0	0	0	0	0		0	0	0	0	0			0	0
IPI00465140		0	0			0	0	0	1	0	0	0	0	0		0	0	0	0	0			1	0
IPI00465170		0	0			1	0	0	0	0	0	0	0	0		0	0	0	0	0			0	0
IPI00465248		0	1			1	0	0	0	1	0	0	0	0		0	0	1	0	0			0	0
IPI00465259		0	0			0	0	0	0	1	0	0	0	0		0	0	0	0	0			0	0
IPI00465294		1	1			0	0	0	0	0	0	0	0	0		0	0	0	0	0			1	1
IPI00465323		0	0			0	0	0	0	0	0	0	0	1		0	0	1	0	0			0	0
IPI00465461		0	0			0	0	0	0	0	0	0	0	0		0	0	0	0	0			0	0
IPI00470511		0	0			0	0	0	0	0	1	0	0	0		0	0	0	0	0			0	0
IPI00470637		0	0			0	0	0	0	0	0	0	0	0		0	0	0	0	0			0	0
IPI00470674		0	0			0	0	0	0	0	0	0	0	0		0	0	0	0	0			0	0
IPI00470781		0	0			0	0	0	0	0	0	0	0	0		0	0	0	0	0			0	0
IPI00470823		0	0			0	0	0	0	0	0	0	0	0		0	0	0	0	0			0	0
IPI00472075		1	1			0	0	0	1	0	0	0	0	1		0	0	0	0	0			0	0
IPI00472754		0	0			0	0	0	0	0	0	0	0	0		0	0	0	0	0			0	0
IPI00477597		0	0			0	0	0	0	0	0	0	0	0		0	0	0	0	0			0	0
IPI00477714		0	0			0	0	0	0	0	0	0	0	0		0	0	0	0	0			0	0
IPI00477763		0	0			0	0	0	0	0	0	0	0	0		0	0	1	0	0			1	0
IPI00478003		0	0			0	0	0	0	0	0	0	0	0		0	0	0	1	0			0	0
IPI00478468		0	0			0	0	0	0	0	0	0	0	0		0	0	0	0	0			0	0
IPI00478489		0	0			0	0	0	0	0	1	0	1	0		0	0	0	0	0			0	0
IPI00478493		0	0			0	0	0	0	0	0	0	0	0		0	0	0	1	0			0	0
IPI00478809		0	0			0	0	0	0	0	0	0	0	0		0	0	0	0	0			0	0
IPI00478816		0	0			0	0	0	0	0	0	0	0	0		0	0	0	0	0			0	0
IPI00478997		0	0			0	0	0	0	0	0	0	0	0		0	0	0	0	0			0	0
IPI00479058		0	0			0	0	0	0	0	0	0	0	0		0	0	0	0	0			0	0
IPI00479069		0	0			0	0	0	0	0	0	0	0	0		0	0	0	0	0			0	0
IPI00479116		1	1			1	0	0	1	1	0	0	0	1		0	0	0	0	0			0	0
IPI00479125		0	0			0	0	0	0	0	0	0	0	0		0	0	0	0	0			0	0
IPI00479145		0	0			0	0	0	0	0	0	1	1	1		1	0	0	0	1			1	1
IPI00479708		0	0			0	0	0	0	0	0	0	0	0		0	0	0	0	0			0	0
IPI00479743		0	0			0	1	0	0	0	0	0	0	0		0	0	0	0	0			0	1
IPI00479786		0	0			0	0	0	0	0	0	0	0	0		0	0	0	0	0			0	0
IPI00480192		0	0			0	0	0	0	0	1	0	0	0		0	0	0	0	0			0	0
IPI00513767		0	0			0	0	0	0	0	0	0	0	0		0	0	0	0	0			0	0
IPI00513865		0	0			0	0	0	0	0	0	0	0	0		0	0	0	0	0			0	0
IPI00513896		0	0			0	0	0	0	0	0	0	0	0		0	0	0	0	0			0	0
IPI00514177		0	0			0	0	0	0	0	0	0	0	0		0	1	0	0	0			0	0
IPI00514669		0	0			0	0	0	0	0	0	0	0	0		0	0	0	0	0			0	0
IPI00514704		0	0			0	0	0	0	0	0	0	0	0		0	0	0	0	0			0	0
IPI00514795		0	1			1	1	0	1	0	0	0	0	0		0	1	0	0	0			0	0
IPI00549205		0	0			0	0	0	0	0	0	0	0	0		0	0	0	0	0			0	0
IPI00549540		0	0			0	0	0	0	0	0	0	0	0		0	0	0	0	0			0	0
IPI00549825		0	0			0	0	0	0	0	0	0	0	0		0	0	0	0	0			0	0
IPI00550162		0	0			0	0	0	0	0	0	0	0	0		0	0	0	0	0			0	0
IPI00550364		0	0			1	0	0	0	0	0	0	0	0		0	0	0	0	0			0	0
IPI00550571		0	0			0	0	0	0	1	1	0	1	0		0	1	0	0	0			0	0
IPI00550644		0	0			0	0	0	0	0	0	0	0	0		1	0	0	0	0			0	0
IPI00550731		1	1			1	1	1	1	0	1	1	0	1		0	0	0	1	0			1	1
IPI00550834		0	0			0	0	0	0	0	0	0	0	0		0	0	0	0	0			0	0
IPI00550987		0	0			0	0	0	0	0	0	0	0	0		0	0	0	0	0			0	0
IPI00550991		1	1			1	1	1	1	1	1	1	1	1		1	1	1	1	1			1	1
IPI00551070		0	0			0	0	0	0	0	0	0	0	0		0	0	0	0	0			0	0
IPI00552091		0	0			0	0	0	0	0	0	0	0	0		0	0	0	0	0			0	0
IPI00552118		0	0			0	0	0	0	0	0	0	0	0		0	0	0	0	0			0	0
IPI00552749		0	0			0	0	0	0	0	0	0	0	0		0	0	0	0	0			0	0
IPI00552845		0	0			0	0	0	0	0	0	0	0	0		0	0	0	0	0			0	0
IPI00552897		0	0			0	0	0	0	0	0	0	0	0		1	0	0	0	0			0	0
IPI00552937		1	0			1	0	0	0	0	0	0	0	0		0	0	0	0	0			1	0
IPI00552983		0	0			0	0	0	0	0	0	0	0	0		0	0	0	0	0			0	0
IPI00552989		0	0			0	0	0	0	0	0	0	0	0		0	0	0	0	0			0	0
IPI00553066		1	0			0	0	0	0	0	0	0	0	0		0	0	0	0	0			0	0
IPI00553067		0	0			1	0	0	0	0	0	0	0	0		0	0	0	0	0			0	0
IPI00553177		1	1			1	1	1	1	1	1	1	1	1		1	1	1	1	1			1	1
IPI00553197		0	0			0	0	0	0	0	0	0	0	0		0	0	0	0	0			0	0
IPI00553215		0	0			0	0	0	0	0	0	0	0	0		0	0	0	0	0			0	0
IPI00554522		0	0			0	0	0	0	0	0	0	0	0		0	0	0	0	0			0	0
IPI00554538		0	0			0	0	0	0	0	0	0	0	0		0	0	0	0	0			0	0
IPI00554640		0	0			0	0	0	0	0	0	0	0	0		0	0	0	0	0			0	0
IPI00554648		0	0			0	0	0	0	0	0	0	0	0		0	0	0	0	0			0	0
IPI00554788		0	0			0	0	0	0	0	0	0	0	1		0	0	0	0	0			0	0
IPI00555565		0	0			0	0	0	0	0	0	0	0	0		0	0	1	0	1			0	0
IPI00555656		0	0			0	0	0	0	0	0	0	0	0		0	0	0	0	0			0	0
IPI00555676		0	1			1	0	0	0	0	0	0	0	0		0	0	0	1	0			0	0
IPI00555756		0	0			0	0	0	0	0	0	0	0	0		0	0	0	0	0			0	0
IPI00555812		0	1			1	1	1	1	1	1	0	1	0		0	0	1	1	0			0	0
IPI00555872		0	0			0	0	0	0	0	0	0	0	0		0	0	0	0	0			0	0
IPI00556241		0	0			0	0	0	0	0	0	0	0	0		0	0	1	0	0			0	0
IPI00556369		0	1			0	0	0	0	1	0	0	0	0		0	0	0	0	0			0	0
IPI00556460		0	0			0	0	0	0	0	0	0	0	0		0	0	0	0	0			0	0
IPI00556522		0	0			0	0	0	0	0	0	0	0	0		0	0	0	0	0			0	0
IPI00556574		0	0			0	0	0	0	0	0	0	0	0		0	0	0	0	0			0	0
IPI00556655		0	0			1	1	0	1	0	1	1	1	1		1	1	0	1	1			1	1
IPI00556665		0	1			0	0	0	0	0	0	0	0	0		0	0	0	0	0			0	0
IPI00604624		0	0			0	0	0	0	0	0	0	0	0		0	0	0	0	0			0	0
IPI00604727		0	0			0	1	0	0	0	0	0	0	0		0	0	0	0	0			0	0
IPI00607548		0	0			0	0	0	0	0	0	0	0	0		0	0	0	0	0			0	0
IPI00607578		0	1			0	0	0	1	0	0	0	0	1		0	0	0	0	0			0	0
IPI00607659		0	0			0	0	0	0	0	0	0	0	0		0	0	0	0	0			0	0
IPI00607741		0	1			0	1	1	1	1	1	1	1	1		1	0	0	1	1			1	1
IPI00639996		0	0			0	0	0	0	0	0	0	0	0		0	0	0	0	0			0	0
IPI00640533		0	0			0	0	0	0	0	0	0	0	0		0	0	0	0	0			0	0
IPI00640981		0	0			0	0	0	0	1	0	0	0	0		0	0	0	0	0			0	0
IPI00641158		0	0			0	0	0	0	0	0	0	0	0		0	0	1	0	0			0	0
IPI00641229		0	0			0	0	0	0	0	0	0	0	0		0	0	0	0	0			0	0
IPI00641475		0	0			0	0	0	0	0	0	0	0	0		0	0	1	0	0			0	0
IPI00641533		0	0			0	0	0	0	0	0	0	0	0		1	1	1	0	0			0	0
IPI00642632		0	0			0	0	0	0	0	0	0	0	0		0	0	0	0	0			0	0
IPI00642845		0	0			0	0	1	0	0	0	0	0	0		0	0	0	0	0			0	0
IPI00642872		0	1			0	0	0	0	0	0	0	0	1		0	0	0	0	0			0	0
IPI00643152		0	0			0	0	0	0	0	0	0	0	0		0	0	0	0	0			0	0
IPI00643299		0	0			0	0	0	0	0	0	0	0	0		0	0	0	0	0			0	0
IPI00643388		0	0			0	0	0	0	0	0	0	0	0		0	0	0	0	0			0	0
IPI00643720		0	0			0	0	0	0	0	0	0	0	0		0	0	0	0	0			0	0
IPI00644680		0	0			0	0	0	1	0	0	1	1	1		0	0	0	0	0			0	0
IPI00644691		0	0			0	0	0	0	0	0	0	0	0		0	0	0	0	0			0	0
IPI00644840		0	0			0	0	0	0	0	0	1	0	0		0	0	0	0	0			0	0
IPI00644892		0	0			0	0	0	0	0	0	0	0	0		0	0	0	0	0			0	0
IPI00645363		0	0			0	0	0	0	0	0	0	0	0		0	0	0	0	0			0	0
IPI00645369		0	0			0	0	0	0	0	0	0	0	0		0	0	0	0	0			0	0
IPI00645500		0	0			0	0	0	0	0	0	0	0	0		0	0	0	0	0			0	0
IPI00645614		0	0			0	0	0	0	0	0	0	0	0		0	0	0	0	0			0	0
IPI00645700		0	0			0	0	0	0	0	0	0	0	0		0	0	0	0	0			0	0
IPI00646150		0	0			0	0	0	0	0	0	0	0	0		0	0	0	0	0			0	0
IPI00646161		0	0			0	0	0	0	0	0	0	0	0		0	0	0	0	0			0	0
IPI00646217		0	0			0	0	0	0	0	0	0	0	0		0	0	0	0	0			0	0
IPI00646304		0	0			0	0	0	0	0	0	0	0	0		0	0	0	0	0			0	0
IPI00646328		0	0			0	0	0	0	0	0	0	0	0		0	0	0	0	0			0	0
IPI00646384		0	0			1	0	0	0	0	0	0	0	0		0	0	0	0	0			0	0
IPI00646511		0	0			0	0	0	0	0	0	0	0	0		0	0	1	0	0			0	0
IPI00646773		0	0			0	0	0	0	0	0	0	0	0		0	0	0	0	0			0	0
IPI00646886		0	0			0	0	0	0	0	0	0	0	0		0	0	0	0	0			0	0
IPI00646987		0	1			0	0	0	0	0	0	0	0	0		0	0	0	0	0			0	0
IPI00647159		0	0			0	0	0	0	0	0	0	0	0		0	0	0	0	0			0	0
IPI00647504		0	0			0	0	0	0	0	1	0	0	0		0	0	0	0	0			0	0
IPI00647700		0	0			0	0	0	0	0	0	0	0	0		0	0	0	0	0			0	0
IPI00647704		0	0			1	0	0	0	0	1	0	0	1		0	0	1	0	0			0	0
IPI00647820		0	0			0	0	0	0	0	0	0	0	1		0	0	0	0	0			0	0
IPI00651676		0	0			0	0	0	0	0	0	0	0	0		0	0	0	0	0			0	0
IPI00651768		0	0			0	0	0	0	0	0	0	0	0		0	0	0	0	0			0	0
IPI00654755		0	0			1	0	0	0	0	0	0	0	0		0	0	0	1	0			0	0
IPI00656087		0	0			0	0	0	0	0	0	0	0	0		0	0	0	0	0			0	0
IPI00657682		0	0			1	0	0	0	0	0	0	0	0		0	0	0	0	0			0	0
IPI00657746		0	0			0	0	0	0	0	0	0	0	0		0	0	0	0	0			0	0
IPI00657784		0	0			0	0	0	0	0	0	0	0	0		0	0	0	0	0			0	0
IPI00657821		0	0			0	0	0	0	0	0	0	0	0		0	0	0	0	0			0	0
IPI00657911		0	0			0	0	0	0	0	0	0	0	0		0	0	0	0	0			0	0
IPI00658130		1	1			1	1	0	1	1	1	1	0	0		0	0	1	0	0			0	1
IPI00658151		0	0			0	0	0	0	0	0	0	0	0		0	0	0	0	0			0	0
IPI00658210		0	0			0	0	0	0	0	0	0	0	0		0	1	1	0	0			0	0
IPI00719135		0	0			0	0	0	0	0	0	0	0	0		0	0	0	0	0			0	0
IPI00719285		0	0			0	0	0	0	0	0	0	0	0		0	0	0	0	0			0	0
IPI00719373		1	0			1	0	0	0	0	1	1	0	0		0	0	0	0	0			1	1
IPI00735451		0	0			0	0	0	0	0	0	0	0	0		0	0	0	0	0			0	0
IPI00736155		0	0			0	0	0	0	0	1	0	0	0		0	0	0	0	0			0	0
IPI00736464		0	0			0	0	0	0	0	0	0	0	0		0	0	0	0	0			0	0
IPI00736755		1	1			1	1	1	1	1	1	0	1	0		0	1	0	0	0			1	1
IPI00736763		0	0			0	0	0	0	0	0	0	0	0		0	0	1	0	0			0	0
IPI00736860		1	1			1	1	1	0	1	1	1	1	0		1	1	0	1	1			1	1
IPI00736885		0	0			0	0	0	0	0	0	0	0	0		0	0	0	0	0			0	0
IPI00737545		0	0			0	0	0	0	0	0	0	0	0		0	0	0	0	0			0	0
IPI00738655		0	0			0	0	0	0	0	1	0	0	0		0	0	0	0	0			0	0
IPI00738806		0	0			0	0	0	0	0	0	0	0	0		0	0	0	0	0			0	0
IPI00739099		0	0			0	0	0	0	0	0	0	0	0		0	0	0	0	0			0	0
IPI00739539		0	0			0	0	0	0	0	0	0	0	0		0	0	0	0	0			0	0
IPI00739940		0	0			0	0	0	0	0	0	0	0	0		0	0	0	0	0			0	1
IPI00740336		0	0			0	0	0	0	0	0	0	0	0		0	0	0	0	0			0	0
IPI00740701		0	0			0	0	0	0	0	0	0	0	0		0	0	0	0	0			0	0
IPI00740853		0	0			0	0	0	0	0	0	0	0	0		0	0	0	0	0			0	0
IPI00740885		0	0			0	0	0	0	0	0	0	0	0		0	0	0	0	0			0	0
IPI00740961		0	0			0	0	0	0	0	0	0	0	0		0	0	0	0	0			0	0
IPI00741097		0	0			0	0	0	0	0	0	0	0	0		0	0	0	0	0			0	0
IPI00741768		1	0			0	0	1	0	0	1	0	0	0		0	0	0	0	0			1	0
IPI00741853		0	0			1	0	0	0	0	0	0	0	0		0	0	0	0	0			0	0
IPI00741958		0	0			0	0	0	0	0	0	0	1	1		0	0	0	0	0			0	0
IPI00742147		0	0			0	0	0	0	0	0	0	0	0		0	0	0	0	0			0	0
IPI00742696		0	0			0	0	0	0	0	0	0	0	0		0	0	0	0	0			0	0
IPI00743194		0	1			1	0	1	0	0	0	0	0	0		0	0	0	0	0			0	0
IPI00744835		0	0			0	0	0	0	0	0	0	0	0		0	0	0	0	0			0	0
IPI00745047		0	0			0	0	0	0	0	1	0	0	1		0	0	0	0	0			0	0
IPI00745363		0	0			0	0	0	0	0	0	0	0	0		0	0	0	0	0			0	0
IPI00745542		0	0			0	0	0	0	0	0	0	0	0		0	0	0	0	0			0	0
IPI00745872		1	1			1	1	1	1	1	1	1	0	1		1	1	1	1	1			1	1
IPI00746033		0	0			0	0	0	0	0	0	0	0	0		0	0	0	0	0			0	0
IPI00746419		0	0			0	0	0	0	0	0	0	1	0		0	0	0	0	0			0	1
IPI00746691		0	0			0	0	0	0	0	0	0	0	0		0	0	0	0	0			0	0
IPI00747001		0	0			0	0	0	0	0	0	0	0	0		0	0	0	0	0			0	0
IPI00747180		0	0			0	0	0	0	0	0	0	0	0		0	0	1	0	0			0	0
IPI00747223		0	0			0	0	0	0	0	0	0	0	0		0	0	0	0	0			0	0
IPI00747499		0	0			0	0	0	0	0	0	0	0	1		0	0	0	0	0			0	0
IPI00747865		0	0			0	0	0	0	0	0	0	1	1		0	0	0	0	0			0	1
IPI00747916		0	0			0	1	0	0	0	0	0	0	0		0	0	0	0	0			0	0
IPI00748061		0	0			0	0	0	0	0	0	0	0	0		0	0	0	0	0			0	0
IPI00748437		0	0			0	0	0	0	0	0	0	0	0		0	0	0	0	0			0	0
IPI00748504		0	0			0	0	0	0	0	0	0	0	0		0	0	0	0	0			0	0
IPI00748668		0	0			0	0	0	0	0	0	0	0	0		0	0	1	0	0			0	0
IPI00748856		0	0			0	0	0	0	0	0	0	0	0		0	0	0	0	0			0	1
IPI00748890		0	0			1	0	1	0	0	0	0	0	0		0	0	0	0	0			0	0
IPI00748955		0	0			0	0	0	0	0	0	0	0	0		0	0	0	0	0			0	0
IPI00748998		0	0			0	0	0	0	0	0	0	0	0		0	0	0	0	0			0	0
IPI00759613		0	0			0	0	0	0	0	0	0	0	0		0	0	0	0	0			0	0
IPI00759806		0	0			1	0	0	0	0	0	0	0	0		0	0	0	0	0			0	0
IPI00760833		0	0			0	0	0	0	0	0	0	0	0		0	0	0	0	0			0	0
IPI00782965		0	0			0	0	0	0	0	0	0	0	0		0	0	0	0	0			0	0
IPI00782983		0	0			0	0	0	0	0	0	0	0	0		0	0	0	0	0			1	0
IPI00783004		0	0			0	0	0	0	0	0	0	0	0		0	0	0	0	0			0	0
IPI00783024		0	0			0	0	0	0	0	0	0	0	0		0	0	0	0	0			0	0
IPI00783287		1	0			0	0	0	0	0	0	0	0	0		0	0	0	0	0			0	0
IPI00783299		0	0			0	0	0	0	0	0	0	0	0		0	0	0	0	0			0	0
IPI00783392		0	0			0	0	0	0	0	1	0	1	1		0	0	0	0	0			0	1
IPI00783859		0	0			0	0	0	0	0	1	1	0	0		0	1	0	1	0			0	1
IPI00783950		0	0			0	0	0	0	0	0	0	0	0		0	0	0	0	0			0	0
IPI00783987		0	0			0	0	0	0	0	0	0	0	0		0	0	0	1	0			0	0
IPI00784013		0	0			0	0	0	0	0	0	0	0	0		0	0	0	0	0			0	0
IPI00784169		0	0			0	0	0	0	0	0	0	0	0		0	0	0	0	0			0	0
IPI00784201		0	0			0	0	0	0	0	0	0	0	0		0	0	0	0	0			0	0
IPI00784349		0	0			0	0	0	0	0	0	0	0	1		0	0	0	0	0			0	0
IPI00784351		0	0			0	0	0	0	0	0	0	0	0		0	0	0	0	0			0	0
IPI00784419		1	0			1	1	0	0	1	1	0	1	1		0	0	1	0	0			0	0
IPI00784430		0	0			0	0	0	0	0	0	0	0	1		0	0	0	1	0			0	0
IPI00784461		1	0			1	1	0	0	0	0	0	1	0		1	0	0	0	1			0	0
IPI00784758		0	0			1	0	0	0	1	1	0	0	0		0	0	0	0	0			0	0
IPI00784817		0	1			0	0	1	0	0	1	0	0	1		0	0	0	0	0			0	0
IPI00784830		1	1			0	0	0	0	0	0	1	0	0		0	0	0	1	0			1	0
IPI00784865		0	1			1	1	1	1	1	1	1	1	1		1	1	1	1	1			1	1
IPI00784869		1	1			1	0	0	0	1	1	0	0	1		0	0	0	0	0			1	0
IPI00784950		0	0			0	0	0	0	0	0	0	0	0		0	0	0	0	0			0	0
IPI00784980		0	0			0	0	0	0	0	0	0	0	0		0	0	0	0	0			0	0
IPI00784985		1	1			1	1	0	0	0	1	1	0	0		0	0	0	0	0			0	0
IPI00785036		0	0			0	0	0	0	0	0	0	0	0		0	0	0	0	0			0	0
IPI00785084		0	1			1	1	1	0	0	1	1	0	0		0	0	0	1	0			0	0
IPI00786880		0	0			0	0	0	0	0	0	0	0	0		0	0	0	0	0			0	0
IPI00787323		0	0			0	0	0	0	0	1	0	0	0		0	0	0	0	0			0	0
IPI00788054		0	0			0	0	0	0	0	1	0	0	0		0	0	0	0	0			0	0
IPI00788055		0	0			0	0	0	0	0	0	0	0	0		0	0	0	0	0			1	0
IPI00788247		0	0			0	0	0	0	0	0	0	0	0		0	0	0	0	0			0	0
IPI00788666		0	0			0	0	0	0	0	0	0	0	0		0	0	0	0	0			0	0
IPI00788696		0	0			0	0	0	0	0	0	0	0	0		0	0	0	0	0			0	0
IPI00788990		0	0			1	1	0	0	0	0	0	0	1		0	1	0	1	0			1	1
IPI00788996		0	0			0	0	0	1	0	0	0	0	0		0	0	0	0	0			0	0
IPI00789324		0	0			0	0	0	0	0	0	0	0	0		1	0	0	0	0			0	0
IPI00789536		0	0			0	0	0	0	1	0	0	0	0		0	0	0	0	0			0	0
IPI00789673		0	0			0	0	0	0	0	0	0	0	0		0	0	1	1	0			1	1
IPI00789744		0	0			0	0	0	0	0	0	0	0	0		0	0	0	0	0			0	0
IPI00789902		0	0			0	0	0	0	0	0	0	0	0		0	0	0	0	0			0	0
IPI00790008		0	0			0	0	0	0	0	0	0	0	0		0	0	0	0	0			0	1
IPI00790172		0	0			0	0	0	1	1	0	0	0	0		1	0	0	0	0			0	0
IPI00790221		0	0			0	0	0	0	0	0	0	0	0		0	0	0	0	0			0	0
IPI00790298		0	0			0	0	0	0	0	0	0	0	0		0	0	0	0	0			0	0
IPI00790648		0	0			0	0	0	0	0	0	0	0	0		0	0	0	0	0			0	0
IPI00791044		0	0			0	0	0	0	0	0	0	0	0		0	0	0	0	0			0	0
IPI00791156		0	0			0	0	0	0	0	0	0	0	0		0	0	0	0	0			0	0
IPI00791560		0	1			0	0	0	0	0	0	0	0	0		0	0	0	0	0			0	0
IPI00792009		0	0			0	0	0	0	0	0	0	0	0		0	0	0	0	0			0	0
IPI00792115		0	0			0	0	0	0	0	0	0	0	0		0	0	0	0	0			0	0
IPI00792436		0	0			0	0	0	0	0	0	0	0	0		0	0	0	0	0			0	0
IPI00792712		0	0			0	0	0	0	0	0	0	1	0		0	0	0	0	0			0	0
IPI00792769		0	0			0	0	0	0	0	0	0	0	0		0	0	0	0	0			0	0
IPI00792856		0	0			0	0	0	0	0	0	0	0	0		0	0	0	0	0			0	0
IPI00793280		0	0			0	0	0	0	0	0	0	0	0		0	0	0	0	0			0	0
IPI00793302		0	0			0	0	0	0	0	0	0	0	0		0	0	0	0	0			0	0
IPI00793626		0	0			0	0	0	0	0	0	0	0	0		0	0	0	0	0			0	0
IPI00793874		0	0			0	0	0	0	0	0	0	0	0		0	0	0	0	0			0	0
IPI00793973		0	0			0	0	0	0	0	0	0	0	0		0	0	0	0	0			0	0
IPI00794581		0	0			0	0	0	0	0	0	0	1	0		0	0	0	0	0			1	0
IPI00795055		0	0			0	0	0	0	0	0	0	0	0		0	0	0	0	0			0	0
IPI00795142		0	0			0	0	0	0	0	0	0	1	0		0	0	0	0	0			0	0
IPI00795307		0	1			1	0	0	0	0	0	0	0	0		1	1	1	0	0			0	0
IPI00795501		0	1			0	0	0	0	0	0	0	0	0		0	0	0	0	0			0	0
IPI00796189		1	0			0	0	0	0	0	0	0	0	0		0	0	0	0	0			0	0
IPI00796220		0	0			0	0	0	0	0	0	0	0	0		0	0	0	0	0			0	0
IPI00796243		0	0			0	0	0	0	0	0	0	0	0		0	0	0	0	0			0	0
IPI00796379		0	0			0	0	0	0	0	0	0	0	0		0	0	0	0	0			0	0
IPI00796450		0	0			0	0	0	0	0	0	0	0	0		0	0	0	0	0			0	0
IPI00796843		0	1			0	1	0	0	1	0	1	0	1		1	0	0	0	1			0	0
IPI00797175		0	0			0	0	0	0	0	0	0	0	0		0	0	0	0	0			0	0
IPI00797231		0	0			0	0	0	0	0	0	0	0	0		0	0	0	0	0			0	0
IPI00797472		0	0			0	0	0	0	0	0	0	0	1		0	0	0	0	0			0	0
IPI00797514		0	0			0	0	0	0	0	0	0	0	0		1	0	0	0	0			0	0
IPI00797575		0	0			0	0	0	0	0	0	0	0	0		0	0	0	0	0			0	0
IPI00797929		0	0			0	0	0	0	0	0	0	0	0		0	0	0	0	0			0	0
IPI00798360		0	0			0	0	0	0	0	0	0	0	0		0	0	0	0	0			0	0
IPI00798373		0	0			0	0	0	0	0	0	0	0	0		0	0	0	0	0			0	0
IPI00807428		1	1			1	0	1	1	1	1	1	0	1		0	0	0	0	0			0	0
IPI00816128		0	0			0	0	0	0	0	0	0	0	0		0	0	0	0	0			0	0
IPI00816314		0	0			0	0	0	0	0	0	0	0	1		0	0	0	0	0			0	0
IPI00816409		0	0			0	0	0	0	0	0	0	0	0		0	0	0	0	0			0	0
IPI00816555		0	0			0	0	0	0	0	0	0	0	0		0	0	0	0	0			0	0
IPI00816799		1	1			1	1	0	1	0	0	0	0	0		1	0	0	0	0			1	1
IPI00827500		0	0			1	1	0	0	0	0	1	0	0		0	0	0	0	0			0	0
IPI00827560		0	0			0	0	0	0	0	0	0	0	0		0	0	0	0	0			0	0
IPI00827581		0	0			0	0	0	0	0	0	0	0	0		0	0	0	0	0			0	0
IPI00827618		0	0			0	0	0	0	0	1	0	0	0		0	0	0	0	0			0	0
IPI00827695		0	1			1	0	0	0	0	1	0	0	0		0	0	0	0	0			0	0
IPI00827815		0	0			0	0	0	0	0	0	0	0	0		0	0	0	0	0			0	0
IPI00827826		0	0			0	0	0	0	0	0	0	0	0		0	0	0	0	0			0	0
IPI00827839		0	0			0	0	0	0	0	0	0	0	0		0	0	0	0	0			0	0
IPI00827875		0	0			1	0	0	0	0	0	0	0	0		0	0	0	0	0			0	0
IPI00827876		0	0			0	0	0	0	0	0	0	0	0		0	0	0	0	0			0	0
IPI00827891		0	0			0	0	0	0	0	1	1	0	0		0	0	0	0	0			0	0
IPI00827967		0	0			0	0	0	0	0	0	1	0	0		0	0	0	0	0			0	0
IPI00828138		0	0			0	0	0	0	0	0	1	0	0		0	0	0	0	0			0	0
IPI00828156		0	0			0	0	0	0	0	0	0	0	0		0	0	0	0	0			0	0
IPI00828191		0	0			0	0	0	0	0	0	0	0	0		0	0	0	0	0			0	0
IPI00829652		0	0			0	0	0	0	1	0	0	0	0		0	0	0	0	0			0	0
IPI00829711		0	0			1	0	0	0	0	0	0	0	0		0	0	0	0	0			0	0
IPI00829813		0	0			0	0	0	0	0	0	0	0	0		0	0	0	0	0			0	0
IPI00829827		0	0			0	0	0	0	0	0	0	0	0		0	0	0	0	0			0	0
IPI00829834		0	0			0	0	0	0	0	0	0	0	0		0	0	0	0	0			0	0
IPI00829851		0	1			0	0	0	1	0	0	0	0	0		0	0	0	0	0			0	0
IPI00829877		0	1			0	1	0	0	0	0	0	0	0		0	0	1	0	0			0	0
IPI00829940		0	0			0	0	0	0	0	0	0	1	0		0	0	0	0	0			0	0
IPI00829956		0	1			1	0	0	0	1	0	0	0	0		0	0	0	0	0			0	0
IPI00829980		0	0			0	0	0	0	0	0	0	0	0		0	0	0	0	0			0	0
IPI00829992		0	1			1	0	0	0	0	0	0	0	0		0	0	0	0	0			0	0
IPI00830088		0	0			0	0	0	0	0	0	0	0	0		0	0	0	0	0			0	0
IPI00830092		0	0			0	0	0	0	0	0	0	0	0		0	0	0	0	0			0	0
IPI00830132		0	1			1	0	1	0	1	1	0	0	0		0	0	0	0	0			1	1
IPI00843765		0	0			0	0	0	0	0	0	0	0	1		0	0	0	0	0			0	0
IPI00843826		0	0			0	0	0	0	0	0	0	0	0		0	0	0	0	0			0	0
IPI00843975		0	1			1	1	0	0	1	0	0	0	0		0	0	0	0	0			0	0
IPI00844090		0	0			0	0	0	0	0	0	0	0	0		0	0	0	0	0			0	0
IPI00844311		0	0			0	0	0	0	0	0	0	0	0		1	0	0	0	0			0	0
IPI00844506		0	0			0	1	0	0	0	1	0	0	1		0	0	0	0	0			0	0
IPI00844511		1	1			1	1	1	1	1	1	1	0	1		1	1	0	0	0			0	0
IPI00847137		0	0			0	0	0	0	1	0	0	0	0		0	0	0	0	0			0	0
IPI00847255		0	0			0	0	0	0	0	0	0	0	0		0	0	0	0	0			0	0
IPI00847415		0	0			0	0	0	0	0	0	0	0	0		0	0	0	0	0			0	0
IPI00847544		0	0			0	0	0	0	0	0	0	0	0		0	0	0	0	0			0	0
IPI00847866		0	0			0	0	0	0	0	0	0	0	0		0	0	0	0	0			0	0
IPI00847913		0	0			0	0	0	0	0	0	0	0	0		0	0	0	0	0			0	0
IPI00848010		0	0			0	0	0	0	0	0	1	1	1		1	1	1	1	0			0	0
IPI00848037		0	0			0	0	0	0	0	0	0	0	0		0	0	0	0	1			0	0
IPI00848061		0	0			0	0	0	0	0	0	0	0	0		0	0	0	0	0			0	0
IPI00852605		0	0			0	0	0	0	0	0	0	0	0		0	0	0	0	0			0	0
IPI00852685		0	0			0	0	0	0	0	0	0	0	0		0	0	0	0	0			0	0
IPI00852973		0	0			1	0	0	0	0	0	0	0	0		0	0	0	0	0			0	0
IPI00853045		0	0			0	0	0	0	0	0	0	0	0		0	0	0	0	0			0	0
IPI00853090		0	0			0	0	0	0	0	0	0	0	0		0	0	0	0	0			0	0
IPI00853240		0	0			0	0	0	0	0	0	0	0	0		0	0	0	0	0			0	0
IPI00853358		0	0			0	0	0	0	0	0	0	1	0		0	0	0	0	0			0	0
IPI00853404		0	0			0	0	0	0	0	0	0	0	0		0	0	0	0	0			0	0
IPI00853533		0	0			0	0	0	0	0	0	0	0	0		0	0	0	0	0			0	0
IPI00854629		0	0			0	0	0	0	0	0	0	0	0		0	0	0	0	0			0	0
IPI00854644		1	1			0	1	0	0	0	0	0	0	0		0	0	0	0	0			1	0
IPI00854651		0	0			0	0	0	0	0	0	0	0	0		0	0	0	0	0			0	0
IPI00854673		0	0			0	0	0	0	0	0	0	0	0		0	0	0	0	0			0	0
IPI00854695		0	0			0	0	0	0	0	0	0	0	0		0	0	0	0	0			0	0
IPI00854740		0	0			0	0	0	0	0	0	0	0	0		0	0	0	0	0			0	0
IPI00855743		0	0			0	0	0	0	0	0	0	0	0		0	0	0	0	0			0	0
IPI00855795		0	0			0	0	0	0	0	0	0	0	0		1	0	0	0	0			0	0
IPI00855918		0	0			0	0	0	0	0	0	0	0	0		0	0	0	0	0			1	0
IPI00855998		0	0			0	0	0	0	0	0	0	0	0		0	0	0	0	0			0	0
IPI00856018		0	0			0	0	0	0	0	0	0	0	0		0	1	0	0	0			0	0
IPI00856045		0	0			0	0	0	0	0	0	0	0	1		0	0	0	1	0			0	0
IPI00869000		0	0			0	0	0	0	0	0	0	0	0		0	0	0	0	0			0	0
IPI00869282		0	0			0	0	0	0	0	0	0	0	0		0	0	0	0	0			0	0
IPI00871227		0	1			1	0	0	1	0	1	0	0	0		0	0	0	0	0			0	0
IPI00871279		0	0			0	0	0	0	0	0	0	0	0		0	0	0	0	0			0	0
IPI00871622		0	0			0	0	0	0	0	0	0	0	0		0	0	0	0	0			0	0
IPI00871682		0	0			0	0	0	0	0	0	0	0	0		0	0	1	0	0			0	0
IPI00872389		0	0			0	0	0	0	0	0	0	0	0		0	0	0	0	0			0	0
IPI00873051		0	0			0	0	0	0	0	0	0	0	0		0	0	0	0	0			0	0
IPI00873857		0	0			0	0	0	0	0	0	0	0	0		0	0	0	0	0			0	0
IPI00873991		0	0			0	0	0	0	0	0	0	0	0		0	0	0	0	0			0	0
IPI00876888		0	1			1	0	1	1	0	1	0	0	0		0	0	0	0	0			0	0
IPI00877069		0	0			0	0	0	0	0	0	0	0	0		0	0	0	0	0			0	0
IPI00877655		0	0			0	0	0	0	0	0	0	0	0		0	0	0	0	0			0	0
IPI00877757		0	0			0	0	0	0	0	0	0	0	0		0	1	0	0	0			0	0
IPI00877800		0	0			0	0	0	0	0	0	0	0	0		0	0	0	0	0			0	0
IPI00877867		1	0			0	0	0	0	0	0	0	0	0		0	0	0	0	0			0	0
IPI00877958		0	1			1	0	0	0	0	0	0	0	0		0	0	0	0	0			0	0
IPI00878173		0	0			0	0	0	0	0	0	0	0	0		0	0	0	0	0			0	0
IPI00878236		0	0			0	0	0	0	0	0	0	0	0		1	0	0	0	0			0	0
IPI00878607		0	0			0	0	0	0	0	0	0	0	0		0	0	0	0	0			0	0
IPI00879352		0	0			0	0	0	0	0	0	0	0	0		0	0	0	1	0			0	0
IPI00879461		0	0			0	0	0	0	0	0	0	0	0		0	0	0	0	0			0	0
IPI00879550		1	1			0	0	0	0	1	1	0	0	1		0	0	0	0	0			1	0
IPI00879591		0	0			0	0	0	0	0	0	0	0	0		0	0	0	0	0			0	0
IPI00879678		0	0			0	0	0	0	0	0	0	0	0		0	0	0	0	0			0	0
IPI00879751		0	0			0	0	0	0	0	0	0	0	0		0	0	1	0	0			0	0
IPI00879936		0	0			0	0	0	0	0	0	0	0	0		0	0	0	0	0			0	0
IPI00880175		0	0			0	0	0	0	0	0	0	0	0		0	0	0	0	0			0	0
IPI00883706		0	0			0	0	0	0	0	0	0	0	0		0	0	0	0	0			0	0
IPI00883771		0	0			0	0	0	0	0	0	0	0	0		0	0	0	0	0			0	0
IPI00883772		1	1			1	0	0	0	0	1	0	0	0		0	0	0	0	0			0	0
IPI00883935		0	0			0	0	0	0	0	0	0	0	0		0	0	0	0	0			0	0
IPI00884105		1	0			1	0	1	0	1	0	0	0	0		0	0	0	0	0			0	0
IPI00884114		0	0			0	0	0	0	0	1	0	0	0		0	0	0	0	0			0	0
IPI00884400		0	0			0	0	0	0	0	0	0	0	0		0	0	0	0	0			0	0
IPI00884959		0	0			0	0	0	0	1	0	0	0	0		0	1	0	0	0			0	0
IPI00884996		1	0			0	0	0	1	0	0	0	0	1		1	0	0	1	0			0	0
IPI00885054		0	0			0	0	0	0	0	0	0	0	0		0	0	0	0	0			0	0
IPI00886901		0	0			0	0	0	0	0	1	0	0	0		0	0	0	0	0			0	0
IPI00886911		0	1			1	1	0	0	0	1	0	0	1		1	0	0	0	0			0	0
IPI00886952		0	0			0	0	0	0	0	0	0	0	0		0	0	0	0	0			0	0
IPI00887005		0	0			0	0	0	0	0	0	0	0	0		0	0	0	0	0			0	0
IPI00887169		0	0			0	0	0	0	0	0	0	0	0		0	0	0	0	0			0	0
IPI00887243		0	0			0	0	0	0	0	0	0	1	1		0	0	0	0	0			0	0
IPI00887316		0	0			0	0	0	0	0	0	0	0	0		0	0	0	0	0			0	0
IPI00887404		0	0			0	0	0	0	0	0	0	0	0		0	0	0	0	0			0	0
IPI00887691		0	0			0	0	0	0	0	0	0	0	0		0	0	0	0	0			1	0
IPI00887915		0	0			0	0	0	0	0	0	0	0	0		0	0	0	0	0			0	0
IPI00888280		0	0			0	0	0	0	0	0	0	0	0		0	0	0	0	0			0	0
IPI00888430		0	0			0	0	0	0	0	0	0	0	0		0	0	0	0	0			0	0
IPI00888542		0	0			0	0	0	0	0	0	0	0	0		0	0	0	0	0			0	0
IPI00888699		0	0			0	0	0	0	0	0	0	0	0		0	0	0	0	0			0	0
IPI00888865		0	0			0	0	0	0	0	0	0	0	0		0	0	0	0	0			0	0
IPI00888976		0	0			0	0	0	0	0	0	0	0	1		1	0	0	0	1			0	1
IPI00889156		0	0			0	0	0	0	0	0	0	0	0		0	0	0	0	0			1	0
IPI00892793		1	0			0	0	0	0	0	0	0	0	0		0	0	0	0	0			0	0
IPI00892870		1	0			0	0	1	1	1	0	0	1	1		0	1	0	0	0			1	1
IPI00892944		0	0			1	0	0	0	0	0	0	0	0		1	0	0	0	0			0	0
IPI00893084		0	1			0	0	0	0	0	0	0	0	0		0	0	1	0	0			0	0
IPI00893400		0	0			0	0	0	0	0	0	0	0	0		0	0	0	0	0			0	0
IPI00893759		0	0			0	0	0	0	0	0	0	0	0		0	0	0	0	0			0	0
IPI00893847		0	0			0	0	0	0	0	0	0	0	0		0	0	0	0	0			0	0
IPI00894122		0	0			1	0	0	0	0	0	0	0	0		0	0	0	0	0			0	0
IPI00894135		0	0			0	0	0	0	0	0	0	0	0		0	0	0	0	0			1	0
IPI00894384		0	0			0	0	0	0	0	0	0	0	0		0	0	0	0	0			0	0
IPI00894518		0	0			0	0	0	0	0	0	0	0	0		0	0	0	0	0			0	0
IPI00896430		0	0			0	0	0	0	0	0	0	0	0		0	0	0	0	0			0	0
IPI00896546		0	0			0	0	0	0	0	0	0	0	0		0	0	0	0	0			0	0
IPI00900276		0	0			0	0	0	0	0	0	0	0	0		0	1	0	0	0			0	0
IPI00900297		0	0			0	0	0	0	0	0	0	0	0		0	0	0	0	0			0	0
IPI00902446		0	0			0	0	0	0	0	0	0	0	0		0	0	0	0	0			0	0
IPI00902614		0	0			0	0	0	0	0	1	0	1	0		0	0	1	0	0			0	0
IPI00902883		0	0			0	0	0	0	0	0	0	0	0		0	0	0	0	0			0	0
IPI00903079		0	0			0	0	0	0	0	0	0	0	0		0	0	0	0	0			0	0
IPI00903099		0	0			0	0	0	0	0	0	0	0	0		0	0	0	0	0			0	0
IPI00903112		0	0			0	0	0	0	0	0	0	0	0		0	0	0	0	0			0	0
IPI00908404		0	0			0	0	0	0	0	0	0	0	0		0	0	0	0	0			0	0
IPI00908566		0	0			0	0	0	0	0	0	0	0	0		0	0	0	0	0			0	0
IPI00908654		0	0			0	0	0	0	1	0	0	0	0		0	0	0	0	0			0	0
IPI00908724		0	0			0	0	0	0	0	0	0	0	0		0	0	0	0	0			0	0
IPI00908876		0	0			0	0	0	0	0	0	0	0	0		0	0	0	0	0			0	0
IPI00909035		0	0			0	0	0	0	0	0	0	0	0		0	0	0	0	0			0	0
IPI00909048		0	0			0	0	0	0	0	0	0	0	0		0	0	0	0	0			0	0
IPI00909125		0	0			0	0	0	0	1	1	1	0	1		1	0	1	0	0			0	0
IPI00909589		0	1			0	0	0	0	0	0	0	0	0		0	0	0	0	0			0	0
IPI00909649		1	1			1	0	0	0	1	1	1	0	0		1	0	1	0	0			0	1
IPI00909654		0	0			0	0	0	0	1	0	0	0	0		0	0	0	0	0			0	0
IPI00909974		0	0			0	0	0	0	0	0	0	0	0		0	0	0	0	0			0	0
IPI00910125		0	0			0	0	0	0	0	0	0	0	0		0	0	0	0	0			0	0
IPI00910382		0	0			0	0	0	0	0	0	0	0	0		0	0	0	0	0			0	0
IPI00910738		0	0			0	0	0	0	0	0	0	0	0		0	0	0	0	0			0	0
IPI00910879		0	0			0	0	0	0	0	0	0	0	1		0	0	0	0	0			0	0
IPI00914966		0	0			1	0	1	0	0	1	1	0	0		0	0	1	0	0			0	0
IPI00916000		0	0			0	0	0	0	0	0	0	1	1		1	1	0	0	0			0	1
IPI00916027		0	0			0	0	0	0	0	0	0	0	0		0	0	0	0	0			0	0
IPI00916055		0	0			0	0	0	0	0	0	0	0	0		0	0	0	0	0			0	0
IPI00916281		1	1			0	0	0	0	0	0	0	0	0		0	0	0	0	0			0	0
IPI00916410		0	1			0	0	1	0	0	0	1	1	1		0	1	1	0	0			0	0
IPI00916434		1	1			1	1	1	1	1	1	1	1	1		1	1	1	0	1			1	1
IPI00916570		0	0			0	0	0	0	0	0	0	0	0		0	0	0	0	0			0	0
IPI00916615		0	0			0	0	0	0	0	1	0	0	0		0	0	0	0	0			0	0
IPI00916835		0	0			0	0	0	0	0	0	0	0	0		0	0	0	0	0			0	0
IPI00916939		0	0			0	0	0	0	0	0	0	0	0		0	0	0	0	0			0	0
IPI00916954		0	0			0	0	0	0	0	0	0	0	0		0	0	0	0	0			0	0
IPI00917820		0	0			0	0	0	0	0	0	0	0	0		0	0	0	0	0			0	0
IPI00917920		0	0			0	0	0	0	0	0	0	0	0		0	0	0	0	0			0	0
IPI00918002		0	0			0	0	0	0	0	0	0	0	0		0	0	0	0	0			0	0
IPI00921020		0	0			0	0	0	0	0	0	0	0	0		0	0	0	0	0			0	0
IPI00921137		0	0			1	1	1	0	1	0	0	0	1		1	0	0	1	0			0	0
IPI00921152		1	0			0	0	0	0	0	0	0	0	0		0	0	0	0	0			0	0
IPI00921207		0	0			0	0	0	0	0	0	0	0	0		0	0	0	0	0			0	0
IPI00921238		0	0			0	0	0	0	0	0	0	0	0		0	0	0	0	0			0	0
IPI00921374		0	1			1	0	0	0	0	0	0	0	1		1	1	1	0	0			0	0
IPI00921378		0	0			0	0	0	0	0	0	0	0	0		0	0	0	0	0			0	0
IPI00921489		0	0			0	0	0	0	0	0	0	0	0		0	0	0	0	0			0	0
IPI00921601		0	0			0	0	0	0	0	0	0	0	0		0	0	0	0	0			0	0
IPI00921849		0	0			0	0	0	0	0	0	0	0	0		0	0	0	0	0			0	0
IPI00922043		0	0			0	0	0	0	0	0	0	0	1		0	0	0	0	0			0	0
IPI00922262		0	1			0	0	0	0	0	0	0	0	0		0	0	0	0	0			0	0
IPI00922298		0	0			0	0	0	0	0	0	0	0	0		0	0	0	0	0			0	0
IPI00922564		0	0			0	0	0	0	0	0	0	0	0		0	0	0	0	0			0	0
IPI00922744		0	1			0	0	0	0	0	1	0	0	0		0	0	0	0	0			0	0
IPI00922908		0	0			0	0	0	0	0	0	0	0	0		0	0	0	0	0			0	0
IPI00922933		0	0			0	0	0	0	0	0	0	0	0		0	0	0	0	0			0	0
IPI00923551		0	0			0	0	0	0	0	0	0	0	0		0	0	0	0	0			0	0
IPI00924736		0	0			0	0	0	0	0	0	0	0	1		0	0	0	0	0			0	0
IPI00924746		0	0			0	0	0	0	0	0	0	0	0		0	0	0	0	0			0	0
IPI00924778		0	0			0	0	0	0	0	0	0	0	0		0	0	0	0	0			0	0
IPI00925462		0	1			0	0	0	0	0	0	0	0	1		0	0	0	0	0			0	0
IPI00925578		0	0			0	0	0	0	0	0	0	0	0		0	0	0	0	0			0	0
IPI00926346		0	0			0	0	0	0	0	0	0	0	0		0	0	0	0	0			0	0
IPI00926737		1	0			0	0	0	0	0	0	0	0	0		0	0	0	0	0			0	0
IPI00926844		0	0			0	0	0	0	0	1	0	0	0		0	0	0	0	0			0	0
IPI00927228		0	0			0	0	0	0	0	0	0	0	0		0	0	0	0	0			0	0
IPI00927337		0	0			0	0	0	0	0	0	1	0	0		1	0	0	0	0			0	0
IPI00927454		0	0			0	0	0	0	0	0	0	0	0		0	0	0	0	0			0	0
IPI00927899		0	0			0	0	0	0	0	0	0	0	1		0	0	0	0	0			0	0
IPI00927923		0	0			0	0	0	0	0	0	0	0	0		0	0	0	0	0			0	0
IPI00929169		0	0			0	0	0	0	0	0	0	0	0		0	0	0	0	0			0	0
IPI00929447		0	0			0	0	0	0	0	0	0	1	0		1	1	1	1	1			0	0
IPI00929647		0	0			0	0	0	0	0	0	0	0	0		0	0	0	0	0			0	0
IPI00930108		1	1			1	1	1	1	0	0	1	1	1		1	1	0	0	1			1	1
IPI00930124		0	1			1	0	0	0	0	0	0	0	0		0	0	0	0	0			0	0
IPI00930442		1	1			1	0	0	0	1	0	0	0	0		0	0	0	0	0			0	0
IPI00930541		0	0			0	0	0	0	0	1	0	0	0		0	0	0	0	0			0	0
IPI00935154		0	0			0	0	0	0	0	0	0	0	0		0	0	0	0	0			0	0
IPI00935210		0	0			0	0	0	0	0	0	0	0	0		0	0	0	0	0			0	0
IPI00935437		0	0			0	0	0	0	0	0	0	0	0		0	0	0	0	0			0	0
IPI00935506		0	0			0	0	0	0	0	0	0	0	0		0	0	0	0	0			0	0
IPI00935522		0	0			0	0	0	0	0	0	0	0	0		0	0	0	0	0			0	0
IPI00935650		0	0			0	0	0	0	0	0	0	0	0		0	0	0	0	0			0	0
IPI00935735		0	0			0	0	0	0	0	0	0	0	0		0	0	0	0	0			0	0
IPI00935886		0	0			0	0	0	0	0	0	0	0	0		0	0	0	0	0			0	0
IPI00935891		0	0			0	0	0	0	0	1	0	0	0		0	0	0	0	0			0	0
IPI00936068		0	0			0	0	0	0	0	0	0	0	0		0	0	0	0	0			0	0
IPI00936074		0	0			0	0	0	0	0	0	0	1	0		0	1	0	0	0			0	1
IPI00936081		0	0			0	0	0	0	0	0	0	0	0		0	0	0	0	0			0	0
IPI00936175		0	0			0	0	0	0	0	0	0	0	0		0	0	1	0	0			0	0
IPI00936296		0	0			0	0	0	0	0	0	0	0	0		0	0	0	0	0			0	0
IPI00936387		0	0			0	0	0	0	0	0	0	0	0		0	0	0	0	0			0	0
IPI00936512		0	0			0	0	0	0	0	0	0	0	0		0	0	0	0	0			0	0
IPI00936563		0	0			0	0	0	0	0	0	0	0	0		0	0	0	0	0			0	0
IPI00937471		0	0			0	0	0	0	0	0	0	0	0		0	0	0	0	0			0	0
IPI00937649		0	0			0	0	0	0	0	0	0	0	0		0	0	0	0	0			0	0
IPI00937786		0	0			0	0	0	0	0	0	0	0	0		1	0	0	0	0			0	0
IPI00937824		0	0			0	0	0	0	0	0	0	0	0		0	0	0	0	0			0	0
IPI00937883		0	0			0	0	0	0	0	0	0	0	0		0	0	0	0	0			0	0
IPI00937898		0	0			0	0	0	0	0	0	0	0	0		0	0	0	0	0			0	0
IPI00937964		0	0			0	0	0	0	0	0	0	0	0		0	0	0	0	0			0	0
IPI00938035		0	0			0	0	0	0	0	0	0	0	0		0	0	1	0	0			0	0
IPI00938127		0	0			0	0	0	0	0	0	0	0	0		0	0	0	0	0			0	0
IPI00938225		0	0			0	0	0	0	0	0	0	0	0		0	0	0	0	0			0	0
IPI00938318		1	0			0	0	0	1	1	0	0	1	1		1	1	0	1	1			0	1
IPI00939169		0	0			0	0	0	0	0	0	0	0	0		0	0	0	0	0			0	0
IPI00939270		0	0			0	0	0	0	0	0	0	0	0		0	0	0	0	0			0	0
IPI00939272		0	0			0	0	0	0	0	0	0	0	1		0	1	0	1	0			0	0
IPI00939278		0	0			1	0	0	0	0	0	0	0	0		0	0	0	0	0			0	0
IPI00939286		0	0			0	0	0	0	0	0	0	0	0		0	0	0	0	0			0	0
IPI00939470		0	0			0	0	0	0	0	0	0	0	0		0	0	0	0	0			0	0
IPI00939512		0	0			0	0	0	0	0	0	0	0	0		0	0	0	0	0			0	0
IPI00939627		0	1			0	1	0	0	0	0	0	0	0		0	0	1	0	0			0	0
IPI00939638		0	0			0	0	0	0	0	0	0	0	0		0	0	0	0	0			0	0
IPI00940046		0	1			1	1	0	1	0	1	0	0	0		0	0	0	0	0			0	0
[truncated: 40 more rows]

## Sheet: Volunteer2
	before isolation						week of isolation																after isolation
IPI-identifier	back01	back02	back03	back04	back05	back06	1	2	3	4	5	6	7	8	9	10	11	12	13	14	15	exit16	exit17	exit18
IPI00000027	0	0	0	0		0	0		0		0	0	0	0	0	0	0	0	0	0	0	0	0	0
IPI00000059	0	0	0	0		0	0		1		0	0	0	0	0	0	0	0	0	0	0	0	0	0
IPI00000073	1	1	1	1		1	1		1		1	1	1	1	1	1	1	1	1	1	1	1	1	1
IPI00000149	1	0	1	0		0	0		1		1	1	1	0	0	0	0	0	0	0	0	0	1	0
IPI00000513	0	0	0	0		0	1		1		0	1	1	1	1	0	0	0	0	0	0	1	1	0
IPI00000627	1	0	1	1		0	0		0		0	0	0	0	0	0	1	1	0	0	0	0	1	0
IPI00000728	1	0	0	0		0	1		0		0	1	0	0	0	0	0	0	0	0	0	0	0	0
IPI00000784	0	0	0	0		0	0		0		0	0	0	0	0	0	0	0	0	0	0	0	0	0
IPI00000807	1	0	0	1		0	1		0		0	1	0	0	0	0	0	0	1	0	0	0	0	0
IPI00000837	0	0	0	0		1	0		0		0	0	0	0	0	0	0	0	0	0	0	0	0	0
IPI00000845	0	0	0	0		0	0		0		0	1	0	0	0	0	1	0	0	0	0	0	0	0
IPI00000874	0	0	0	0		0	0		0		0	0	0	0	0	0	0	0	0	0	0	0	0	0
IPI00001076	0	0	0	0		0	0		0		0	0	0	0	0	0	0	0	0	0	0	0	0	0
IPI00001516	0	0	0	0		0	0		0		0	0	0	0	0	0	0	1	0	0	0	0	0	0
IPI00001593	0	0	0	0		0	1		1		0	0	0	0	0	0	0	0	0	0	0	0	0	0
IPI00001611	0	0	0	0		0	0		0		0	0	0	0	0	0	0	0	1	0	1	0	1	0
IPI00001618	0	0	0	0		0	0		0		0	0	0	0	0	0	0	0	0	0	0	0	0	0
IPI00001636	0	0	0	0		0	0		0		0	0	1	0	1	1	1	1	1	0	0	0	1	1
IPI00001662	1	0	1	0		1	0		1		1	0	0	0	0	0	0	0	0	0	0	0	0	0
IPI00001676	0	0	0	0		0	0		0		0	0	0	0	0	0	0	0	0	0	0	0	0	0
IPI00001690	0	0	0	0		0	0		0		0	0	0	0	0	0	0	0	0	0	0	0	0	0
IPI00001722	0	0	1	0		0	0		0		0	0	0	0	0	0	0	0	0	0	0	0	0	0
IPI00001754	1	0	0	0		1	0		0		0	0	0	0	0	0	0	0	0	0	0	0	0	0
IPI00001759	0	0	0	0		0	0		0		0	0	0	0	0	0	0	0	0	0	0	0	0	0
IPI00001872	0	0	0	0		0	1		0		0	0	0	1	0	0	0	0	0	0	0	0	0	0
IPI00001952	0	0	0	0		0	0		0		0	0	0	0	0	0	0	0	0	0	0	0	0	0
IPI00001960	0	0	0	0		0	0		0		0	0	0	0	0	0	0	0	0	0	0	0	0	0
IPI00002127	0	0	0	0		0	0		0		0	0	0	0	0	0	0	0	0	0	0	0	0	0
IPI00002221	0	0	0	0		0	0		0		0	0	1	0	1	1	0	0	0	0	0	0	1	0
IPI00002293	0	0	0	0		0	0		0		0	0	0	1	0	0	0	0	0	0	0	0	0	0
IPI00002406	0	0	1	0		0	0		1		1	1	0	0	0	0	0	0	0	0	0	0	0	0
IPI00002435	1	0	0	1		0	0		0		0	0	1	0	0	0	1	0	0	0	0	0	0	0
IPI00002441	0	1	1	1		0	1		1		1	1	0	1	1	0	0	0	1	1	1	1	1	1
IPI00002541	0	0	0	0		0	0		0		0	0	0	0	0	0	1	0	0	0	0	0	0	0
IPI00002590	0	0	0	0		0	0		0		0	0	0	0	0	0	0	0	0	0	0	0	0	0
IPI00002596	0	0	0	0		0	0		1		0	1	0	0	0	0	0	0	0	1	0	0	0	0
IPI00002606	1	0	0	0		0	0		0		0	0	0	0	0	0	1	0	0	0	0	0	0	0
IPI00002647	0	0	0	0		0	0		0		0	0	0	0	0	0	0	0	0	0	0	0	0	0
IPI00002657	0	0	1	0		0	0		0		0	0	0	0	0	0	0	0	0	0	0	0	0	0
IPI00002745	1	1	0	1		0	0		1		1	1	0	0	0	0	0	0	0	0	0	0	0	0
IPI00002850	0	0	0	1		0	0		0		0	0	0	0	0	0	0	0	0	0	0	0	0	0
IPI00002879	0	0	0	0		0	0		0		0	0	0	0	0	0	0	0	0	0	0	0	0	0
IPI00003009	0	0	0	0		0	0		0		0	0	0	0	0	0	0	0	0	0	0	0	0	0
IPI00003102	1	1	1	1		1	1		0		0	1	1	0	0	0	0	0	0	0	0	0	0	0
IPI00003111	1	0	0	1		0	0		0		0	0	0	0	0	0	0	0	0	0	0	0	0	0
IPI00003269	1	0	0	1		0	1		0		1	0	0	1	1	0	1	1	0	1	0	0	0	0
IPI00003348	0	0	0	1		0	0		0		1	1	0	0	0	0	0	0	0	0	0	0	0	0
IPI00003351	0	0	0	0		0	0		0		0	0	0	0	0	1	0	0	0	0	0	0	0	0
IPI00003362	1	0	0	0		0	0		0		0	0	0	0	0	0	0	0	0	0	0	0	0	0
IPI00003442	0	0	0	0		0	0		0		0	0	0	0	0	0	0	1	0	0	0	0	0	0
IPI00003469	0	0	0	0		1	0		0		0	0	0	0	0	0	0	0	0	0	0	0	0	0
IPI00003565	1	0	1	0		0	0		0		1	0	1	1	0	1	1	1	0	0	0	0	0	0
IPI00003571	0	0	0	0		0	0		0		0	0	0	0	0	0	0	0	0	0	0	0	0	0
IPI00003590	1	0	1	1		0	1		0		0	0	0	0	0	1	1	0	0	0	0	0	0	0
IPI00003706	0	0	0	0		0	0		0		0	0	0	0	0	0	0	0	0	0	0	0	0	0
IPI00003807	1	0	1	1		1	1		1		1	1	1	1	1	0	1	1	0	0	0	0	0	0
IPI00003813	1	1	1	1		1	1		1		1	1	1	1	1	1	1	1	0	0	0	0	0	0
IPI00003865	1	0	0	0		0	0		0		0	0	0	0	0	0	0	0	0	0	0	0	0	0
IPI00003907	0	0	0	0		0	0		0		0	0	0	0	0	0	0	1	1	0	0	0	0	0
IPI00003909	0	1	0	0		0	1		0		0	1	0	1	1	1	1	1	0	0	0	0	0	0
IPI00003919	1	0	1	1		0	1		1		1	0	1	1	0	0	1	1	1	1	0	0	1	0
IPI00003929	0	0	0	0		0	0		0		0	0	0	0	0	0	0	0	0	0	0	0	0	0
IPI00004065	0	0	0	0		0	0		0		0	0	0	0	0	0	0	0	0	0	0	0	0	0
IPI00004092	0	0	0	0		0	0		1		0	0	0	1	1	0	1	1	0	0	0	1	0	0
IPI00004101	0	0	0	0		0	0		0		0	0	0	0	0	0	0	0	0	0	0	0	0	0
IPI00004233	0	0	0	0		0	0		0		0	0	0	0	0	0	0	0	0	0	0	0	0	0
IPI00004299	0	0	0	0		0	0		0		0	0	0	0	0	0	0	0	0	0	0	0	0	0
IPI00004307	0	0	0	0		0	0		0		0	0	0	0	0	0	0	0	0	0	0	0	0	0
IPI00004310	0	0	1	0		0	0		0		0	0	0	0	0	0	0	0	0	0	0	0	0	0
IPI00004362	0	0	0	0		0	0		0		0	0	0	1	0	0	0	0	0	0	0	0	0	0
IPI00004372	0	0	0	0		0	0		0		0	0	0	0	0	0	0	0	0	0	0	0	0	0
IPI00004440	0	0	0	0		0	0		0		0	0	0	1	0	0	0	1	0	0	0	0	0	0
IPI00004457	0	0	0	0		0	0		0		0	1	0	0	0	0	0	0	0	0	0	0	0	0
IPI00004573	1	1	1	1		1	1		1		1	1	1	1	1	1	1	1	1	1	1	1	1	1
IPI00004656	1	0	1	1		0	1		1		0	0	1	0	0	1	1	1	1	1	1	0	1	0
IPI00004657	0	0	0	0		0	0		0		0	0	0	0	0	0	0	0	0	0	0	0	0	0
IPI00004671	0	0	0	0		0	0		0		1	0	1	0	0	0	0	0	0	0	0	0	0	0
IPI00004797	0	0	0	0		0	0		0		0	1	0	0	0	1	0	0	0	0	0	0	0	0
IPI00004901	1	1	1	0		1	0		1		0	0	0	1	1	0	1	1	0	1	1	0	1	1
IPI00004957	0	0	0	0		0	0		0		0	0	0	0	0	0	0	0	0	0	0	0	0	0
IPI00004963	1	0	0	0		0	1		0		0	0	1	1	0	0	0	0	0	0	0	0	0	0
IPI00004974	0	0	0	0		0	0		0		0	0	0	0	0	0	0	0	0	0	0	0	0	0
IPI00005004	0	0	0	0		0	0		0		0	0	0	0	0	0	1	1	0	0	0	0	0	0
IPI00005030	0	0	0	0		0	0		0		0	0	0	0	0	0	0	0	0	0	0	0	0	0
IPI00005102	0	0	0	0		0	0		0		0	0	0	0	0	0	0	0	0	0	0	0	0	0
IPI00005159	1	1	0	0		1	0		0		1	0	0	1	1	0	0	0	0	0	0	0	1	1
IPI00005474	0	0	0	0		0	0		0		0	0	0	0	0	0	0	0	0	0	0	0	0	0
IPI00005512	0	0	0	0		0	0		0		0	0	0	0	0	0	0	0	0	0	0	0	0	0
IPI00005668	0	0	0	0		0	0		0		0	0	1	0	0	0	0	0	0	0	0	0	0	0
IPI00005700	0	0	0	0		0	0		0		0	0	0	0	0	0	0	0	0	0	0	0	0	0
IPI00005747	0	0	0	0		0	0		0		0	0	0	0	0	0	0	0	0	0	0	0	0	0
IPI00005778	0	0	0	0		0	0		0		0	0	0	0	0	0	0	0	0	0	0	0	0	0
IPI00005794	1	0	0	1		0	1		1		1	1	0	0	0	0	1	0	0	0	0	0	0	0
IPI00005800	0	0	0	0		0	0		0		0	0	0	0	0	0	0	0	0	0	0	0	0	0
IPI00005837	0	0	0	0		0	0		0		0	0	0	0	0	0	0	0	0	0	0	0	0	0
IPI00005859	0	0	0	0		0	0		0		1	0	0	0	0	0	0	0	0	0	0	0	0	0
IPI00005924	0	0	0	0		0	0		0		0	0	1	1	0	0	0	0	1	0	1	1	1	1
IPI00006005	0	0	0	0		0	0		0		0	0	0	0	0	0	0	0	0	0	0	0	0	0
IPI00006050	0	0	0	0		0	0		0		0	0	0	0	0	0	0	0	0	0	0	0	0	0
IPI00006070	0	0	0	0		0	0		0		1	0	0	0	0	0	0	0	0	0	0	0	0	0
IPI00006091	0	0	0	0		0	0		0		0	0	0	0	0	0	0	0	0	0	0	0	0	0
IPI00006097	0	0	0	0		0	0		0		0	0	0	0	0	0	0	0	0	0	0	0	0	0
IPI00006114	0	0	0	0		0	0		0		0	0	0	0	0	0	0	0	0	0	0	0	0	0
IPI00006173	0	0	0	0		0	0		0		0	0	0	0	0	0	0	0	0	0	0	0	0	0
IPI00006192	0	0	0	0		1	0		0		0	0	0	0	0	0	0	0	0	0	1	0	0	0
IPI00006265	0	0	0	0		0	0		0		0	0	0	0	0	0	0	1	0	0	0	0	0	0
IPI00006296	0	0	1	0		0	0		0		0	0	0	0	0	0	0	1	0	0	0	0	0	0
IPI00006395	0	0	0	0		0	1		0		0	0	0	0	0	0	0	0	0	0	0	0	0	0
IPI00006419	0	0	0	0		0	0		0		0	0	0	0	0	0	0	0	0	0	0	0	0	0
IPI00006499	0	0	0	0		0	0		0		0	0	0	0	0	0	0	0	0	0	0	0	0	0
IPI00006601	1	1	0	1		0	1		1		1	1	1	1	1	0	1	1	0	0	1	1	1	1
IPI00006608	1	0	0	0		0	1		1		1	1	0	0	0	0	1	0	0	0	0	0	0	0
IPI00006648	0	0	0	0		0	0		0		0	0	0	0	0	0	0	0	0	0	0	0	0	0
IPI00006653	0	0	0	0		0	0		0		0	0	0	0	0	1	0	0	0	0	0	0	0	0
IPI00006662	1	1	1	1		1	1		1		1	1	1	1	1	1	1	1	1	1	1	1	1	1
IPI00006705	0	0	0	0		0	0		0		0	0	0	0	0	0	0	0	0	0	0	0	0	0
IPI00006714	0	0	0	0		0	0		0		0	0	0	0	0	0	0	1	0	0	0	1	0	0
IPI00006904	1	0	0	1		0	0		0		0	0	0	0	0	0	0	0	0	0	0	0	0	0
IPI00006952	0	0	0	0		0	0		0		0	0	0	0	0	0	0	0	0	0	0	0	0	0
IPI00006971	1	1	1	1		1	1		1		1	1	1	1	1	0	1	1	1	1	1	1	1	0
IPI00006982	0	0	0	0		0	0		0		0	0	0	0	0	1	0	0	0	0	0	0	0	0
IPI00006987	0	0	0	0		0	0		0		0	0	0	0	0	0	0	0	0	0	0	0	0	0
IPI00006988	0	0	0	0		0	0		0		0	0	0	0	0	0	0	0	0	0	0	0	0	0
IPI00007047	0	0	0	0		0	0		0		0	0	0	0	0	0	0	0	0	0	0	0	0	0
IPI00007061	0	0	0	0		0	0		0		0	0	1	0	0	0	0	0	0	0	0	0	0	0
IPI00007063	0	0	0	0		0	0		0		0	0	0	0	0	1	0	0	0	0	0	0	0	0
IPI00007110	0	0	0	0		0	0		0		0	0	0	0	0	0	0	0	0	0	0	0	0	0
IPI00007193	0	0	0	0		0	0		0		0	0	0	1	0	0	0	1	0	0	0	0	0	0
IPI00007221	1	1	1	1		1	1		1		1	1	1	1	1	1	1	1	1	1	1	1	1	1
IPI00007244	0	0	0	0		0	0		0		0	0	0	0	0	0	0	0	0	0	0	0	0	0
IPI00007300	0	0	0	0		0	0		0		0	0	0	0	0	0	0	0	0	0	0	0	0	0
IPI00007347	0	0	0	0		0	0		0		0	0	0	0	0	0	0	0	0	0	0	0	0	0
IPI00007362	0	1	1	1		1	1		1		0	1	1	1	0	0	0	0	1	1	1	1	0	0
IPI00007411	1	0	0	0		0	1		0		0	1	0	0	0	0	0	0	0	0	0	0	0	0
IPI00007672	0	0	0	0		0	0		0		0	0	0	0	0	0	0	0	0	0	0	0	0	0
IPI00007695	0	0	0	0		0	0		0		0	0	0	0	0	0	0	0	0	0	0	0	0	0
IPI00007731	0	0	0	0		0	0		0		0	0	0	0	0	0	0	0	0	0	0	0	0	0
IPI00007778	1	1	1	1		1	0		1		1	0	0	0	0	0	1	0	0	0	0	0	1	0
IPI00007797	0	0	0	1		0	0		0		1	1	0	0	0	0	0	0	0	0	0	0	0	0
IPI00007798	0	0	0	0		0	0		0		0	0	0	0	0	0	0	0	0	0	0	0	0	0
IPI00007800	1	0	1	0		0	1		1		1	0	0	0	0	0	0	0	0	0	0	0	0	0
IPI00007834	0	0	0	0		0	0		1		0	0	0	0	0	0	1	0	0	0	0	0	0	0
IPI00007839	0	0	0	0		0	0		0		0	0	0	0	0	0	0	0	0	0	0	0	0	0
IPI00007847	0	0	0	0		0	0		0		0	0	0	0	0	0	0	0	0	0	0	0	0	0
IPI00007856	0	0	0	0		0	0		0		0	0	0	0	0	0	0	0	0	0	0	0	0	0
IPI00007899	0	0	0	0		0	0		0		0	0	0	0	0	0	0	0	0	0	0	0	0	0
IPI00007960	0	0	0	0		0	0		0		0	0	0	0	0	1	0	0	0	0	0	0	0	0
IPI00008091	0	0	0	0		0	0		0		0	0	0	0	0	0	0	0	0	0	0	0	0	0
IPI00008178	0	0	0	0		0	0		0		0	0	0	0	0	0	0	0	0	0	0	0	0	0
IPI00008239	1	1	1	1		1	1		1		1	1	1	1	0	0	1	1	1	0	0	0	0	0
IPI00008248	0	1	1	0		0	0		1		0	1	0	1	1	0	1	0	1	0	0	0	0	0
IPI00008290	0	0	0	0		0	0		0		0	0	0	0	0	0	0	0	0	0	0	0	0	0
IPI00008338	0	1	0	0		0	0		0		0	0	0	0	0	0	0	0	0	0	0	0	0	0
IPI00008359	0	0	0	0		0	0		0		0	0	0	0	0	0	0	0	0	0	0	0	0	0
IPI00008422	0	0	0	0		0	0		0		0	0	1	0	0	1	1	0	0	0	0	0	0	0
IPI00008455	1	0	0	1		0	1		0		0	1	0	0	0	1	0	1	0	0	0	0	1	0
IPI00008475	0	0	0	0		0	0		0		0	1	0	0	0	0	0	0	0	0	0	0	0	0
IPI00008494	0	0	0	0		0	0		0		0	0	0	0	0	0	0	0	0	0	0	0	0	0
IPI00008603	1	0	1	0		0	0		1		0	0	0	0	0	0	0	0	1	0	1	0	1	1
IPI00008692	0	0	0	0		0	0		0		0	0	0	0	0	0	0	0	0	0	0	0	0	0
IPI00008787	0	0	1	1		1	1		1		1	0	1	1	0	0	1	1	0	0	0	0	0	0
IPI00008816	0	0	0	0		0	0		0		0	0	1	0	0	1	1	0	0	0	0	0	0	0
IPI00008820	0	0	0	0		0	1		0		1	1	0	0	0	0	0	0	0	0	0	0	0	0
IPI00008832	0	0	0	0		0	0		0		0	0	0	1	0	0	0	0	0	0	0	0	0	0
IPI00008837	0	0	0	0		0	0		0		0	0	0	0	0	0	0	0	0	0	0	0	0	0
IPI00009027	0	0	1	1		1	0		0		0	0	0	0	0	0	0	0	0	0	0	0	0	0
IPI00009028	1	1	1	1		1	1		1		1	1	1	1	1	1	1	1	1	1	1	0	0	0
IPI00009030	1	1	1	1		1	1		1		1	1	0	1	1	1	0	1	1	0	0	1	1	0
IPI00009123	0	0	0	0		0	0		0		0	0	0	0	0	1	0	0	0	0	0	0	0	0
IPI00009197	0	0	0	0		1	0		0		0	0	0	0	0	0	0	0	0	0	0	0	0	0
IPI00009276	1	1	1	1		1	1		1		1	1	0	1	1	1	0	1	1	1	1	1	1	1
IPI00009286	1	0	1	1		1	0		0		1	1	0	1	0	1	1	0	0	0	0	0	0	0
IPI00009375	0	0	0	0		0	0		0		0	0	0	0	0	0	0	0	0	0	0	0	0	0
IPI00009471	0	0	0	0		0	0		0		0	0	1	1	0	0	0	1	1	1	0	0	1	1
IPI00009477	0	0	0	0		0	0		0		0	0	0	0	0	0	0	0	0	0	0	0	0	0
IPI00009604	0	0	0	0		0	0		0		1	0	0	0	0	0	0	0	0	0	0	0	0	0
IPI00009650	0	0	0	0		0	1		1		0	0	0	0	1	0	0	1	1	0	0	0	0	0
IPI00009653	1	0	0	0		0	0		0		0	1	0	0	0	0	0	0	0	0	0	0	0	0
IPI00009682	0	0	0	0		0	0		0		0	0	0	0	0	0	0	0	0	0	0	0	0	0
IPI00009724	0	0	0	0		0	0		0		0	0	1	0	0	0	0	0	0	0	0	0	0	0
IPI00009793	1	0	1	1		1	1		1		1	1	1	1	1	0	1	1	1	1	0	0	0	0
IPI00009802	0	0	0	0		0	0		0		0	0	0	0	1	0	1	1	1	0	0	0	0	0
IPI00009865	0	1	0	1		1	1		1		1	1	0	0	1	0	0	0	0	0	0	1	1	1
IPI00009866	0	0	0	0		0	0		0		0	0	0	0	0	0	0	0	0	0	0	0	0	0
IPI00009867	0	0	0	0		0	0		0		1	0	0	0	0	0	0	0	0	0	0	0	0	0
IPI00009901	1	1	1	1		1	1		1		1	1	1	1	1	0	1	1	1	1	0	0	1	0
IPI00009938	0	0	0	0		0	0		1		0	1	0	0	0	0	0	0	0	0	0	0	0	0
IPI00009950	1	1	1	1		1	1		1		0	0	1	0	0	0	1	1	0	0	0	0	1	0
IPI00009992	0	0	0	0		0	0		0		0	0	0	0	0	0	0	0	0	0	0	0	0	0
IPI00010090	1	0	1	0		1	0		1		0	0	0	1	1	0	1	1	0	1	1	1	0	0
IPI00010105	0	0	0	0		0	1		1		1	0	0	0	0	0	0	0	0	0	0	0	0	0
IPI00010137	0	0	1	1		1	0		0		1	0	0	1	0	0	0	0	0	0	0	0	1	0
IPI00010193	0	0	1	1		0	0		0		0	0	0	0	0	0	0	0	0	0	0	0	0	0
IPI00010252	0	0	0	0		0	0		0		0	0	0	0	0	0	0	0	0	0	0	0	0	0
IPI00010290	0	0	0	0		0	0		0		0	1	0	0	0	0	0	0	0	0	0	0	0	0
IPI00010303	0	0	0	0		0	0		0		0	0	0	0	0	0	0	0	0	0	0	0	0	0
IPI00010317	0	1	1	1		0	1		0		1	1	1	0	1	1	1	1	1	0	0	0	1	0
IPI00010341	0	1	1	0		0	0		0		1	0	0	0	0	0	0	0	0	0	0	0	1	1
IPI00010396	1	0	1	0		0	0		0		1	1	1	1	1	0	1	1	0	0	0	0	0	0
IPI00010402	1	1	1	1		1	0		0		1	0	1	0	0	0	0	1	0	0	0	0	1	1
IPI00010405	0	0	0	0		0	0		0		1	0	0	0	0	0	0	0	0	0	0	0	0	0
IPI00010418	0	0	0	0		0	0		0		0	0	0	0	0	0	0	0	0	0	0	0	0	0
IPI00010471	0	0	0	0		0	0		0		0	0	0	0	0	0	1	0	0	0	0	0	0	0
IPI00010590	0	0	0	0		0	0		0		0	0	0	0	1	1	1	0	0	0	0	0	0	1
IPI00010604	0	1	0	1		0	0		0		0	0	0	0	0	0	0	0	0	0	0	0	0	0
IPI00010717	0	0	0	0		0	0		1		0	1	0	1	0	0	0	0	0	0	0	0	0	0
IPI00010790	0	0	1	1		0	0		1		0	0	0	0	0	0	0	0	0	0	0	0	0	0
IPI00010810	0	0	0	1		0	0		0		0	0	0	0	0	0	0	0	0	0	0	0	0	0
IPI00010858	1	0	0	0		1	1		0		1	1	1	0	1	1	1	1	1	1	0	0	0	0
IPI00010903	0	0	0	0		0	0		0		0	0	0	0	0	0	0	0	0	0	0	0	0	0
IPI00010949	1	0	1	1		0	0		0		0	1	0	0	0	0	0	0	0	0	0	0	0	0
IPI00011072	0	0	0	0		0	0		0		1	1	0	0	0	0	0	0	0	0	0	0	0	0
IPI00011155	1	0	0	0		0	0		0		0	0	0	0	0	0	0	0	0	0	0	0	0	0
IPI00011229	1	0	0	1		0	1		1		1	1	1	1	1	1	1	1	0	0	0	0	0	0
IPI00011241	0	0	0	0		0	0		0		0	0	0	0	0	0	1	0	0	0	0	0	0	0
IPI00011262	0	0	0	0		0	0		0		0	0	0	0	0	0	0	1	0	0	0	0	0	0
IPI00011274	0	0	0	0		0	0		0		0	0	0	0	0	0	0	0	0	0	0	0	0	0
IPI00011290	0	0	0	0		0	0		0		0	0	0	0	0	0	0	0	0	0	0	0	0	0
IPI00011302	1	1	1	1		1	1		1		1	1	1	1	1	1	1	1	1	1	1	1	1	1
IPI00011400	0	0	0	0		0	0		0		0	0	0	0	0	0	0	0	0	0	0	0	0	0
IPI00011454	0	0	0	0		0	0		0		0	0	0	1	0	0	0	0	0	0	0	0	0	0
IPI00011564	1	1	1	1		1	1		1		1	1	1	1	0	0	0	1	1	1	1	1	1	1
IPI00011619	0	0	0	0		0	0		0		0	0	0	0	0	0	0	0	0	0	0	0	0	0
IPI00011643	0	0	0	0		0	0		0		0	0	0	0	0	0	0	0	0	0	0	0	0	0
IPI00011651	0	0	0	0		0	0		0		0	0	0	0	0	0	0	0	0	0	0	0	0	0
IPI00011695	0	0	0	0		0	0		0		0	0	0	0	0	0	0	0	0	0	0	0	0	0
IPI00011730	0	0	0	0		0	0		0		0	0	0	0	0	0	0	0	0	0	0	0	0	0
IPI00011737	0	0	0	0		0	0		0		0	0	0	0	0	0	0	0	0	0	0	0	0	0
IPI00011782	0	0	0	0		0	0		0		0	0	0	0	0	0	0	0	0	0	0	0	0	0
IPI00011899	0	0	0	0		0	0		0		0	0	0	0	0	0	0	0	0	0	0	0	0	0
IPI00011933	0	0	0	0		0	0		0		0	1	0	0	0	0	0	0	0	0	0	0	0	0
IPI00012058	0	0	0	0		0	0		0		1	0	0	0	0	0	0	0	0	0	0	0	0	0
IPI00012059	0	0	0	0		0	0		0		0	1	0	0	1	1	1	0	0	0	0	0	0	0
IPI00012102	1	1	1	1		1	1		0		1	1	0	1	0	0	0	1	0	0	0	1	1	1
IPI00012119	0	0	0	0		0	0		0		0	0	0	0	0	0	0	0	0	0	0	0	0	0
IPI00012269	1	0	1	1		1	1		1		1	1	1	1	0	0	0	1	0	0	0	0	0	0
IPI00012303	0	0	0	0		0	0		0		0	0	0	0	0	0	0	0	0	0	0	0	0	0
IPI00012358	0	0	0	0		0	0		0		0	0	0	0	0	0	0	0	0	0	0	0	0	0
IPI00012386	1	0	0	0		0	0		1		0	0	0	0	0	0	0	0	0	0	0	0	0	0
IPI00012426	1	0	0	0		0	0		0		1	1	0	1	0	0	0	1	0	0	0	0	0	0
IPI00012429	0	0	0	0		0	0		0		0	0	0	0	0	0	0	0	0	0	0	0	0	0
IPI00012463	0	0	0	0		0	0		0		0	0	0	0	0	0	0	0	0	0	0	0	0	0
IPI00012503	1	0	0	0		0	1		1		1	1	0	0	0	1	0	1	0	0	0	0	1	1
IPI00012510	0	0	0	0		0	0		0		0	0	0	0	0	0	0	0	0	0	0	0	0	0
IPI00012540	0	0	0	0		0	1		0		0	0	0	0	0	0	0	0	0	0	0	0	0	0
IPI00012585	1	0	0	0		0	0		0		0	0	0	0	0	0	0	0	0	0	0	0	0	0
IPI00012818	1	1	0	0		0	1		0		1	0	0	0	0	0	0	0	1	0	0	0	1	0
IPI00012842	0	0	0	0		0	0		0		0	0	1	1	1	1	1	1	1	1	0	0	1	1
IPI00012887	0	0	0	0		0	0		0		0	0	0	1	0	0	0	0	0	0	0	0	0	0
IPI00012911	0	0	0	0		0	0		0		0	0	0	0	0	0	0	0	0	0	0	0	0	0
IPI00013009	0	0	0	0		0	0		0		0	0	0	0	0	0	0	0	0	0	0	0	0	0
IPI00013179	1	1	1	1		1	1		1		1	1	1	1	1	1	1	1	1	1	1	1	1	1
IPI00013180	0	0	0	1		0	0		0		0	0	0	0	0	0	0	0	0	0	0	0	0	0
IPI00013185	0	0	0	0		0	0		0		0	0	0	1	0	0	0	0	0	0	0	0	0	0
IPI00013303	0	0	0	0		0	0		0		1	0	0	0	0	0	0	0	0	0	0	0	0	0
IPI00013446	1	0	1	1		1	1		0		1	1	0	1	1	1	0	1	1	1	1	0	1	1
IPI00013452	0	0	0	0		0	0		0		0	0	0	0	0	0	0	0	0	0	0	0	0	0
IPI00013485	0	0	0	0		0	0		0		0	0	0	0	0	0	0	0	0	0	0	0	0	0
IPI00013569	0	0	0	0		0	0		1		0	0	0	0	0	0	0	0	0	0	0	0	0	0
IPI00013576	0	0	0	0		0	0		0		0	0	0	1	0	0	0	0	1	1	1	1	0	0
IPI00013682	0	0	0	0		0	0		0		0	0	0	0	0	0	0	0	0	0	0	0	0	0
IPI00013698	1	0	0	0		0	0		0		1	0	1	0	1	1	1	1	0	0	0	0	0	0
IPI00013890	1	0	0	0		0	0		0		0	0	0	0	0	0	0	0	0	0	0	0	0	0
IPI00013933	0	0	0	1		0	0		0		0	0	0	0	0	0	0	1	0	0	0	0	0	0
IPI00013945	1	1	1	1		1	1		1		1	1	1	1	1	1	1	1	1	1	1	1	1	1
IPI00013955	0	1	1	0		1	1		0		1	1	0	0	1	0	0	1	0	1	1	0	1	0
IPI00013972	0	0	0	0		0	0		0		0	0	0	0	0	0	0	0	0	0	0	0	0	0
IPI00013988	0	0	0	0		1	0		0		0	0	0	0	0	0	0	0	0	0	0	0	0	0
IPI00014055	1	0	0	1		0	0		1		0	0	0	0	0	0	0	1	0	0	0	0	0	0
IPI00014219	0	0	0	0		0	0		0		0	0	0	0	0	0	0	0	0	0	0	0	0	0
IPI00014232	0	0	0	0		0	0		0		0	0	0	0	1	0	0	0	0	0	0	0	0	0
IPI00014301	0	0	0	0		1	0		0		0	0	0	0	0	0	0	0	0	0	0	0	0	0
IPI00014375	1	0	0	1		1	0		0		0	0	0	0	0	0	0	0	0	0	0	0	0	0
IPI00014424	0	0	0	0		0	0		0		0	0	0	0	0	0	0	0	0	0	0	0	0	0
IPI00014516	0	0	0	0		0	0		0		0	0	0	0	0	0	0	0	0	0	0	0	0	0
IPI00014845	1	0	0	0		1	0		0		0	0	0	0	0	0	0	0	0	0	0	0	0	0
IPI00014878	0	1	0	0		0	0		0		0	0	0	0	0	0	0	0	0	0	0	0	0	0
IPI00014897	0	0	0	0		0	0		0		0	1	1	0	1	0	1	0	0	0	0	0	0	0
IPI00014898	0	0	0	1		0	0		0		0	0	0	0	0	0	0	1	0	0	0	0	0	0
IPI00015130	1	1	0	0		0	0		0		0	0	0	0	0	0	0	0	0	0	0	0	0	0
IPI00015148	0	0	0	0		0	0		0		0	0	0	0	0	0	0	0	0	0	0	0	0	0
IPI00015181	0	0	0	0		0	0		0		0	0	0	0	0	0	0	0	0	0	0	0	0	0
IPI00015199	0	0	0	0		0	0		0		0	0	0	0	0	0	0	0	0	0	0	0	0	0
IPI00015401	0	0	0	0		0	0		0		0	1	0	0	0	0	0	0	0	0	0	0	0	0
IPI00015488	0	0	0	0		0	0		0		0	0	0	0	0	0	0	0	0	0	0	0	0	0
IPI00015525	1	1	1	1		1	1		1		1	1	1	0	1	1	1	1	1	1	0	1	1	1
IPI00015688	0	0	0	0		0	0		0		0	0	0	0	0	0	0	0	0	0	0	0	0	0
IPI00015838	0	0	0	0		1	0		0		0	0	0	0	0	0	0	0	0	0	0	0	0	0
IPI00015881	0	0	1	0		1	1		1		1	1	1	0	1	0	1	0	0	0	0	0	0	0
IPI00015902	0	0	0	0		0	1		1		0	0	0	0	0	0	0	0	0	0	0	0	0	0
IPI00015916	1	0	0	0		0	1		1		0	1	0	0	0	0	0	0	0	0	0	0	0	0
IPI00015952	0	0	0	0		0	0		0		0	0	0	0	0	1	0	0	0	0	0	0	0	0
IPI00015963	0	0	0	0		0	0		0		0	0	0	0	0	0	0	0	0	0	0	0	0	0
IPI00015973	0	0	0	0		0	0		0		0	0	0	0	0	0	0	0	0	0	0	0	0	0
IPI00015980	1	1	0	0		0	0		0		0	0	0	0	0	0	0	0	0	0	0	0	0	0
IPI00016007	1	0	0	1		0	1		0		0	1	0	0	0	0	0	0	0	0	0	0	0	0
IPI00016150	0	0	0	0		0	0		0		0	1	0	0	0	0	0	0	0	0	0	0	0	0
IPI00016334	0	0	1	0		1	0		0		0	0	0	0	0	0	0	0	0	0	0	0	0	0
IPI00016421	0	0	0	0		0	0		0		0	0	0	0	0	0	0	1	0	0	0	0	0	0
IPI00016458	0	0	0	0		0	0		0		0	0	0	0	0	0	0	0	0	0	1	0	0	0
IPI00016513	0	0	0	0		0	0		0		0	0	0	0	0	0	0	0	0	0	0	0	0	0
IPI00016619	0	0	0	0		0	0		0		0	0	0	0	0	0	0	0	0	0	0	0	0	0
IPI00016645	0	0	0	0		0	0		0		0	0	0	0	0	0	0	0	0	0	0	0	0	0
IPI00016653	0	0	0	0		0	0		0		0	0	0	1	0	0	0	0	0	0	0	0	0	0
IPI00016736	0	0	0	0		0	0		0		0	0	0	0	1	0	0	0	0	0	0	0	0	0
IPI00016768	0	0	0	0		0	0		0		0	0	0	0	0	0	0	0	0	0	0	0	0	0
IPI00016784	0	0	0	0		1	0		0		0	0	0	0	0	0	0	0	0	0	0	0	0	0
IPI00016832	0	0	0	0		0	0		1		0	0	0	0	0	0	0	0	0	0	0	0	0	0
IPI00016915	1	0	1	1		1	1		1		1	1	1	1	1	1	1	1	1	1	0	1	0	0
IPI00017258	0	0	0	0		0	0		0		0	0	0	0	0	0	0	0	0	0	0	0	0	0
IPI00017283	0	0	0	0		0	0		0		0	0	0	0	0	0	0	0	0	0	0	0	0	0
IPI00017303	1	0	1	1		0	0		0		0	0	0	0	1	1	0	0	0	0	0	0	0	0
IPI00017367	1	0	0	1		0	0		0		0	0	0	0	0	0	0	0	0	0	0	0	0	0
IPI00017530	1	0	0	1		0	0		0		1	0	0	0	0	0	0	0	0	0	0	0	0	0
IPI00017601	1	1	1	1		1	0		1		0	0	0	0	0	0	0	0	0	0	0	0	0	0
IPI00017619	0	0	0	0		0	0		0		0	0	0	0	0	0	0	0	0	0	0	0	0	0
IPI00017630	0	0	0	0		0	0		0		0	0	0	1	0	0	1	0	0	0	0	0	0	0
IPI00017696	1	0	0	1		0	0		0		0	0	0	0	0	0	0	0	0	0	0	0	0	0
IPI00017704	0	0	0	0		0	0		0		0	0	0	0	0	0	0	0	0	0	0	0	0	0
IPI00017746	1	0	1	1		1	0		0		1	0	1	1	0	0	1	1	0	0	0	0	1	1
IPI00017870	0	0	0	0		0	0		0		0	0	0	0	0	0	0	0	0	0	0	0	0	0
IPI00017927	0	0	0	0		0	0		0		0	0	0	0	0	0	0	0	0	0	0	0	0	0
IPI00018078	0	0	0	0		0	0		0		0	0	0	0	0	0	0	0	0	0	0	0	0	0
IPI00018090	0	0	0	0		0	0		0		0	0	0	0	0	0	0	0	0	0	0	0	0	0
IPI00018136	1	0	0	0		0	0		0		0	0	0	0	0	0	0	0	0	0	0	0	0	0
IPI00018146	0	0	0	0		0	0		0		0	0	0	0	0	0	0	0	0	0	0	0	0	0
IPI00018236	1	1	0	1		1	0		0		0	0	0	0	0	0	0	1	0	0	0	0	1	1
IPI00018258	0	0	0	0		0	0		0		0	0	0	0	0	0	0	0	0	0	0	0	0	0
IPI00018294	0	0	0	0		0	0		0		0	1	0	0	1	1	1	0	0	0	0	0	0	0
IPI00018387	0	0	0	0		0	0		0		0	0	0	0	0	0	0	0	0	0	0	0	0	0
IPI00018740	0	0	0	0		0	0		0		0	0	0	0	0	0	0	0	0	0	0	0	0	0
IPI00018893	0	0	0	0		0	0		0		0	0	0	0	0	0	0	0	0	0	0	0	0	0
IPI00018901	1	0	1	1		0	1		1		0	0	0	1	0	0	1	0	0	0	0	0	0	0
IPI00018906	0	0	0	0		0	0		0		0	0	1	1	1	0	1	1	0	0	0	0	0	0
IPI00018946	0	0	0	0		0	0		0		0	0	0	0	0	0	0	0	0	0	0	0	0	0
IPI00018953	1	0	0	1		1	1		1		1	1	1	1	1	0	1	1	0	0	0	0	0	1
IPI00019006	0	0	0	0		0	0		0		0	0	0	0	0	0	0	0	0	0	0	0	1	0
IPI00019038	0	0	0	0		0	0		0		0	0	0	0	0	0	1	0	0	0	0	0	0	0
IPI00019088	0	0	0	0		0	0		0		0	0	0	0	0	0	0	0	0	0	0	0	0	0
IPI00019157	1	0	1	1		1	1		1		1	1	1	0	1	0	1	1	0	1	0	1	0	0
IPI00019180	0	0	0	0		0	0		0		0	0	0	0	0	0	0	0	0	0	0	0	0	0
IPI00019282	0	0	0	0		0	0		0		0	0	0	0	0	0	0	0	0	0	0	0	0	0
IPI00019332	0	0	0	0		0	0		0		0	1	0	1	1	0	1	0	0	0	0	0	0	0
IPI00019359	0	1	1	1		1	1		1		1	0	0	0	0	1	0	0	0	0	0	0	1	1
IPI00019427	0	0	0	0		0	0		0		0	0	0	0	0	0	0	0	0	0	0	0	0	0
IPI00019449	1	0	1	1		1	1		1		1	1	1	1	1	1	1	1	1	1	1	1	1	0
IPI00019502	0	0	0	0		0	0		0		0	0	0	0	0	0	0	0	0	0	0	0	0	0
IPI00019580	0	0	1	0		0	0		0		0	0	0	0	0	0	0	0	0	0	0	0	0	0
IPI00019591	0	0	0	0		0	0		0		0	0	0	0	0	0	0	0	0	0	0	0	0	0
IPI00019641	0	0	0	0		0	0		1		1	0	1	1	1	1	1	1	1	1	1	1	0	0
IPI00019862	1	0	1	1		1	1		1		1	1	1	0	1	0	1	1	0	0	0	0	0	0
IPI00019907	1	0	1	0		0	1		1		1	0	0	0	0	0	0	0	0	0	0	0	0	0
IPI00019943	0	0	0	0		0	0		0		0	0	0	0	0	0	0	0	0	0	0	0	0	0
IPI00019954	1	1	1	1		1	1		0		0	0	1	0	0	0	1	1	0	0	0	0	1	0
IPI00019992	0	0	0	0		0	0		0		0	0	0	0	0	0	0	0	1	0	0	0	0	0
IPI00019996	0	0	0	0		0	0		0		0	0	0	0	0	0	0	0	0	0	0	0	0	0
IPI00020021	0	0	0	0		0	0		0		0	0	0	0	0	0	0	0	0	0	0	0	0	0
IPI00020091	1	1	1	1		1	1		1		0	1	0	1	0	1	1	1	1	0	0	1	1	1
IPI00020097	0	0	0	0		0	0		0		0	0	0	0	0	0	0	0	0	0	0	0	0	0
IPI00020416	0	0	0	0		0	0		0		0	0	0	0	0	0	0	1	0	0	0	0	0	0
IPI00020487	0	0	0	0		0	1		1		0	0	0	0	0	0	0	0	0	0	0	0	0	0
IPI00020546	0	0	0	0		0	0		0		0	0	0	0	0	1	0	1	0	0	0	0	1	0
IPI00020632	0	0	0	0		0	0		0		0	0	0	0	0	0	0	0	0	0	0	0	0	0
IPI00020687	0	0	0	0		0	0		0		0	0	0	0	0	0	0	0	0	0	0	0	0	0
IPI00020918	0	0	0	0		0	0		0		1	1	1	0	0	0	1	0	0	0	0	0	0	0
IPI00020920	0	0	0	0		0	0		0		0	0	0	0	1	0	0	0	0	0	0	0	0	0
IPI00020968	0	0	0	0		0	0		0		0	0	0	0	0	0	0	0	0	0	0	0	0	0
IPI00020987	0	0	0	0		0	0		0		0	0	0	0	0	1	0	0	0	0	0	0	0	0
IPI00021000	1	1	1	1		1	1		1		1	1	1	1	1	1	1	1	1	1	1	1	1	1
IPI00021033	0	0	0	0		0	0		0		0	0	0	0	1	0	0	1	0	0	0	0	0	0
IPI00021085	1	0	0	0		0	0		0		0	1	0	0	0	0	0	0	0	0	0	0	1	0
IPI00021109	0	0	1	0		0	0		0		0	0	0	1	0	1	0	0	0	0	0	0	0	0
IPI00021145	1	0	0	0		0	0		0		0	0	0	0	0	0	0	0	0	0	0	0	0	0
IPI00021250	0	0	0	0		0	0		0		0	0	0	0	0	0	0	0	0	0	0	0	0	0
IPI00021258	0	0	0	0		0	0		0		0	0	0	1	1	1	1	0	0	0	0	0	0	0
IPI00021274	0	0	0	0		0	0		0		0	0	0	0	0	0	0	0	0	0	0	0	0	0
IPI00021275	0	0	0	0		0	0		0		0	0	0	0	0	0	0	0	0	0	0	0	0	0
IPI00021301	0	0	0	0		0	0		0		0	0	0	0	0	0	0	0	0	1	0	0	0	0
IPI00021302	1	0	0	0		0	0		0		0	0	0	0	0	0	0	0	0	0	0	0	0	0
IPI00021304	0	0	0	0		0	1		1		1	1	0	0	0	0	0	0	0	0	0	1	0	0
IPI00021363	0	0	0	0		0	0		0		0	0	0	1	0	0	0	0	0	0	0	0	0	0
IPI00021417	0	0	0	0		0	0		0		0	0	1	0	0	0	1	0	0	1	0	0	0	0
IPI00021428	0	0	0	0		0	0		0		0	0	0	0	0	0	0	0	0	0	0	0	0	0
IPI00021439	1	0	0	1		1	1		1		1	1	1	1	1	0	1	1	0	1	0	0	0	0
IPI00021447	1	0	0	0		0	0		1		1	0	1	1	0	0	1	1	1	0	0	0	0	0
IPI00021475	0	0	0	0		0	0		0		0	0	0	0	0	0	0	0	0	0	0	0	0	0
IPI00021634	0	0	0	0		0	0		0		0	0	1	0	0	1	0	0	0	0	0	0	0	0
IPI00021712	0	0	0	0		0	0		0		0	0	0	0	0	0	0	0	0	0	0	0	0	0
IPI00021794	1	0	0	1		0	0		0		0	0	0	0	0	0	0	0	0	0	0	0	0	0
IPI00021805	0	0	0	0		0	0		0		0	0	0	0	0	0	1	0	0	0	0	0	1	0
IPI00021812	0	0	0	0		0	0		1		0	1	0	0	0	0	0	0	0	1	0	0	0	0
IPI00021817	1	0	1	1		1	0		1		1	1	1	1	0	0	1	1	0	0	0	0	0	0
IPI00021841	0	0	0	0		0	0		0		0	0	0	0	0	0	0	0	0	0	0	0	0	0
IPI00021854	0	0	0	0		0	0		0		0	0	0	0	0	0	0	0	0	0	0	0	0	0
IPI00021885	1	1	1	1		1	1		1		1	1	1	1	1	0	1	1	1	1	1	1	1	0
IPI00021887	0	0	0	0		0	0		0		0	0	0	0	0	0	0	0	0	0	0	0	0	0
IPI00021891	0	0	0	0		0	0		0		0	0	0	0	0	0	0	0	0	0	0	0	0	0
IPI00021948	0	0	0	0		0	0		0		0	0	0	0	0	0	0	0	0	0	0	0	0	0
IPI00021954	0	0	0	0		0	0		0		0	0	0	0	0	0	0	0	0	0	0	0	0	0
IPI00022039	0	0	0	1		0	0		1		1	1	0	1	0	0	1	1	0	0	0	0	0	0
IPI00022058	0	0	1	0		0	1		1		1	1	1	1	0	0	1	1	1	0	0	0	1	0
IPI00022091	0	0	0	0		0	0		0		0	0	0	0	0	0	0	0	0	0	0	0	0	0
IPI00022200	0	0	0	1		0	0		1		1	1	1	0	0	0	1	0	0	0	0	0	0	0
IPI00022204	0	0	0	0		0	0		0		1	1	0	0	0	0	0	0	0	0	0	0	0	0
IPI00022213	0	0	0	0		0	0		0		0	0	0	0	0	1	0	0	0	0	0	0	0	0
IPI00022255	0	0	0	0		1	0		0		0	0	0	0	0	0	0	0	0	0	0	0	0	0
IPI00022284	1	0	1	1		1	0		1		1	0	0	1	0	0	0	0	0	0	0	0	0	0
IPI00022304	0	0	0	0		0	0		0		0	0	0	0	0	0	0	0	0	0	0	0	0	0
IPI00022337	1	0	1	1		0	0		0		0	0	0	0	0	0	0	0	0	0	0	0	0	0
IPI00022371	1	0	0	0		0	0		0		0	0	0	0	0	0	0	0	0	0	0	0	0	0
IPI00022391	0	0	0	0		0	0		0		0	0	0	0	0	0	0	0	0	0	0	0	0	0
IPI00022417	0	1	0	1		0	0		0		0	0	0	0	0	0	0	0	0	0	0	0	1	1
IPI00022418	0	0	1	0		1	1		1		0	1	1	1	1	1	1	1	1	1	1	1	0	0
IPI00022420	1	0	1	1		1	1		1		1	1	1	1	1	0	1	1	1	1	0	0	1	1
IPI00022426	1	1	1	1		1	1		1		1	1	1	1	1	1	1	1	1	1	1	1	1	1
IPI00022429	1	1	1	1		1	1		0		0	1	1	0	1	0	0	1	0	0	0	0	1	1
IPI00022430	0	0	0	0		0	0		0		0	0	0	0	0	0	0	0	0	0	0	0	0	0
IPI00022431	1	1	1	1		1	1		1		1	1	1	1	1	0	1	1	1	1	0	1	1	1
IPI00022432	1	0	1	0		0	0		0		0	0	1	1	0	0	0	1	0	0	0	0	0	0
IPI00022434	0	0	0	0		0	0		0		0	0	0	0	0	0	0	0	0	0	0	1	0	0
IPI00022463	1	1	1	1		1	1		1		1	1	1	1	1	1	1	1	1	1	0	0	1	1
IPI00022465	0	0	0	0		0	0		0		0	1	0	0	1	1	1	0	0	0	0	0	0	0
IPI00022488	1	1	1	1		1	1		1		1	1	0	1	1	0	1	1	0	0	0	0	1	1
IPI00022542	0	0	0	0		0	0		0		0	0	0	0	0	0	0	0	0	0	0	0	0	0
IPI00022558	0	0	0	0		0	0		0		0	0	0	0	1	0	0	1	0	0	0	0	0	0
IPI00022608	0	0	0	0		0	0		0		0	0	0	0	0	0	0	0	0	0	0	0	0	0
IPI00022643	0	0	0	0		0	0		0		0	0	0	0	0	0	0	0	0	0	0	0	0	0
IPI00022661	1	0	0	1		1	0		0		0	0	0	0	0	0	0	0	0	1	0	0	0	0
IPI00022744	0	0	0	0		0	0		0		0	0	0	0	0	0	0	0	0	0	0	0	0	0
IPI00022751	0	0	0	0		0	0		0		0	0	0	0	0	0	0	0	0	0	0	0	0	0
IPI00022793	0	0	0	0		0	0		0		0	0	0	0	0	0	0	1	0	0	0	0	0	0
IPI00022810	1	0	0	1		0	1		0		0	0	1	0	0	0	0	0	0	0	0	0	0	0
IPI00022822	1	1	1	1		1	1		1		1	1	1	1	1	0	1	1	1	1	0	0	0	0
IPI00022890	0	0	0	0		0	0		0		0	0	0	0	0	0	0	0	0	0	0	0	0	0
IPI00022892	0	0	1	0		0	1		1		1	1	0	0	0	0	0	0	0	0	0	0	0	0
IPI00022895	1	1	0	1		0	0		0		0	0	0	0	0	0	0	0	0	0	0	0	0	0
IPI00022937	0	0	0	0		0	0		0		1	0	0	0	0	0	0	0	0	0	0	0	0	0
IPI00022959	1	0	1	1		0	0		0		0	0	0	0	0	0	0	0	0	0	0	0	0	0
IPI00022974	1	0	0	1		0	0		0		0	1	0	0	1	1	1	0	0	0	0	0	0	0
IPI00023020	0	0	0	0		0	0		1		0	1	0	0	1	1	1	1	0	0	1	0	0	0
IPI00023165	0	0	0	0		0	0		0		0	0	0	0	0	0	0	1	0	0	0	0	0	0
IPI00023217	0	0	0	0		0	0		0		0	0	0	0	0	0	0	0	0	0	0	0	0	0
IPI00023234	0	0	0	0		0	0		0		0	0	0	0	0	0	0	0	0	0	0	0	0	0
IPI00023246	0	0	0	0		0	0		0		0	0	0	0	0	0	0	0	0	0	0	0	0	0
IPI00023283	0	0	0	0		0	1		1		0	1	0	0	1	0	1	1	0	1	0	0	0	0
IPI00023344	1	0	0	1		0	0		0		0	0	0	0	0	0	0	0	0	0	0	0	1	0
IPI00023503	0	0	0	0		1	0		0		0	0	0	0	0	0	0	0	0	0	0	0	0	0
IPI00023617	0	0	0	0		0	0		0		0	0	0	0	0	0	0	0	0	0	0	0	0	0
IPI00023630	0	0	0	0		0	0		1		0	0	0	1	1	0	1	1	0	0	0	1	0	0
IPI00023648	0	0	0	0		0	0		0		0	0	0	0	0	0	0	0	0	0	0	0	0	0
IPI00023672	0	0	0	0		1	0		0		0	0	0	0	0	0	0	0	0	0	0	0	0	0
IPI00023673	1	1	1	1		1	1		1		1	1	1	1	1	1	1	1	1	1	1	1	1	1
IPI00023711	0	0	0	0		0	0		0		0	0	0	0	0	0	0	0	0	0	0	0	0	0
IPI00023728	1	0	0	0		0	0		0		0	0	0	0	0	0	0	0	0	0	0	0	0	0
IPI00023751	0	0	0	0		0	0		0		0	0	0	0	0	0	0	0	0	0	0	0	0	0
IPI00023756	0	0	0	0		0	0		0		0	0	0	0	0	0	0	0	0	0	0	0	0	0
IPI00023814	0	0	0	0		0	0		0		0	0	0	0	0	0	0	0	0	0	0	0	0	0
IPI00023858	0	0	0	0		0	1		1		0	1	1	0	0	0	0	1	0	0	0	0	0	0
IPI00024024	0	0	0	0		0	0		0		0	0	0	0	0	0	0	0	0	0	0	0	0	0
IPI00024036	0	0	0	0		0	0		0		0	0	0	0	0	0	0	0	0	0	0	0	0	0
IPI00024046	1	1	1	1		1	1		1		1	1	1	1	1	0	1	1	0	0	0	1	1	1
IPI00024048	0	0	0	0		0	0		0		0	0	0	0	0	0	0	0	0	0	0	0	0	0
IPI00024067	1	1	1	1		0	1		0		1	1	0	1	1	1	0	1	0	0	0	0	0	0
IPI00024163	0	0	0	0		0	0		0		0	0	0	0	0	0	0	0	0	0	0	0	0	0
IPI00024236	0	0	0	0		0	0		0		0	0	0	0	0	0	0	0	0	0	0	0	0	0
IPI00024279	0	0	0	0		0	0		0		0	0	0	0	0	0	0	0	0	0	0	0	0	0
IPI00024284	1	1	1	1		1	1		1		1	1	1	1	1	1	1	1	1	1	1	1	1	1
IPI00024292	1	1	1	1		1	1		1		1	1	1	1	1	0	1	1	1	1	1	1	1	1
IPI00024297	0	0	0	0		0	0		0		0	0	0	0	0	0	0	0	0	0	0	0	0	0
IPI00024364	0	0	0	0		0	0		0		0	0	0	0	0	0	0	0	0	0	0	0	0	0
IPI00024379	1	0	0	0		0	0		0		0	0	1	0	0	0	1	0	0	0	0	0	0	0
IPI00024406	0	0	0	0		0	0		0		0	0	1	0	0	0	0	0	0	0	0	0	0	0
IPI00024532	0	0	0	0		0	0		0		0	0	0	0	0	0	0	0	0	0	0	0	0	0
IPI00024547	0	0	0	0		0	0		0		1	0	0	0	0	0	0	0	0	0	0	0	0	0
IPI00024551	0	0	0	0		0	0		0		0	0	0	0	0	0	0	0	0	0	0	0	0	0
IPI00024601	0	0	0	0		0	0		0		0	0	0	0	0	0	0	0	0	0	0	0	0	0
IPI00024660	0	0	0	0		0	1		0		0	0	0	1	0	0	0	0	0	0	0	0	0	0
IPI00024689	0	0	0	0		0	0		1		0	0	0	0	0	0	0	0	0	0	0	0	0	0
IPI00024733	0	0	0	1		0	1		0		0	0	0	0	0	0	0	0	0	0	0	0	0	0
IPI00024766	0	0	0	0		0	0		0		0	0	1	1	1	0	1	1	0	0	0	0	1	0
IPI00024990	0	0	0	0		0	0		0		0	0	0	0	0	0	0	0	0	0	0	0	0	0
IPI00025071	0	0	0	0		0	0		0		0	0	0	0	0	0	0	0	0	0	0	0	0	0
IPI00025160	0	0	0	0		0	0		0		0	0	0	0	0	0	0	0	0	0	0	0	0	0
IPI00025204	0	0	0	0		0	0		0		0	0	0	0	0	0	0	0	0	0	0	0	0	0
IPI00025276	0	0	0	0		0	0		0		0	1	0	1	0	0	0	0	0	0	0	0	0	0
IPI00025277	0	0	0	0		0	0		0		0	0	0	0	0	0	0	0	0	0	0	0	0	0
IPI00025280	0	0	0	0		0	0		0		0	0	0	0	0	0	0	0	0	0	0	0	0	0
IPI00025323	0	0	0	0		0	0		0		0	0	0	0	0	0	0	0	0	0	0	0	0	0
IPI00025344	0	0	0	0		0	0		0		0	0	0	0	0	0	0	0	0	0	0	0	0	0
IPI00025363	0	0	0	0		0	0		0		0	0	0	0	0	0	0	0	0	0	0	0	0	0
IPI00025415	0	0	0	0		0	0		0		0	1	0	0	1	1	1	0	0	0	1	0	0	0
IPI00025426	0	0	0	0		0	0		0		0	0	0	1	0	1	1	0	0	0	0	1	0	0
IPI00025447	0	0	0	0		0	0		0		0	0	0	0	0	0	0	0	0	0	0	0	0	0
IPI00025465	0	0	0	0		0	0		0		0	0	0	0	0	0	0	0	0	0	0	0	0	0
IPI00025476	1	0	1	1		1	1		1		1	1	0	0	0	0	0	0	0	0	0	0	1	0
IPI00025718	0	1	0	0		0	0		0		0	0	0	0	0	0	0	0	0	0	0	0	0	0
IPI00025803	0	0	1	0		0	0		0		0	0	0	0	0	0	0	0	0	0	0	0	0	0
IPI00025819	0	0	0	0		0	0		0		0	0	0	0	0	0	0	0	0	0	0	0	0	0
IPI00025846	1	0	1	1		1	0		0		0	0	0	0	0	0	0	0	0	0	0	0	0	0
IPI00025861	1	1	1	1		1	0		0		0	0	0	0	0	0	0	1	0	0	0	0	0	1
IPI00025869	0	0	0	0		0	0		0		0	0	0	0	0	0	0	0	0	0	0	0	0	0
IPI00025874	0	0	0	0		0	0		0		0	1	0	0	0	0	0	0	0	0	0	0	0	0
IPI00025880	0	0	0	0		0	0		0		0	0	0	0	0	0	0	0	0	0	0	0	0	0
IPI00025890	0	0	0	0		0	0		0		0	0	0	0	0	0	0	0	0	0	0	0	0	0
IPI00026031	1	0	1	1		1	0		0		0	1	0	0	0	0	0	0	0	0	0	0	0	0
IPI00026126	0	0	0	0		0	0		0		0	0	0	0	0	0	0	0	0	0	0	0	0	0
IPI00026199	1	0	0	1		1	1		1		1	1	0	0	0	0	0	1	0	0	0	0	0	0
IPI00026219	0	0	0	1		1	0		0		0	0	0	0	0	0	0	0	0	0	0	0	0	0
IPI00026233	0	0	0	0		0	0		0		0	0	1	0	0	0	0	0	0	1	0	0	0	0
IPI00026259	0	0	0	0		0	1		0		0	0	0	0	0	0	0	0	0	0	0	0	0	0
IPI00026270	0	0	0	1		0	1		1		1	1	0	1	0	0	1	0	0	1	0	0	0	0
IPI00026303	0	0	0	0		0	0		0		0	0	0	1	0	0	0	0	0	0	0	0	0	0
IPI00026314	1	1	1	1		1	0		1		0	0	1	0	0	0	1	1	0	0	0	0	1	1
IPI00026320	0	0	0	0		0	0		0		0	0	0	0	0	0	0	0	0	0	0	0	0	0
IPI00026606	0	0	1	0		0	1		0		0	1	1	1	0	1	0	1	1	1	1	1	0	0
IPI00026625	0	0	0	0		0	0		0		0	0	1	0	0	0	0	0	0	0	0	0	0	0
IPI00026673	0	0	0	0		0	0		0		0	0	0	0	0	0	0	0	0	0	0	0	0	0
IPI00026843	0	0	0	0		0	0		0		0	0	0	0	0	0	0	0	0	0	0	0	0	0
IPI00026926	0	0	0	0		0	0		0		0	0	0	0	0	0	0	0	0	0	0	0	0	0
IPI00026944	1	0	1	1		1	1		1		0	1	1	1	1	0	1	1	1	0	0	0	1	0
IPI00027019	0	0	0	0		0	0		0		0	0	0	0	0	0	0	0	0	0	0	0	0	0
IPI00027139	1	0	0	1		1	1		1		1	0	1	0	1	1	1	1	1	1	0	0	0	0
IPI00027169	0	0	0	0		0	0		0		0	0	0	0	0	0	0	0	0	1	0	0	0	0
IPI00027201	0	0	0	0		0	0		0		0	0	0	0	0	0	0	0	0	0	0	0	0	0
IPI00027235	1	1	1	1		1	1		1		1	1	1	1	1	0	1	1	1	1	1	1	0	0
IPI00027381	1	0	0	0		0	1		0		0	1	0	0	0	0	0	1	0	0	0	0	0	0
IPI00027429	0	0	0	0		0	0		0		0	0	0	0	0	0	0	0	0	0	0	0	0	0
IPI00027452	0	0	0	0		0	0		0		0	0	0	0	0	0	0	0	0	0	0	0	0	0
IPI00027462	0	0	0	0		0	0		0		0	0	0	0	0	0	0	0	0	0	0	0	0	0
IPI00027463	0	0	0	0		0	0		0		0	0	0	0	0	0	0	0	0	0	0	0	0	0
IPI00027482	1	1	1	1		1	0		1		0	0	0	0	0	0	0	0	0	0	0	0	1	1
IPI00027491	0	0	0	0		0	0		0		1	1	0	0	0	0	0	0	0	0	0	0	0	0
IPI00027547	0	1	0	0		0	0		0		0	0	0	0	0	0	0	0	0	0	0	0	0	0
IPI00027626	0	0	0	0		0	0		1		0	0	0	1	0	0	1	1	0	0	0	0	0	0
IPI00027682	0	0	0	0		0	0		0		0	0	0	0	0	0	0	0	0	0	0	0	0	0
IPI00027704	0	0	0	0		0	0		0		0	0	0	0	0	0	0	0	0	0	0	0	0	0
IPI00027745	1	0	0	0		0	0		1		1	0	0	0	0	0	0	0	0	0	0	0	0	0
IPI00027769	0	0	0	0		0	0		0		0	0	0	0	0	0	0	0	0	0	0	0	0	0
IPI00027801	0	0	0	0		0	0		0		0	0	0	0	0	0	0	0	0	0	0	0	0	0
IPI00027803	0	0	0	0		0	0		0		0	0	0	0	0	0	0	0	0	0	0	0	0	0
IPI00027827	0	0	0	0		0	0		0		0	0	0	0	0	0	0	0	0	0	0	0	0	0
IPI00027843	1	1	1	1		1	1		1		1	1	1	1	1	0	1	1	1	1	1	0	1	1
IPI00027851	1	0	0	0		0	0		0		0	0	0	1	0	0	0	0	0	0	0	0	0	0
IPI00027963	0	0	0	0		0	0		0		0	0	0	1	0	0	0	0	0	0	0	0	0	0
IPI00027996	0	0	0	0		0	0		0		0	0	0	0	0	0	0	0	0	0	0	0	0	0
IPI00028015	1	0	0	0		0	1		1		0	1	1	0	1	1	1	1	1	1	0	1	0	0
IPI00028030	0	1	0	0		1	1		1		1	1	1	1	1	0	1	1	0	0	0	1	0	0
IPI00028064	0	0	0	0		0	0		0		0	0	0	0	0	0	0	0	0	0	0	0	0	0
IPI00028089	1	0	0	0		0	0		0		0	0	0	0	0	0	0	0	0	0	0	0	0	0
IPI00028150	0	0	0	0		0	0		0		0	0	1	0	0	0	0	0	0	0	0	0	0	0
IPI00028233	0	0	0	0		0	0		0		0	0	0	0	0	0	0	0	0	0	0	0	0	0
IPI00028378	0	0	0	0		0	0		0		0	0	0	0	0	0	0	0	0	0	0	0	1	0
IPI00028413	0	0	0	0		1	0		0		0	0	1	0	0	0	0	0	0	0	0	0	0	0
IPI00028493	0	0	0	0		0	0		1		0	0	0	1	1	0	1	1	0	0	0	1	0	0
IPI00028547	0	0	0	0		0	0		0		0	0	0	0	0	0	0	0	0	0	0	0	0	0
IPI00028564	0	0	0	0		0	0		0		0	1	1	1	0	0	0	0	0	0	0	0	0	0
IPI00028904	1	1	0	0		0	0		0		0	1	0	0	0	0	0	0	0	0	0	0	1	1
IPI00028980	0	0	0	0		0	0		0		0	0	0	0	0	0	0	0	0	0	0	0	0	0
IPI00029014	0	0	0	0		0	0		0		0	0	0	0	1	0	0	0	0	0	0	0	0	0
IPI00029045	0	0	0	0		0	0		0		0	0	0	0	0	0	0	0	0	0	0	0	0	0
IPI00029123	0	0	0	0		0	0		0		0	0	0	1	0	0	0	0	0	0	0	0	0	0
IPI00029143	0	0	0	0		0	0		0		0	0	0	0	0	0	0	0	0	0	0	0	0	0
IPI00029168	0	0	0	0		0	0		0		1	1	0	1	0	0	1	0	0	0	0	0	0	0
IPI00029175	0	0	0	0		0	0		0		0	0	0	0	0	0	0	0	0	0	0	0	0	0
IPI00029193	0	0	0	0		0	0		0		0	0	0	0	0	0	0	0	0	0	0	0	0	0
IPI00029260	1	1	1	1		1	1		0		1	1	1	0	0	0	1	1	0	0	0	1	1	1
IPI00029263	0	0	0	0		0	0		0		0	0	0	0	0	0	0	0	0	0	0	0	0	0
IPI00029275	1	0	1	1		0	0		1		1	1	1	0	1	0	0	1	1	0	0	0	0	0
IPI00029468	1	0	0	0		0	0		0		1	0	0	1	1	0	0	0	0	0	0	0	0	0
IPI00029472	0	0	0	0		0	0		0		0	1	0	0	1	1	0	0	0	0	0	0	0	0
IPI00029510	0	0	0	0		0	0		0		0	0	0	0	0	0	0	0	0	0	0	0	0	0
IPI00029521	0	0	0	0		0	0		0		0	0	0	0	0	0	0	0	0	0	0	0	0	0
IPI00029658	1	0	1	1		0	1		1		1	1	0	1	0	0	1	1	0	0	0	0	0	0
IPI00029723	0	0	0	0		0	0		0		0	0	0	0	0	0	0	0	0	0	0	0	0	0
IPI00029751	0	0	0	0		0	0		1		1	0	0	0	0	0	0	0	0	0	0	0	0	0
IPI00029773	0	0	0	0		0	0		0		0	0	0	0	0	0	0	0	0	0	0	0	0	0
IPI00029817	0	0	1	1		1	0		1		0	0	0	0	0	0	0	0	0	0	0	0	0	0
IPI00029863	0	0	0	0		0	0		0		0	0	0	0	0	1	0	0	0	0	0	0	0	0
IPI00030009	0	0	0	0		0	0		0		0	0	0	0	0	0	0	0	0	0	0	0	0	0
IPI00030058	0	0	0	0		0	0		0		0	0	0	0	0	0	0	0	0	0	0	0	0	0
IPI00030075	0	0	0	0		0	0		0		0	0	0	0	0	0	0	0	0	0	0	0	0	0
IPI00030098	0	0	0	1		0	0		0		0	0	0	0	0	0	0	0	0	0	0	0	0	0
IPI00030205	0	0	0	0		0	0		0		0	0	1	0	0	0	0	0	0	0	0	0	0	0
IPI00030275	0	0	0	0		0	0		0		0	0	0	1	0	0	0	0	0	0	0	0	0	0
IPI00030328	0	0	0	0		0	0		0		0	0	0	0	0	0	0	1	0	0	0	0	0	0
IPI00030431	0	0	0	0		0	0		0		0	0	0	0	0	0	0	0	0	0	0	0	0	0
IPI00030542	0	0	0	0		0	0		0		0	0	0	0	0	0	0	0	0	0	0	0	0	0
IPI00030572	0	0	0	0		0	0		0		0	0	0	0	0	0	1	0	0	0	0	0	0	0
IPI00030790	0	0	0	0		0	0		0		0	0	0	0	1	0	1	0	1	0	0	0	0	0
IPI00030871	0	0	0	0		0	0		0		0	0	0	0	0	0	0	0	0	0	0	0	0	0
IPI00030935	0	0	0	0		0	0		0		0	0	0	0	0	0	0	0	0	0	0	0	0	0
IPI00030941	0	0	0	0		0	0		0		0	0	0	0	0	0	0	0	0	0	0	0	0	0
IPI00031005	0	0	0	0		0	0		0		0	0	0	0	0	0	0	0	0	0	0	0	0	0
IPI00031006	0	0	0	0		0	0		0		0	0	0	0	0	0	0	0	0	0	0	0	0	0
IPI00031008	0	0	0	0		0	0		0		0	0	0	0	0	0	0	0	0	0	0	0	0	0
IPI00031041	0	0	0	0		0	0		0		0	0	0	0	0	0	0	0	0	0	0	0	0	0
IPI00031058	1	0	0	0		0	0		0		0	0	0	0	0	0	0	0	0	0	0	0	0	0
IPI00031065	1	1	1	1		1	1		1		1	1	1	1	1	1	1	1	1	0	0	0	1	0
IPI00031114	0	0	0	0		0	0		0		0	0	0	0	0	0	0	0	0	0	0	0	0	0
IPI00031121	1	0	0	0		0	1		0		1	1	0	0	0	0	0	0	0	0	0	0	0	0
IPI00031461	0	0	0	0		0	0		0		0	0	0	0	0	0	0	0	0	0	0	0	0	0
IPI00031464	1	0	0	0		0	0		0		0	0	0	0	0	0	0	0	0	0	0	0	0	0
IPI00031519	0	0	0	0		0	0		0		0	0	0	0	0	0	0	0	0	0	0	0	0	0
IPI00031583	0	0	0	0		0	0		0		0	0	0	0	0	0	0	0	0	0	0	0	0	0
IPI00031616	0	0	0	0		0	0		0		0	0	1	0	0	0	0	1	0	0	0	0	0	0
IPI00031789	0	0	0	0		0	0		0		0	0	0	0	0	0	0	0	0	0	0	0	0	0
IPI00032061	0	0	0	0		0	0		0		0	0	0	0	0	0	0	0	0	0	0	0	0	0
IPI00032179	1	0	0	1		0	0		1		0	0	0	0	0	0	0	0	0	0	0	0	0	0
IPI00032220	1	0	0	1		0	0		0		0	0	0	0	0	0	0	0	0	0	0	0	0	0
IPI00032258	1	1	0	0		0	0		0		1	0	0	0	0	0	0	0	0	0	0	0	0	0
IPI00032292	0	0	0	0		1	0		0		1	0	0	0	1	1	1	0	0	0	0	0	0	0
IPI00032293	1	0	1	1		1	1		1		1	1	1	1	1	1	1	1	1	1	0	0	0	0
IPI00032294	0	0	0	0		0	0		0		0	0	0	0	0	1	0	0	0	0	0	0	0	0
IPI00032325	0	0	0	1		0	0		0		0	0	0	0	0	0	0	0	0	0	0	0	0	0
IPI00032328	0	0	0	0		0	0		0		0	0	0	0	0	0	0	0	0	1	0	0	0	0
IPI00032425	0	0	0	0		0	0		0		0	0	0	0	0	0	0	1	0	0	0	0	0	0
IPI00032525	0	0	0	0		0	0		0		1	0	1	0	0	0	0	0	0	0	0	0	0	0
IPI00032541	0	0	0	0		0	0		0		0	0	0	0	0	0	0	0	0	0	0	0	0	0
IPI00032635	0	0	0	0		0	0		0		0	0	0	0	0	0	0	1	0	0	0	0	0	0
IPI00032958	0	0	0	0		0	0		0		0	0	0	0	0	0	0	0	0	0	0	0	0	0
IPI00032971	0	0	0	0		0	0		0		0	0	0	1	0	0	0	0	0	0	0	0	0	0
IPI00032995	0	0	0	0		0	0		0		0	0	0	0	0	0	0	0	0	0	0	0	0	0
IPI00033023	0	0	0	0		0	0		0		0	0	0	0	0	1	0	0	0	0	0	0	0	0
IPI00033034	1	0	0	0		0	1		0		0	0	0	0	0	0	0	0	0	0	0	0	0	0
IPI00033583	0	0	0	0		0	0		0		1	0	0	0	0	0	0	0	0	0	0	0	0	0
IPI00033944	0	0	0	0		0	0		0		0	0	0	0	0	0	0	0	0	0	0	0	0	0
IPI00034277	0	0	0	0		0	0		0		0	0	0	0	0	0	0	0	0	0	0	0	0	0
IPI00036554	0	0	0	0		0	0		0		0	0	0	0	0	0	0	0	0	0	0	0	0	0
IPI00042444	0	0	0	0		0	0		0		0	0	0	0	0	0	0	0	0	0	0	0	0	0
IPI00043360	0	0	0	0		0	0		0		0	0	0	0	0	0	0	0	0	0	0	0	0	0
IPI00043550	1	0	0	0		0	1		0		0	1	0	0	0	0	0	0	0	0	0	0	0	0
IPI00043670	0	0	0	0		0	0		0		0	0	0	0	0	0	0	0	0	0	0	0	0	0
IPI00043678	0	0	0	0		0	0		0		0	0	1	1	1	0	1	0	0	0	0	0	0	0
IPI00043716	0	0	0	0		0	0		0		0	0	0	0	0	0	0	0	0	0	0	0	0	0
IPI00043992	1	0	1	1		0	1		1		1	0	1	0	0	0	0	0	0	0	0	0	0	0
IPI00044751	0	0	1	0		1	1		1		0	1	1	1	1	1	1	1	1	1	1	1	1	0
IPI00045051	1	0	0	0		0	0		0		0	1	0	0	0	0	0	0	0	0	0	0	0	0
IPI00045423	0	0	0	0		0	0		0		0	0	0	0	0	0	0	0	0	0	0	0	0	0
IPI00045512	1	0	1	1		0	1		0		1	1	0	1	1	0	0	1	1	1	0	0	0	0
IPI00045914	1	0	0	0		0	1		1		0	1	0	1	1	0	1	1	0	0	0	1	0	0
IPI00045938	0	0	0	0		0	0		0		0	0	0	0	0	0	0	0	0	0	0	0	0	0
IPI00045957	1	0	1	1		1	0		1		1	1	0	0	0	0	0	1	0	0	0	0	0	0
IPI00046309	0	0	0	0		0	0		0		0	0	0	0	0	0	0	0	1	0	0	0	0	0
IPI00056324	0	0	0	0		0	0		0		0	0	0	0	0	0	0	0	0	0	0	0	0	0
IPI00056478	1	1	1	1		1	1		1		0	1	1	0	0	0	1	1	0	0	0	1	0	0
IPI00056505	0	0	1	0		0	0		0		0	0	1	0	0	1	0	1	0	1	0	0	0	0
IPI00059476	1	0	1	0		0	1		1		1	1	0	0	0	0	0	0	0	0	0	0	0	0
IPI00060545	0	0	0	0		0	0		0		0	0	0	0	0	0	0	0	0	0	0	0	0	0
IPI00060800	1	1	1	1		1	1		1		1	1	1	1	0	1	1	1	1	0	0	0	0	1
IPI00061116	0	0	0	0		0	0		0		1	1	1	0	1	0	1	1	0	0	0	0	0	0
IPI00061200	0	0	0	0		0	0		0		0	0	0	0	0	0	0	0	0	0	0	0	0	0
IPI00061356	0	0	0	0		0	0		0		0	0	0	0	0	0	0	0	0	0	0	0	0	0
IPI00063121	0	0	0	0		0	0		0		0	0	0	0	0	0	0	0	0	0	0	0	0	0
IPI00063244	1	0	0	0		0	1		1		0	0	1	1	1	0	0	0	0	1	1	1	0	0
IPI00063273	0	0	0	0		0	0		0		0	0	0	0	0	0	0	0	0	0	0	0	0	0
IPI00063827	1	0	1	1		0	0		0		0	0	0	0	0	0	0	0	0	0	0	0	0	0
IPI00064201	0	0	0	0		0	0		0		0	0	0	0	0	0	0	0	0	0	0	0	0	0
IPI00064328	0	0	0	0		0	0		0		0	0	0	0	0	0	0	0	0	0	0	0	0	0
IPI00064965	0	0	0	0		0	0		0		0	0	0	1	0	0	0	0	0	0	0	0	0	0
IPI00065051	0	0	0	0		0	0		0		0	0	0	0	0	0	0	0	0	0	0	0	1	0
IPI00065183	0	0	0	0		0	0		0		0	0	0	0	0	0	0	0	0	0	0	0	0	0
IPI00065280	0	0	0	0		0	0		0		0	0	0	0	0	0	0	0	0	0	0	0	0	0
IPI00065410	1	0	0	0		0	0		0		0	0	0	0	0	0	0	0	0	0	0	0	0	0
IPI00065428	0	0	0	0		0	0		0		0	0	0	1	0	0	1	0	0	0	0	0	0	0
IPI00065441	0	0	0	0		0	0		0		0	0	0	0	0	0	0	0	0	0	0	0	0	0
IPI00065458	0	0	0	0		0	0		0		0	0	0	1	0	0	0	0	0	0	0	0	0	0
IPI00065500	1	0	0	1		0	0		1		0	0	0	0	0	0	0	0	1	0	0	0	0	0
IPI00065520	0	0	0	0		0	0		0		0	0	0	0	0	0	0	0	0	0	0	0	0	0
IPI00065521	0	0	0	0		0	0		0		0	0	0	0	0	0	0	0	0	0	0	0	1	0
IPI00065918	1	0	0	0		0	0		0		0	1	0	1	0	0	1	1	0	0	0	0	0	0
IPI00069524	0	0	0	0		0	0		0		0	0	0	0	0	0	0	0	0	0	0	0	0	0
IPI00069817	0	0	0	0		0	0		0		0	0	0	0	0	0	0	0	0	0	0	0	0	0
IPI00072534	0	0	0	0		0	0		0		0	0	1	0	0	0	0	0	0	1	0	0	0	1
IPI00072917	0	0	0	0		0	1		0		0	0	0	0	0	0	0	0	0	0	0	0	0	0
IPI00073186	0	0	0	0		0	0		0		0	0	0	0	0	0	0	0	0	0	0	0	0	0
IPI00073442	1	0	0	0		0	1		1		1	0	1	1	0	1	1	1	0	0	0	0	0	0
IPI00073763	0	0	0	0		0	0		0		0	0	0	0	0	0	0	0	0	0	0	0	0	0
IPI00073772	0	0	0	0		0	0		0		0	1	0	0	0	0	0	0	0	0	0	0	0	0
IPI00074183	0	0	0	0		0	0		0		0	0	0	0	0	1	0	0	0	0	0	0	0	0
IPI00075248	0	0	0	0		0	0		0		0	0	0	0	0	0	0	0	0	0	0	0	0	0
IPI00076597	0	0	0	0		0	0		0		0	0	0	0	0	0	0	0	0	0	0	0	0	0
IPI00087375	1	1	0	0		0	0		0		0	0	0	0	0	0	0	0	0	0	0	0	0	0
IPI00097495	0	0	0	0		0	0		0		1	0	0	0	0	0	0	0	0	0	0	0	0	0
IPI00099311	0	0	0	1		0	0		0		0	1	0	0	0	0	0	0	0	0	0	0	0	0
IPI00099670	1	0	1	1		1	1		1		1	1	1	0	1	1	1	1	1	0	0	0	0	0
IPI00099883	0	0	0	1		0	1		0		1	1	0	0	0	0	0	0	0	0	0	0	0	0
IPI00100630	0	0	0	0		0	0		0		1	1	0	0	0	0	0	0	0	0	0	0	0	0
IPI00100668	0	0	0	0		0	0		0		0	0	1	1	1	1	1	1	0	1	0	1	1	1
IPI00100798	0	0	0	0		0	0		0		0	0	0	0	0	0	0	0	0	0	0	0	0	0
IPI00100910	0	0	0	0		0	0		0		0	0	0	0	0	0	0	0	0	0	0	0	0	0
IPI00101878	1	1	0	0		1	0		0		0	0	0	0	0	0	0	0	0	0	0	0	1	1
IPI00102300	0	0	0	0		1	1		0		1	0	0	0	0	0	0	0	0	0	0	0	0	0
IPI00102508	0	0	1	1		0	1		0		0	1	1	1	1	0	0	0	1	1	0	0	0	0
IPI00103397	0	0	0	0		0	0		0		0	0	0	0	0	0	0	0	0	0	0	0	0	0
IPI00103497	0	0	1	0		0	1		0		0	1	1	1	1	1	1	1	1	1	1	1	1	0
IPI00103536	0	0	0	0		0	0		0		0	0	0	0	0	0	0	0	0	0	0	0	0	0
IPI00103595	0	0	0	0		0	0		0		0	0	0	1	1	0	1	1	0	0	0	1	0	0
IPI00103732	0	0	0	0		0	0		0		0	0	0	1	0	0	0	0	0	0	0	0	0	0
IPI00103767	0	0	0	0		0	0		0		0	0	0	0	0	0	0	0	0	0	0	0	0	0
IPI00103871	1	1	1	1		1	1		1		1	1	1	1	1	1	1	1	1	1	1	1	1	1
IPI00103874	0	0	0	0		0	0		0		0	0	0	0	0	0	0	0	0	0	0	0	0	0
IPI00103926	0	0	0	0		0	0		0		0	0	0	0	0	0	0	0	0	0	0	0	0	0
IPI00103994	0	0	0	0		0	0		0		0	0	0	0	0	0	0	0	0	0	0	0	0	0
IPI00105620	0	0	0	0		0	0		0		0	0	0	0	0	0	0	0	0	0	0	0	0	0
IPI00106495	0	0	0	0		0	0		0		0	0	0	0	0	0	0	0	0	0	0	0	0	0
IPI00106638	0	0	0	0		0	0		0		0	0	1	0	0	0	0	0	0	0	0	0	0	0
IPI00107366	0	0	0	0		0	0		0		0	0	0	0	0	0	0	0	0	0	0	0	0	0
IPI00107531	0	0	0	0		0	0		0		0	0	0	1	1	0	0	1	0	0	0	1	0	0
IPI00107731	1	0	1	1		1	1		1		1	1	1	1	1	0	1	1	0	0	0	1	0	0
IPI00107831	0	0	0	0		0	0		0		0	1	0	0	0	0	0	0	0	0	0	0	0	0
IPI00142795	0	0	0	0		0	0		0		0	0	0	1	1	0	0	0	0	0	0	0	0	0
IPI00150496	0	0	0	0		0	0		0		0	0	0	0	0	0	0	0	0	0	0	0	0	0
IPI00151141	1	0	0	0		0	0		0		0	0	0	0	0	0	0	0	0	0	0	0	0	0
IPI00151366	0	0	0	0		0	0		0		0	0	0	0	0	0	0	0	0	0	0	0	0	0
IPI00152018	1	1	1	1		1	1		1		1	1	1	1	1	1	1	1	1	1	0	0	1	1
IPI00152026	0	0	0	0		0	0		0		0	0	0	0	0	0	0	0	0	0	0	0	0	0
IPI00152048	0	0	0	0		0	0		0		0	0	0	0	0	0	0	0	0	0	0	0	0	0
IPI00152075	0	0	0	0		0	0		0		0	0	0	0	0	0	0	0	0	0	0	0	0	0
IPI00152311	0	0	0	0		0	0		0		0	0	1	0	1	1	1	0	0	0	0	0	0	0
IPI00152316	0	0	0	0		0	0		0		0	0	0	0	0	0	0	0	0	0	0	0	0	0
IPI00152380	0	0	0	1		0	0		0		0	1	0	0	0	0	0	0	0	0	0	0	0	0
IPI00152418	1	0	1	1		1	1		1		1	1	1	0	1	0	1	1	0	1	0	1	1	1
IPI00152462	0	0	0	0		0	0		0		0	0	0	0	0	0	0	0	0	0	0	0	0	0
IPI00152474	0	0	0	0		0	1		0		0	0	1	0	0	0	0	0	0	0	0	0	0	0
IPI00152491	0	0	0	0		0	0		0		0	1	0	0	0	0	1	1	0	0	0	0	0	0
IPI00152510	0	0	0	1		0	0		0		0	0	0	0	0	0	0	0	0	0	0	0	0	0
IPI00152538	0	0	0	0		0	0		0		0	0	0	0	0	0	0	0	0	0	0	0	0	0
IPI00152540	0	0	0	0		0	0		0		0	0	0	0	0	0	0	0	0	0	0	0	0	0
IPI00152542	0	0	0	0		0	0		0		0	0	0	0	0	0	0	0	0	0	0	0	0	0
IPI00152613	0	0	0	0		0	0		0		0	0	0	0	0	0	0	0	0	0	0	0	0	0
IPI00152653	1	1	0	0		1	0		0		0	0	0	0	0	0	0	0	0	0	0	0	1	1
IPI00152696	0	0	0	0		0	0		0		0	0	0	0	0	0	0	0	0	0	0	0	0	0
IPI00152850	0	0	0	0		0	0		0		0	0	0	0	0	0	0	0	0	0	0	0	0	0
IPI00152881	1	1	1	1		1	0		1		1	1	0	0	1	0	0	0	0	0	0	1	0	1
IPI00152889	0	0	0	0		0	0		0		0	0	0	0	0	0	0	0	0	0	0	0	0	0
IPI00153049	1	0	1	1		0	1		1		1	1	1	1	1	1	1	1	1	1	0	1	0	0
IPI00154509	0	0	0	0		0	0		0		0	0	0	0	0	0	0	0	0	0	0	0	0	0
IPI00154742	0	1	0	0		0	1		0		0	0	1	0	1	1	1	0	1	0	0	1	1	0
IPI00155551	0	1	0	0		0	0		0		0	0	0	0	1	0	0	0	0	0	0	0	0	0
IPI00155629	0	0	1	0		0	1		0		0	0	0	0	0	0	0	0	0	0	0	0	0	0
IPI00156005	1	1	0	1		1	1		0		1	1	1	1	0	0	0	1	0	1	1	0	1	1
IPI00156282	1	1	1	1		0	1		0		1	1	1	0	1	1	1	1	1	0	0	1	1	0
IPI00156933	0	0	0	0		0	0		0		0	0	0	0	0	0	0	0	0	0	0	0	0	0
IPI00156984	1	0	0	1		0	1		0		0	1	0	0	0	0	1	0	0	0	0	0	0	0
IPI00160021	0	0	0	0		0	0		0		0	0	0	0	0	0	0	0	0	0	0	0	0	0
IPI00160130	1	1	1	1		1	1		1		1	1	1	1	1	0	1	1	1	1	1	1	1	0
IPI00160384	0	0	0	0		0	0		0		0	0	0	0	0	0	0	0	0	0	0	0	0	0
IPI00160622	0	1	0	1		1	0		0		0	0	0	0	0	0	0	0	0	0	0	0	0	0
IPI00162735	0	0	0	0		0	0		0		0	0	0	0	0	0	0	0	0	0	0	0	0	0
IPI00163207	0	0	0	0		0	0		0		0	0	0	0	0	0	0	0	0	0	0	0	0	0
IPI00163565	0	0	0	0		0	0		0		0	0	1	0	0	0	0	0	0	0	0	0	0	0
IPI00164066	0	0	0	0		0	0		0		0	0	0	0	0	0	0	0	0	0	0	0	0	0
IPI00164528	0	0	0	0		0	0		0		0	0	0	0	0	0	0	0	0	0	0	0	0	0
IPI00164583	0	0	0	0		0	0		0		0	0	0	0	0	0	0	0	0	0	0	0	0	0
IPI00165044	0	0	0	0		0	0		0		0	0	0	1	0	0	0	0	0	0	0	0	0	0
IPI00165125	0	0	0	0		0	0		0		0	0	0	0	0	0	0	0	0	0	0	0	0	0
IPI00165393	0	0	0	0		0	0		0		0	0	0	0	0	0	0	0	0	0	0	0	0	0
IPI00165459	0	0	0	0		0	0		0		0	0	0	0	0	0	0	0	0	0	0	0	0	0
IPI00165651	0	0	0	0		0	0		0		0	0	0	0	0	0	0	0	0	0	0	0	0	0
IPI00166039	1	0	0	0		0	1		0		1	1	1	1	0	1	1	1	0	0	0	0	1	1
IPI00166121	0	0	0	0		0	0		0		0	0	0	0	0	0	0	0	0	0	0	0	0	0
IPI00166126	0	0	0	0		0	0		0		0	0	0	0	0	0	0	0	0	0	0	0	0	0
IPI00166293	0	0	0	0		0	0		0		0	0	0	0	0	0	0	0	0	0	0	0	0	0
IPI00166331	0	0	0	0		0	0		0		0	0	0	0	0	0	0	0	0	0	0	0	0	0
IPI00166339	0	0	0	0		0	0		0		0	0	0	0	0	0	0	0	0	0	0	0	0	0
IPI00166377	0	0	0	0		0	0		0		0	0	0	0	0	0	0	1	0	0	0	0	0	0
IPI00166521	0	0	0	0		0	0		0		0	0	0	0	0	0	0	0	0	0	0	0	0	0
IPI00166729	1	1	1	1		1	1		1		1	1	1	1	1	1	1	1	1	1	1	1	1	1
IPI00166739	0	0	0	0		0	0		0		1	0	0	0	0	0	0	0	0	0	0	0	0	0
IPI00166766	1	0	0	0		0	0		0		0	0	0	0	0	0	0	0	0	0	0	0	0	0
IPI00166956	0	0	0	0		0	0		0		0	0	0	0	0	0	0	0	0	0	0	0	0	0
IPI00167037	0	0	0	0		0	0		0		0	0	0	0	0	0	1	0	0	0	0	0	0	0
IPI00167180	0	0	0	0		0	0		0		0	0	0	0	0	0	0	0	0	0	0	0	0	0
IPI00167368	0	0	0	1		0	0		0		0	0	0	0	0	0	0	1	0	0	0	0	0	0
IPI00167470	0	0	0	0		0	0		0		0	0	0	0	0	0	0	0	0	0	1	0	0	0
IPI00167498	0	0	0	0		0	0		0		0	0	0	0	0	0	0	0	0	0	0	0	0	0
IPI00167521	0	0	0	0		0	0		0		0	0	0	0	0	0	0	0	0	0	0	0	0	0
IPI00167663	0	0	0	0		1	0		0		0	0	1	1	0	0	1	0	0	0	0	0	0	0
IPI00167744	0	0	0	0		0	0		0		0	0	0	0	0	0	0	0	0	0	0	0	0	0
IPI00167879	0	0	0	0		0	0		0		0	0	0	0	0	0	0	0	0	0	0	0	0	0
IPI00167904	0	0	0	0		0	0		0		0	0	0	0	0	0	0	0	0	0	0	0	0	0
IPI00167913	0	0	0	0		0	0		0		0	0	0	0	0	0	0	0	0	0	0	0	0	0
IPI00168165	0	0	0	0		0	0		0		0	0	0	0	0	0	0	0	0	0	0	0	0	0
IPI00168282	0	0	1	0		0	0		0		0	0	0	0	0	0	0	0	0	0	0	0	0	1
IPI00168407	0	0	0	0		0	0		0		0	0	0	0	0	0	0	0	0	0	0	0	0	0
IPI00168408	0	0	0	0		0	0		0		0	0	1	0	0	0	0	0	0	0	0	0	0	0
IPI00168692	0	0	0	0		0	0		0		0	0	0	0	0	0	0	0	0	0	0	0	0	0
IPI00168698	0	0	0	0		0	0		0		0	0	0	0	0	0	0	0	0	0	0	0	0	0
IPI00168728	0	0	0	0		0	0		0		0	0	0	0	0	0	0	0	0	0	0	0	0	0
IPI00168806	0	0	0	0		0	0		0		0	0	0	0	0	0	0	0	0	0	0	0	0	0
IPI00168847	0	0	0	0		0	0		0		0	0	0	0	0	0	0	0	0	0	0	0	0	0
IPI00169179	0	0	0	0		0	0		0		0	0	0	0	0	0	0	0	0	0	0	0	0	0
IPI00169248	0	0	0	0		0	0		0		0	0	0	0	1	1	1	0	0	0	0	0	0	0
IPI00169383	0	0	0	0		0	0		0		0	0	0	0	0	0	0	0	0	0	0	0	0	0
IPI00169407	0	0	0	0		0	0		0		0	0	0	0	0	0	0	0	0	0	0	0	0	0
IPI00170635	1	1	1	1		1	1		1		1	1	0	1	1	1	0	1	1	1	1	1	1	1
IPI00170706	0	0	0	0		0	0		0		0	0	0	0	0	0	0	0	0	0	0	0	1	0
IPI00170934	0	0	0	0		0	0		0		1	0	1	1	0	0	1	1	0	0	0	0	1	0
IPI00171044	0	0	0	0		0	0		0		0	0	0	1	0	0	1	1	0	0	0	0	0	0
IPI00171176	0	0	0	0		0	0		0		0	0	0	0	0	0	0	0	0	0	0	0	0	0
IPI00171196	0	0	0	0		0	0		0		0	0	0	0	0	0	0	0	0	0	0	0	0	0
IPI00171257	0	0	0	0		0	0		0		0	0	0	0	0	0	0	0	0	0	0	0	0	0
IPI00171336	1	0	1	0		0	0		0		0	0	0	0	0	0	0	0	0	0	0	0	0	0
IPI00171410	0	0	0	0		0	0		0		0	0	0	0	0	0	0	0	0	0	0	0	0	0
IPI00171411	0	0	0	0		0	1		1		1	1	0	1	1	0	1	1	0	0	0	1	0	0
IPI00171459	0	0	0	0		0	0		0		0	0	0	0	0	0	0	0	0	0	0	0	0	0
IPI00171483	0	0	0	0		0	0		0		0	0	0	0	0	0	0	1	0	0	0	0	0	0
IPI00171594	0	0	0	0		0	0		0		0	0	0	0	0	0	0	0	0	0	0	0	0	0
IPI00171611	0	0	1	0		1	1		1		1	0	1	0	1	0	0	0	0	0	1	1	0	1
IPI00171626	0	0	0	0		1	0		0		0	0	0	0	0	0	0	0	0	0	0	0	0	0
IPI00171791	0	0	0	0		0	0		0		0	0	0	0	0	0	0	0	0	0	0	0	0	0
IPI00173346	0	0	0	0		0	0		0		0	0	0	0	0	0	0	0	0	0	0	0	0	0
IPI00173359	0	0	0	0		0	0		0		0	0	0	0	0	0	0	0	0	0	0	0	0	0
IPI00173549	1	1	0	1		1	1		0		1	0	1	0	1	1	1	1	0	0	0	0	0	0
IPI00174442	0	0	0	0		0	0		0		0	0	0	0	0	0	0	0	0	0	0	0	0	0
IPI00174574	0	0	0	0		0	0		0		0	0	0	0	0	0	0	0	0	0	0	0	0	0
IPI00174859	0	0	0	0		0	0		0		0	0	0	0	0	0	0	0	0	0	0	0	0	0
IPI00175107	1	0	1	1		0	0		0		1	0	0	0	0	0	0	0	0	0	0	0	0	0
IPI00175193	0	0	0	0		0	0		0		0	0	0	0	0	0	0	0	0	0	0	0	0	0
IPI00175416	0	0	0	0		0	0		0		0	0	0	0	0	0	0	1	0	0	0	0	0	0
IPI00176125	0	0	0	0		0	0		0		0	0	0	0	0	0	0	0	0	0	0	0	0	0
IPI00176210	1	0	0	0		0	1		0		0	1	0	0	0	0	0	1	0	0	0	0	0	0
IPI00176221	1	0	0	1		1	0		0		0	1	0	0	0	0	0	0	0	0	0	0	0	0
IPI00176427	1	1	1	1		1	1		1		1	1	1	1	1	1	1	1	1	1	1	0	0	0
IPI00176445	0	0	0	0		0	0		0		0	0	0	0	0	0	0	0	0	0	0	0	0	0
IPI00176571	0	0	0	0		0	0		0		0	0	0	0	0	0	0	0	0	0	0	0	0	0
IPI00176593	0	0	0	0		0	0		0		0	0	0	0	0	0	0	0	0	0	0	0	0	0
IPI00176920	0	0	0	0		0	0		0		0	0	1	0	0	1	1	0	0	0	0	0	0	0
IPI00177642	0	0	0	0		0	0		0		0	0	0	0	0	0	0	0	0	0	0	0	0	0
IPI00177728	0	0	0	0		0	0		0		0	0	0	0	0	0	0	0	0	0	0	0	0	0
IPI00177880	0	0	0	0		0	0		0		0	0	0	0	0	1	0	0	0	0	0	0	0	0
IPI00177884	0	0	0	0		0	0		0		0	0	0	1	0	0	0	0	0	0	0	0	0	0
IPI00178150	0	0	0	0		0	0		0		0	0	0	0	0	0	0	0	0	0	0	0	0	0
IPI00178187	1	0	1	0		0	0		0		0	0	1	1	0	0	1	1	0	1	0	0	0	0
IPI00178203	0	0	0	0		0	0		0		0	0	0	0	0	0	0	0	0	0	0	0	0	0
IPI00178293	0	0	0	0		0	0		0		1	0	0	1	0	0	0	0	0	0	0	0	0	0
IPI00178352	0	0	0	0		0	0		1		0	0	0	0	0	0	0	1	0	0	0	0	0	0
IPI00178568	0	0	0	0		0	0		1		0	1	0	0	0	0	0	0	0	0	0	0	0	0
IPI00178926	0	0	1	0		0	0		1		0	0	0	1	0	0	0	1	0	0	0	0	0	0
IPI00179056	0	0	0	0		0	0		0		0	0	0	0	0	0	0	0	0	0	0	0	0	0
IPI00179298	0	0	0	0		0	0		0		0	0	0	0	0	0	0	0	0	0	0	0	0	0
IPI00179330	1	0	1	1		1	1		1		1	1	1	1	1	0	1	1	1	1	0	0	0	0
IPI00179357	0	0	0	0		0	0		0		0	0	0	0	0	0	0	0	0	0	0	0	0	0
IPI00179437	0	0	0	0		0	0		0		0	0	0	0	1	0	0	0	0	0	0	0	0	0
IPI00179694	0	0	1	0		0	1		0		0	1	1	1	1	1	1	1	1	1	1	1	1	0
IPI00180515	0	0	0	0		0	0		0		0	0	0	0	0	0	0	0	0	0	0	0	0	0
IPI00180625	0	0	0	0		0	0		0		0	0	0	0	0	0	0	0	0	0	0	0	0	0
IPI00180687	0	0	1	0		0	1		0		1	1	0	1	0	0	0	0	0	0	0	0	0	0
IPI00181047	0	0	0	0		0	0		0		0	0	0	0	0	0	0	0	0	0	0	0	0	0
IPI00181743	0	0	0	1		0	0		0		0	0	0	0	0	0	0	0	0	0	0	0	0	0
IPI00181821	0	0	0	0		0	0		0		0	1	0	0	0	0	0	0	0	0	0	0	0	0
IPI00182106	1	0	1	1		1	1		1		0	0	0	0	1	0	0	1	0	0	0	0	0	0
IPI00182194	0	0	0	0		1	0		0		0	0	0	1	0	0	0	0	0	0	0	0	0	0
IPI00182469	0	0	0	0		0	0		0		0	0	0	0	0	0	0	0	0	0	0	0	0	0
IPI00182545	0	0	0	0		0	0		0		0	0	0	0	0	0	0	0	0	0	0	0	0	0
IPI00182655	0	0	0	0		0	0		0		0	0	0	0	1	0	0	0	0	0	0	0	0	0
IPI00182728	0	0	0	0		0	1		0		0	0	0	0	0	0	0	0	0	0	0	0	0	0
IPI00183302	0	0	0	0		0	0		0		0	0	0	0	0	0	0	0	0	0	0	0	0	0
IPI00183425	0	0	0	0		0	0		0		0	1	0	0	0	0	0	0	0	0	0	0	0	0
IPI00183572	0	0	0	0		0	0		0		0	1	0	0	0	1	0	0	0	0	0	0	0	0
IPI00184772	0	0	0	0		0	0		0		0	0	0	0	0	0	0	0	0	0	0	0	0	0
IPI00185038	0	0	0	0		0	0		0		0	0	0	0	0	0	0	0	0	0	0	0	0	0
IPI00185219	0	0	0	0		0	0		0		0	0	0	0	0	0	0	0	0	0	0	0	0	0
IPI00185361	0	0	0	0		0	0		0		0	0	0	0	0	0	0	0	0	0	0	0	0	0
IPI00185919	0	0	0	0		0	0		0		0	0	1	0	1	1	1	0	0	0	0	0	1	0
IPI00186536	0	1	0	1		1	1		0		1	1	0	0	0	0	0	0	0	0	0	0	0	0
IPI00186826	1	0	1	1		1	1		0		0	0	0	0	0	0	0	0	0	0	0	0	0	0
IPI00186903	0	0	0	0		0	0		0		0	0	0	0	0	0	0	0	0	0	0	0	0	0
IPI00215650	0	0	0	0		0	0		1		0	0	1	1	0	0	0	1	0	0	0	0	0	0
IPI00215746	0	0	0	0		0	0		0		0	0	0	0	0	0	0	0	0	0	0	0	0	0
IPI00215874	0	0	0	0		0	0		0		1	0	0	0	0	0	0	0	0	0	0	0	0	0
IPI00215894	1	1	1	1		1	1		1		1	1	1	1	1	1	1	1	1	0	1	1	1	1
IPI00215978	1	0	0	0		0	0		0		0	0	0	0	0	0	0	0	0	0	0	0	0	0
IPI00215983	0	1	0	0		0	0		0		0	0	0	0	0	0	0	0	0	0	0	0	0	0
IPI00215997	0	1	1	0		1	1		1		1	1	0	1	1	0	1	1	1	1	0	0	0	0
IPI00215998	0	0	0	0		1	0		0		1	0	0	0	0	0	0	0	0	0	0	0	0	0
IPI00216171	0	0	0	0		0	0		0		0	0	0	0	0	0	0	0	0	0	0	0	0	0
IPI00216219	0	0	0	0		0	0		0		0	0	0	0	0	0	0	0	0	0	0	0	0	0
IPI00216298	1	0	0	0		0	0		0		0	0	1	0	0	0	1	0	0	0	0	0	0	0
IPI00216308	0	0	0	0		0	0		0		0	0	0	0	0	0	0	0	0	0	0	0	0	0
IPI00216318	1	0	0	0		0	0		0		1	0	0	0	0	0	0	0	0	0	0	0	0	0
IPI00216438	0	0	0	0		0	0		0		0	0	0	0	0	0	0	0	0	0	0	0	0	0
IPI00216550	0	1	0	0		0	0		0		0	0	0	0	0	0	0	0	0	0	0	0	0	0
IPI00216560	0	0	0	0		0	0		0		0	0	0	0	0	0	0	0	0	0	0	0	0	0
IPI00216654	0	0	0	0		0	0		0		0	0	0	0	0	0	0	0	0	0	0	0	0	0
IPI00216691	0	0	0	0		0	0		0		0	0	0	0	0	0	0	0	0	0	0	0	0	0
IPI00216767	0	0	0	0		0	0		0		0	1	0	0	0	0	0	0	0	0	0	0	0	0
IPI00216856	1	0	0	0		1	0		0		0	0	0	0	0	0	0	0	0	0	0	0	0	0
IPI00216887	0	0	0	0		0	0		0		0	0	0	0	0	0	0	1	0	0	0	0	0	0
IPI00216914	1	1	1	1		1	1		1		1	1	1	1	1	1	1	1	1	1	1	1	1	0
IPI00216951	0	0	0	0		0	0		0		0	0	0	0	0	0	0	0	0	0	0	0	0	0
IPI00217012	0	0	0	0		0	0		0		0	0	0	0	0	1	0	0	0	0	0	0	0	0
IPI00217269	0	0	0	0		0	0		0		0	0	0	0	0	0	0	0	0	0	0	0	0	0
IPI00217345	0	0	0	0		0	0		0		0	0	0	0	0	0	0	0	0	0	0	0	0	0
IPI00217385	0	0	0	0		0	0		0		0	0	0	0	1	0	0	0	0	0	0	0	0	0
IPI00217407	0	0	0	0		0	0		0		0	0	0	0	0	0	0	0	0	0	0	0	0	0
IPI00217435	0	0	0	0		0	0		0		0	0	0	0	0	0	0	0	0	0	0	0	0	0
IPI00217437	0	0	0	0		0	0		0		0	0	0	0	0	0	0	0	0	0	0	0	0	0
IPI00217442	0	0	0	1		1	0		0		0	1	0	0	0	0	0	0	0	0	0	0	0	0
IPI00217471	0	0	0	0		0	0		1		0	0	0	0	0	0	0	0	0	0	0	0	0	0
IPI00217494	0	0	0	0		0	0		0		0	0	0	0	0	0	0	0	0	0	0	0	0	0
IPI00217707	0	0	0	0		0	0		0		0	0	0	0	0	0	0	1	0	0	0	0	0	0
IPI00217710	0	0	0	0		0	0		0		0	0	0	0	0	0	0	0	0	0	0	0	0	0
IPI00217801	0	0	0	0		0	0		0		0	0	1	0	0	0	1	0	0	0	0	0	0	0
IPI00217850	0	0	0	0		0	0		0		0	0	0	0	0	0	1	0	0	0	0	0	1	0
IPI00217948	0	0	0	0		0	0		0		0	0	0	1	1	0	0	1	0	0	0	1	0	0
IPI00217963	0	0	0	1		1	1		0		1	0	0	0	0	0	0	0	0	0	1	1	1	1
IPI00217966	0	0	0	0		0	0		0		0	0	0	0	0	0	0	0	0	0	0	0	0	0
IPI00217994	0	0	0	0		0	0		0		0	0	0	0	0	0	0	0	0	0	0	0	0	0
IPI00218000	0	0	0	0		0	0		0		0	0	0	0	0	0	0	0	0	0	0	0	0	0
IPI00218013	0	0	0	0		0	0		0		0	0	0	0	0	0	0	0	0	0	0	0	0	0
IPI00218087	0	0	0	1		0	0		0		0	0	0	0	0	0	0	0	0	0	0	0	0	0
IPI00218144	1	0	0	1		0	0		0		0	1	1	0	0	0	0	1	0	0	0	0	1	0
IPI00218192	1	1	1	1		1	1		1		1	1	1	1	0	0	1	1	1	0	0	0	1	1
IPI00218301	0	0	0	0		0	0		0		0	0	0	0	0	0	0	0	0	0	0	0	0	0
IPI00218371	1	0	0	0		0	0		0		0	0	0	0	0	0	0	0	0	0	0	0	0	0
IPI00218407	0	0	0	0		0	0		0		0	0	1	1	0	0	0	1	0	0	0	0	0	0
IPI00218413	1	0	1	1		1	1		1		1	1	0	0	0	0	0	0	0	0	0	0	0	0
IPI00218414	0	0	0	0		0	0		0		0	0	0	0	0	0	0	0	0	0	0	0	0	0
IPI00218539	0	0	0	0		0	0		0		0	0	0	0	0	0	0	0	0	0	0	0	0	0
IPI00218638	0	0	0	1		0	1		0		0	0	0	0	0	0	0	0	0	0	0	0	0	0
IPI00218648	0	0	0	0		0	0		0		0	0	0	0	0	1	0	0	0	0	0	0	0	0
IPI00218705	0	0	0	0		0	0		0		0	0	0	1	1	0	0	0	0	0	0	0	0	0
IPI00218733	0	0	0	0		0	0		0		0	0	0	0	0	0	0	0	0	0	0	0	0	0
IPI00218803	0	0	0	0		0	0		0		0	0	0	0	0	0	0	0	0	0	0	0	0	0
IPI00218823	0	0	0	0		0	0		0		0	0	0	0	0	0	0	0	0	0	0	0	0	0
IPI00218824	1	0	0	0		0	0		0		0	0	0	1	0	0	1	0	0	0	0	0	0	0
IPI00218834	1	0	0	1		0	1		1		1	1	0	0	0	0	0	0	0	0	0	0	0	0
IPI00218851	1	0	1	1		0	1		1		1	0	1	0	0	1	1	0	0	1	0	0	0	0
IPI00218875	0	0	0	0		1	0		0		0	0	0	0	0	0	0	0	0	0	0	0	0	0
IPI00219018	1	0	0	0		0	0		1		0	0	0	0	0	0	1	0	0	0	0	0	0	0
IPI00219036	0	0	0	0		0	0		0		0	0	0	0	0	0	0	0	0	0	0	0	0	0
IPI00219131	1	1	1	1		1	1		1		1	1	1	1	1	1	1	1	1	1	1	1	1	1
IPI00219168	0	0	0	0		0	0		0		0	0	0	0	0	0	0	0	0	0	0	0	0	0
IPI00219173	0	0	0	1		0	0		0		0	0	0	0	0	0	0	0	0	0	0	0	0	0
IPI00219217	1	0	1	1		0	1		1		1	1	1	0	1	0	1	0	0	0	0	0	0	0
IPI00219226	0	0	1	0		0	1		1		1	1	1	1	0	1	1	1	1	1	1	1	1	0
IPI00219299	0	0	0	0		1	0		0		0	0	0	0	0	0	0	0	0	0	0	0	0	0
IPI00219365	0	0	0	0		0	0		0		1	1	0	0	0	0	0	0	0	0	0	0	0	0
IPI00219425	1	1	1	1		1	1		1		1	1	1	1	1	1	1	1	1	1	1	0	0	0
IPI00219446	0	0	0	0		0	0		1		0	1	0	0	0	0	0	0	0	0	0	0	0	0
IPI00219538	0	0	0	0		0	0		0		0	0	0	0	0	0	0	0	0	0	0	0	0	0
IPI00219617	0	0	0	0		0	0		0		0	0	0	0	0	0	0	0	0	0	0	0	0	0
IPI00219682	0	0	0	0		0	0		0		0	0	0	0	0	0	0	0	0	0	0	0	0	0
IPI00219684	0	0	0	0		0	0		0		0	0	0	0	0	0	0	0	0	0	0	0	0	0
IPI00219689	0	0	0	0		1	0		0		0	0	0	0	0	0	0	0	0	0	0	0	0	0
IPI00219696	0	0	0	0		0	0		0		0	0	0	0	1	1	0	0	0	0	0	0	0	0
IPI00219817	0	0	0	0		0	0		0		0	0	0	0	0	0	0	0	0	0	0	0	0	0
IPI00219831	0	0	0	0		0	0		0		0	0	0	0	0	0	0	0	0	0	0	0	0	0
IPI00219885	0	0	0	1		1	0		0		0	0	0	0	0	0	0	0	0	0	0	0	0	0
IPI00219889	0	0	0	0		0	0		0		0	0	0	0	0	0	0	0	0	0	0	0	0	0
IPI00219940	0	0	0	0		0	0		0		0	0	0	0	0	0	0	0	0	0	0	0	0	0
IPI00220014	0	0	0	0		0	0		0		0	0	0	0	0	0	0	0	0	0	0	0	0	0
IPI00220109	0	0	0	0		0	0		0		0	0	0	0	0	0	1	0	0	0	0	0	0	0
IPI00220143	1	1	1	1		1	1		1		1	1	0	0	1	0	0	1	0	0	0	0	0	0
IPI00220150	0	0	0	0		0	0		0		0	0	0	0	0	0	0	0	0	0	0	0	0	0
IPI00220154	0	0	0	0		0	0		0		0	0	0	0	0	0	0	0	0	0	0	0	0	0
IPI00220271	1	0	0	0		0	0		0		0	0	0	0	0	0	0	0	0	0	0	0	0	0
IPI00220327	1	1	1	1		1	1		1		1	1	1	1	1	0	1	1	1	0	1	1	1	1
IPI00220368	0	0	0	0		0	0		0		0	0	0	0	0	0	0	0	0	0	0	0	0	0
IPI00220403	0	0	0	0		0	0		0		0	0	0	0	0	0	0	0	0	0	0	0	0	0
IPI00220522	0	0	0	0		0	0		0		0	0	0	0	0	0	0	0	0	0	0	0	0	0
IPI00220558	0	0	0	0		0	0		0		0	0	0	0	0	0	0	0	0	0	0	0	0	0
IPI00220741	0	0	0	0		0	0		0		0	0	0	0	0	0	0	0	0	0	0	0	0	0
IPI00220813	0	0	0	0		0	0		0		0	0	0	0	0	0	0	0	0	0	0	0	0	0
IPI00221088	0	0	0	0		0	0		0		0	0	0	0	0	0	0	0	0	0	0	0	0	0
IPI00221101	0	0	0	0		0	0		0		0	0	0	0	0	0	0	0	0	0	0	0	0	0
IPI00221224	1	1	1	1		1	1		1		1	1	1	1	1	1	1	1	1	1	0	0	0	1
IPI00221277	0	0	0	0		0	0		0		0	0	0	0	0	0	0	0	0	0	0	1	0	0
IPI00221366	0	0	0	0		0	0		0		0	0	0	0	0	0	0	0	0	0	0	0	0	0
IPI00232311	0	1	1	1		1	0		0		0	1	0	0	0	0	0	0	0	0	0	0	0	0
IPI00232571	0	0	0	0		0	0		0		0	0	0	0	0	0	0	0	0	0	0	0	0	0
IPI00237907	0	0	0	0		0	0		0		0	0	1	0	0	0	0	0	0	0	0	0	0	0
IPI00238725	0	0	0	0		0	0		0		0	0	0	0	0	0	0	0	0	0	0	0	0	0
IPI00240793	0	0	0	0		0	0		0		0	0	0	0	0	0	0	0	0	0	0	0	0	0
IPI00240812	0	0	0	0		0	0		0		0	0	0	0	0	0	0	0	0	0	0	0	0	0
IPI00241841	0	0	0	0		0	0		0		1	0	0	0	0	0	0	0	0	0	0	0	0	0
IPI00242956	0	0	0	0		0	0		0		0	0	0	0	0	0	0	0	0	0	0	0	0	0
IPI00243602	1	0	1	0		0	0		1		0	1	0	0	0	0	0	0	0	0	0	0	0	0
IPI00246058	0	0	0	0		0	0		0		0	0	0	0	0	0	0	0	0	0	0	0	0	0
IPI00246556	0	0	0	0		0	0		0		0	0	1	0	1	0	0	0	0	0	0	0	0	0
IPI00246842	0	0	0	0		0	0		0		0	0	1	0	0	0	0	0	0	0	0	0	0	0
IPI00247063	1	0	0	1		0	1		1		1	0	0	0	0	0	0	0	0	0	0	0	0	0
IPI00247167	0	0	0	0		0	0		0		0	0	0	0	0	0	0	0	0	0	0	0	0	0
IPI00247295	0	0	0	0		0	0		0		0	1	1	1	1	1	1	1	1	1	0	1	1	1
IPI00247634	0	0	1	0		0	0		1		1	1	0	1	1	1	0	1	1	0	0	0	1	0
IPI00247674	0	0	0	0		0	0		0		0	0	0	0	0	0	0	0	0	0	0	0	1	0
IPI00248597	0	0	0	0		0	0		0		0	0	0	0	0	0	0	0	0	0	0	0	0	0
IPI00248639	0	0	0	0		0	0		0		0	0	0	1	0	0	0	0	0	0	0	0	0	0
IPI00253046	0	0	0	0		0	0		0		0	0	0	0	0	0	0	0	0	0	0	0	0	0
IPI00254408	0	0	0	0		1	0		0		0	0	0	0	0	0	0	0	0	0	0	0	0	0
IPI00254606	0	0	0	0		0	0		0		0	0	0	0	0	0	0	0	0	0	0	0	0	0
IPI00288940	0	0	0	0		0	0		0		0	0	0	1	0	0	0	1	0	0	0	0	0	0
IPI00288954	0	0	1	0		0	0		0		0	0	0	0	1	1	0	0	0	1	0	0	0	0
IPI00289501	1	0	0	0		0	0		0		0	0	0	0	0	0	0	0	0	0	0	0	0	0
IPI00289819	0	0	0	0		0	0		0		0	0	0	0	0	0	0	0	0	0	0	0	0	0
IPI00289831	1	0	0	0		0	0		0		1	1	0	0	0	0	0	0	0	0	0	0	0	0
IPI00289838	0	1	0	0		0	0		0		0	0	0	0	0	0	0	0	0	0	0	0	0	0
IPI00289931	0	0	0	0		0	1		1		1	1	1	1	0	0	0	1	0	0	0	0	0	0
IPI00289983	1	0	1	1		1	1		1		1	1	1	1	1	1	1	1	1	1	1	1	0	0
IPI00289986	0	0	0	0		0	0		0		0	0	0	1	0	0	0	0	0	0	0	0	0	0
IPI00290077	0	0	0	0		0	0		0		0	1	0	0	0	0	0	0	0	0	0	0	0	0
IPI00290078	0	0	0	0		0	0		0		0	0	0	0	0	0	0	0	0	0	0	0	0	0
IPI00290085	1	0	1	1		0	1		1		1	1	0	1	0	0	0	1	0	0	0	0	0	0
IPI00290189	1	0	0	1		0	0		0		0	0	0	0	0	0	0	0	0	0	0	0	0	0
IPI00290315	0	0	1	0		0	0		1		1	1	0	0	0	0	0	0	0	0	0	0	0	0
IPI00290328	0	0	0	0		0	0		0		0	1	0	0	0	0	0	0	0	0	0	0	0	0
IPI00290396	0	0	0	0		0	0		0		0	0	0	0	0	0	0	0	0	0	0	0	0	0
IPI00290555	0	0	0	0		0	1		1		0	1	1	1	0	0	0	0	0	1	0	1	0	0
IPI00290652	0	0	0	0		0	0		0		0	0	0	1	0	1	1	1	0	0	0	1	0	0
IPI00290826	0	0	0	0		0	1		1		0	0	1	1	1	0	1	1	0	0	0	0	0	0
IPI00290856	1	1	1	1		1	1		1		1	1	1	0	0	0	0	0	0	0	0	0	0	0
IPI00290857	0	0	0	1		0	0		1		1	0	0	0	0	0	0	0	0	0	0	0	0	0
IPI00290928	0	0	0	0		0	1		0		0	0	0	0	0	0	0	0	0	0	0	0	0	0
IPI00290950	0	0	0	0		0	0		0		0	0	0	0	0	0	0	0	0	0	0	0	0	0
IPI00291136	1	1	1	1		1	1		1		1	1	1	1	1	1	1	1	1	1	1	1	1	0
IPI00291262	1	0	0	1		0	0		1		1	1	1	1	1	1	1	1	1	0	0	1	0	0
IPI00291351	0	0	0	0		0	0		0		0	0	0	0	0	0	0	0	0	0	0	0	0	0
IPI00291410	0	0	0	0		0	0		0		0	0	0	0	0	0	0	0	0	0	0	0	0	0
IPI00291540	0	0	0	0		1	0		1		0	0	0	0	1	0	0	0	0	0	0	0	1	0
IPI00291544	0	0	0	0		0	0		1		0	0	0	0	0	0	0	0	0	0	0	0	0	0
IPI00291570	0	0	0	0		0	0		0		0	0	1	0	0	0	1	0	0	0	1	0	0	1
IPI00291723	0	0	0	0		0	1		0		0	0	0	0	0	0	0	0	0	0	0	0	0	0
IPI00291839	0	0	1	1		0	0		0		0	0	0	0	0	0	0	0	0	0	0	0	0	0
IPI00291866	1	1	1	1		1	1		1		1	1	1	1	1	1	1	1	1	1	1	1	1	1
IPI00291867	1	0	1	0		0	0		1		1	1	0	0	1	0	1	1	0	0	0	0	0	0
IPI00292130	1	1	1	1		1	1		1		1	1	1	1	1	0	1	1	1	1	0	0	1	1
IPI00292228	0	0	0	0		0	0		0		0	0	0	0	0	0	0	0	0	0	0	0	0	0
IPI00292433	1	1	0	1		1	1		0		0	1	1	0	0	0	0	1	0	0	0	0	1	0
IPI00292657	0	0	0	0		0	0		0		0	0	0	0	0	0	0	0	0	0	0	0	0	0
IPI00292678	0	0	0	0		0	0		1		1	1	0	1	1	1	0	0	0	0	0	0	0	0
IPI00292753	1	1	0	1		0	1		0		1	1	0	0	1	0	1	1	0	0	0	0	0	0
IPI00292880	0	0	0	0		0	0		0		0	0	0	0	0	0	0	0	0	0	0	0	0	0
IPI00292946	1	1	1	1		1	1		1		1	0	0	0	0	0	0	0	0	0	0	0	0	1
IPI00293080	0	0	0	0		0	0		0		0	0	0	0	0	0	0	0	0	0	0	0	0	0
IPI00293088	0	1	1	1		1	1		1		1	1	1	1	1	0	1	1	1	1	0	1	1	1
IPI00293331	0	0	0	0		0	0		0		0	0	0	0	0	0	0	0	0	0	0	0	0	0
IPI00293409	0	0	0	0		0	0		0		0	0	0	0	0	0	0	0	0	0	0	0	0	0
IPI00293533	1	0	0	0		0	0		0		0	0	1	0	0	0	0	0	0	0	0	0	0	0
IPI00293539	1	1	1	1		0	0		0		0	0	0	0	0	0	0	0	0	0	0	0	0	0
IPI00293564	0	0	0	0		0	0		0		0	0	0	0	0	0	0	0	0	0	0	0	0	0
IPI00293665	0	0	0	0		0	0		0		1	1	0	0	0	0	0	0	0	0	0	0	0	0
IPI00293748	0	0	0	0		0	0		0		0	0	0	0	0	0	0	0	0	0	0	0	0	0
IPI00294211	0	0	0	0		0	0		0		0	0	0	0	0	0	0	0	0	0	0	0	0	0
IPI00294386	1	0	0	0		0	0		0		0	0	0	0	0	0	0	0	0	0	0	0	0	0
IPI00294398	0	0	0	0		0	0		0		0	0	0	0	1	0	1	1	1	0	0	0	0	1
IPI00294615	1	0	0	0		0	0		0		0	0	0	0	0	0	0	0	0	0	0	0	0	0
IPI00294713	1	1	1	1		1	0		0		0	0	0	0	0	0	0	0	0	0	0	0	1	1
IPI00294739	0	0	0	0		0	0		0		0	0	0	0	0	0	0	0	0	0	0	0	0	0
IPI00294749	0	0	1	1		0	0		0		0	0	0	1	0	0	0	0	0	0	0	0	0	0
IPI00294840	0	0	0	0		0	0		0		0	0	0	0	0	0	0	0	0	0	0	0	0	0
IPI00295363	0	0	0	0		0	0		0		0	0	0	0	0	0	1	0	0	0	0	0	1	0
IPI00295414	1	1	1	1		1	1		1		1	1	1	1	1	1	1	1	1	1	1	1	1	1
IPI00295469	0	0	0	1		0	0		0		0	0	0	0	0	0	0	0	0	0	0	0	0	0
IPI00295618	0	0	0	0		0	0		0		0	0	1	0	0	0	0	0	0	0	0	0	0	0
IPI00295741	1	0	0	0		0	0		0		1	1	0	0	0	1	1	0	0	0	0	0	0	0
IPI00295851	0	0	0	0		0	0		0		0	0	0	0	0	0	0	0	0	0	0	0	0	0
IPI00296004	0	0	0	0		0	0		0		0	0	0	1	0	0	1	1	0	0	0	0	0	0
IPI00296058	0	0	0	0		0	0		0		0	0	0	0	0	0	0	0	0	0	0	0	0	0
IPI00296141	1	0	0	0		0	0		0		0	0	0	0	0	0	0	0	0	0	0	0	0	0
IPI00296165	1	0	1	0		0	0		1		1	0	0	0	0	0	0	0	0	0	0	0	0	0
IPI00296180	1	0	0	0		0	0		1		1	0	0	1	1	1	1	0	0	0	0	0	0	0
IPI00296191	0	0	0	0		0	0		0		0	0	0	0	0	1	0	0	0	0	0	0	0	0
IPI00296196	0	0	0	0		0	0		0		0	0	0	0	0	0	0	0	0	0	0	0	0	0
IPI00296219	0	0	0	0		0	0		0		0	0	0	0	0	0	0	0	0	0	0	0	0	0
IPI00296333	1	0	1	1		0	0		1		0	0	1	0	0	0	1	1	0	0	0	0	1	0
IPI00296537	1	0	0	0		0	0		0		0	0	0	0	0	0	0	0	0	0	0	0	0	0
IPI00296545	0	0	0	0		0	0		0		0	0	0	1	0	0	0	0	0	0	0	0	0	0
IPI00296654	0	0	0	0		0	0		0		0	1	0	0	0	0	0	1	0	0	0	0	0	0
IPI00296777	1	0	1	1		0	0		0		0	1	0	0	0	0	0	0	0	0	0	0	0	0
IPI00296789	1	0	0	1		1	1		1		1	1	1	1	0	0	1	1	0	1	0	1	0	0
IPI00296942	0	0	0	0		0	0		0		0	0	0	0	0	0	0	0	0	0	0	0	0	0
IPI00296992	1	1	1	1		1	1		1		1	1	1	1	1	1	1	1	1	1	1	1	1	1
IPI00297124	1	0	1	0		1	1		0		1	1	0	0	0	0	0	0	0	0	0	0	0	0
IPI00297160	1	1	0	1		1	1		1		1	1	1	1	1	1	0	1	1	1	1	1	1	1
IPI00297181	0	0	0	0		0	0		0		0	0	0	0	0	0	0	0	0	0	0	0	0	0
IPI00297210	1	0	1	0		0	0		0		1	0	0	1	0	0	1	1	0	0	0	0	0	0
IPI00297235	0	1	0	0		0	0		0		0	1	0	0	0	0	0	0	0	0	0	0	0	0
IPI00297252	1	0	1	1		0	1		1		1	1	1	1	1	1	1	1	0	1	0	0	1	1
IPI00297263	0	0	1	0		1	1		1		0	0	1	1	0	0	1	0	0	0	0	0	0	0
IPI00297265	1	1	0	0		1	0		0		0	0	0	0	0	0	0	0	0	0	0	0	1	1
IPI00297444	0	0	0	1		1	0		0		0	0	0	0	0	0	0	0	0	0	0	0	0	0
IPI00297462	0	0	0	0		0	0		0		0	0	0	0	0	0	0	0	0	0	0	0	0	0
IPI00297487	1	0	0	0		0	0		0		0	0	0	0	0	0	0	0	0	0	0	0	0	0
IPI00297641	0	0	0	0		1	1		1		0	1	0	0	0	0	0	0	0	0	0	0	0	0
IPI00297646	1	0	1	1		1	1		1		1	1	0	1	1	0	1	1	0	0	0	1	0	0
IPI00297687	0	0	0	0		0	0		0		0	0	0	0	0	0	0	0	0	0	0	0	0	0
IPI00297910	0	0	0	0		0	0		0		0	0	0	0	0	0	0	0	0	0	0	0	0	0
IPI00297981	0	0	0	0		0	0		0		0	0	0	0	0	0	0	0	0	0	0	0	0	0
IPI00298237	0	0	0	0		0	0		0		0	0	0	0	0	0	0	0	0	0	0	0	0	0
IPI00298301	0	0	0	0		0	0		0		0	0	0	0	0	0	0	0	0	0	0	0	0	0
IPI00298306	1	0	1	0		0	0		0		1	0	1	0	0	0	0	0	0	0	0	0	0	0
IPI00298388	1	1	1	0		1	1		1		1	1	1	1	1	1	0	1	1	1	1	1	1	1
IPI00298447	0	0	0	0		0	0		0		0	0	0	0	1	0	1	0	0	0	0	0	0	0
IPI00298497	0	0	0	0		0	0		0		0	0	0	0	0	0	0	0	0	0	0	0	0	0
IPI00298817	0	0	0	0		0	0		0		0	0	0	0	0	0	0	0	0	0	0	0	0	0
IPI00298828	0	0	0	0		0	0		1		0	0	0	0	0	0	0	1	0	0	0	0	0	0
IPI00298860	0	0	0	0		0	1		0		0	1	0	0	1	1	1	0	0	0	0	0	0	0
IPI00298902	0	0	0	0		0	0		0		0	0	0	0	0	0	0	0	0	0	0	0	0	0
IPI00298971	1	0	0	1		0	0		1		0	0	0	1	0	0	0	0	0	0	0	0	0	0
IPI00298994	0	0	0	0		0	0		0		0	0	0	0	0	0	0	0	0	0	0	0	0	0
IPI00299059	0	0	0	0		0	1		0		1	1	0	0	0	0	0	0	0	0	0	0	0	0
IPI00299086	1	0	1	1		1	1		1		1	1	0	1	1	0	1	1	0	0	0	0	0	0
IPI00299116	1	1	1	1		1	1		1		1	1	1	0	1	0	1	1	1	0	0	1	0	0
IPI00299429	0	0	0	0		0	0		0		0	1	0	0	0	0	0	0	0	1	0	0	1	0
IPI00299547	1	0	0	0		1	0		0		1	1	0	0	0	0	0	0	0	0	0	0	0	0
IPI00299724	0	0	0	1		1	0		0		0	0	0	0	0	0	0	0	0	0	0	0	0	0
IPI00299738	0	0	0	0		0	0		0		0	0	0	0	0	0	0	0	0	0	0	0	0	0
IPI00300052	0	0	0	0		0	0		0		0	0	0	0	0	0	0	0	0	0	0	0	0	0
IPI00300053	0	0	0	0		0	0		0		0	0	0	0	0	0	0	0	0	0	0	0	0	0
IPI00300096	0	0	0	0		0	0		0		0	0	0	0	0	0	0	0	0	0	0	0	0	0
IPI00300407	1	1	1	1		1	1		1		1	1	1	1	0	0	1	1	1	1	1	0	0	0
IPI00300504	0	0	0	0		0	0		0		0	0	0	0	0	0	0	0	0	0	0	0	0	0
IPI00300725	0	0	0	0		0	0		0		0	0	0	0	0	0	0	0	0	0	0	0	0	0
IPI00300786	1	0	1	0		0	0		0		0	0	0	0	1	0	0	0	0	0	0	0	0	0
IPI00300789	0	0	0	0		0	0		0		0	0	0	0	0	0	0	0	0	0	0	0	0	0
IPI00301058	0	0	0	0		0	0		0		0	0	0	0	0	0	0	0	0	0	0	0	0	0
IPI00301104	0	0	0	0		0	0		0		0	0	0	0	0	0	0	0	0	0	0	0	0	0
IPI00301143	1	1	1	1		1	0		0		1	1	0	1	0	0	1	1	0	0	0	1	1	1
IPI00301201	0	0	0	0		0	0		0		0	0	0	0	0	0	0	0	0	0	0	0	0	0
IPI00301239	0	0	0	0		0	0		0		0	0	0	0	0	0	0	0	0	0	0	0	0	0
IPI00301360	1	0	0	0		0	0		0		0	0	1	1	0	0	0	1	0	0	0	0	0	0
IPI00301395	1	0	0	0		0	0		0		1	0	0	0	0	0	0	1	0	0	0	0	0	0
IPI00301494	0	0	0	0		0	0		0		0	0	0	0	0	0	0	0	0	0	0	0	0	0
IPI00301579	0	0	0	0		0	0		0		0	1	0	0	0	1	1	0	0	0	0	0	0	0
IPI00301618	0	0	0	0		0	0		1		0	1	0	1	0	0	0	0	0	0	0	0	0	0
IPI00301631	0	1	0	1		0	0		0		0	0	0	1	0	0	0	1	1	1	1	0	0	0
IPI00301726	0	0	0	0		0	0		0		0	0	0	0	0	0	0	0	0	0	0	0	0	0
IPI00302302	0	0	0	0		0	0		0		0	0	0	0	0	0	0	0	0	0	0	0	0	0
IPI00302383	0	0	0	0		0	0		0		0	0	0	0	0	0	0	0	0	0	0	0	0	0
IPI00302453	0	0	0	0		0	0		0		0	0	0	0	0	1	1	0	0	0	0	0	0	0
IPI00302557	0	0	0	0		0	0		0		0	0	0	0	0	0	0	0	0	0	0	0	0	0
IPI00302614	1	0	0	0		0	0		0		0	1	1	0	0	0	0	1	0	0	0	0	0	0
IPI00302673	0	0	0	0		0	0		0		0	0	0	0	1	0	0	0	0	0	0	0	0	0
IPI00302917	0	0	0	0		0	0		0		0	0	0	0	0	0	0	0	0	1	0	0	0	0
IPI00302944	1	0	0	0		0	0		0		0	0	0	0	0	0	0	0	0	0	0	0	0	0
IPI00303152	0	0	1	0		0	0		0		0	0	0	1	0	0	0	0	0	0	0	0	0	0
IPI00303161	0	0	0	0		0	0		0		0	0	0	0	0	0	0	0	0	0	0	0	0	0
IPI00303335	0	0	0	0		0	0		0		0	0	0	0	0	0	0	0	0	0	0	0	0	0
IPI00304808	1	1	1	1		1	1		1		1	1	1	1	1	1	1	1	1	1	1	1	1	1
IPI00304817	0	0	0	1		0	0		0		0	0	0	0	0	0	0	0	0	0	0	0	0	0
IPI00304865	0	0	0	0		0	0		0		0	0	0	0	0	0	0	0	0	0	0	0	0	0
IPI00304918	0	0	0	0		0	0		0		0	0	0	0	0	0	0	0	0	0	0	0	0	0
IPI00304962	1	0	0	0		0	0		0		0	1	0	0	0	0	0	0	0	0	0	0	0	0
IPI00304999	0	0	0	0		0	0		0		0	0	0	0	0	0	0	0	0	0	0	0	0	0
IPI00305064	0	0	1	0		0	0		0		0	0	0	0	0	0	0	0	0	0	0	0	0	0
IPI00305267	0	0	0	1		0	0		0		1	0	0	0	0	1	0	0	0	0	0	0	0	0
IPI00305289	0	0	0	0		0	0		0		0	0	0	0	0	0	0	0	0	0	0	0	0	0
IPI00305457	0	1	0	0		0	0		0		0	0	0	0	0	0	0	0	0	0	0	0	0	0
IPI00305656	0	0	0	0		0	0		0		0	0	0	0	1	0	0	0	0	0	0	0	0	0
IPI00305698	0	0	0	0		0	0		0		0	0	0	0	0	0	0	0	0	0	0	0	0	0
IPI00305822	1	0	1	1		0	0		0		1	0	1	0	0	0	0	0	0	0	0	0	0	0
IPI00306129	0	0	0	0		0	0		0		0	0	0	0	0	0	0	0	0	0	0	0	0	0
IPI00306130	0	0	0	0		0	0		0		0	0	0	0	0	0	0	0	0	0	0	0	0	0
IPI00306322	0	0	0	0		0	0		0		1	1	0	0	0	0	0	0	0	0	0	0	0	0
IPI00306339	1	1	1	1		1	1		1		1	1	1	0	1	1	1	0	1	0	0	1	0	1
IPI00306719	0	0	0	0		0	0		0		0	0	0	0	0	0	0	0	0	0	0	0	0	0
IPI00306959	0	0	0	0		0	0		0		0	0	0	0	0	0	0	0	0	0	0	0	0	0
IPI00307433	0	0	0	0		0	0		0		0	0	0	0	0	0	0	0	0	0	0	0	0	0
IPI00307446	0	0	1	1		0	1		0		1	0	0	0	0	0	0	0	0	0	0	0	0	0
IPI00307660	1	0	0	0		0	0		0		0	0	0	0	0	0	0	0	0	0	0	0	0	0
IPI00307688	0	0	0	0		0	0		0		0	0	0	0	0	0	0	0	0	0	0	0	0	0
IPI00328103	0	0	0	0		0	0		0		0	0	0	0	0	0	0	0	0	0	0	0	0	0
IPI00328113	0	0	1	0		0	0		0		0	0	0	0	0	0	0	0	0	0	0	0	0	0
IPI00328172	0	0	0	0		0	0		0		0	0	0	0	0	0	0	1	0	0	0	0	0	0
IPI00328243	1	1	0	1		0	0		0		1	1	0	0	0	0	0	0	0	0	0	0	0	0
IPI00328306	0	0	0	1		0	0		0		1	0	0	0	0	0	0	0	0	0	0	0	0	0
IPI00328493	0	1	0	1		0	1		0		1	0	0	0	0	0	0	0	0	0	0	0	0	0
IPI00328587	0	0	0	0		0	0		0		0	0	1	0	0	0	0	0	0	0	0	0	0	0
IPI00328609	0	0	0	0		0	0		0		0	0	0	0	0	0	0	0	0	0	0	0	0	0
IPI00328744	0	0	0	0		0	0		0		0	0	0	0	0	0	0	0	0	0	0	0	0	0
IPI00328793	0	0	0	0		0	0		1		0	0	0	1	0	0	1	1	0	0	0	1	0	0
IPI00328811	0	0	0	0		0	0		0		0	0	0	0	0	0	0	0	0	0	0	0	0	0
IPI00328884	0	0	0	0		0	0		0		0	0	0	0	0	0	0	0	0	0	0	0	0	0
IPI00329038	0	0	0	0		0	0		0		1	0	0	0	0	0	0	0	0	0	0	0	0	0
IPI00329088	0	0	0	0		0	0		0		0	0	0	0	0	0	0	0	0	0	0	0	0	0
IPI00329164	0	0	0	0		0	0		0		0	0	0	1	0	0	0	0	0	0	0	0	0	0
IPI00329208	0	0	0	0		0	0		0		0	0	0	0	0	0	0	0	0	0	0	0	0	0
IPI00329209	0	0	0	0		0	0		0		0	0	0	0	0	0	0	0	0	0	0	0	0	0
IPI00329217	0	0	0	0		0	0		0		0	0	0	0	0	0	0	0	0	0	0	0	0	0
IPI00329245	0	0	0	0		0	0		0		0	0	0	0	0	0	0	0	0	0	0	0	0	0
IPI00329306	0	0	0	0		0	0		0		0	0	0	0	0	0	0	0	0	0	0	0	0	0
IPI00329482	0	0	1	0		0	1		0		1	1	0	1	0	0	1	0	0	0	0	0	0	0
IPI00329488	0	0	0	0		0	0		0		0	0	0	0	1	0	0	0	0	0	0	0	0	0
IPI00329502	1	0	0	1		0	0		0		1	1	0	0	0	0	1	1	0	0	0	0	0	0
IPI00329517	0	0	0	0		0	0		0		0	0	0	0	0	0	0	0	0	0	0	0	0	0
IPI00329538	1	1	1	1		1	1		1		1	1	1	1	0	0	1	1	0	1	0	1	1	1
IPI00329577	0	0	0	0		0	0		0		0	0	0	1	0	0	0	0	0	0	0	0	0	0
IPI00329615	0	0	0	0		0	0		0		0	0	0	0	0	0	0	0	0	0	0	0	0	0
IPI00329672	0	0	0	0		0	1		0		0	0	0	0	0	0	0	0	0	0	0	0	0	0
IPI00329685	0	0	0	0		0	0		0		0	0	0	0	0	0	0	0	0	0	0	0	0	0
IPI00329688	1	1	1	1		1	1		1		1	1	1	1	1	1	1	1	1	1	1	0	1	1
IPI00329801	0	0	0	0		0	0		0		0	0	0	0	0	0	0	0	0	0	0	0	0	0
IPI00332091	0	0	0	0		0	0		0		0	0	0	0	0	0	0	0	0	0	0	0	0	0
IPI00332887	1	1	0	0		0	1		1		1	1	1	1	0	0	1	1	0	0	0	0	0	1
IPI00333634	0	0	0	0		0	0		0		0	0	0	0	0	0	0	1	0	0	0	0	0	0
IPI00333696	0	0	0	0		0	0		0		0	0	0	0	0	0	0	0	0	0	0	0	0	0
IPI00333913	1	0	0	0		0	0		0		0	0	0	0	0	0	0	0	0	0	0	0	0	0
IPI00334282	0	0	0	0		0	0		0		0	0	0	0	0	0	0	0	0	0	0	0	0	0
IPI00334715	0	0	0	0		0	0		0		0	0	0	0	0	0	0	0	0	0	0	0	0	0
IPI00334996	0	0	0	0		0	0		0		0	0	0	0	0	0	0	0	0	0	0	0	0	0
IPI00335009	0	0	0	0		0	0		0		0	0	0	1	0	0	0	0	0	0	0	0	0	0
IPI00335584	0	0	0	0		0	0		0		0	0	0	0	0	0	0	0	0	0	0	0	0	0
IPI00335641	0	0	0	0		0	0		0		0	0	0	0	1	0	1	1	1	0	0	0	0	1
IPI00335643	0	0	0	0		0	0		0		0	0	0	0	0	0	0	0	0	0	0	0	0	0
IPI00335711	1	1	0	0		1	0		0		0	0	0	0	0	0	0	0	0	0	0	0	1	1
IPI00337439	0	0	0	0		0	0		0		0	0	0	0	0	0	0	0	0	0	0	0	0	0
IPI00337455	0	0	0	0		0	0		0		0	0	0	0	0	0	0	0	0	0	0	0	0	0
IPI00337769	0	0	0	0		0	0		0		0	0	0	1	0	0	1	0	0	0	0	0	0	0
IPI00339217	0	0	0	0		0	0		0		0	0	0	1	0	0	0	0	0	0	0	0	0	0
IPI00339224	0	0	0	0		0	0		0		1	0	0	0	0	0	0	0	0	0	0	0	1	0
IPI00339225	1	0	0	1		0	0		0		0	0	0	0	0	0	0	0	0	0	0	0	0	0
IPI00339274	0	0	0	0		0	0		0		0	0	0	0	0	0	0	0	0	0	0	0	0	0
IPI00374196	1	0	0	0		0	0		1		0	0	0	0	0	0	0	0	0	0	0	0	0	0
IPI00374450	0	0	0	0		0	0		0		0	0	0	0	0	0	0	0	0	0	0	0	0	0
IPI00374563	1	0	0	1		0	0		0		0	0	0	0	0	0	0	0	0	0	0	0	0	0
IPI00375220	0	0	0	0		0	0		0		0	0	0	0	1	0	0	0	0	0	0	0	0	0
IPI00375358	0	0	0	0		0	0		0		0	0	0	0	0	0	0	0	0	0	0	0	0	0
IPI00375441	0	0	0	0		0	0		0		0	0	0	0	0	0	0	0	0	0	0	0	0	0
IPI00375554	0	0	1	0		0	0		1		0	0	0	1	1	0	0	0	1	0	0	0	0	0
IPI00375676	0	0	0	0		0	0		0		0	0	0	0	0	0	0	0	0	0	0	0	0	0
IPI00375731	0	0	0	0		0	0		0		0	0	0	0	0	0	0	0	0	0	0	0	0	0
IPI00375746	1	0	0	0		0	0		0		0	0	0	0	0	0	0	0	0	0	0	0	0	0
IPI00375910	0	0	0	0		0	0		0		0	0	0	0	0	0	0	0	0	0	0	0	0	0
IPI00376239	0	0	0	0		0	0		0		0	0	0	0	0	0	0	0	0	0	0	0	0	0
IPI00376344	1	0	0	1		0	0		0		0	0	0	0	0	0	0	0	0	0	0	0	0	0
IPI00376379	0	0	0	0		0	0		0		0	0	0	0	0	0	0	0	0	0	0	0	0	0
IPI00376587	0	0	0	0		0	0		0		0	0	0	0	0	0	0	0	0	0	0	0	0	0
IPI00376886	0	0	0	0		0	0		0		0	0	0	0	0	0	0	0	0	0	0	0	0	0
IPI00376941	0	0	0	0		0	0		0		0	0	0	0	0	0	0	1	0	0	0	0	0	0
IPI00377087	0	0	0	0		0	0		0		0	0	0	0	0	0	0	0	0	0	0	0	0	0
IPI00382420	0	0	1	0		0	0		0		0	0	0	0	0	0	0	0	0	0	0	0	0	0
IPI00382421	0	0	0	0		0	0		0		0	0	0	0	0	0	0	0	0	0	0	0	0	0
IPI00382422	1	0	0	0		0	0		0		0	0	0	0	0	0	0	0	0	0	0	0	0	0
IPI00382424	0	0	0	0		0	0		0		0	0	0	0	0	0	0	0	0	0	0	0	0	0
IPI00382431	0	0	0	0		0	0		0		0	0	0	0	0	0	0	0	0	0	0	0	0	0
IPI00382481	0	0	0	0		0	0		0		0	0	0	0	0	0	0	0	0	0	0	0	0	0
IPI00382482	0	0	0	0		0	0		0		0	0	0	0	0	1	0	0	0	0	0	0	0	0
IPI00382493	0	0	0	0		0	0		0		0	0	0	0	0	0	0	1	0	0	0	0	0	0
IPI00382494	0	0	0	0		0	0		0		0	1	0	0	0	0	0	0	0	0	0	0	0	0
IPI00382500	1	0	1	1		0	0		0		1	0	0	0	0	0	0	0	0	0	0	0	0	0
IPI00382577	0	0	0	0		1	0		0		0	0	0	0	0	0	0	0	0	0	0	0	0	0
IPI00382748	0	0	1	1		0	0		0		0	0	0	1	0	0	1	0	0	0	0	0	0	0
IPI00382804	0	0	0	0		0	0		0		0	0	0	0	0	0	0	0	0	0	0	0	0	0
IPI00382821	0	0	0	0		0	1		0		0	1	0	0	0	0	0	0	0	0	0	0	0	0
IPI00383016	0	0	0	0		0	0		0		0	0	0	0	0	0	0	1	0	0	0	0	0	0
IPI00383032	0	0	1	0		1	1		0		0	0	1	1	0	0	0	1	0	0	0	0	0	0
IPI00383054	0	0	0	0		0	0		0		0	0	0	0	0	0	1	0	0	0	0	0	0	0
IPI00383105	0	0	0	0		0	0		0		1	0	0	0	0	0	0	0	0	0	0	0	0	0
IPI00383164	0	0	0	0		0	0		0		0	0	0	1	1	0	0	0	0	0	1	1	1	0
IPI00383385	0	0	0	0		0	0		0		0	0	0	0	0	0	0	0	0	0	0	0	0	0
IPI00383449	0	0	0	0		0	0		0		0	0	0	0	0	0	0	0	0	0	0	0	0	0
IPI00383565	0	0	0	0		0	0		0		0	0	0	0	0	0	0	0	0	0	0	0	0	0
IPI00383695	0	0	0	0		0	0		0		0	0	0	0	0	0	0	1	0	0	0	0	0	0
IPI00383808	0	0	0	0		0	0		0		0	0	0	1	0	0	0	0	0	0	0	0	0	1
IPI00383879	0	0	0	0		0	0		0		0	0	0	0	0	0	1	0	0	0	0	0	0	0
IPI00384013	0	0	0	0		0	0		0		0	0	0	1	0	0	0	0	0	0	0	0	0	0
IPI00384016	0	0	0	0		0	0		0		0	0	0	0	0	0	0	0	0	0	0	0	0	0
IPI00384080	0	0	0	0		0	0		0		0	0	0	0	0	0	0	0	0	0	0	0	0	0
IPI00384202	0	0	0	0		0	0		0		0	0	0	0	0	0	0	1	0	0	0	0	0	0
IPI00384282	1	0	0	1		1	0		0		1	1	0	0	0	0	0	0	0	0	0	0	0	0
IPI00384392	0	0	0	0		0	0		0		0	0	0	0	0	0	0	0	0	0	0	0	0	0
IPI00384394	0	0	0	0		0	0		0		0	0	0	0	0	0	0	0	0	0	0	0	0	0
IPI00384397	0	0	0	0		0	1		1		0	0	0	0	0	0	0	0	0	0	0	0	0	0
IPI00384399	0	0	0	0		0	0		0		0	0	0	0	0	0	0	0	0	0	0	0	0	0
IPI00384401	0	1	1	1		1	1		1		1	1	0	0	0	0	1	1	0	0	0	0	1	1
IPI00384402	0	0	0	0		0	0		0		0	0	0	0	0	0	0	0	0	0	0	0	0	0
IPI00384404	1	0	0	1		0	0		0		0	0	0	0	0	0	0	0	0	0	0	0	0	0
IPI00384444	0	1	0	1		0	0		0		1	0	0	0	1	0	0	0	0	0	1	0	1	1
IPI00384503	1	1	0	0		1	0		0		0	0	0	0	0	0	0	0	0	0	0	0	1	1
IPI00384541	0	0	0	0		0	0		0		0	0	0	0	0	0	0	0	0	0	0	0	0	0
IPI00384575	1	0	0	0		1	0		0		0	0	0	0	0	0	0	0	0	0	0	0	0	0
IPI00384653	0	0	0	0		0	1		0		0	1	0	0	0	0	0	0	0	0	0	0	0	0
IPI00384662	0	0	0	0		0	0		0		0	0	0	0	0	0	0	0	0	0	0	0	0	0
IPI00384689	0	0	0	0		0	0		0		0	0	0	0	0	0	0	0	0	0	0	0	0	0
IPI00384707	0	0	0	0		0	0		0		0	0	0	0	0	0	0	0	0	0	0	0	0	0
IPI00384731	0	0	0	0		0	0		0		0	0	0	0	0	0	0	0	0	0	0	0	0	0
IPI00384746	0	0	0	1		0	0		0		0	0	0	0	0	0	0	1	0	0	0	0	0	0
IPI00384938	0	1	1	1		0	0		0		1	1	0	0	1	1	0	0	1	1	1	1	1	1
IPI00384981	0	0	0	0		0	0		0		0	0	0	0	1	0	0	0	0	0	0	0	1	1
IPI00385143	0	0	0	0		0	0		0		1	0	0	0	0	0	0	0	0	0	0	0	0	0
IPI00385161	0	0	0	0		0	0		0		0	0	0	0	0	0	0	0	0	0	0	0	0	0
IPI00385217	0	0	0	1		1	0		0		0	0	0	0	1	0	0	0	0	0	0	0	0	0
IPI00385252	0	0	0	0		0	0		0		0	0	0	1	0	0	0	0	0	0	0	0	0	0
IPI00385254	0	0	0	1		0	0		0		0	0	0	0	0	0	0	0	0	0	0	0	0	0
IPI00385264	0	0	0	0		0	0		0		0	0	0	0	0	0	0	0	0	0	0	0	0	0
IPI00385267	0	0	0	0		0	0		0		0	0	0	0	0	0	0	0	0	0	0	0	0	0
IPI00385288	0	0	0	0		0	0		0		0	0	0	0	0	0	0	0	0	0	0	0	0	0
IPI00385311	0	0	0	0		0	0		0		0	0	0	0	0	0	0	0	0	0	0	0	1	0
IPI00385614	0	0	0	0		0	0		0		0	0	0	0	0	0	0	0	0	0	0	0	0	0
IPI00385631	1	0	0	0		0	0		0		0	0	0	0	0	0	0	0	0	0	0	0	0	0
IPI00385751	1	0	1	0		0	0		0		0	0	0	0	0	0	0	0	0	0	0	0	0	0
IPI00385829	1	0	1	0		0	0		1		1	1	1	0	0	0	0	1	0	0	0	0	0	0
IPI00385972	0	0	0	0		0	0		0		0	0	0	0	0	0	0	0	0	0	0	0	0	0
IPI00385985	0	0	0	0		0	0		0		0	0	0	0	0	0	0	0	0	0	0	0	0	0
IPI00386103	0	0	0	0		0	0		0		0	0	0	0	0	0	0	0	0	0	0	0	0	0
IPI00386132	1	1	1	1		0	1		1		0	0	0	0	0	0	0	0	0	0	0	0	0	0
IPI00386208	0	0	0	0		0	0		0		0	0	0	0	0	0	0	0	0	0	0	0	0	0
IPI00386277	0	0	0	0		0	0		0		0	0	0	0	0	0	0	0	0	0	0	0	0	0
IPI00386524	0	0	0	0		0	0		0		0	0	0	0	0	0	0	0	0	0	0	1	0	0
IPI00386687	0	0	0	0		0	0		1		0	0	0	0	0	0	0	0	0	0	0	0	0	0
IPI00386702	1	0	0	1		0	0		0		1	1	1	0	1	1	1	0	0	0	0	0	0	0
IPI00386879	1	1	0	1		1	1		1		0	1	1	1	1	1	1	1	1	0	0	0	1	1
IPI00387025	0	0	0	0		0	0		0		0	0	0	0	0	0	0	0	0	0	0	0	0	0
IPI00387026	0	0	0	1		0	0		0		0	0	0	0	0	0	0	0	0	0	0	0	0	0
IPI00387027	0	0	0	0		0	0		0		0	0	0	0	0	0	0	0	0	0	0	0	0	0
IPI00387095	0	0	0	0		0	0		0		0	0	0	0	0	0	0	0	0	0	0	0	0	0
IPI00387096	0	0	0	0		0	0		0		0	0	0	0	0	0	0	0	0	0	0	0	0	0
IPI00387100	0	0	0	0		0	0		0		0	0	0	0	0	0	0	0	0	0	0	0	0	0
IPI00387107	1	1	1	1		1	0		0		0	0	1	0	0	0	0	1	0	0	0	0	1	1
IPI00387109	0	0	0	1		0	0		0		0	0	0	0	0	0	0	0	0	0	0	0	0	0
IPI00387113	0	0	0	0		0	0		0		0	0	0	0	0	0	0	0	0	0	0	1	0	0
IPI00387115	0	0	0	1		0	1		0		0	0	0	0	0	0	0	0	0	0	0	0	1	0
IPI00387116	1	1	1	1		1	1		1		1	0	1	0	0	0	0	1	1	1	0	0	1	1
IPI00387117	0	0	0	0		0	1		1		0	0	0	0	0	0	0	0	0	0	0	0	0	0
IPI00387118	1	1	1	0		1	0		0		0	0	0	0	0	0	0	0	0	0	0	0	0	0
IPI00387120	0	0	0	1		1	0		0		0	0	0	0	0	0	0	0	0	0	0	0	0	0
IPI00387140	0	0	0	0		0	0		0		0	0	0	0	0	0	0	0	0	0	0	0	0	0
IPI00387161	0	0	0	0		0	0		0		0	0	0	0	0	0	0	0	0	0	0	0	0	0
IPI00394740	0	0	0	0		0	0		0		0	0	0	0	0	0	0	0	0	0	0	0	0	0
IPI00394816	0	0	0	0		0	0		0		0	0	0	0	0	0	0	1	0	0	0	0	0	0
IPI00394951	0	0	0	0		0	0		0		0	0	0	0	0	0	0	0	0	0	0	0	0	0
IPI00395010	0	0	0	0		0	1		0		0	0	0	0	0	0	0	0	0	0	0	0	0	0
IPI00395444	0	0	0	0		0	0		0		0	0	0	0	0	0	0	0	0	0	0	0	0	0
IPI00395488	1	1	0	1		1	1		1		1	1	1	1	1	1	1	1	1	1	1	1	0	1
IPI00395803	0	0	0	0		0	0		0		0	0	0	0	0	0	0	0	0	0	0	0	0	0
IPI00396058	0	0	0	0		0	0		0		0	0	0	0	0	0	0	0	0	0	0	0	0	0
IPI00396074	0	0	0	0		0	0		0		0	0	0	0	0	0	0	0	0	0	0	0	0	0
IPI00396662	0	0	0	0		0	0		0		0	0	0	0	0	0	0	0	0	0	0	0	0	0
IPI00396963	0	0	0	0		0	1		0		0	1	0	0	0	0	0	0	0	0	0	0	0	0
IPI00397000	0	0	0	0		0	0		0		0	0	0	0	0	0	0	0	0	0	0	0	0	0
IPI00397526	0	0	0	0		0	0		0		0	0	0	0	0	0	0	0	0	0	0	0	0	0
IPI00397715	0	0	0	0		0	0		0		0	1	0	0	1	1	1	0	0	0	0	0	0	0
IPI00397809	0	0	0	0		0	0		0		0	0	0	0	0	0	0	0	0	0	0	0	0	0
IPI00397820	0	0	0	0		0	0		0		0	0	0	0	0	0	0	0	0	0	0	0	0	0
IPI00397864	0	0	0	0		0	0		0		0	0	0	0	0	0	0	0	0	0	0	0	0	0
IPI00398162	0	0	0	0		0	0		0		0	0	0	0	0	0	0	0	0	0	0	0	0	0
IPI00398700	0	0	0	0		0	0		0		0	0	0	0	0	0	0	0	0	0	0	0	0	0
IPI00398728	0	0	0	0		0	0		0		0	0	0	0	0	0	0	0	0	0	0	0	0	0
IPI00398772	0	0	0	0		0	0		0		0	0	0	0	0	0	0	0	0	0	0	0	0	0
IPI00398808	1	0	0	0		0	0		0		0	0	0	0	0	0	0	0	0	0	0	0	0	0
IPI00398963	0	0	0	0		0	0		0		0	0	0	0	0	0	0	0	0	0	0	0	0	0
IPI00398992	0	0	0	0		0	0		0		0	0	0	0	0	0	0	0	0	0	0	0	0	0
IPI00399007	1	0	0	1		0	0		0		0	0	0	0	0	0	0	0	0	0	0	0	0	0
IPI00399085	0	1	0	0		0	0		0		0	0	0	0	0	0	0	0	0	0	0	0	0	0
IPI00399180	0	0	0	0		0	0		0		0	0	0	0	0	0	0	0	0	0	0	0	0	0
IPI00400850	0	0	0	0		0	0		0		0	0	0	0	0	0	0	0	0	0	0	0	0	0
IPI00401101	0	0	0	0		0	1		1		0	0	0	0	0	0	0	0	0	0	0	0	0	0
IPI00401213	0	0	0	0		1	0		0		0	0	0	0	0	0	0	0	0	0	0	0	0	0
IPI00401776	0	0	0	0		0	0		0		0	0	0	0	0	1	0	0	0	0	0	0	0	0
IPI00401809	0	0	0	0		0	0		0		0	0	0	0	0	0	0	0	0	0	0	0	0	0
IPI00401943	0	0	0	0		0	0		0		0	0	0	0	0	0	0	0	0	1	0	0	0	0
IPI00409676	0	0	0	0		0	0		0		0	0	0	0	0	0	0	0	0	0	0	0	0	0
IPI00409767	0	0	0	0		0	0		0		0	0	0	0	0	0	0	0	0	0	0	0	0	0
IPI00410240	0	0	0	0		0	0		0		0	0	0	0	0	0	0	0	0	0	0	0	0	0
IPI00410300	0	0	0	0		0	0		0		0	0	0	0	0	0	0	0	0	0	0	0	0	0
IPI00410443	0	0	0	0		0	0		0		0	0	0	0	0	0	0	0	0	0	0	0	0	0
IPI00410487	1	0	0	0		0	1		0		0	0	0	0	0	0	0	0	0	0	0	0	0	0
IPI00410663	1	1	1	1		0	0		0		0	0	0	0	0	0	0	0	0	0	0	0	1	0
IPI00410666	0	0	0	0		0	0		0		0	0	0	0	0	0	0	0	0	0	0	0	0	0
IPI00411656	0	0	0	0		0	0		0		0	0	1	1	1	1	1	1	1	0	0	0	0	0
IPI00411733	0	0	0	1		0	0		0		0	0	0	0	0	0	0	0	0	0	0	0	0	0
IPI00411979	1	1	1	1		0	0		0		1	0	0	0	0	0	0	0	0	0	0	0	0	0
IPI00412106	1	1	0	0		1	0		0		0	0	0	0	0	0	0	0	0	0	0	0	1	1
IPI00412408	0	0	0	0		0	0		0		0	0	0	0	0	0	0	0	0	0	0	0	0	0
IPI00412942	0	0	0	0		0	0		0		0	0	0	0	0	0	1	0	0	0	0	0	1	0
IPI00413266	0	0	0	0		0	0		1		0	0	0	1	1	0	1	0	0	0	0	0	0	0
IPI00413272	0	0	0	0		0	0		0		0	0	0	0	0	0	0	0	0	0	1	0	0	0
IPI00413641	1	0	0	0		0	0		0		0	0	0	0	0	0	0	0	0	0	0	0	0	0
IPI00414037	0	0	0	0		0	0		0		0	0	0	0	0	0	0	0	0	0	0	0	0	0
IPI00414043	0	0	0	0		0	0		1		0	0	0	1	0	0	0	1	0	0	0	0	0	0
IPI00414132	0	0	0	0		0	0		0		0	0	0	0	0	0	0	0	0	0	0	0	0	0
IPI00414320	1	0	0	1		0	1		0		0	1	0	0	0	0	0	0	0	0	0	0	0	0
IPI00414542	0	0	0	0		0	1		0		1	0	0	1	0	0	0	0	0	0	0	0	0	0
IPI00414609	0	0	0	0		0	0		0		0	1	1	0	1	0	1	1	0	0	0	0	0	0
IPI00414684	0	0	0	0		0	0		0		0	0	0	0	0	0	0	0	0	0	0	0	0	0
IPI00414819	0	0	0	0		0	0		0		0	0	0	0	0	0	0	0	0	0	0	0	0	0
IPI00414909	0	0	0	0		0	0		0		0	0	0	0	0	0	0	0	0	0	0	0	0	0
IPI00418163	0	0	1	0		0	0		0		0	0	0	0	0	0	0	0	0	0	0	0	0	0
IPI00418185	0	0	1	0		0	0		0		0	0	0	0	0	1	0	0	0	0	0	0	0	0
IPI00418246	0	0	0	0		0	0		0		0	0	0	0	0	0	0	0	0	0	0	0	0	0
IPI00418262	0	0	0	0		0	0		0		0	0	0	0	0	0	0	0	0	0	0	0	0	0
IPI00418468	0	0	0	0		0	0		0		0	0	0	0	0	0	0	0	0	0	0	0	0	0
IPI00418471	0	0	0	0		0	0		0		0	0	0	0	0	0	0	0	0	0	0	0	0	0
IPI00418512	0	0	0	0		0	0		0		0	0	0	0	0	0	0	0	0	0	0	0	0	0
IPI00418594	0	0	0	0		0	0		0		0	0	0	0	0	0	0	0	0	0	0	0	0	0
IPI00418663	0	0	0	0		0	0		0		0	0	0	0	0	0	0	0	0	0	0	0	0	0
IPI00418776	0	0	0	0		0	0		0		0	0	0	0	0	0	0	0	0	0	0	0	0	0
IPI00418896	0	0	0	0		0	0		0		0	0	0	0	1	0	0	0	0	0	0	0	0	0
IPI00418994	1	0	0	0		0	0		0		0	0	1	1	0	0	1	0	1	1	0	0	0	0
IPI00419263	0	0	0	0		0	0		0		0	0	0	0	0	0	0	0	0	0	0	0	0	0
IPI00419542	0	0	0	0		0	0		0		0	0	0	0	0	0	0	0	0	0	0	0	0	0
IPI00419626	0	0	0	0		0	0		0		0	0	0	1	0	0	0	0	0	0	0	0	0	0
IPI00419922	0	0	0	0		0	0		0		0	0	0	0	0	0	0	0	0	0	0	0	0	0
IPI00419924	0	0	0	0		0	0		0		0	0	0	0	0	0	0	0	0	0	0	0	0	0
IPI00419932	0	0	0	0		0	0		0		0	0	0	0	0	0	0	0	0	0	0	0	0	0
IPI00419966	0	0	0	0		0	0		0		1	0	0	0	0	0	0	0	0	0	0	0	0	0
IPI00420011	0	0	0	0		0	0		1		0	0	0	0	0	0	0	0	0	0	0	0	0	0
IPI00420108	0	0	0	0		0	0		0		0	0	0	0	0	0	0	0	0	0	0	0	0	0
IPI00423461	0	0	0	0		0	0		0		0	0	0	0	0	0	0	0	0	0	0	0	0	0
IPI00423462	0	1	1	0		1	1		1		1	1	1	1	1	0	0	0	1	1	0	0	1	1
IPI00423463	0	0	0	0		1	0		1		0	0	1	1	0	0	1	1	0	0	0	0	0	0
IPI00423464	1	0	0	1		0	0		0		1	0	0	0	0	0	0	0	0	0	0	0	0	0
IPI00426051	1	1	1	1		1	1		1		1	1	1	1	1	1	1	1	1	1	0	0	1	0
IPI00428511	0	0	0	0		0	1		0		0	0	0	0	0	0	0	0	0	0	0	0	0	0
IPI00428735	0	0	0	0		0	0		0		1	0	0	0	0	0	0	0	0	0	0	0	0	0
IPI00430472	0	0	0	0		0	0		0		0	0	1	0	0	0	1	0	1	1	0	0	0	0
IPI00431403	0	0	0	0		0	0		0		0	0	0	0	0	0	0	0	0	0	0	0	0	0
IPI00431645	0	0	0	0		0	0		0		0	0	0	0	0	0	0	0	0	0	0	0	0	0
IPI00432363	0	0	0	0		0	0		0		0	0	0	0	0	0	0	0	0	0	0	0	0	0
IPI00432463	0	0	0	0		0	0		0		0	1	0	0	0	0	0	0	0	0	0	0	0	0
IPI00432868	0	0	0	0		0	0		0		0	0	0	0	0	0	0	0	1	0	0	0	0	0
IPI00433499	0	0	0	0		0	0		0		0	0	0	0	0	0	0	0	0	0	0	0	0	0
IPI00434725	0	0	0	0		0	0		0		0	0	0	0	0	0	0	0	0	0	0	0	0	0
IPI00434781	0	0	0	0		0	0		0		1	0	0	0	0	0	0	0	0	0	0	0	0	0
IPI00435208	0	0	0	0		0	0		0		0	0	0	0	0	0	0	0	0	0	0	0	0	0
IPI00436250	0	0	0	0		0	0		0		0	1	0	0	0	0	0	0	0	0	0	0	0	0
IPI00436355	0	0	0	0		0	0		0		0	0	0	0	0	0	0	0	0	0	0	0	0	0
IPI00437186	0	0	0	0		0	0		0		0	0	0	0	0	0	0	0	0	0	0	0	0	0
IPI00438855	0	0	0	0		0	0		0		0	0	0	0	0	0	0	0	0	0	0	0	0	0
IPI00439194	0	0	0	0		0	0		0		0	0	0	0	0	0	0	0	0	0	0	0	0	0
IPI00439344	0	0	0	0		0	0		0		0	0	0	0	0	0	0	0	0	0	0	0	0	0
IPI00439446	0	0	0	0		0	0		0		0	0	0	0	0	0	0	0	0	0	0	0	0	0
IPI00440727	0	0	0	0		0	0		0		0	0	0	0	0	0	0	0	0	0	0	0	0	0
IPI00440822	0	0	0	0		0	0		0		0	0	0	0	0	0	0	0	0	0	0	0	0	0
IPI00441082	0	0	0	0		0	0		0		0	0	0	0	0	0	0	0	0	0	0	0	0	0
IPI00441344	1	0	1	1		0	1		1		1	0	0	0	0	0	1	1	0	0	0	0	0	0
IPI00441498	0	0	0	0		0	0		0		0	0	0	1	1	0	1	1	0	0	0	0	0	0
IPI00441550	0	0	0	0		0	0		0		0	0	0	0	0	0	0	0	0	0	0	0	0	0
IPI00442204	0	0	0	0		0	0		0		0	0	0	0	0	0	0	0	0	0	0	0	0	0
IPI00442294	0	0	0	0		0	0		0		0	0	0	0	0	0	0	0	0	0	0	0	0	0
IPI00442299	0	0	0	0		0	0		0		0	0	0	0	0	0	0	0	0	0	0	0	0	0
IPI00442336	0	0	0	0		0	0		0		0	0	0	0	0	0	0	0	0	0	0	0	0	0
IPI00442532	0	0	0	0		0	0		0		0	0	0	0	0	0	1	0	0	0	0	0	0	0
IPI00442566	0	0	0	0		0	0		0		0	0	0	0	0	0	0	0	0	0	0	0	0	0
IPI00442847	0	0	0	0		0	0		0		0	0	0	0	0	0	0	0	0	0	0	0	0	0
IPI00442865	0	0	0	0		0	0		0		0	0	0	0	0	0	0	0	0	0	0	0	0	0
IPI00442909	0	0	0	0		0	0		0		0	0	0	0	0	0	0	0	0	0	0	0	0	0
IPI00442919	0	0	0	1		0	0		0		0	0	0	0	0	0	0	0	0	0	0	0	0	0
IPI00442989	0	0	0	0		0	0		0		0	0	0	0	0	0	0	0	0	0	0	0	0	0
IPI00443898	0	0	0	0		0	0		0		0	0	0	0	0	0	0	0	0	0	0	0	0	0
IPI00444012	0	0	0	0		0	0		0		0	0	0	0	0	0	0	0	0	0	0	0	0	0
IPI00444452	0	0	1	0		0	0		0		0	0	0	0	0	0	0	0	0	0	0	0	0	0
IPI00444476	0	0	0	0		0	0		0		0	0	0	0	0	0	0	1	0	0	0	0	0	0
IPI00445079	0	0	0	0		0	0		0		0	0	0	0	0	0	0	0	0	0	0	0	0	0
IPI00445227	0	0	0	0		0	0		0		0	0	0	0	0	0	0	0	0	0	0	0	0	0
IPI00446331	0	0	0	1		1	0		0		0	0	0	0	0	0	0	0	0	0	0	0	0	0
IPI00448317	0	0	0	0		0	0		0		0	0	0	0	0	0	0	0	0	0	0	0	0	0
IPI00448792	0	0	0	0		0	0		0		0	0	0	0	0	0	0	0	0	0	0	0	0	0
IPI00450309	1	1	0	1		1	0		1		0	0	0	1	1	0	1	1	0	0	0	0	1	0
IPI00450768	0	0	0	0		0	0		0		1	0	0	0	1	0	0	0	0	0	0	0	0	0
IPI00451401	0	0	0	0		0	0		0		0	0	0	0	0	0	0	0	0	0	0	0	0	0
IPI00451429	0	0	0	0		0	0		0		0	0	0	0	0	0	0	0	0	0	0	0	0	0
IPI00452565	0	0	1	0		0	0		0		0	0	0	0	0	0	0	0	0	0	0	0	0	0
IPI00453473	0	0	0	0		0	0		0		0	0	0	0	0	0	0	0	0	0	0	0	0	0
IPI00454602	0	0	0	0		0	0		0		0	0	0	0	0	0	0	0	0	0	0	0	0	0
IPI00455253	0	0	0	0		0	0		0		0	0	0	0	0	1	0	0	0	0	0	0	0	0
IPI00455316	0	0	0	0		0	0		0		0	0	1	1	1	0	1	1	0	0	0	0	1	0
IPI00455530	0	0	0	0		0	0		0		0	0	0	0	0	0	0	0	0	0	0	0	0	0
IPI00455979	0	0	0	0		0	0		0		0	0	1	0	0	1	1	0	0	0	0	0	0	0
IPI00456052	0	0	0	1		0	0		0		0	0	0	0	0	0	0	0	0	0	0	0	0	0
IPI00456429	0	0	0	0		0	0		0		0	0	0	0	0	0	0	0	0	0	0	0	0	0
IPI00456492	0	0	0	0		0	0		0		0	0	0	0	0	0	0	0	0	0	0	0	0	0
IPI00456707	0	0	1	0		0	0		0		0	0	0	0	0	0	0	0	0	0	0	0	0	0
IPI00456969	0	0	0	0		0	0		0		0	0	0	0	0	0	0	0	0	0	0	0	0	0
IPI00457075	0	0	0	0		0	0		0		1	0	0	0	0	0	0	0	0	0	0	0	0	0
IPI00457275	0	0	0	0		0	0		0		0	0	1	0	1	1	1	0	0	0	0	0	1	0
IPI00464952	0	0	0	0		0	0		0		0	1	1	1	1	1	1	1	0	0	0	0	0	0
IPI00464980	0	0	0	0		0	0		0		1	0	0	0	0	0	0	0	0	0	0	0	0	0
IPI00465028	0	0	0	0		0	0		0		0	0	0	0	0	0	0	0	0	0	0	0	0	0
IPI00465084	0	0	0	0		0	0		0		0	0	0	0	0	0	0	0	0	0	0	0	0	0
IPI00465140	0	0	1	1		0	0		0		0	0	0	0	0	0	0	0	0	0	0	0	0	0
IPI00465170	0	0	0	0		0	0		0		0	0	0	0	0	0	0	0	0	0	0	0	0	0
IPI00465248	1	0	0	0		0	0		1		1	1	0	1	0	0	1	0	0	0	0	0	0	0
IPI00465259	0	0	0	0		0	0		0		0	0	0	0	0	0	0	0	0	0	0	0	0	0
IPI00465294	1	0	1	1		1	0		0		0	0	0	0	0	0	0	0	0	0	0	0	0	1
IPI00465323	0	0	0	0		0	0		0		0	0	0	0	0	0	1	0	0	0	0	0	1	0
IPI00465461	0	0	0	0		0	0		0		0	0	0	0	0	0	0	0	0	0	0	0	0	0
IPI00470511	0	0	0	0		1	0		0		0	0	0	0	0	0	0	0	0	0	0	0	0	0
IPI00470637	0	0	0	0		0	0		1		0	0	0	0	0	0	0	0	0	0	0	0	0	0
IPI00470674	0	0	0	0		0	0		0		0	0	0	0	0	1	0	0	0	0	0	0	0	0
IPI00470781	0	0	0	0		0	0		0		0	0	0	0	0	0	0	0	0	0	0	0	0	0
IPI00470823	0	0	0	0		0	0		1		0	0	0	0	0	0	0	0	0	0	0	0	0	0
IPI00472075	0	0	0	0		0	0		0		0	0	0	0	0	0	0	1	0	0	0	0	0	0
IPI00472754	0	0	0	0		0	0		0		0	0	0	0	0	0	0	0	0	0	0	0	0	0
IPI00477597	0	0	0	0		0	0		0		0	0	0	0	0	0	0	0	0	0	0	0	0	0
IPI00477714	0	0	0	0		0	0		0		0	0	0	0	0	0	0	0	0	0	0	0	0	0
IPI00477763	0	0	0	0		0	0		0		0	0	0	0	0	0	0	0	0	0	0	0	0	0
IPI00478003	0	0	0	0		0	0		0		0	0	0	0	0	0	0	0	0	0	0	0	0	0
IPI00478468	0	0	0	0		0	0		0		0	0	0	0	0	0	0	0	0	0	0	0	0	0
IPI00478489	0	0	0	0		0	0		0		0	0	1	0	0	0	0	0	0	0	0	0	1	0
IPI00478493	0	0	0	0		0	0		0		0	0	0	0	0	0	0	0	0	0	0	0	0	0
IPI00478809	0	0	0	0		0	0		0		0	0	0	0	0	0	0	0	0	0	0	0	0	0
IPI00478816	0	0	0	0		0	0		0		1	0	0	0	0	0	0	0	0	0	0	0	0	0
IPI00478997	0	0	0	0		0	0		0		0	0	0	0	0	0	0	0	0	0	0	0	0	0
IPI00479058	0	0	0	0		0	0		0		0	0	0	0	0	0	0	0	0	0	0	0	0	0
IPI00479069	0	0	0	0		0	0		0		0	0	0	0	0	0	0	0	0	0	0	0	0	0
IPI00479116	0	0	1	1		1	1		1		1	1	0	0	0	1	0	0	0	0	0	0	0	0
IPI00479125	0	0	0	0		0	0		0		0	0	0	0	0	0	0	0	0	0	0	0	0	0
IPI00479145	0	1	0	0		0	0		0		0	0	0	0	1	0	0	0	0	0	1	0	1	1
IPI00479708	0	0	0	0		0	0		0		0	0	0	0	0	0	0	0	0	0	0	0	0	0
IPI00479743	1	0	0	0		1	1		1		1	0	0	0	0	0	0	0	0	0	0	0	0	0
IPI00479786	0	0	0	0		0	0		0		0	0	0	0	0	0	0	0	0	0	0	0	0	0
IPI00480192	0	0	0	0		0	0		0		0	0	0	0	0	0	0	0	0	0	0	0	0	0
IPI00513767	0	0	0	0		0	0		0		0	0	0	0	0	0	0	0	0	0	0	0	0	0
IPI00513865	0	0	0	0		0	0		0		0	0	0	0	0	0	0	0	0	0	0	0	0	0
IPI00513896	0	0	0	0		0	0		0		0	0	0	0	0	0	0	0	0	0	0	0	0	0
IPI00514177	0	0	0	0		0	0		0		0	0	0	0	0	0	0	1	0	0	0	0	0	0
IPI00514669	0	0	0	0		0	0		0		0	0	0	0	0	0	0	0	0	0	0	0	0	0
IPI00514704	0	0	0	0		0	0		0		0	0	0	0	0	0	0	0	0	0	0	0	0	0
IPI00514795	1	0	0	0		0	0		0		0	0	1	1	0	0	1	1	1	1	0	0	0	0
IPI00549205	0	0	0	0		0	0		1		0	0	0	0	0	0	1	0	0	0	0	0	0	0
IPI00549540	0	0	0	0		0	0		0		0	0	0	0	0	0	0	0	0	0	0	0	0	0
IPI00549825	0	0	0	0		0	0		0		0	0	0	0	0	0	0	0	0	0	0	0	0	0
IPI00550162	0	0	0	0		0	0		0		0	0	0	0	0	0	0	0	0	0	0	0	0	0
IPI00550364	0	0	0	0		0	0		0		0	0	0	0	0	0	0	0	0	0	0	0	0	0
IPI00550571	1	0	0	0		0	1		0		1	1	0	0	0	0	0	0	0	0	0	0	0	0
IPI00550644	0	0	0	0		0	0		0		0	0	0	0	0	0	1	0	0	0	0	0	0	0
IPI00550731	1	1	1	1		1	1		1		0	1	1	0	1	1	1	1	1	0	0	1	1	1
IPI00550834	1	0	0	0		0	0		0		0	0	0	0	0	0	0	0	0	0	0	0	0	0
IPI00550987	0	0	0	0		0	0		0		1	0	0	0	0	0	0	0	0	0	0	0	0	0
IPI00550991	1	1	1	1		1	1		1		1	1	1	0	1	1	1	1	1	0	1	0	1	1
IPI00551070	0	0	0	0		0	0		0		0	0	0	0	0	0	0	0	0	0	0	0	0	0
IPI00552091	0	0	0	0		0	0		0		0	0	0	0	0	0	0	0	0	0	0	0	0	0
IPI00552118	0	0	0	0		0	0		0		0	0	0	0	0	0	0	0	0	0	0	0	0	0
IPI00552749	0	0	0	0		0	0		0		0	0	0	0	0	0	0	0	0	0	0	0	0	0
IPI00552845	0	0	0	0		0	0		0		0	0	0	0	0	0	0	0	0	0	0	0	0	0
IPI00552897	0	0	0	0		0	0		0		0	0	0	0	0	0	0	0	0	0	0	0	0	0
IPI00552937	0	0	0	1		0	0		0		0	0	0	0	0	0	0	0	0	0	0	0	0	0
IPI00552983	1	0	0	0		0	0		0		0	0	0	0	0	0	0	0	0	0	0	0	0	0
IPI00552989	0	0	0	0		0	0		0		0	0	0	0	0	0	0	0	0	0	0	0	0	0
IPI00553066	0	0	0	0		0	0		0		0	0	0	0	0	0	0	0	0	0	0	0	0	0
IPI00553067	0	0	0	0		0	0		0		0	0	0	0	0	0	0	0	0	0	0	0	0	0
IPI00553177	1	0	1	1		0	1		1		1	1	1	1	1	1	1	1	1	1	0	1	0	0
IPI00553197	0	0	0	1		1	0		0		0	0	0	0	0	0	0	0	0	0	0	0	0	0
IPI00553215	0	0	0	0		0	0		0		0	0	0	0	0	0	0	0	0	0	0	0	0	0
IPI00554522	0	0	0	0		0	1		0		1	0	0	0	0	0	0	0	0	0	0	0	0	0
IPI00554538	0	0	0	0		0	0		0		0	0	0	0	0	0	0	0	0	0	0	0	0	0
IPI00554640	0	0	0	0		0	0		0		0	0	0	1	1	0	1	0	0	0	0	0	0	0
IPI00554648	0	0	0	0		0	0		0		0	0	0	0	0	0	0	0	0	0	0	0	0	0
IPI00554788	0	0	0	0		1	0		0		1	0	0	0	0	0	0	0	0	0	0	0	0	0
IPI00555565	0	0	0	0		0	0		0		0	0	1	0	0	0	1	0	0	1	0	1	1	0
IPI00555656	0	0	0	1		0	0		0		0	0	0	0	0	0	0	0	0	0	0	0	0	0
IPI00555676	1	0	1	0		0	0		1		1	1	1	1	0	0	1	1	0	0	0	0	0	0
IPI00555756	0	0	0	0		0	0		0		0	0	0	0	0	0	0	0	0	0	0	0	0	0
IPI00555812	1	0	0	0		0	1		0		1	1	1	0	1	1	1	1	0	0	0	0	0	0
IPI00555872	0	0	0	0		0	0		0		0	0	0	0	0	0	0	0	0	0	0	0	0	0
IPI00556241	0	0	0	0		0	0		0		0	1	0	0	1	1	1	0	0	0	0	0	0	0
IPI00556369	1	1	0	0		0	0		0		0	0	0	0	0	0	0	0	0	0	0	0	0	0
IPI00556460	0	0	0	0		0	0		0		0	0	0	0	0	0	0	0	0	0	0	0	0	0
IPI00556522	0	0	0	0		0	0		0		0	0	0	0	0	0	0	0	0	0	0	0	0	0
IPI00556574	0	0	0	0		0	0		0		0	0	0	0	0	0	0	0	0	0	0	0	0	0
IPI00556655	0	1	0	0		1	0		1		0	1	1	1	1	0	1	1	1	1	0	1	1	1
IPI00556665	1	0	0	1		0	0		0		0	1	0	1	0	0	0	1	0	0	0	0	0	0
IPI00604624	0	0	0	0		0	0		0		0	0	0	0	0	0	0	0	0	0	0	0	0	0
IPI00604727	1	0	0	1		0	1		0		0	1	0	0	0	0	0	0	0	0	0	0	0	0
IPI00607548	0	0	0	0		0	0		0		0	0	0	0	0	0	0	0	0	0	0	0	0	0
IPI00607578	0	0	0	0		0	0		0		0	0	0	0	0	0	0	1	0	0	0	0	0	0
IPI00607659	0	0	0	0		0	0		0		1	0	0	0	0	0	0	0	0	0	0	0	0	0
IPI00607741	1	0	1	1		1	1		0		0	1	1	0	1	1	1	1	1	0	0	0	1	1
IPI00639996	0	0	0	0		0	0		0		0	0	0	0	0	0	0	0	0	0	0	0	0	0
IPI00640533	0	0	0	0		0	0		0		0	0	0	0	0	0	0	0	0	0	0	0	0	0
IPI00640981	1	1	0	0		0	0		0		0	0	0	0	0	0	0	0	0	0	0	0	0	0
IPI00641158	0	0	0	0		0	0		0		0	0	0	0	0	0	0	0	0	0	0	0	0	0
IPI00641229	0	0	0	0		0	0		0		0	0	0	0	0	0	0	0	0	0	0	0	0	0
IPI00641475	0	0	0	0		0	0		0		0	0	0	0	0	0	0	0	0	0	0	0	0	0
IPI00641533	0	0	1	0		0	0		0		0	0	1	0	0	0	0	1	0	0	0	0	0	0
IPI00642632	0	1	0	1		1	0		0		0	0	0	0	0	0	0	0	0	0	0	0	0	0
IPI00642845	1	0	0	0		0	0		0		0	1	0	0	0	0	0	0	0	0	0	0	0	0
IPI00642872	0	1	0	0		0	0		0		0	0	0	0	0	0	0	0	0	0	0	0	0	0
IPI00643152	1	0	0	0		0	0		0		0	0	0	0	0	0	0	0	0	0	0	0	0	0
IPI00643299	0	0	0	0		0	0		0		0	0	0	0	0	0	0	0	0	0	0	0	0	0
IPI00643388	0	0	0	0		0	0		0		0	0	0	1	0	0	0	0	0	0	0	0	0	0
IPI00643720	0	0	0	1		0	0		0		0	0	0	0	0	0	0	0	0	0	0	0	0	0
IPI00644680	0	0	0	1		1	0		0		1	0	0	0	0	0	0	0	0	0	0	0	0	1
IPI00644691	0	0	0	0		1	0		0		0	0	0	0	0	0	0	0	0	0	0	0	0	0
IPI00644840	1	0	0	0		0	0		0		0	0	0	0	0	0	0	0	0	0	0	0	0	0
IPI00644892	0	0	0	0		0	0		0		0	0	0	0	0	0	0	0	0	0	0	0	0	0
IPI00645363	0	0	0	0		0	0		0		0	0	0	0	0	0	0	0	0	0	0	0	0	0
IPI00645369	0	0	0	0		0	0		0		0	0	0	0	0	0	0	0	0	0	0	0	0	0
IPI00645500	0	0	0	0		0	0		0		0	0	0	1	0	0	0	0	0	0	0	0	0	0
IPI00645614	0	0	0	0		0	0		0		0	0	0	0	0	0	0	1	0	0	0	0	0	0
IPI00645700	0	0	0	0		0	0		0		0	0	0	0	0	0	0	0	0	0	0	0	0	0
IPI00646150	0	0	0	0		0	0		0		0	0	0	0	0	0	0	0	0	0	0	0	0	0
IPI00646161	0	0	0	0		0	0		0		0	0	0	0	0	0	0	0	0	0	0	0	0	0
IPI00646217	0	0	0	0		0	1		0		0	0	0	0	0	0	0	0	0	0	0	0	0	0
IPI00646304	1	0	0	0		0	0		1		0	1	0	0	0	1	0	0	0	0	0	0	0	0
IPI00646328	1	0	0	0		0	0		0		0	0	0	0	0	0	0	0	0	0	0	0	0	0
IPI00646384	0	0	0	1		0	1		0		0	0	0	0	0	0	0	0	0	0	0	0	0	0
IPI00646511	0	0	0	0		0	0		0		0	0	0	0	0	0	0	0	0	0	0	0	0	0
IPI00646773	0	0	0	0		0	0		0		0	0	0	0	0	0	0	0	0	0	0	0	0	0
IPI00646886	0	0	0	0		0	0		0		0	0	0	0	0	0	0	1	0	0	0	0	0	0
IPI00646987	0	0	0	0		0	0		0		0	0	0	0	0	0	0	0	0	0	0	0	0	0
IPI00647159	0	0	0	0		0	0		0		0	0	0	0	0	0	0	0	0	0	0	0	0	0
IPI00647504	0	0	0	0		0	0		0		0	0	0	0	0	0	0	0	0	0	0	0	0	0
IPI00647700	0	0	0	0		0	0		0		0	0	0	0	0	0	0	0	0	0	0	0	0	0
IPI00647704	1	0	0	1		0	0		0		0	0	0	0	0	0	1	1	0	0	0	0	0	0
IPI00647820	0	0	0	0		0	0		0		0	0	0	0	0	0	0	0	0	0	0	0	0	0
IPI00651676	0	0	0	0		0	0		0		0	0	0	0	0	0	0	0	0	0	0	0	0	0
IPI00651768	1	0	0	0		0	0		1		0	1	0	0	0	0	0	0	0	0	0	0	0	0
IPI00654755	0	0	0	0		0	0		0		0	0	0	0	0	0	0	0	0	0	0	0	0	0
IPI00656087	0	0	1	1		1	0		0		0	0	0	0	0	0	0	0	0	0	0	0	0	0
IPI00657682	0	0	0	0		0	0		0		0	0	0	0	0	0	0	0	0	0	0	0	0	0
IPI00657746	0	0	0	0		0	0		0		0	0	0	0	0	0	0	0	0	0	0	0	0	0
IPI00657784	0	0	0	0		0	0		0		0	0	0	0	0	0	0	0	0	0	0	0	0	0
IPI00657821	0	0	0	0		0	0		0		0	0	1	0	0	0	0	0	0	0	0	0	0	0
IPI00657911	0	0	0	0		0	0		0		0	0	0	0	0	0	0	0	0	0	0	0	0	0
IPI00658130	1	0	1	1		1	0		1		1	1	0	1	0	0	0	1	0	0	0	0	0	0
IPI00658151	0	0	0	0		0	0		0		0	0	0	0	0	0	0	0	0	0	0	0	0	0
IPI00658210	0	0	0	0		0	0		0		0	0	1	0	0	0	1	0	0	0	0	0	0	0
IPI00719135	0	0	0	0		0	0		0		0	0	0	0	0	0	0	0	0	0	0	0	0	0
IPI00719285	0	0	0	0		0	0		0		0	0	0	0	0	0	0	0	0	0	0	0	0	0
IPI00719373	0	1	1	1		1	0		1		1	1	0	0	0	0	0	0	0	0	0	0	1	1
IPI00735451	1	0	0	1		0	0		0		0	0	0	0	0	0	0	0	0	0	0	0	0	0
IPI00736155	0	0	0	0		0	0		0		0	0	0	0	0	0	0	0	0	0	0	0	0	0
IPI00736464	0	0	0	0		0	0		0		0	0	0	0	0	0	0	0	0	0	0	0	0	0
IPI00736755	1	1	1	1		1	1		0		0	1	0	0	0	0	0	0	0	0	0	0	1	1
IPI00736763	0	0	0	0		0	0		0		0	0	0	0	0	1	1	0	0	0	0	0	0	0
IPI00736860	1	1	1	1		1	1		1		1	1	1	1	1	1	1	1	1	1	1	0	1	1
IPI00736885	0	0	0	0		0	0		0		0	0	0	0	0	0	0	0	0	0	0	0	0	0
IPI00737545	0	0	0	0		0	0		0		0	0	0	0	0	0	1	0	0	0	0	0	0	0
IPI00738655	0	0	0	1		0	0		0		0	1	0	0	0	0	0	0	0	0	0	0	0	0
IPI00738806	0	0	0	0		0	0		0		0	0	0	0	0	0	0	0	0	0	1	0	0	0
IPI00739099	0	0	0	0		0	0		0		0	0	0	0	0	0	0	0	0	0	0	0	0	0
IPI00739539	0	0	0	1		0	0		0		0	0	0	0	0	0	0	0	0	0	0	0	0	0
IPI00739940	0	0	0	0		0	0		0		0	0	0	0	0	1	0	1	0	0	0	0	1	0
IPI00740336	0	0	0	1		1	0		0		0	0	0	0	0	0	0	0	0	0	0	0	0	0
IPI00740701	0	0	0	0		0	0		0		0	0	0	0	0	0	0	0	0	0	0	0	0	0
IPI00740853	0	0	0	0		0	0		0		0	0	0	1	0	0	0	0	0	0	0	0	0	0
IPI00740885	0	0	0	0		0	0		0		0	0	0	0	0	0	0	0	0	0	0	0	0	0
IPI00740961	0	0	0	0		0	0		0		0	0	0	0	1	0	0	0	0	0	0	0	0	0
IPI00741097	0	0	0	0		0	0		0		0	0	0	0	0	0	0	0	0	0	0	0	0	0
IPI00741768	0	0	1	0		0	0		0		0	0	0	0	0	0	0	0	0	0	0	0	0	0
IPI00741853	0	0	0	0		0	0		0		0	0	0	0	0	0	0	0	0	0	0	0	0	0
IPI00741958	0	0	0	0		0	0		0		0	0	0	1	0	0	1	1	0	0	0	0	0	0
IPI00742147	0	0	0	0		0	0		0		0	0	0	0	0	0	0	0	0	0	0	0	0	0
IPI00742696	0	0	0	1		0	0		0		0	0	0	0	0	0	0	0	0	0	0	0	0	0
IPI00743194	1	0	0	0		0	0		0		0	0	0	0	0	0	0	0	0	0	0	0	0	0
IPI00744835	0	0	0	0		0	0		0		0	0	0	0	0	0	0	0	0	0	0	0	0	0
IPI00745047	0	0	0	0		0	0		0		0	0	1	0	1	0	1	1	0	0	0	0	1	0
IPI00745363	0	0	1	0		0	0		0		0	0	0	0	0	0	0	0	0	0	0	0	0	0
IPI00745542	0	0	0	0		0	0		0		0	0	0	0	0	0	0	0	0	0	0	0	0	0
IPI00745872	1	1	1	1		1	1		1		1	1	1	1	1	1	1	1	1	1	1	0	1	1
IPI00746033	1	0	0	0		0	0		0		0	0	0	0	0	0	0	0	0	0	0	0	0	0
IPI00746419	0	0	0	0		0	0		0		0	0	0	0	0	0	0	0	0	0	0	0	0	0
IPI00746691	0	0	0	0		0	0		0		0	0	0	1	0	0	0	0	0	0	0	0	0	0
IPI00747001	0	0	0	0		0	0		0		0	0	0	0	0	0	0	0	0	0	0	0	0	0
IPI00747180	0	0	0	0		0	0		0		0	1	0	0	0	1	1	0	0	0	0	0	0	0
IPI00747223	0	0	0	0		0	0		0		0	0	0	0	0	0	0	0	0	0	0	0	0	0
IPI00747499	0	0	0	0		0	0		0		0	0	0	0	0	0	0	0	0	0	0	0	0	0
IPI00747865	0	0	0	0		0	0		0		0	0	1	1	0	0	1	1	0	0	0	0	1	0
IPI00747916	0	0	0	0		0	0		0		0	0	1	0	0	0	0	0	0	0	0	0	0	0
IPI00748061	0	0	0	0		0	0		1		0	0	0	0	0	0	0	0	0	0	0	0	0	0
IPI00748437	0	0	0	0		0	0		0		0	0	0	0	0	0	0	1	0	0	0	0	0	0
IPI00748504	1	0	1	0		0	0		0		0	0	1	1	0	0	0	1	0	1	0	0	0	0
IPI00748668	0	0	0	0		0	0		0		0	0	0	0	0	1	0	0	0	0	0	0	0	0
IPI00748856	0	0	0	0		0	0		0		0	0	0	0	0	0	0	0	0	0	0	0	0	0
IPI00748890	1	0	0	1		0	0		0		1	0	1	0	0	0	0	0	0	0	0	0	0	0
IPI00748955	0	0	0	0		0	0		0		0	0	0	0	0	0	0	0	0	0	0	0	0	0
IPI00748998	0	0	0	0		0	0		0		0	0	0	0	0	0	0	0	0	0	0	0	0	0
IPI00759613	0	0	0	0		0	0		0		1	0	0	0	0	0	0	0	0	0	0	0	0	0
IPI00759806	0	0	0	0		0	0		0		0	0	0	0	0	0	0	0	0	0	0	0	0	0
IPI00760833	0	0	0	0		0	0		0		0	0	0	0	0	0	0	0	0	0	0	0	0	0
IPI00782965	0	0	0	0		0	0		0		0	0	0	0	0	0	0	0	0	0	0	0	0	0
IPI00782983	0	0	0	0		0	0		0		0	0	0	0	0	0	0	0	0	0	0	0	0	0
IPI00783004	0	0	0	0		0	0		0		0	0	0	0	0	1	0	0	0	0	0	0	0	0
IPI00783024	0	0	0	0		0	0		0		0	0	0	0	0	0	0	0	0	0	0	0	0	0
IPI00783287	0	0	0	0		0	0		0		0	0	0	0	0	0	0	0	0	0	0	0	0	0
IPI00783299	0	0	0	0		0	0		0		0	0	0	0	0	0	0	0	0	0	0	0	0	0
IPI00783392	0	0	0	0		0	0		0		0	0	1	1	1	0	1	1	0	0	0	0	1	0
IPI00783859	0	0	1	0		0	0		0		0	0	0	0	0	0	0	1	0	0	0	0	0	0
IPI00783950	0	0	0	0		0	1		1		0	0	0	0	0	0	0	1	0	0	0	0	0	0
IPI00783987	1	0	0	0		0	0		0		0	0	0	0	0	0	0	0	0	0	0	0	0	0
IPI00784013	0	0	0	0		0	0		0		0	0	0	0	0	0	0	0	0	0	0	0	0	0
IPI00784169	0	0	0	0		0	0		0		0	0	0	0	0	0	0	0	0	0	0	0	0	0
IPI00784201	1	0	0	0		0	0		0		0	0	0	0	0	0	0	0	0	0	0	0	0	0
IPI00784349	0	0	0	0		0	0		0		0	0	0	0	0	0	0	0	0	0	0	0	0	0
IPI00784351	0	0	0	0		0	0		0		0	0	0	0	0	0	0	0	0	0	0	0	0	0
IPI00784419	1	0	0	0		0	0		0		1	1	1	0	0	0	1	0	0	0	0	0	0	0
IPI00784430	0	0	0	1		1	1		0		0	0	0	0	0	0	0	1	0	0	0	0	0	0
IPI00784461	1	0	0	1		0	0		0		1	1	1	0	0	1	1	0	0	0	0	0	0	0
IPI00784758	1	0	1	1		0	1		0		0	0	1	0	0	0	0	1	0	0	0	0	0	0
IPI00784817	1	0	1	0		0	0		0		0	0	0	0	0	0	0	0	0	0	0	0	0	0
IPI00784830	0	0	0	0		0	0		0		1	1	0	0	0	0	0	0	1	0	0	0	0	0
IPI00784865	1	1	1	1		1	1		1		1	1	1	1	0	0	1	1	1	0	0	1	1	1
IPI00784869	1	1	0	1		1	0		0		0	0	0	0	0	0	1	0	0	0	0	0	1	1
IPI00784950	0	0	0	0		0	0		0		0	0	0	0	0	0	0	0	0	0	0	0	0	0
IPI00784980	0	0	0	0		0	0		1		0	0	0	0	0	0	0	0	0	0	0	0	0	0
IPI00784985	1	0	1	0		1	0		0		0	0	0	0	0	0	0	0	0	0	0	0	0	0
IPI00785036	0	0	0	0		0	0		0		0	0	0	0	0	0	0	0	0	0	0	0	0	0
IPI00785084	1	0	1	1		0	0		1		1	1	0	0	1	1	1	0	0	0	0	0	0	0
IPI00786880	0	0	0	0		0	0		0		0	0	0	0	0	0	0	0	0	0	0	0	0	0
IPI00787323	0	0	0	0		0	0		0		0	0	0	0	0	0	0	0	0	0	0	0	0	0
IPI00788054	0	0	0	0		0	0		0		0	0	0	0	0	0	0	0	0	0	0	0	0	0
IPI00788055	0	0	1	0		0	0		0		0	0	0	0	0	0	0	0	0	0	0	0	0	0
IPI00788247	0	0	0	0		0	0		0		0	0	0	0	0	0	0	0	0	0	0	0	0	0
IPI00788666	0	0	0	0		0	0		0		0	0	0	0	0	0	0	0	0	0	0	0	0	0
IPI00788696	0	0	0	0		0	0		0		0	0	0	0	0	0	0	0	0	0	0	0	0	0
IPI00788990	0	0	0	0		0	0		0		0	0	1	0	1	1	1	0	0	0	0	0	1	0
IPI00788996	1	0	0	0		0	0		0		0	0	0	0	0	0	0	0	0	0	0	0	0	0
IPI00789324	0	0	0	0		0	0		0		0	1	0	0	0	0	0	0	0	0	0	0	0	0
IPI00789536	0	0	0	0		0	0		0		0	0	0	0	0	0	0	0	0	0	0	0	0	0
IPI00789673	0	0	0	0		0	0		0		0	0	0	0	0	0	0	0	1	0	0	1	1	0
IPI00789744	0	0	0	0		0	0		0		0	0	0	1	0	0	0	0	0	0	0	0	0	0
IPI00789902	0	0	0	0		0	0		0		0	0	0	0	0	0	0	0	0	0	0	0	0	0
IPI00790008	0	0	0	0		0	0		0		0	0	0	0	0	0	0	0	0	0	0	0	0	0
IPI00790172	0	0	0	0		0	0		0		0	0	0	0	1	0	0	0	0	0	0	0	0	0
IPI00790221	0	0	0	0		0	0		0		0	0	0	1	0	0	0	0	0	0	0	0	0	0
IPI00790298	0	0	0	0		0	0		0		0	0	0	0	0	0	0	0	0	0	0	0	0	0
IPI00790648	0	0	0	0		0	0		0		0	0	0	0	0	0	0	0	0	0	0	0	0	0
IPI00791044	0	0	0	0		0	0		0		0	0	0	0	0	0	0	0	0	0	0	0	0	0
IPI00791156	0	0	0	0		0	0		0		0	0	0	0	0	0	0	0	0	0	0	0	0	0
IPI00791560	0	0	0	0		0	0		0		0	0	0	0	0	0	0	0	0	0	0	0	0	0
IPI00792009	0	0	0	0		0	0		0		0	0	0	0	0	0	0	1	0	0	0	0	0	0
IPI00792115	0	0	0	0		0	1		0		0	0	0	0	0	0	0	0	0	0	0	0	0	0
IPI00792436	0	0	0	0		0	0		0		0	0	0	0	0	0	0	0	0	0	0	0	0	0
IPI00792712	0	0	1	1		1	0		0		0	0	0	0	0	0	0	0	0	0	0	0	0	0
IPI00792769	0	0	0	0		0	0		0		0	0	0	0	0	0	0	0	0	0	1	0	0	0
IPI00792856	0	0	0	0		0	0		0		0	0	0	0	0	0	0	0	0	0	0	0	0	0
IPI00793280	0	0	0	0		0	0		0		0	0	0	0	0	0	1	0	0	0	0	0	0	0
IPI00793302	0	0	0	0		0	0		0		0	0	0	0	1	0	0	0	0	0	0	0	0	0
IPI00793626	0	0	0	0		0	0		0		0	0	0	0	0	0	0	0	0	0	0	0	0	0
IPI00793874	0	0	0	0		0	0		0		0	0	0	0	0	0	0	0	0	0	0	0	0	0
IPI00793973	0	0	0	0		0	0		0		0	0	0	0	0	0	0	0	0	0	0	0	0	0
IPI00794581	0	0	0	0		0	0		0		0	0	1	0	1	0	1	0	0	0	1	0	1	1
IPI00795055	0	0	0	1		0	0		0		0	0	0	0	0	0	0	0	0	0	0	0	0	0
IPI00795142	0	0	0	0		0	0		0		0	0	0	0	0	0	0	0	0	0	0	0	0	0
IPI00795307	1	0	0	1		0	0		0		1	1	0	0	1	0	0	1	0	0	0	0	0	0
IPI00795501	0	0	0	0		0	0		0		0	1	0	1	0	0	0	0	0	0	0	0	0	0
IPI00796189	0	0	0	0		0	0		0		0	0	0	0	0	0	0	0	0	0	0	0	0	0
IPI00796220	0	0	0	0		0	0		0		0	0	0	0	0	0	0	0	0	0	0	0	0	0
IPI00796243	1	0	0	0		0	0		0		0	0	0	0	0	0	0	0	0	0	0	0	0	0
IPI00796379	0	0	0	0		0	0		0		0	0	0	0	0	0	0	0	0	0	0	0	0	0
IPI00796450	0	0	0	0		0	0		0		0	0	0	0	0	0	0	0	0	0	0	0	0	0
IPI00796843	0	1	0	1		1	0		0		1	1	0	0	0	0	0	0	0	0	0	0	0	0
IPI00797175	0	0	0	0		0	0		0		0	0	0	0	0	0	0	0	0	0	0	0	0	0
IPI00797231	0	0	0	0		0	0		0		0	0	0	1	0	0	0	0	0	0	0	0	0	0
IPI00797472	0	0	0	0		0	0		1		1	0	0	0	0	0	0	0	0	0	0	0	0	0
IPI00797514	0	0	0	0		0	0		0		0	0	0	0	0	0	0	0	0	0	0	0	0	0
IPI00797575	0	0	0	0		0	0		0		0	0	0	0	0	0	0	0	0	0	0	0	0	0
IPI00797929	0	0	0	0		0	0		0		0	0	0	0	0	0	0	0	0	0	0	0	0	0
IPI00798360	0	0	0	0		0	0		0		0	0	0	0	0	0	0	0	0	0	0	0	0	0
IPI00798373	0	0	0	0		0	0		0		0	0	0	0	0	0	0	0	0	0	0	0	0	0
IPI00807428	1	1	1	1		1	0		1		0	0	0	0	0	0	0	0	0	0	0	0	1	1
IPI00816128	0	0	0	0		0	0		0		0	0	0	0	0	0	0	0	0	0	0	0	0	0
IPI00816314	0	0	1	0		0	0		0		0	0	0	0	0	0	0	0	0	0	0	0	0	0
IPI00816409	1	0	1	1		0	0		0		0	0	0	0	0	0	0	0	0	0	0	0	0	0
IPI00816555	0	0	0	0		0	0		0		0	0	0	0	0	0	0	0	0	0	0	0	0	0
IPI00816799	1	1	1	1		1	1		0		0	0	1	0	0	0	0	0	0	0	0	0	1	1
IPI00827500	1	0	0	0		0	0		1		1	0	0	0	0	0	0	0	0	0	0	0	0	0
IPI00827560	0	0	0	0		0	0		0		0	0	0	0	0	0	0	0	0	0	0	0	0	0
IPI00827581	0	0	0	0		0	0		0		0	0	0	0	0	0	0	0	0	0	0	0	0	0
IPI00827618	0	0	0	0		0	0		0		0	0	0	0	0	0	0	0	0	0	0	0	0	0
IPI00827695	1	0	0	0		0	0		0		0	0	0	0	0	0	0	0	0	0	0	0	0	0
IPI00827815	0	0	0	0		0	0		0		0	0	0	0	0	0	0	0	0	0	0	0	0	0
IPI00827826	0	0	0	0		0	0		0		0	0	0	0	0	0	0	0	0	0	0	0	0	0
IPI00827839	0	0	0	0		0	0		0		0	0	0	0	0	0	0	0	0	0	0	0	0	0
IPI00827875	1	0	0	0		0	0		1		0	0	0	0	0	0	0	0	0	0	0	0	0	0
IPI00827876	1	0	0	1		0	0		0		0	0	0	0	0	0	0	0	0	0	0	0	0	0
IPI00827891	0	0	0	0		0	0		0		1	0	0	0	1	0	0	0	0	0	0	0	0	0
IPI00827967	0	0	0	0		0	0		0		0	0	0	0	0	0	0	0	0	0	0	0	0	0
IPI00828138	0	0	0	0		0	0		0		0	0	0	0	0	0	0	0	0	0	0	0	0	0
IPI00828156	0	0	0	0		0	0		0		0	0	0	0	0	0	0	0	0	0	0	0	0	0
IPI00828191	0	0	0	0		0	0		0		0	0	0	0	0	0	0	0	0	0	0	0	0	0
IPI00829652	0	0	1	0		0	0		0		0	0	0	0	0	0	0	0	0	0	0	0	0	0
IPI00829711	0	0	0	1		1	1		0		0	1	0	0	0	0	0	0	0	0	0	0	0	0
IPI00829813	0	0	0	0		0	0		0		0	0	0	0	0	0	1	0	0	0	0	0	0	0
IPI00829827	0	0	0	0		0	0		0		0	0	0	0	0	0	0	0	0	0	0	0	0	0
IPI00829834	0	0	1	0		0	0		0		0	0	0	0	0	0	0	0	0	0	0	0	0	0
IPI00829851	0	0	0	0		0	0		0		0	0	0	0	0	0	0	0	0	0	0	0	0	0
IPI00829877	1	0	0	0		0	0		0		0	0	0	0	0	0	0	0	0	0	0	0	0	0
IPI00829940	0	0	0	0		0	0		0		0	0	0	0	0	0	0	0	0	0	0	0	0	0
IPI00829956	1	0	0	1		0	0		0		0	0	0	0	0	0	0	0	0	0	0	0	0	0
IPI00829980	0	0	0	0		0	0		0		0	0	0	0	0	0	0	0	0	0	0	0	0	0
IPI00829992	1	0	0	0		0	0		0		0	0	0	0	0	0	0	0	0	0	0	0	0	0
IPI00830088	0	0	0	0		0	0		0		0	0	0	0	0	0	0	0	0	0	0	0	0	0
IPI00830092	0	0	0	0		0	0		0		0	0	0	0	0	0	0	0	0	0	0	0	0	0
IPI00830132	1	1	1	1		0	1		1		0	0	0	0	0	0	1	1	0	0	0	0	1	0
IPI00843765	0	0	0	0		0	0		0		0	0	0	0	0	0	0	0	0	0	0	0	0	0
IPI00843826	0	0	0	0		0	0		0		0	0	0	0	0	0	0	0	0	0	0	0	0	0
IPI00843975	0	0	0	0		1	0		1		0	1	0	0	0	0	0	0	0	0	0	0	0	0
IPI00844090	0	0	0	0		0	0		0		0	0	0	0	0	0	0	0	0	0	0	0	0	0
IPI00844311	0	0	0	0		0	0		0		0	0	0	0	0	0	0	0	0	0	0	0	0	0
IPI00844506	1	0	0	0		0	0		0		0	0	0	0	0	0	0	0	0	0	0	0	0	0
IPI00844511	1	0	0	0		0	0		1		1	0	1	1	1	0	1	0	0	0	0	0	0	0
IPI00847137	0	0	0	0		0	0		0		0	0	0	0	0	0	0	0	0	0	0	0	0	0
IPI00847255	0	0	1	0		0	0		0		0	0	0	0	0	0	0	0	0	0	0	0	0	0
IPI00847415	0	0	0	0		0	0		0		0	0	0	0	0	0	0	0	0	0	0	0	0	0
IPI00847544	0	0	0	0		0	0		0		0	0	0	0	0	0	0	0	0	0	0	0	0	0
IPI00847866	0	0	0	0		0	0		0		0	0	0	0	0	0	0	0	0	0	0	0	0	0
IPI00847913	0	0	0	0		0	0		0		0	0	0	0	0	0	0	0	0	0	0	0	0	0
IPI00848010	0	0	1	0		0	0		0		1	1	1	1	1	1	1	1	1	0	0	1	0	0
IPI00848037	0	0	0	0		0	0		0		0	0	0	1	0	0	0	0	0	0	0	0	0	0
IPI00848061	0	0	0	0		0	0		0		0	0	0	0	0	0	0	0	0	0	0	0	0	0
IPI00852605	0	0	0	0		0	0		0		0	0	0	0	0	0	0	0	0	0	0	0	0	0
IPI00852685	1	0	0	1		1	0		0		0	0	0	0	0	0	0	0	0	0	0	0	0	0
IPI00852973	0	0	0	1		0	0		0		0	0	0	0	0	0	0	0	0	0	0	0	0	0
IPI00853045	0	0	0	0		0	0		0		0	0	0	0	0	0	0	0	0	0	0	0	0	0
IPI00853090	0	0	0	0		0	0		0		0	0	0	0	0	0	0	1	0	0	0	0	0	0
IPI00853240	0	0	0	0		0	0		0		0	0	0	0	0	0	0	0	0	0	0	0	0	0
IPI00853358	0	0	0	0		0	0		0		0	0	0	0	0	0	0	0	0	0	0	0	0	0
IPI00853404	0	0	0	0		0	0		0		0	0	0	0	0	0	0	0	0	0	0	0	0	0
IPI00853533	0	0	0	0		0	0		0		0	1	0	0	0	0	0	0	0	0	0	0	0	0
IPI00854629	0	0	0	0		0	0		0		0	0	0	1	1	0	0	0	0	0	0	0	0	0
IPI00854644	1	1	0	1		1	0		0		0	0	0	0	0	0	0	0	0	0	0	0	0	1
IPI00854651	0	0	0	0		0	0		0		0	0	0	0	0	0	0	0	0	0	0	0	0	0
IPI00854673	0	0	0	0		0	0		0		0	0	0	0	0	0	0	0	0	0	0	0	0	0
IPI00854695	0	0	0	0		0	0		0		0	0	0	0	0	0	0	1	0	0	0	0	0	0
IPI00854740	0	0	0	0		0	0		0		1	0	0	0	0	0	0	0	0	0	0	0	0	0
IPI00855743	0	0	0	0		0	0		0		0	0	0	0	0	0	0	0	0	0	0	0	0	0
IPI00855795	0	0	0	0		0	0		0		0	0	0	0	0	0	0	0	0	0	0	0	0	0
IPI00855918	0	0	0	0		0	0		0		0	0	0	0	0	0	0	1	0	0	0	0	0	0
IPI00855998	0	0	0	0		0	0		0		1	0	0	0	0	0	0	0	0	0	0	0	0	0
IPI00856018	0	0	0	0		0	0		0		0	0	0	0	0	0	0	0	0	0	0	0	0	0
IPI00856045	0	0	0	0		0	0		0		0	0	0	0	0	0	1	0	0	0	0	0	1	0
IPI00869000	0	0	0	0		0	0		0		0	0	0	0	0	0	0	0	0	0	0	0	0	0
IPI00869282	0	0	0	0		0	0		0		0	0	0	0	0	0	0	0	0	0	0	0	0	0
IPI00871227	0	0	0	0		0	0		1		0	0	0	1	0	0	0	0	0	0	0	0	0	0
IPI00871279	0	0	0	0		0	0		1		0	0	0	0	0	0	0	0	0	0	0	0	0	0
IPI00871622	0	0	0	0		0	0		0		0	0	0	0	0	0	0	0	0	0	0	0	0	0
IPI00871682	0	0	0	0		0	0		0		0	0	0	0	0	0	0	0	0	0	0	0	0	0
IPI00872389	0	0	0	0		0	0		0		0	0	0	0	0	0	0	0	0	0	0	0	0	0
IPI00873051	0	0	0	0		0	0		0		0	0	0	0	0	0	0	0	0	0	0	0	0	0
IPI00873857	0	0	0	0		0	0		0		0	0	0	0	0	0	0	0	0	0	0	0	0	0
IPI00873991	0	0	0	0		0	0		0		0	0	0	0	0	0	0	0	0	0	0	0	0	0
IPI00876888	1	0	1	1		0	1		0		0	0	0	0	0	0	0	0	0	0	0	0	0	0
IPI00877069	0	0	0	0		0	1		1		1	1	0	0	0	0	0	0	0	0	0	0	0	0
IPI00877655	0	0	0	0		0	0		0		0	0	0	0	0	0	0	0	0	0	0	0	0	0
IPI00877757	0	0	0	0		0	0		0		0	0	0	0	0	0	0	0	0	0	0	0	0	0
IPI00877800	0	0	0	0		0	0		0		0	0	0	0	0	0	0	0	0	0	0	0	0	0
IPI00877867	0	0	0	1		0	1		0		0	0	0	0	0	0	0	0	0	0	0	0	0	0
IPI00877958	0	0	0	0		0	0		0		0	0	0	1	0	0	0	0	0	0	0	0	0	0
IPI00878173	0	0	0	0		0	0		0		0	0	0	0	0	0	0	0	0	0	0	0	0	0
IPI00878236	0	0	0	0		0	0		0		0	0	0	0	0	0	0	0	0	0	0	0	0	0
IPI00878607	0	0	0	0		0	0		0		0	0	0	0	0	0	0	0	0	0	0	0	0	0
IPI00879352	0	0	0	0		0	0		0		0	0	0	0	0	0	0	0	0	0	0	0	0	0
IPI00879461	0	0	0	0		0	0		0		0	0	0	0	0	0	0	0	0	0	0	0	0	0
IPI00879550	1	1	0	0		1	0		0		0	0	0	0	0	0	0	0	0	0	0	0	1	1
IPI00879591	0	0	0	0		0	0		0		0	0	0	1	0	0	0	0	0	0	0	0	0	0
IPI00879678	0	0	0	0		0	0		0		0	0	0	0	0	0	0	0	0	0	0	0	0	0
IPI00879751	0	0	0	0		0	0		0		0	0	0	0	0	0	0	0	0	0	0	0	0	0
IPI00879936	0	0	0	0		0	0		0		0	0	0	0	0	0	0	0	0	0	0	0	0	0
IPI00880175	0	0	0	0		0	0		0		0	0	0	0	0	0	0	0	0	0	0	0	0	0
IPI00883706	0	0	0	0		0	0		0		0	0	0	0	0	0	0	0	0	0	0	0	0	0
IPI00883771	0	0	0	0		0	0		0		0	1	0	0	0	0	0	0	0	0	0	0	0	0
IPI00883772	1	0	0	0		0	0		0		0	0	0	0	0	0	0	0	0	0	0	0	0	0
IPI00883935	1	0	0	0		0	0		0		0	0	0	0	0	0	0	0	0	0	0	0	0	0
IPI00884105	0	0	1	1		0	1		0		1	0	0	0	0	0	0	0	0	0	0	0	0	0
IPI00884114	0	0	0	0		1	0		0		0	0	0	0	0	0	0	0	0	0	0	0	0	0
IPI00884400	0	0	0	0		0	0		0		0	0	0	1	0	0	0	0	0	0	0	0	0	0
IPI00884959	0	0	1	0		0	0		1		0	0	0	0	1	0	1	0	0	0	0	0	0	0
IPI00884996	0	0	0	0		1	0		0		0	0	0	1	0	0	0	0	0	0	0	0	0	0
IPI00885054	0	0	0	0		0	0		0		0	0	0	0	0	0	0	0	0	0	0	0	0	0
IPI00886901	0	0	1	0		0	0		0		0	0	0	0	0	0	0	0	0	0	0	0	0	0
IPI00886911	1	0	0	1		0	0		1		1	0	0	0	0	0	0	1	0	0	0	0	0	0
IPI00886952	0	0	0	0		0	0		0		0	0	0	0	0	0	0	0	0	0	0	0	0	0
IPI00887005	0	0	0	0		0	0		0		0	0	0	0	0	0	0	0	0	0	0	0	0	0
IPI00887169	0	0	1	0		0	0		0		0	0	0	0	0	0	0	0	0	0	0	0	0	0
IPI00887243	0	0	0	0		0	0		0		0	0	0	0	0	0	0	1	0	0	0	0	0	0
IPI00887316	0	0	0	1		0	0		0		0	0	0	0	0	0	0	0	0	0	0	0	0	0
IPI00887404	0	0	0	0		0	0		0		0	0	0	0	0	0	0	0	0	0	0	0	0	0
IPI00887691	0	0	0	0		0	0		0		0	0	0	0	0	0	0	0	0	0	0	0	0	0
IPI00887915	0	0	0	0		0	0		0		0	0	0	0	0	0	0	0	0	0	0	0	0	0
IPI00888280	0	0	0	0		0	0		0		1	0	0	0	0	0	0	0	0	0	0	0	0	0
IPI00888430	0	0	0	0		0	0		0		0	0	0	0	0	1	1	0	0	0	0	0	0	0
IPI00888542	0	0	0	0		0	0		0		0	0	0	0	0	0	0	0	0	0	0	0	0	0
IPI00888699	0	0	0	0		0	0		0		0	0	0	0	0	0	0	0	0	0	0	0	0	0
IPI00888865	0	0	0	0		0	0		0		0	0	0	0	0	1	0	0	0	0	0	0	0	0
IPI00888976	0	0	0	0		0	0		0		0	0	1	0	1	0	1	0	0	0	0	0	0	0
IPI00889156	0	0	0	1		0	0		0		0	0	0	0	0	0	0	0	0	0	0	0	0	0
IPI00892793	0	0	0	0		0	0		0		0	0	0	0	0	0	0	0	0	0	0	0	0	0
IPI00892870	0	1	1	1		1	0		0		0	0	0	0	0	0	0	0	0	0	0	0	1	1
IPI00892944	0	0	0	0		0	0		0		0	0	0	1	0	0	1	1	0	0	0	0	0	0
IPI00893084	0	0	1	0		0	1		1		0	0	0	0	0	0	0	0	0	0	0	0	0	0
IPI00893400	0	0	0	0		0	0		0		0	0	0	0	0	0	0	0	0	0	0	0	0	0
IPI00893759	0	0	0	0		0	0		0		0	0	0	0	0	0	0	0	0	0	0	0	0	0
IPI00893847	0	0	0	0		0	0		0		0	0	0	0	0	0	0	0	0	0	0	0	0	0
IPI00894122	0	0	0	0		0	0		0		0	0	0	1	0	0	1	1	0	1	1	0	0	0
IPI00894135	0	0	1	1		1	0		0		0	0	0	0	0	0	1	0	1	0	0	0	0	0
IPI00894384	0	0	0	0		0	0		0		0	0	0	0	0	0	0	0	0	0	0	0	0	0
IPI00894518	0	0	0	0		0	0		0		0	0	0	0	0	0	0	0	0	0	0	0	0	0
IPI00896430	0	0	0	0		0	0		0		0	0	0	0	0	0	0	0	0	0	0	0	0	0
IPI00896546	0	0	0	0		0	0		0		0	0	0	0	0	0	0	0	0	0	0	0	0	0
IPI00900276	0	0	0	0		0	0		0		0	0	0	0	0	0	0	0	0	0	0	0	0	0
IPI00900297	0	0	0	0		0	1		0		0	0	0	0	0	0	0	1	0	0	0	0	0	0
IPI00902446	0	0	0	0		0	0		0		0	0	0	0	0	0	0	0	0	0	0	0	0	0
IPI00902614	1	1	1	0		0	0		0		1	1	1	0	0	0	1	0	0	0	0	0	0	0
IPI00902883	0	0	0	0		0	0		0		0	0	0	0	0	0	0	0	0	0	0	0	0	0
IPI00903079	0	0	0	0		0	0		0		0	0	0	0	0	0	0	0	0	0	0	0	0	0
IPI00903099	0	0	0	0		0	0		0		0	0	0	1	0	0	0	0	0	0	0	0	0	0
IPI00903112	0	0	0	0		0	0		0		0	0	0	0	0	0	0	0	0	0	0	0	0	0
IPI00908404	0	0	0	0		0	0		0		0	0	0	0	0	0	0	0	0	0	0	0	0	0
IPI00908566	0	0	0	0		0	0		0		0	0	0	0	0	0	0	0	0	0	0	0	0	0
IPI00908654	0	0	0	0		0	0		0		0	0	0	0	0	0	0	0	0	0	0	0	0	0
IPI00908724	0	0	0	0		0	0		0		0	0	0	0	0	0	0	0	0	0	0	0	0	0
IPI00908876	0	0	0	0		0	0		0		0	0	0	0	0	0	0	0	0	0	0	0	0	0
IPI00909035	0	0	0	0		0	0		0		0	0	0	0	0	0	0	0	0	0	0	0	0	0
IPI00909048	1	0	0	0		0	0		0		0	0	0	0	0	0	0	0	0	0	0	0	0	0
IPI00909125	0	0	0	0		0	0		0		0	0	1	1	1	0	1	1	0	0	0	0	0	0
IPI00909589	0	0	0	0		0	0		0		0	0	0	0	0	0	0	0	0	0	0	0	0	0
IPI00909649	0	1	1	1		1	0		1		1	1	0	1	0	0	1	1	0	0	0	0	1	1
IPI00909654	0	0	0	0		0	0		1		0	0	0	0	0	0	0	0	0	0	0	0	0	0
IPI00909974	0	0	0	0		0	0		0		0	0	0	0	0	0	0	1	0	0	0	0	0	0
IPI00910125	0	0	0	0		0	0		0		1	1	0	0	0	0	0	0	0	0	0	0	0	0
IPI00910382	0	0	0	0		0	0		0		0	0	0	0	0	0	0	0	0	0	0	0	0	0
IPI00910738	0	0	0	0		0	0		0		0	0	0	0	0	0	0	0	0	0	0	0	0	0
IPI00910879	0	0	0	0		0	0		0		0	0	0	0	0	0	0	0	0	0	0	0	0	0
IPI00914966	1	0	0	1		0	0		1		0	0	0	1	0	0	0	0	0	0	0	1	0	0
IPI00916000	0	0	0	0		0	0		0		0	0	0	1	0	1	1	1	0	0	0	0	0	0
IPI00916027	0	0	0	0		0	0		0		0	0	0	0	0	0	0	0	0	0	0	0	0	0
IPI00916055	0	0	0	0		0	0		0		0	0	0	0	0	0	0	0	0	0	0	0	0	0
IPI00916281	0	0	1	0		0	0		0		0	1	0	0	0	0	0	0	0	0	0	0	0	0
IPI00916410	1	0	0	0		0	0		1		1	1	1	1	0	0	0	1	0	0	0	0	0	0
IPI00916434	1	1	1	1		1	1		1		1	1	1	1	0	0	1	1	1	0	0	0	1	1
IPI00916570	0	0	0	0		0	1		0		0	0	0	0	0	0	0	0	0	0	0	0	0	0
IPI00916615	0	0	0	0		0	0		0		0	0	0	0	0	0	0	0	0	0	0	0	0	0
IPI00916835	0	0	0	0		0	0		0		0	0	0	0	0	0	0	0	0	0	0	0	0	0
IPI00916939	0	0	0	0		0	0		0		0	0	0	0	0	0	0	0	0	0	0	0	0	0
IPI00916954	0	1	0	0		0	0		0		0	0	0	0	0	0	0	0	0	0	0	0	0	0
IPI00917820	0	0	0	0		0	0		0		0	0	0	0	0	0	0	0	0	0	0	0	0	0
IPI00917920	0	0	0	0		0	0		0		0	0	0	0	0	0	0	0	0	0	0	0	0	0
IPI00918002	0	0	0	0		1	0		0		0	0	0	0	0	0	0	0	0	0	0	0	0	0
IPI00921020	0	0	0	0		0	0		0		0	0	0	0	0	0	0	0	0	0	0	0	0	0
IPI00921137	1	0	0	0		0	1		1		1	0	1	1	0	1	1	1	0	0	0	0	0	0
IPI00921152	0	0	0	0		0	0		0		0	0	0	0	0	0	0	0	0	0	0	0	0	0
IPI00921207	0	0	0	0		0	0		0		0	0	0	0	0	1	0	0	0	0	0	0	0	0
IPI00921238	0	0	0	1		0	0		0		0	0	0	0	0	0	0	0	0	0	0	0	0	0
IPI00921374	1	0	0	1		0	0		0		0	0	1	1	0	0	1	1	1	1	0	0	0	0
IPI00921378	0	0	0	0		0	0		0		0	0	0	0	0	0	0	0	0	0	0	0	0	0
IPI00921489	0	0	0	0		0	0		0		0	0	0	0	0	0	0	0	0	0	0	0	0	0
IPI00921601	0	0	0	0		0	0		0		0	0	0	0	0	0	1	0	0	0	0	0	0	0
IPI00921849	0	0	1	1		0	1		1		1	0	1	0	0	0	1	0	0	0	0	0	0	0
IPI00922043	0	0	0	0		0	0		0		0	0	0	0	1	1	0	0	0	0	0	0	0	0
IPI00922262	1	0	0	0		0	0		0		0	0	0	0	0	0	0	0	0	0	0	0	0	0
IPI00922298	0	0	0	0		0	0		0		0	0	0	0	0	1	1	0	0	0	0	0	0	0
IPI00922564	0	0	0	0		0	0		0		0	0	0	0	0	0	0	0	0	0	0	0	0	0
IPI00922744	0	0	0	1		0	0		0		0	0	0	0	0	0	0	0	0	0	0	0	0	0
IPI00922908	0	0	0	0		0	0		0		0	0	0	0	0	0	0	0	0	0	0	0	0	0
IPI00922933	0	0	0	0		0	0		0		0	0	0	0	0	0	0	0	0	0	0	0	0	0
IPI00923551	0	0	0	0		0	0		0		0	0	0	0	0	0	0	0	0	0	0	0	0	0
IPI00924736	0	0	0	0		0	0		0		0	0	0	0	0	0	0	0	0	0	0	0	0	0
IPI00924746	0	0	0	0		0	0		0		0	0	0	0	0	0	0	0	0	0	0	0	0	0
IPI00924778	0	0	0	0		0	0		0		0	0	0	0	0	0	0	0	0	0	0	0	0	0
IPI00925462	1	0	0	0		1	0		0		0	0	0	0	0	0	0	0	0	0	0	0	0	0
IPI00925578	0	0	0	0		0	0		0		0	0	0	0	0	0	0	1	0	0	0	0	0	0
IPI00926346	0	0	1	1		1	0		0		0	0	0	0	0	0	0	0	0	0	0	0	0	0
IPI00926737	0	0	0	0		0	0		0		0	0	0	0	0	0	0	0	0	0	0	0	0	0
IPI00926844	0	0	0	0		0	0		0		0	0	0	0	0	0	0	0	0	0	0	0	0	0
IPI00927228	1	0	1	0		0	0		0		0	0	0	0	0	0	0	0	0	0	0	0	0	0
IPI00927337	0	0	0	0		0	0		0		0	0	0	0	0	0	0	0	0	0	0	0	0	0
IPI00927454	0	0	0	0		0	0		0		0	0	0	0	0	0	0	0	0	0	0	0	0	0
IPI00927899	0	0	0	0		0	0		0		0	0	0	0	0	0	0	0	0	0	0	0	0	0
IPI00927923	0	0	0	0		0	0		0		0	0	0	0	0	0	1	0	0	0	0	0	0	0
IPI00929169	0	0	0	0		0	0		0		0	0	1	0	0	0	0	0	0	0	0	0	0	0
IPI00929447	0	0	0	0		0	0		0		0	0	1	1	1	1	1	1	0	1	0	1	1	1
IPI00929647	0	0	0	0		0	0		0		0	0	0	0	0	0	0	0	0	0	0	0	0	0
IPI00930108	1	1	0	0		0	0		0		1	1	1	1	0	1	1	1	1	1	1	0	1	0
IPI00930124	1	1	1	1		1	0		0		1	0	0	0	0	0	0	0	0	0	0	0	0	0
IPI00930442	1	0	1	1		0	0		1		0	1	0	0	0	0	0	1	0	0	0	0	1	0
IPI00930541	0	0	0	0		0	0		0		0	0	0	0	0	0	0	0	0	0	0	0	0	0
IPI00935154	0	0	0	0		0	0		0		0	0	0	0	0	0	0	0	0	0	0	0	0	0
IPI00935210	0	0	0	0		0	0		0		0	1	0	0	0	0	0	0	0	0	0	0	0	0
IPI00935437	0	0	0	0		0	0		0		0	0	0	0	0	0	0	0	0	0	0	0	0	0
IPI00935506	0	0	0	0		0	0		0		0	0	0	0	0	0	0	0	0	0	0	0	0	0
IPI00935522	0	0	0	0		0	0		0		0	0	0	0	0	0	0	0	0	0	1	0	0	0
IPI00935650	0	0	0	0		0	0		0		0	0	0	1	0	0	0	0	0	0	0	0	0	0
IPI00935735	0	0	0	0		0	0		0		0	0	0	0	0	0	0	0	0	0	0	0	0	0
IPI00935886	0	0	0	0		0	0		0		0	0	0	0	0	0	1	0	0	0	0	0	0	0
IPI00935891	0	0	0	0		0	0		0		0	0	0	0	0	0	0	0	0	0	0	0	0	0
IPI00936068	0	0	0	1		0	0		0		0	0	0	0	0	0	0	0	0	0	0	0	0	0
IPI00936074	0	0	0	0		0	0		0		0	0	0	0	0	0	1	1	0	0	0	0	0	0
IPI00936081	0	0	0	0		0	0		0		0	0	0	0	0	0	0	1	0	0	0	0	0	0
IPI00936175	0	0	0	0		0	0		0		0	0	1	0	1	0	0	0	0	0	0	0	0	0
IPI00936296	0	0	0	0		0	0		0		0	0	0	0	0	0	0	0	0	0	0	0	0	0
IPI00936387	0	0	0	0		0	1		0		0	0	0	0	0	0	0	1	0	0	0	0	0	0
IPI00936512	0	0	0	0		0	0		0		0	0	0	0	0	0	0	0	0	0	0	0	0	0
IPI00936563	0	0	0	0		0	0		0		0	0	0	0	0	0	0	0	0	0	0	0	0	0
IPI00937471	0	0	0	0		0	0		0		0	0	0	0	0	0	0	0	0	0	0	0	0	0
IPI00937649	0	0	0	0		0	0		0		0	0	0	0	0	0	0	0	0	0	1	0	0	0
IPI00937786	0	0	0	1		0	0		0		0	0	0	0	0	0	1	0	0	0	0	0	0	0
IPI00937824	0	0	0	0		0	0		0		0	0	0	0	0	0	0	0	0	0	0	0	0	0
IPI00937883	0	0	0	1		0	0		0		0	0	0	0	0	0	0	0	0	0	0	0	0	0
IPI00937898	0	0	0	0		0	0		0		0	1	0	0	0	0	0	0	0	0	0	0	0	0
IPI00937964	0	0	0	0		0	0		0		0	0	0	0	0	0	0	0	0	0	0	0	0	0
IPI00938035	0	0	0	0		0	0		0		0	0	0	0	1	0	0	0	0	0	0	0	0	0
IPI00938127	0	0	0	0		0	0		0		0	0	0	0	0	0	0	0	0	0	0	0	0	0
IPI00938225	0	0	0	0		0	0		0		0	0	0	0	0	0	0	0	0	0	0	0	0	0
IPI00938318	0	0	1	0		1	0		1		0	1	0	1	1	0	1	0	0	0	1	1	1	1
IPI00939169	0	0	0	0		0	0		0		0	0	0	0	0	0	0	0	0	0	0	0	0	0
IPI00939270	0	0	0	0		0	0		0		0	0	0	0	0	0	0	0	0	0	0	0	0	0
IPI00939272	0	0	0	0		0	0		0		0	0	0	0	0	0	0	0	0	0	0	0	1	0
IPI00939278	0	0	0	0		0	0		0		0	0	0	0	0	0	0	0	0	0	0	0	0	0
IPI00939286	0	0	0	0		0	0		0		0	0	0	0	0	0	1	0	0	0	0	0	0	0
IPI00939470	0	0	0	0		0	0		0		0	0	0	0	0	0	0	0	0	0	0	0	0	0
IPI00939512	0	0	0	0		0	0		0		0	0	0	0	0	0	0	0	0	0	0	0	0	0
IPI00939627	1	0	0	0		0	0		0		0	0	0	0	0	0	0	0	0	0	0	0	0	0
IPI00939638	0	0	0	0		0	0		0		0	0	0	0	0	0	0	0	0	0	0	0	0	0
IPI00940046	0	0	0	1		0	1		1		0	1	1	0	0	0	0	0	0	0	0	0	0	0
[truncated: 40 more rows]

## Sheet: Volunteer3
	before isolation						week of isolation																after isolation
IPI-identifier	back01	back02	back03	back04	back05	back06	1	2	3	4	5	6	7	8	9	10	11	12	13	14	15	exit16	exit17	exit18
IPI00000027		0	0	0	0	0	0	0	0	0	0	0	0	0		0	0	0	0	0	0	0	0	0
IPI00000059		0	0	0	0	0	0	0	0	0	0	0	0	0		0	0	0	0	0	0	0	0	0
IPI00000073		1	1	1	1	1	1	1	1	1	1	1	1	1		1	1	1	1	1	1	1	1	1
IPI00000149		0	0	0	0	0	1	0	1	1	0	1	1	0		0	0	1	0	0	0	0	0	0
IPI00000513		0	0	0	0	0	0	0	0	1	1	1	1	0		0	0	1	0	0	0	0	0	0
IPI00000627		0	1	0	1	0	0	0	0	0	1	0	0	1		0	0	1	0	0	0	0	1	1
IPI00000728		0	0	0	1	0	1	0	0	0	0	0	0	0		0	0	0	0	0	0	0	0	0
IPI00000784		0	0	0	0	0	0	0	0	0	0	0	1	0		0	0	0	0	0	0	0	0	0
IPI00000807		0	0	1	1	0	1	0	0	1	0	0	0	0		0	0	0	0	0	0	0	0	0
IPI00000837		0	0	0	1	1	0	0	0	0	0	0	0	0		0	0	0	0	0	0	0	0	0
IPI00000845		0	0	0	0	0	0	0	0	0	0	0	0	0		0	0	0	0	0	0	0	0	0
IPI00000874		0	0	0	0	0	0	0	0	0	0	0	1	0		0	0	0	0	0	0	0	0	0
IPI00001076		0	0	0	0	0	0	0	0	0	0	0	0	0		0	0	0	0	0	0	0	0	0
IPI00001516		0	0	0	0	0	0	0	0	0	0	0	0	0		0	0	0	0	0	0	0	0	0
IPI00001593		0	0	1	1	0	1	0	0	1	0	0	0	0		0	0	0	0	0	0	0	0	0
IPI00001611		0	0	0	0	0	0	0	0	0	0	0	0	1		0	0	0	0	0	0	0	1	0
IPI00001618		0	0	0	0	0	0	0	0	0	0	0	1	0		0	0	0	0	0	0	0	0	0
IPI00001636		0	0	0	0	0	0	0	0	0	0	0	0	0		1	1	0	0	0	0	0	0	0
IPI00001662		0	1	0	1	1	1	1	1	0	0	1	0	0		0	0	0	0	0	0	0	0	0
IPI00001676		0	0	0	0	0	0	0	0	0	0	0	0	0		0	0	0	0	0	0	0	0	0
IPI00001690		0	0	0	0	0	0	0	0	0	0	0	0	0		0	0	0	0	0	0	0	0	0
IPI00001722		0	0	0	0	0	0	0	0	0	0	0	0	0		0	0	0	0	0	0	0	0	0
IPI00001754		0	1	1	0	1	0	1	1	0	0	0	0	0		0	0	0	0	0	0	0	0	0
IPI00001759		0	0	0	0	0	0	0	0	0	0	0	0	0		0	0	0	0	0	0	0	0	0
IPI00001872		0	0	0	0	0	0	1	0	0	0	0	0	0		0	0	0	0	0	1	0	0	0
IPI00001952		0	0	0	0	0	0	0	0	0	0	0	0	0		0	0	0	0	0	0	0	0	0
IPI00001960		0	0	0	0	0	0	0	0	0	0	0	0	0		0	0	0	0	0	0	0	0	0
IPI00002127		0	0	0	0	1	0	0	0	0	0	0	0	0		0	0	0	0	0	0	0	0	0
IPI00002221		0	0	0	0	0	0	0	0	0	0	0	0	1		0	1	0	0	0	0	1	1	0
IPI00002293		0	0	0	0	0	0	0	0	0	0	0	0	0		0	0	0	0	0	0	0	0	0
IPI00002406		0	0	0	0	0	0	0	0	0	0	1	0	0		0	0	0	0	0	0	0	0	0
IPI00002435		0	1	1	1	1	1	0	0	1	0	1	0	1		1	1	1	0	0	0	0	0	0
IPI00002441		1	1	0	0	1	1	1	0	1	0	0	0	1		1	1	0	1	1	1	1	1	1
IPI00002541		0	0	0	0	0	0	0	0	0	0	0	0	0		0	0	0	0	0	0	0	0	1
IPI00002590		0	0	0	0	0	0	0	0	0	0	0	0	0		0	0	0	0	0	0	0	0	0
IPI00002596		0	0	1	0	0	0	0	0	0	0	0	0	0		0	0	0	0	0	0	0	0	0
IPI00002606		0	0	0	1	0	0	0	0	0	0	0	0	0		0	0	0	0	0	0	0	0	0
IPI00002647		0	0	0	0	0	0	0	0	0	0	0	0	0		0	0	0	0	0	0	0	1	0
IPI00002657		0	0	0	0	0	0	0	0	0	0	0	0	0		0	0	0	0	0	0	0	0	0
IPI00002745		1	0	1	1	1	0	0	1	0	0	0	0	0		0	0	0	0	0	0	0	0	0
IPI00002850		0	0	0	0	1	0	0	0	0	0	0	0	0		0	0	0	0	0	0	0	0	0
IPI00002879		0	0	0	0	0	0	0	0	0	0	0	0	0		0	0	0	0	0	0	0	0	0
IPI00003009		0	1	0	0	0	0	1	0	0	1	1	0	0		0	0	0	0	0	0	0	0	0
IPI00003102		0	1	1	1	1	1	1	0	1	0	0	0	0		0	0	1	0	0	0	0	0	0
IPI00003111		0	0	0	0	0	0	0	0	0	0	0	0	0		0	0	0	0	0	0	0	0	0
IPI00003269		0	1	0	1	0	1	0	0	0	0	1	1	1		1	1	1	1	0	0	0	0	0
IPI00003348		0	0	0	1	0	1	0	1	1	0	1	1	0		1	1	1	0	0	0	0	0	0
IPI00003351		0	0	0	0	0	0	0	0	0	0	0	0	0		0	0	0	0	0	0	0	0	0
IPI00003362		0	0	0	0	0	0	0	0	0	0	0	0	0		0	0	0	0	0	0	0	0	0
IPI00003442		0	0	0	0	0	0	0	0	0	0	0	0	0		0	0	0	0	0	0	0	0	0
IPI00003469		0	0	0	0	0	0	0	0	0	0	0	0	0		0	0	0	0	0	0	0	0	0
IPI00003565		0	1	1	1	1	0	0	1	1	0	1	0	1		0	1	1	0	0	0	0	0	0
IPI00003571		0	0	0	0	0	0	0	0	0	0	0	0	0		0	0	0	0	0	0	0	0	0
IPI00003590		0	1	0	1	0	0	0	0	1	0	1	1	0		0	0	0	0	0	0	0	0	0
IPI00003706		0	0	0	0	0	0	0	0	0	0	0	0	0		0	0	0	0	0	0	0	0	0
IPI00003807		0	1	1	0	0	1	1	1	0	0	1	1	1		0	0	1	0	0	0	0	0	0
IPI00003813		0	0	1	1	1	1	1	1	1	0	1	1	1		1	1	0	0	0	0	0	0	0
IPI00003865		0	0	0	0	0	0	0	0	0	0	0	0	0		0	0	0	0	0	0	0	0	0
IPI00003907		0	0	0	0	0	0	0	0	0	0	0	0	0		0	1	1	0	0	0	0	0	0
IPI00003909		1	1	0	0	1	1	0	0	1	1	0	0	1		1	0	1	0	0	0	0	0	0
IPI00003919		0	1	1	1	1	1	1	1	1	1	0	0	1		1	1	1	0	0	0	0	0	0
IPI00003929		0	0	0	0	0	0	0	0	0	0	0	0	0		0	0	0	0	0	0	0	0	0
IPI00004065		0	0	0	0	0	0	0	0	0	0	0	0	0		0	0	0	0	0	0	0	0	0
IPI00004092		0	0	0	0	0	0	0	1	1	0	1	0	1		0	0	1	0	0	1	0	0	0
IPI00004101		0	0	0	0	0	0	0	0	0	0	0	0	0		0	0	0	0	0	0	0	0	0
IPI00004233		0	0	0	0	0	0	0	0	0	0	0	0	0		0	0	0	0	0	0	0	0	0
IPI00004299		0	0	0	0	0	0	0	0	0	0	0	0	0		0	0	0	0	0	0	0	0	0
IPI00004307		0	0	0	0	0	0	0	0	0	0	0	0	0		0	0	0	0	0	0	0	0	0
IPI00004310		0	0	0	0	0	0	0	0	0	0	0	0	0		0	0	0	0	0	0	0	0	0
IPI00004362		0	0	0	0	0	0	0	0	0	0	0	0	0		0	0	0	0	0	0	0	0	0
IPI00004372		0	0	0	1	0	0	0	0	1	0	1	0	0		0	1	0	0	0	0	0	0	0
IPI00004440		0	0	0	0	0	0	0	0	0	0	1	0	0		0	0	1	0	0	0	0	0	0
IPI00004457		0	0	0	0	0	0	0	0	0	0	0	0	0		0	0	0	0	0	0	0	0	0
IPI00004573		1	1	1	1	1	1	1	1	1	1	1	1	1		1	1	1	1	1	1	1	1	1
IPI00004656		0	0	0	0	0	0	1	1	0	1	1	0	1		1	1	1	0	1	0	0	1	0
IPI00004657		0	0	0	0	0	0	0	0	0	0	0	0	0		0	0	0	0	0	0	0	0	0
IPI00004671		0	0	0	0	0	0	0	0	1	0	0	0	0		0	0	0	0	0	0	0	0	0
IPI00004797		0	0	0	0	0	0	0	0	0	0	0	0	0		0	0	0	0	0	0	0	0	0
IPI00004901		1	0	1	1	1	0	0	0	0	0	1	0	0		1	1	1	0	1	1	0	0	1
IPI00004957		0	0	0	0	0	0	0	0	0	0	0	0	0		0	0	0	0	0	0	0	0	0
IPI00004963		0	0	0	0	0	0	1	0	0	0	0	0	0		0	0	0	0	0	0	0	0	0
IPI00004974		0	0	0	0	0	0	0	0	0	0	0	0	0		0	0	0	0	0	0	0	0	0
IPI00005004		0	0	0	0	0	0	0	0	0	0	0	0	0		0	1	0	0	0	0	0	0	0
IPI00005030		0	0	0	0	0	0	0	0	0	0	0	0	0		0	0	0	0	0	0	0	0	0
IPI00005102		0	0	0	0	0	0	0	0	0	0	0	0	0		0	0	0	0	0	0	0	0	0
IPI00005159		0	0	1	1	1	0	0	0	0	1	1	1	1		1	0	1	0	0	0	0	1	0
IPI00005474		0	0	0	0	0	0	0	0	0	0	0	0	0		0	0	0	0	0	0	0	0	0
IPI00005512		0	0	0	0	0	0	0	0	0	0	0	0	0		0	0	0	0	0	0	0	0	0
IPI00005668		0	0	0	0	0	0	0	0	0	0	0	0	0		0	0	0	0	0	0	0	0	0
IPI00005700		0	0	0	0	1	0	0	0	0	0	0	0	0		0	0	0	0	0	0	0	0	0
IPI00005747		1	0	0	0	0	0	0	0	0	0	0	0	0		0	0	0	0	0	0	0	0	0
IPI00005778		0	0	0	0	0	0	0	0	0	0	0	0	0		0	0	0	0	0	0	0	0	0
IPI00005794		0	0	1	1	1	0	1	1	1	0	1	1	0		0	0	0	0	0	0	0	0	0
IPI00005800		0	0	0	1	0	0	0	0	0	0	0	0	0		0	0	1	0	0	0	0	0	0
IPI00005837		0	0	0	0	0	0	0	0	0	0	0	0	0		0	0	0	0	0	0	0	0	0
IPI00005859		0	0	0	0	0	0	0	0	1	1	0	0	0		0	0	0	0	0	0	0	0	0
IPI00005924		0	0	0	0	0	0	0	0	0	0	0	1	1		0	1	1	0	0	0	1	0	1
IPI00006005		0	0	0	1	1	0	0	0	0	0	0	0	0		0	0	0	0	0	0	0	0	0
IPI00006050		0	0	0	0	0	0	0	0	0	0	0	0	0		0	0	0	0	0	0	0	0	0
IPI00006070		0	0	0	0	0	0	0	0	0	0	0	0	0		0	0	0	0	0	0	0	0	0
IPI00006091		0	0	0	0	0	0	0	0	0	0	0	0	0		0	0	1	0	0	0	0	0	0
IPI00006097		0	0	1	0	0	0	0	0	0	0	0	0	0		0	0	0	0	0	0	0	0	0
IPI00006114		0	0	0	0	0	0	0	0	0	0	0	0	0		0	0	0	0	0	0	0	0	0
IPI00006173		0	1	1	0	1	0	0	0	0	0	0	0	0		0	0	0	0	0	0	0	0	0
IPI00006192		0	0	0	0	0	0	0	0	0	0	0	0	0		0	0	0	0	0	0	0	0	0
IPI00006265		0	0	0	0	0	0	0	0	0	0	0	0	0		0	0	0	0	0	0	0	0	0
IPI00006296		0	0	0	0	0	0	0	0	1	0	0	0	0		0	0	0	0	0	0	0	1	0
IPI00006395		0	0	0	0	0	0	0	0	1	0	1	0	0		0	0	0	0	1	0	0	0	0
IPI00006419		0	0	0	0	0	0	0	0	0	1	0	0	0		0	0	0	0	0	0	0	0	0
IPI00006499		0	0	0	0	0	0	0	0	0	0	0	0	0		0	0	0	0	0	0	0	0	0
IPI00006601		1	1	0	1	1	1	1	1	1	1	1	1	1		1	1	1	0	0	1	1	1	1
IPI00006608		0	0	0	0	0	1	0	0	0	1	1	0	0		0	1	0	0	0	0	0	0	0
IPI00006648		0	0	0	0	0	0	0	0	0	0	0	0	0		0	0	0	0	0	0	0	0	0
IPI00006653		0	0	0	0	0	0	0	0	0	0	0	0	0		0	0	0	0	0	0	0	0	0
IPI00006662		1	1	1	1	1	1	1	1	1	1	1	1	1		1	1	1	0	1	1	1	1	1
IPI00006705		0	0	0	0	0	0	0	0	0	1	0	0	0		0	0	0	0	0	0	0	0	0
IPI00006714		0	0	0	0	0	1	0	0	0	0	0	0	0		0	1	1	0	0	1	0	0	0
IPI00006904		0	0	0	0	0	0	0	0	0	0	0	0	0		0	1	1	0	0	0	0	0	0
IPI00006952		0	0	0	0	0	0	0	0	0	0	0	1	0		0	0	0	0	0	0	0	0	0
IPI00006971		1	1	1	1	1	1	1	1	1	1	1	1	1		1	1	1	0	1	1	0	1	0
IPI00006982		0	0	0	0	0	0	0	0	0	0	0	0	0		0	1	0	1	0	0	0	1	0
IPI00006987		0	0	0	1	1	0	0	0	0	1	0	0	0		0	0	0	0	0	0	0	0	0
IPI00006988		0	0	0	0	0	0	0	0	0	0	0	0	0		0	0	0	0	0	0	0	0	0
IPI00007047		0	0	0	1	0	0	0	0	0	0	0	0	1		0	0	0	0	0	0	0	0	0
IPI00007061		0	0	0	0	0	0	0	0	0	0	0	0	0		0	1	1	0	0	0	0	0	0
IPI00007063		0	0	0	0	0	0	0	0	0	0	0	1	0		1	0	0	0	0	0	0	0	0
IPI00007110		0	0	0	0	0	0	0	1	0	0	0	0	0		0	0	0	0	0	0	0	0	0
IPI00007193		0	0	0	0	0	0	0	0	1	0	1	0	1		0	0	1	0	0	1	0	0	0
IPI00007221		1	1	1	1	1	1	1	1	1	1	1	1	1		1	1	1	1	1	1	0	0	1
IPI00007244		0	0	0	1	0	0	0	0	0	0	0	0	0		0	0	0	0	0	0	0	0	0
IPI00007300		0	0	0	0	0	0	0	0	0	0	0	0	0		0	0	0	0	0	0	0	0	0
IPI00007347		0	0	0	0	0	0	0	0	0	0	0	0	0		0	0	0	0	0	0	0	0	0
IPI00007362		1	1	1	0	1	1	1	0	0	0	0	1	1		0	0	0	0	0	0	0	0	1
IPI00007411		0	0	0	1	0	1	0	0	0	0	0	0	0		0	0	0	0	0	0	0	0	0
IPI00007672		0	0	0	0	0	0	0	0	0	0	0	0	0		0	0	0	0	0	0	0	0	0
IPI00007695		0	0	0	0	0	0	0	0	0	1	0	0	0		0	0	0	0	0	0	0	0	0
IPI00007731		0	0	0	0	0	0	0	0	0	0	0	0	0		0	0	0	0	0	0	0	0	0
IPI00007778		1	1	1	1	1	1	1	1	1	0	1	0	0		0	1	0	0	0	0	0	0	1
IPI00007797		0	0	0	0	0	0	0	0	1	0	0	0	0		1	1	0	0	0	0	0	0	0
IPI00007798		0	0	0	0	0	0	0	0	0	0	0	0	0		0	0	0	0	0	0	0	0	0
IPI00007800		0	0	0	1	0	0	0	0	0	0	0	0	0		0	0	0	0	0	0	0	0	0
IPI00007834		0	0	0	0	1	0	0	0	0	0	0	0	0		0	0	0	0	0	0	0	0	0
IPI00007839		0	0	0	0	0	0	0	0	0	0	0	0	0		0	1	0	0	0	0	0	0	0
IPI00007847		0	0	0	0	0	0	0	0	0	0	0	0	0		0	0	0	0	0	0	0	0	0
IPI00007856		0	0	0	0	0	0	0	0	0	0	0	0	0		0	0	0	0	0	0	0	0	0
IPI00007899		0	0	0	0	0	0	0	0	0	0	0	0	0		0	0	0	0	0	0	0	0	0
IPI00007960		0	0	0	0	0	0	0	0	0	0	0	0	0		1	0	0	0	0	0	0	0	0
IPI00008091		0	0	0	1	0	0	0	0	0	0	0	0	0		0	0	0	0	0	0	0	0	0
IPI00008178		0	0	0	0	0	0	0	0	0	1	0	0	0		0	0	0	0	0	0	1	0	0
IPI00008239		1	0	0	1	0	1	1	1	1	1	1	1	1		1	1	1	0	1	0	0	0	0
IPI00008248		0	0	0	0	0	0	1	1	0	0	0	0	0		1	1	1	0	0	0	0	0	0
IPI00008290		0	0	0	0	0	0	0	0	1	0	0	0	0		0	0	0	0	0	0	0	0	0
IPI00008338		0	0	0	0	0	0	0	0	0	0	0	0	0		0	0	0	0	0	0	0	0	0
IPI00008359		0	0	0	0	0	0	0	0	0	0	0	0	0		0	0	0	0	0	0	0	0	0
IPI00008422		0	0	0	0	0	0	0	0	0	0	0	0	0		0	0	0	0	0	0	0	0	0
IPI00008455		0	0	1	1	0	1	0	0	1	0	0	0	1		0	0	0	0	0	0	0	1	0
IPI00008475		0	0	0	0	0	0	0	0	0	0	0	0	0		0	0	0	0	0	0	0	0	0
IPI00008494		0	0	0	0	0	0	0	1	0	0	0	0	0		0	0	0	0	0	0	0	0	0
IPI00008603		1	0	0	0	1	0	0	1	0	0	0	0	0		1	0	0	0	1	1	0	1	0
IPI00008692		0	0	0	1	0	0	0	0	1	0	0	0	0		0	0	0	0	0	0	0	0	0
IPI00008787		0	1	1	1	1	1	1	1	1	0	1	0	1		0	0	0	0	0	0	0	0	0
IPI00008816		0	0	0	1	0	0	0	0	0	0	0	0	0		0	0	0	0	0	0	0	0	0
IPI00008820		0	0	0	0	0	1	1	1	1	0	1	0	1		0	0	0	0	1	0	0	0	0
IPI00008832		0	0	0	0	0	0	0	0	0	0	0	0	0		0	0	0	0	0	0	0	0	0
IPI00008837		0	0	0	0	0	0	0	0	0	0	0	0	0		0	0	0	0	0	0	0	0	0
IPI00009027		0	1	0	0	0	1	0	1	0	1	0	0	0		0	0	0	0	0	0	0	0	0
IPI00009028		1	1	1	1	1	1	1	1	1	1	1	1	1		0	1	1	0	0	0	0	0	0
IPI00009030		1	1	1	1	1	1	1	1	1	1	1	0	1		1	0	0	1	1	1	0	0	0
IPI00009123		0	0	0	0	0	0	0	0	0	0	0	0	0		0	0	0	0	0	0	0	0	0
IPI00009197		0	0	0	0	0	1	0	0	0	0	0	0	0		0	0	0	0	0	0	0	0	0
IPI00009276		1	1	1	1	1	1	1	1	1	1	1	1	1		1	1	0	1	1	1	0	1	1
IPI00009286		1	0	1	1	1	0	0	1	1	1	1	0	0		0	0	0	0	0	0	0	0	0
IPI00009375		0	0	0	0	0	0	0	0	0	0	0	0	0		0	0	0	0	0	0	0	0	0
IPI00009471		0	0	0	0	0	0	0	0	0	0	0	1	1		0	0	0	0	0	0	0	1	0
IPI00009477		0	0	0	0	0	1	0	0	1	0	1	0	0		0	1	1	0	0	0	0	0	0
IPI00009604		0	0	0	0	0	0	0	0	0	0	0	0	0		0	0	0	0	0	0	0	0	0
IPI00009650		0	0	0	0	0	0	0	1	0	0	0	0	0		0	1	0	1	0	0	0	0	0
IPI00009653		0	0	0	0	0	0	0	0	0	0	0	0	0		0	0	0	0	0	0	0	0	0
IPI00009682		0	0	0	0	0	0	0	0	0	0	0	0	0		0	0	0	0	0	0	0	0	0
IPI00009724		0	0	0	0	0	0	0	1	0	0	0	0	0		0	0	0	0	0	0	0	0	0
IPI00009793		1	1	1	1	1	1	1	1	1	0	1	1	1		0	1	1	0	0	1	0	0	0
IPI00009802		0	0	0	0	0	0	0	0	1	0	1	0	1		0	1	0	0	1	0	0	0	0
IPI00009865		1	0	0	1	1	1	1	1	1	1	1	0	0		1	1	0	1	1	0	1	1	0
IPI00009866		0	0	0	1	0	0	0	0	0	0	0	0	0		0	0	0	0	0	0	0	0	0
IPI00009867		0	0	0	0	0	0	0	1	0	1	1	0	0		0	0	0	1	0	0	0	0	0
IPI00009901		0	0	1	1	0	1	1	1	1	1	1	1	1		1	1	1	0	0	0	1	1	0
IPI00009938		0	0	0	0	0	0	0	0	1	0	1	0	0		0	0	0	0	0	0	0	0	0
IPI00009950		1	1	1	1	1	1	0	1	0	1	1	1	1		1	1	1	0	0	0	0	0	0
IPI00009992		0	0	0	0	0	0	0	0	0	0	0	0	0		0	0	0	0	0	0	0	0	0
IPI00010090		0	0	1	0	0	0	1	1	1	0	0	0	0		0	0	0	0	0	1	0	0	0
IPI00010105		0	0	0	0	0	1	0	1	1	0	0	0	0		0	0	0	0	0	0	0	0	0
IPI00010137		1	0	1	1	1	0	1	0	0	0	0	0	0		0	0	0	0	1	0	1	1	0
IPI00010193		0	0	0	1	0	0	0	0	0	0	0	0	0		0	0	0	0	0	0	0	0	0
IPI00010252		0	0	0	1	0	0	0	0	0	0	0	0	0		0	0	0	0	0	0	0	0	0
IPI00010290		0	0	0	0	1	0	0	0	1	0	1	0	1		0	0	0	0	0	0	0	0	0
IPI00010303		0	0	0	0	0	0	0	0	0	0	0	0	0		0	0	0	1	0	0	0	0	0
IPI00010317		1	0	0	0	1	1	1	1	1	1	1	1	0		1	1	0	0	0	0	0	0	0
IPI00010341		0	1	0	0	0	0	0	1	0	0	0	0	0		0	0	0	0	0	0	0	0	1
IPI00010396		0	1	1	1	1	1	0	1	1	1	1	0	0		1	1	0	0	0	1	0	0	0
IPI00010402		1	1	1	1	1	0	0	1	0	1	0	0	1		0	1	0	0	0	0	1	1	1
IPI00010405		0	0	0	0	1	0	0	0	0	0	0	0	0		0	0	0	0	0	0	0	0	0
IPI00010418		0	0	0	0	0	0	0	0	0	0	0	0	0		0	0	0	0	0	0	0	0	0
IPI00010471		0	0	0	0	0	0	0	0	0	0	0	0	0		0	0	0	0	0	0	0	0	0
IPI00010590		0	0	0	1	0	0	0	0	0	0	0	0	0		1	0	0	0	0	0	0	0	0
IPI00010604		1	1	0	1	0	0	0	0	0	0	0	0	0		0	0	0	0	0	0	0	0	0
IPI00010717		0	0	0	0	0	0	0	0	1	1	1	1	1		0	1	0	0	0	0	0	0	0
IPI00010790		0	0	0	0	0	0	0	1	0	0	0	0	0		0	0	0	0	0	0	0	0	0
IPI00010810		0	0	0	0	1	0	0	0	0	0	0	0	0		0	0	0	0	0	0	0	0	0
IPI00010858		0	1	1	1	0	1	1	1	0	1	1	1	0		0	1	0	0	1	0	0	1	0
IPI00010903		0	0	0	0	0	0	0	0	0	0	0	0	0		0	0	0	0	0	0	0	0	0
IPI00010949		0	0	0	1	0	1	0	0	1	0	0	0	0		0	0	0	0	0	0	0	0	0
IPI00011072		0	0	0	0	1	0	0	0	0	0	0	0	0		0	0	0	0	0	0	0	0	0
IPI00011155		0	0	0	0	0	0	0	0	0	0	0	0	0		0	0	0	0	0	0	0	0	0
IPI00011229		0	0	0	1	0	0	0	1	1	1	1	1	1		0	1	1	0	0	0	0	0	0
IPI00011241		0	0	0	0	0	0	0	0	0	0	0	0	0		0	0	0	0	0	0	0	0	0
IPI00011262		0	0	0	0	0	0	0	0	0	0	0	0	0		0	0	0	0	0	0	0	0	0
IPI00011274		0	0	0	0	0	0	0	0	0	0	0	0	0		0	0	0	0	0	0	0	0	0
IPI00011290		0	0	0	0	0	0	0	0	0	0	0	0	0		0	0	0	0	0	0	0	0	0
IPI00011302		1	1	1	1	1	1	1	1	1	0	1	1	1		1	1	1	1	1	1	1	1	1
IPI00011400		0	0	0	1	0	0	0	0	0	0	0	0	0		0	0	0	0	0	0	0	0	0
IPI00011454		0	0	0	0	0	0	0	0	0	0	0	0	0		0	0	0	0	0	0	0	0	0
IPI00011564		1	1	1	1	1	1	1	1	1	1	1	1	1		0	1	1	0	1	1	0	1	1
IPI00011619		0	0	0	0	0	0	0	0	0	0	0	0	1		1	0	0	0	0	0	0	0	0
IPI00011643		0	0	0	0	0	0	1	0	0	0	0	0	0		0	0	0	0	0	0	0	0	0
IPI00011651		0	0	0	0	0	0	0	0	0	0	0	0	0		0	0	0	0	0	0	0	0	0
IPI00011695		0	0	0	0	0	0	0	0	0	0	0	0	0		0	0	0	0	0	0	0	0	0
IPI00011730		0	0	0	0	0	0	0	0	0	0	0	0	0		0	0	0	0	0	0	0	0	0
IPI00011737		0	0	0	0	0	0	0	0	0	0	0	0	0		0	0	0	0	0	0	0	0	0
IPI00011782		0	0	0	0	0	0	0	0	0	0	0	0	0		0	0	0	0	0	0	0	0	0
IPI00011899		0	0	0	0	0	0	0	0	0	0	0	0	0		0	0	0	0	0	0	0	0	0
IPI00011933		0	0	0	0	0	0	0	0	0	0	0	0	0		0	0	0	0	0	0	0	0	0
IPI00012058		0	0	0	0	0	0	0	0	0	0	0	0	0		0	0	0	0	0	0	0	0	0
IPI00012059		0	0	0	0	0	0	0	0	0	0	0	0	0		1	0	0	0	0	0	0	0	0
IPI00012102		1	1	0	1	1	1	1	1	1	0	1	0	1		0	1	0	0	0	0	0	1	0
IPI00012119		0	0	0	0	0	0	0	0	0	0	0	0	0		0	0	0	0	0	0	0	0	0
IPI00012269		0	1	1	1	0	0	1	0	1	0	1	0	0		1	0	1	0	0	0	0	0	0
IPI00012303		0	0	0	0	0	0	0	0	0	0	0	0	0		0	0	0	0	0	0	0	0	0
IPI00012358		0	0	0	0	0	0	0	0	0	0	0	0	0		0	0	1	0	0	0	0	0	0
IPI00012386		0	0	0	0	0	0	0	0	0	0	0	0	0		0	0	0	0	0	0	0	0	0
IPI00012426		0	0	0	0	0	0	0	1	0	0	1	0	1		0	0	0	0	0	0	0	0	0
IPI00012429		0	0	0	0	0	0	0	0	0	0	0	0	0		0	0	0	0	0	0	0	0	0
IPI00012463		0	0	0	0	0	0	0	0	0	0	0	0	0		0	0	0	0	0	0	0	0	0
IPI00012503		0	0	0	1	0	1	0	1	1	1	1	0	0		1	0	0	0	0	0	0	0	0
IPI00012510		0	0	0	0	0	0	0	0	0	0	0	0	0		0	0	0	0	0	0	0	0	0
IPI00012540		0	0	0	0	0	0	0	1	1	1	0	1	0		0	0	0	0	0	0	0	0	0
IPI00012585		0	0	0	0	0	0	0	0	0	0	0	0	0		0	0	0	0	0	0	0	0	0
IPI00012818		0	0	0	1	0	0	0	1	0	1	0	0	0		0	0	0	0	0	0	0	1	0
IPI00012842		0	0	0	0	0	0	0	0	0	0	0	0	1		1	1	1	1	1	0	0	1	1
IPI00012887		0	0	0	0	0	1	0	0	1	0	0	0	0		0	0	0	0	0	0	0	0	0
IPI00012911		0	0	1	1	1	0	0	0	0	0	0	0	0		0	0	0	0	0	0	0	0	0
IPI00013009		0	0	0	0	0	0	0	0	0	0	0	0	0		0	0	0	0	0	0	0	0	0
IPI00013179		1	1	1	1	1	1	1	1	1	1	1	1	1		1	0	1	1	1	1	1	1	1
IPI00013180		0	0	0	0	1	0	0	0	0	0	0	0	0		0	0	0	0	0	0	0	0	0
IPI00013185		0	0	0	0	0	0	0	0	0	0	0	0	0		0	0	0	0	0	0	0	0	0
IPI00013303		0	0	0	1	0	0	0	0	0	0	0	0	0		0	0	0	0	0	0	0	0	0
IPI00013446		1	1	1	1	1	1	1	1	1	1	1	0	1		1	1	0	1	1	0	1	1	1
IPI00013452		0	0	0	0	0	0	0	0	0	0	0	0	0		0	1	0	0	0	0	0	0	0
IPI00013485		0	0	0	0	0	0	0	0	0	0	0	0	0		0	0	0	0	0	0	0	0	0
IPI00013569		0	0	0	0	0	0	0	0	0	0	0	0	0		0	0	0	0	0	0	0	0	0
IPI00013576		0	0	0	0	0	0	0	0	0	1	0	0	0		1	0	0	0	0	0	0	0	0
IPI00013682		0	0	0	0	0	0	0	0	0	0	1	0	0		0	1	0	0	0	0	0	0	0
IPI00013698		0	0	0	0	0	0	1	0	0	0	0	1	0		0	0	0	0	0	0	0	0	0
IPI00013890		0	0	0	0	0	0	0	0	0	0	0	0	0		0	0	0	0	0	0	0	0	0
IPI00013933		0	0	1	1	1	0	0	0	0	1	0	0	0		0	1	0	0	0	0	0	0	0
IPI00013945		1	1	1	1	1	1	1	1	1	1	1	1	1		1	1	1	1	1	1	1	1	1
IPI00013955		1	1	1	0	0	1	1	1	0	1	0	1	1		0	0	0	0	0	1	0	0	0
IPI00013972		0	0	0	0	0	0	0	0	0	0	0	0	0		0	0	0	0	0	0	0	0	0
IPI00013988		0	0	0	0	0	0	0	0	0	0	0	0	0		0	0	0	0	0	0	0	0	0
IPI00014055		0	0	0	0	0	0	0	0	0	0	0	0	0		0	0	0	0	0	0	0	0	0
IPI00014219		0	0	0	0	0	0	0	0	0	1	0	0	0		0	0	0	0	0	0	0	0	0
IPI00014232		0	0	0	0	0	0	0	0	0	0	0	0	0		0	0	0	0	0	1	0	0	0
IPI00014301		0	0	0	0	0	0	0	0	0	0	0	0	0		0	0	0	0	0	0	0	0	0
IPI00014375		0	1	1	0	1	1	0	0	0	0	0	0	0		0	0	0	0	0	0	0	0	0
IPI00014424		0	0	0	0	0	0	0	0	0	0	0	1	0		0	0	0	0	0	0	0	0	0
IPI00014516		0	0	0	0	1	0	0	0	0	0	0	0	0		0	0	0	0	0	0	0	0	0
IPI00014845		0	0	1	1	1	1	0	0	0	1	0	1	0		0	1	0	0	0	0	0	0	0
IPI00014878		0	0	0	0	0	0	0	0	0	0	0	0	0		0	1	0	0	0	0	0	0	0
IPI00014897		0	0	0	1	0	0	0	0	0	0	0	1	0		1	0	1	0	0	0	0	0	0
IPI00014898		0	0	1	1	0	0	0	0	0	1	0	0	0		0	1	0	0	0	0	0	0	0
IPI00015130		1	0	0	0	1	0	0	0	1	1	0	0	0		0	1	0	0	0	0	0	0	0
IPI00015148		0	0	0	0	0	0	1	0	0	0	0	0	0		0	0	0	0	0	0	0	0	0
IPI00015181		0	1	0	0	0	0	0	0	0	0	0	0	0		0	0	0	0	0	0	0	0	0
IPI00015199		0	0	0	0	0	0	0	1	0	0	0	1	0		0	0	0	0	0	0	0	0	0
IPI00015401		0	0	0	0	0	0	0	0	0	0	0	0	0		0	0	0	0	0	0	0	0	0
IPI00015488		0	0	0	0	0	0	0	0	1	0	0	0	0		0	0	0	1	0	0	0	0	0
IPI00015525		1	1	1	1	1	1	0	1	1	1	1	1	1		1	1	0	0	1	1	1	1	0
IPI00015688		0	0	1	0	0	0	0	0	0	0	0	0	0		0	0	0	0	0	0	0	0	0
IPI00015838		1	0	0	0	0	0	0	0	0	0	0	0	0		0	0	0	0	0	0	0	0	0
IPI00015881		1	1	1	1	1	1	0	1	1	1	1	0	1		1	1	1	0	0	1	0	0	0
IPI00015902		0	0	0	0	0	1	0	1	0	0	0	0	0		0	0	0	0	0	0	0	0	0
IPI00015916		0	0	0	0	0	0	0	0	1	0	0	0	0		0	0	0	0	0	0	0	0	0
IPI00015952		0	0	0	0	0	0	0	0	0	1	0	0	0		0	0	0	0	0	0	0	0	0
IPI00015963		0	0	0	0	1	0	0	0	0	0	0	0	0		0	0	0	0	0	0	0	0	0
IPI00015973		0	0	0	0	0	0	0	0	0	0	0	0	0		0	1	0	0	0	0	0	0	0
IPI00015980		1	0	0	1	1	0	0	0	1	1	1	0	0		0	1	0	0	0	0	0	0	0
IPI00016007		0	0	1	1	0	1	0	0	1	0	0	0	0		0	0	0	0	0	0	0	0	0
IPI00016150		0	0	0	0	0	0	1	0	1	0	1	0	0		0	0	0	0	0	0	0	0	0
IPI00016334		0	1	1	1	1	1	0	1	0	0	0	0	0		0	0	1	0	0	0	0	0	0
IPI00016421		0	0	0	0	0	0	0	0	0	0	0	0	0		0	0	0	0	0	0	0	0	0
IPI00016458		0	0	0	0	0	0	0	0	0	0	0	0	0		0	0	0	0	0	0	0	0	0
IPI00016513		0	0	0	0	0	0	0	0	0	0	0	1	0		0	0	0	0	0	0	0	0	0
IPI00016619		0	0	0	1	0	0	0	0	0	0	0	0	0		0	0	0	0	0	0	0	0	0
IPI00016645		0	0	0	0	0	0	0	0	0	0	0	0	0		0	0	0	0	0	0	0	0	0
IPI00016653		0	0	0	0	0	0	0	0	0	0	0	0	0		0	0	0	0	0	0	0	0	0
IPI00016736		0	0	0	0	0	0	0	0	0	0	0	0	0		0	0	0	0	0	0	0	0	0
IPI00016768		0	0	0	0	1	0	0	0	0	0	0	0	0		0	0	0	0	0	0	0	0	0
IPI00016784		0	1	0	0	0	0	0	0	0	0	0	0	0		0	0	0	0	0	0	0	0	0
IPI00016832		0	0	0	0	0	0	0	1	0	0	0	0	0		0	0	0	0	0	0	0	0	0
IPI00016915		0	1	1	1	0	1	1	1	1	1	1	1	1		1	1	1	1	1	1	0	0	0
IPI00017258		0	0	0	0	0	0	0	0	0	0	0	0	0		0	0	0	0	0	0	0	0	0
IPI00017283		0	0	0	0	0	0	0	0	0	0	0	0	0		0	0	0	0	0	0	0	0	0
IPI00017303		1	1	0	1	0	0	0	0	0	0	0	0	0		1	0	0	0	0	0	0	0	0
IPI00017367		0	0	0	0	0	0	1	1	0	0	1	0	0		0	0	0	0	0	0	0	0	0
IPI00017530		0	0	0	0	1	0	0	1	1	0	0	0	1		0	0	0	0	0	0	0	0	0
IPI00017601		1	1	1	0	1	1	0	1	1	0	0	0	0		0	0	0	0	0	0	0	0	0
IPI00017619		0	0	0	0	1	0	0	0	0	0	0	0	0		0	0	0	0	0	0	0	0	0
IPI00017630		0	0	0	0	0	0	0	0	0	0	0	0	0		0	0	1	1	0	0	0	0	0
IPI00017696		0	0	0	0	1	0	0	0	0	0	0	0	0		0	0	0	0	0	0	0	0	0
IPI00017704		0	0	0	0	1	0	0	0	0	0	1	0	0		0	0	0	0	0	0	0	0	0
IPI00017746		0	0	0	0	0	0	0	1	1	1	0	1	1		1	1	1	0	0	0	1	1	0
IPI00017870		0	0	0	0	0	1	0	1	0	0	0	0	0		0	0	0	0	0	0	0	0	0
IPI00017927		0	1	0	0	0	0	0	0	0	0	0	0	0		0	0	0	0	0	0	0	0	0
IPI00018078		0	0	0	0	0	0	0	0	0	0	0	0	0		0	0	0	0	0	0	0	0	0
IPI00018090		0	0	0	1	0	0	0	0	0	0	0	0	0		0	0	0	0	0	0	0	0	0
IPI00018136		0	0	0	1	1	0	0	0	0	0	0	0	0		0	0	0	0	0	0	0	0	0
IPI00018146		0	0	0	0	0	0	0	0	0	0	0	0	1		0	0	0	0	0	0	0	0	0
IPI00018236		1	1	1	1	1	0	0	0	0	1	0	0	0		0	1	0	0	0	0	1	1	1
IPI00018258		0	0	0	0	0	0	0	0	0	0	0	0	1		0	0	0	0	0	0	0	0	0
IPI00018294		0	0	0	1	0	0	0	0	0	0	0	0	0		1	0	0	0	0	0	0	0	0
IPI00018387		0	0	0	0	0	0	0	0	0	0	0	0	0		0	0	0	0	0	0	0	0	0
IPI00018740		0	0	0	0	0	0	0	0	0	0	0	0	0		0	0	0	0	0	0	0	0	0
IPI00018893		0	0	0	0	0	0	0	0	0	0	1	0	0		0	0	0	0	0	0	0	0	0
IPI00018901		1	0	0	0	0	1	1	1	1	1	1	1	1		0	0	0	0	1	1	0	0	0
IPI00018906		0	0	0	0	0	0	0	0	0	0	0	0	0		0	0	0	0	0	0	0	0	0
IPI00018946		0	0	0	0	0	0	0	0	0	0	0	0	0		0	0	0	0	0	0	0	0	0
IPI00018953		0	1	1	1	1	1	1	0	1	0	1	1	1		0	0	0	0	0	0	0	0	0
IPI00019006		0	0	0	0	0	0	0	0	0	0	0	0	0		0	0	0	0	0	0	0	1	0
IPI00019038		0	0	0	1	0	1	0	0	0	0	0	0	0		0	0	0	0	0	0	0	0	0
IPI00019088		0	0	0	1	1	0	0	0	0	0	0	0	0		0	0	0	0	0	0	0	0	0
IPI00019157		0	0	0	1	1	1	1	1	1	0	1	1	1		0	0	0	0	0	0	1	0	0
IPI00019180		0	0	0	0	1	0	0	0	0	0	0	0	0		0	0	0	0	0	0	0	0	0
IPI00019282		0	0	0	1	0	0	0	0	0	0	0	0	0		0	0	0	0	0	0	0	0	0
IPI00019332		0	0	1	0	0	0	0	0	0	0	0	0	0		1	1	0	0	0	1	0	0	0
IPI00019359		1	0	0	1	0	1	1	1	1	1	1	0	0		0	0	0	1	1	0	0	1	0
IPI00019427		0	0	0	0	0	0	0	0	0	0	0	0	0		0	0	0	0	0	0	0	0	0
IPI00019449		0	1	0	1	0	1	1	1	1	1	1	1	1		1	1	1	0	1	1	0	1	0
IPI00019502		0	0	0	0	0	0	0	0	0	0	0	0	0		0	0	0	0	0	0	0	0	0
IPI00019580		0	0	0	0	1	0	0	0	0	0	0	0	0		0	0	0	0	0	0	0	0	0
IPI00019591		0	0	0	0	0	0	0	0	0	0	0	0	0		0	0	0	0	0	0	0	0	0
IPI00019641		0	0	0	0	0	0	0	0	0	0	0	0	0		1	0	1	0	1	1	0	0	1
IPI00019862		0	1	1	1	1	1	1	1	1	0	1	1	1		1	1	1	0	0	1	0	0	0
IPI00019907		0	0	0	0	0	0	0	1	1	0	0	1	1		0	0	0	0	0	0	0	0	0
IPI00019943		0	0	1	0	1	0	0	0	0	0	0	0	0		0	0	0	0	0	0	0	0	0
IPI00019954		0	1	1	1	1	1	1	1	1	1	1	0	0		0	1	1	0	0	0	0	1	0
IPI00019992		0	0	0	0	0	0	0	0	0	0	0	0	0		0	0	0	0	0	0	0	0	0
IPI00019996		0	0	0	0	1	0	0	0	0	0	0	0	0		0	0	0	0	0	0	0	0	0
IPI00020021		0	0	0	1	0	0	0	0	0	0	0	0	0		0	0	0	0	0	0	0	0	0
IPI00020091		1	1	1	1	1	1	1	1	1	1	1	1	0		0	1	0	0	0	1	1	1	1
IPI00020097		0	0	0	0	0	0	0	0	0	0	0	0	0		0	0	0	0	0	0	0	0	0
IPI00020416		0	0	0	0	0	0	0	0	0	0	0	0	0		0	0	1	0	0	0	0	0	0
IPI00020487		0	0	0	0	0	1	0	1	0	0	0	0	0		0	0	0	0	0	0	0	0	0
IPI00020546		0	0	0	0	0	0	0	0	0	0	0	0	1		0	0	0	0	0	0	0	1	0
IPI00020632		0	0	0	0	0	0	0	0	0	0	0	0	0		0	0	0	0	0	0	0	0	0
IPI00020687		0	0	0	0	0	0	0	0	0	1	0	0	0		0	0	0	0	0	0	0	0	0
IPI00020918		0	0	0	1	0	0	0	0	0	0	0	1	0		0	0	0	0	0	0	0	0	0
IPI00020920		0	0	0	0	0	0	0	0	0	0	0	0	0		0	0	0	0	0	0	0	0	0
IPI00020968		0	0	0	0	0	0	0	0	0	0	0	0	0		0	0	0	0	0	0	0	0	0
IPI00020987		0	0	0	0	0	0	0	0	0	0	0	0	0		1	0	0	0	0	0	0	0	0
IPI00021000		1	1	1	1	1	1	1	1	1	1	1	1	1		1	1	1	1	1	1	1	1	1
IPI00021033		0	0	0	0	0	0	0	0	0	1	0	0	1		0	1	1	0	0	0	0	0	0
IPI00021085		0	0	0	1	1	0	0	1	1	1	0	1	0		0	1	1	0	0	0	1	1	0
IPI00021109		0	0	0	0	0	0	0	0	0	0	0	0	1		1	0	0	0	0	0	0	0	0
IPI00021145		0	0	0	1	0	0	0	0	0	0	0	0	0		0	0	0	0	0	0	0	0	0
IPI00021250		0	0	0	0	0	0	0	0	0	0	0	0	0		0	0	0	0	0	0	0	0	0
IPI00021258		0	0	0	1	0	0	0	0	1	1	0	0	1		1	0	1	0	1	0	0	0	0
IPI00021274		0	0	0	0	0	0	0	0	1	0	0	0	0		0	0	0	0	0	0	0	0	0
IPI00021275		0	0	0	0	0	0	0	0	1	0	0	0	0		0	0	0	0	0	0	0	0	0
IPI00021301		0	0	0	0	0	0	0	0	0	0	0	0	0		0	0	0	0	0	0	0	0	0
IPI00021302		0	0	0	1	0	0	0	0	0	0	0	0	0		0	0	0	0	0	0	0	0	0
IPI00021304		0	0	0	1	0	1	0	1	1	1	1	0	0		0	0	1	1	0	0	0	0	0
IPI00021363		0	0	0	0	0	0	0	0	0	0	0	0	0		0	0	0	0	0	0	0	0	0
IPI00021417		0	0	0	0	0	0	0	0	0	0	0	1	1		0	0	1	0	0	0	0	0	0
IPI00021428		0	0	0	0	0	0	0	0	0	0	0	0	0		0	0	0	0	0	0	0	0	0
IPI00021439		0	1	1	1	0	1	1	0	1	1	1	1	1		1	1	1	0	0	0	0	0	0
IPI00021447		1	1	1	1	1	0	1	1	0	0	1	0	1		0	0	1	0	0	1	1	1	0
IPI00021475		0	0	0	0	0	0	0	0	0	0	0	1	0		0	0	0	0	0	0	0	0	0
IPI00021634		0	0	0	0	0	0	0	0	0	0	0	0	0		1	0	0	0	0	0	0	0	0
IPI00021712		0	0	1	0	0	0	0	0	0	0	0	0	0		0	0	0	0	0	0	0	0	0
IPI00021794		0	0	0	0	0	0	0	0	0	0	0	0	0		0	0	0	0	0	0	0	0	0
IPI00021805		0	0	0	0	0	0	0	0	0	0	0	0	0		0	0	1	0	0	0	0	0	1
IPI00021812		0	0	1	0	0	0	0	0	0	0	0	0	0		0	0	0	0	0	0	0	0	0
IPI00021817		0	1	1	1	1	0	0	1	1	1	0	0	1		0	1	1	0	1	0	0	0	0
IPI00021841		0	0	0	0	0	0	0	0	0	0	0	0	0		0	0	0	0	0	0	0	0	0
IPI00021854		0	0	0	0	0	0	0	0	0	0	0	0	0		0	0	0	0	0	0	0	0	0
IPI00021885		1	1	1	1	1	1	1	1	1	0	1	1	1		1	1	1	0	0	1	0	1	1
IPI00021887		0	0	1	1	0	1	0	0	0	0	0	1	0		0	0	0	0	0	0	0	0	0
IPI00021891		0	0	0	0	0	0	0	0	0	0	0	0	0		0	0	0	0	0	0	0	0	0
IPI00021948		0	0	0	0	0	0	0	0	0	0	0	0	0		0	0	0	0	0	0	0	0	0
IPI00021954		0	0	0	0	0	0	0	0	0	1	1	0	0		0	0	0	0	0	0	0	0	0
IPI00022039		0	0	0	1	1	1	1	0	1	0	0	0	0		0	0	0	0	0	0	0	0	0
IPI00022058		0	1	0	1	0	1	1	1	1	1	1	1	0		1	1	1	0	1	0	1	1	0
IPI00022091		0	0	0	0	0	0	0	0	0	0	0	0	0		0	0	0	0	0	0	0	0	0
IPI00022200		0	0	0	0	0	1	0	1	1	0	1	1	1		0	0	0	0	0	0	0	0	0
IPI00022204		0	0	0	0	0	0	0	0	0	0	0	0	0		0	0	0	1	0	0	0	0	0
IPI00022213		0	0	0	0	0	0	0	0	0	0	0	0	0		0	0	0	0	0	0	0	1	0
IPI00022255		0	0	0	0	0	0	0	0	1	0	1	1	0		1	0	0	0	0	0	0	0	0
IPI00022284		1	1	1	1	1	1	0	1	1	1	1	1	0		1	1	1	0	0	0	0	0	0
IPI00022304		0	0	0	0	0	0	0	0	0	0	0	0	0		0	0	0	0	0	0	0	0	0
IPI00022337		0	1	0	0	1	0	0	0	0	0	0	0	0		0	0	0	0	0	0	0	0	0
IPI00022371		0	0	0	0	0	0	0	0	0	0	0	0	0		0	0	0	0	0	0	0	0	0
IPI00022391		0	0	0	0	0	0	0	0	0	0	0	0	0		0	0	0	0	0	0	0	0	0
IPI00022417		1	1	1	1	1	0	0	1	0	1	0	0	0		0	1	0	0	0	0	0	1	0
IPI00022418		0	0	0	0	0	0	1	1	1	1	1	1	1		1	0	1	0	1	0	0	0	0
IPI00022420		1	1	1	1	0	1	1	0	1	1	1	0	1		1	1	1	0	1	1	0	1	1
IPI00022426		1	1	1	1	1	1	1	1	1	1	1	1	1		1	1	1	1	1	1	1	1	1
IPI00022429		1	1	1	1	1	1	1	1	1	1	1	1	1		1	1	0	0	0	1	1	1	1
IPI00022430		0	0	0	0	0	0	0	0	0	0	0	0	0		0	0	0	0	0	0	0	0	0
IPI00022431		1	1	1	1	1	1	0	1	1	1	1	1	1		0	1	1	0	0	1	1	1	1
IPI00022432		0	0	0	0	0	0	0	0	1	0	0	1	1		0	1	1	0	0	0	0	0	0
IPI00022434		0	0	0	0	0	0	0	0	0	0	0	0	0		0	0	1	0	0	0	0	0	1
IPI00022463		1	1	1	1	1	1	1	1	1	1	1	1	1		1	1	1	1	1	1	1	1	1
IPI00022465		0	0	0	1	0	0	0	0	0	0	0	0	0		1	0	0	0	0	0	0	0	0
IPI00022488		1	1	1	1	1	1	1	1	1	1	1	1	1		1	1	1	0	0	1	1	1	1
IPI00022542		0	0	0	0	0	0	0	0	0	0	0	0	0		0	0	0	0	0	0	0	0	0
IPI00022558		0	0	0	0	0	0	0	0	0	0	0	0	0		0	0	0	0	0	0	0	0	0
IPI00022608		0	0	0	0	0	0	0	0	1	0	0	0	0		0	0	0	0	0	0	0	0	0
IPI00022643		0	0	0	1	0	0	0	0	0	0	0	0	0		0	0	0	0	0	0	0	0	0
IPI00022661		0	0	0	0	1	1	1	1	1	0	1	0	0		0	0	0	0	0	0	0	0	0
IPI00022744		0	0	0	1	0	0	0	0	0	0	0	0	0		0	0	0	0	0	0	0	0	0
IPI00022751		0	0	0	0	0	0	0	0	0	0	0	0	0		0	0	0	0	0	0	0	0	0
IPI00022793		0	0	0	0	0	1	0	0	0	0	0	1	0		0	0	0	0	0	0	0	0	0
IPI00022810		0	1	0	1	1	0	0	0	0	0	0	1	0		0	0	0	0	0	0	0	0	0
IPI00022822		0	0	0	1	1	1	1	1	1	1	1	1	1		1	1	1	0	0	1	0	0	0
IPI00022890		0	0	0	0	0	0	0	0	0	0	0	0	0		0	0	0	0	0	0	0	0	0
IPI00022892		0	1	1	1	1	1	1	1	1	1	1	1	0		1	1	0	0	0	0	0	0	0
IPI00022895		1	1	1	1	1	1	0	1	0	1	0	0	0		0	0	0	0	0	0	0	0	0
IPI00022937		0	0	0	0	0	0	0	0	0	0	0	0	0		0	0	0	0	0	0	0	0	0
IPI00022959		0	1	0	0	1	0	0	1	0	0	1	0	0		0	0	0	0	0	0	0	0	0
IPI00022974		0	0	1	1	1	0	0	0	0	0	0	0	0		1	0	0	0	0	0	0	0	0
IPI00023020		0	1	0	1	0	0	0	0	0	0	0	1	0		1	0	0	0	0	0	0	0	0
IPI00023165		0	0	0	0	0	0	0	0	0	0	0	0	0		0	0	0	0	0	0	0	0	0
IPI00023217		0	0	0	0	0	0	0	0	0	0	0	0	0		0	0	0	0	0	0	0	0	0
IPI00023234		0	0	0	0	0	0	0	0	0	0	1	0	0		0	1	0	0	0	0	0	0	0
IPI00023246		0	0	0	0	0	0	0	0	0	0	0	0	0		0	0	0	0	0	0	0	0	0
IPI00023283		0	0	0	1	1	1	1	1	0	1	1	1	0		0	0	0	0	0	0	0	0	0
IPI00023344		0	1	1	1	0	0	0	0	0	0	1	0	1		0	1	0	0	0	0	0	0	0
IPI00023503		0	0	0	0	0	0	0	0	0	0	0	0	0		0	0	0	0	0	0	0	0	0
IPI00023617		0	0	0	0	0	0	0	0	0	0	0	0	0		0	0	0	0	0	0	0	0	0
IPI00023630		0	0	0	0	0	0	0	1	1	0	1	0	1		0	0	1	0	0	1	0	0	0
IPI00023648		0	0	0	0	0	0	0	0	0	0	0	0	0		0	0	0	0	0	0	0	0	0
IPI00023672		0	0	0	0	0	0	0	0	0	0	0	0	0		0	0	0	0	0	0	0	0	0
IPI00023673		1	1	1	1	1	1	1	1	1	1	1	1	1		1	1	1	1	1	1	0	0	1
IPI00023711		0	0	0	0	0	0	0	0	0	0	0	0	0		0	0	0	0	0	0	0	0	0
IPI00023728		0	0	1	1	0	0	0	0	0	0	0	0	0		0	0	0	0	0	0	0	0	0
IPI00023751		0	0	0	0	0	0	0	0	0	0	0	0	1		0	0	0	0	0	1	0	0	0
IPI00023756		0	0	0	0	0	0	0	0	0	0	0	0	0		0	0	0	0	0	0	0	0	0
IPI00023814		0	0	0	0	0	0	0	0	0	0	0	0	0		0	0	0	0	0	0	0	0	0
IPI00023858		0	0	1	1	0	1	0	0	0	0	0	0	0		1	0	0	0	0	0	0	0	0
IPI00024024		0	0	0	0	0	0	0	0	0	0	0	1	0		0	0	0	0	0	0	0	0	0
IPI00024036		0	0	0	0	0	0	0	0	0	0	0	0	0		0	0	0	0	0	0	0	0	0
IPI00024046		1	1	1	1	1	1	0	1	0	1	1	1	0		1	1	1	0	0	1	1	1	0
IPI00024048		0	0	1	1	1	0	0	0	0	0	0	0	0		0	0	0	0	0	0	0	0	0
IPI00024067		1	1	1	1	1	1	0	0	1	1	0	1	1		1	0	1	0	0	0	0	0	0
IPI00024163		0	1	0	0	0	0	0	0	0	0	0	0	0		0	0	0	0	0	0	0	0	0
IPI00024236		0	0	0	0	0	0	0	0	0	0	0	0	0		0	0	0	0	0	0	0	0	0
IPI00024279		0	0	0	0	0	0	0	0	0	0	0	0	0		0	0	0	0	0	1	0	0	0
IPI00024284		1	1	1	1	1	1	1	1	1	1	1	1	1		1	1	1	1	1	1	1	1	1
IPI00024292		1	1	1	1	1	1	1	1	1	1	1	1	1		1	1	1	1	1	1	1	1	1
IPI00024297		0	0	0	0	0	0	0	0	0	0	0	1	0		0	1	0	0	0	0	0	0	0
IPI00024364		0	0	0	0	0	0	0	0	0	0	0	0	0		0	0	0	0	0	0	0	0	0
IPI00024379		0	0	0	0	0	0	0	0	0	0	0	0	0		0	1	0	0	0	0	0	0	0
IPI00024406		0	0	0	0	0	0	0	0	0	0	0	1	0		0	1	0	0	0	0	0	0	0
IPI00024532		0	0	1	0	0	0	0	0	0	0	0	0	0		0	0	0	0	0	0	0	0	0
IPI00024547		0	0	0	0	0	0	0	0	0	0	0	0	0		0	0	0	0	0	0	0	0	0
IPI00024551		0	0	0	0	0	0	0	0	0	0	0	0	0		0	0	0	0	0	0	0	0	0
IPI00024601		0	0	0	0	1	0	0	0	0	0	0	0	0		0	0	0	0	0	0	0	0	0
IPI00024660		0	0	0	0	0	0	0	0	0	1	0	0	1		0	0	0	0	1	0	0	0	0
IPI00024689		0	0	0	0	0	0	0	1	0	1	1	0	0		0	0	0	0	0	0	0	0	0
IPI00024733		0	0	0	0	0	1	0	0	0	0	0	0	0		0	0	0	0	0	0	0	0	0
IPI00024766		0	0	0	0	0	0	0	0	0	0	0	1	0		0	0	0	0	0	0	0	0	0
IPI00024990		0	0	0	0	0	0	0	0	0	0	0	0	0		0	0	0	0	0	0	0	0	0
IPI00025071		0	0	0	0	0	0	0	0	0	0	1	0	0		0	0	0	0	0	0	0	0	0
IPI00025160		0	0	0	0	0	0	0	0	0	0	0	0	0		0	0	1	0	0	0	0	0	0
IPI00025204		0	0	0	0	0	0	0	0	0	0	0	0	0		0	0	0	0	0	0	0	0	0
IPI00025276		0	0	0	0	0	0	0	0	0	0	0	0	0		0	0	0	0	0	0	0	0	0
IPI00025277		0	0	0	0	0	0	0	0	1	0	0	0	0		0	0	0	0	0	0	0	0	0
IPI00025280		0	0	0	0	0	0	0	0	0	0	0	0	0		0	0	0	0	0	0	0	0	0
IPI00025323		0	0	0	0	0	0	0	0	0	0	0	0	0		0	0	0	0	0	0	0	0	0
IPI00025344		0	0	0	1	0	0	0	0	1	0	0	0	0		0	0	0	0	0	0	0	0	0
IPI00025363		0	0	0	1	0	0	0	0	0	0	0	0	0		0	0	0	0	0	0	0	0	0
IPI00025415		0	0	0	1	0	0	0	0	0	0	0	0	0		1	1	0	0	0	0	0	0	0
IPI00025426		0	0	0	0	0	0	0	0	0	0	0	0	1		1	0	1	0	1	1	0	0	0
IPI00025447		0	0	0	0	0	0	0	0	0	0	0	0	0		0	0	0	0	0	0	0	0	0
IPI00025465		0	0	0	0	1	0	0	0	0	0	0	0	0		0	0	0	0	0	0	0	0	0
IPI00025476		0	1	0	1	1	1	0	1	1	1	1	1	1		1	1	0	0	1	0	0	0	0
IPI00025718		0	0	0	0	0	0	0	0	0	0	0	0	0		0	1	0	0	0	0	0	0	0
IPI00025803		1	0	0	0	0	0	0	1	0	0	0	0	0		0	0	0	0	0	0	0	0	0
IPI00025819		0	0	0	0	0	0	0	0	0	0	0	0	0		0	0	0	0	0	0	0	0	0
IPI00025846		1	1	1	1	1	0	0	1	1	0	0	0	0		0	0	0	0	0	0	0	0	0
IPI00025861		1	1	1	1	1	1	1	1	0	0	0	0	0		0	1	0	0	0	0	0	1	1
IPI00025869		0	0	0	0	0	0	0	0	0	0	0	0	0		0	0	0	0	0	0	0	0	0
IPI00025874		0	0	0	0	0	0	0	0	0	0	0	0	0		0	0	0	0	0	0	0	0	0
IPI00025880		0	0	0	0	0	0	0	0	0	0	0	0	0		0	0	0	0	0	0	0	0	0
IPI00025890		0	0	0	0	0	0	0	0	0	0	0	1	0		0	0	0	0	0	0	0	0	0
IPI00026031		0	0	0	0	0	0	0	0	1	0	0	0	0		0	0	0	0	0	0	0	0	0
IPI00026126		0	0	0	0	0	0	0	0	0	0	0	0	0		0	0	0	0	0	0	0	0	0
IPI00026199		0	1	0	1	1	1	1	0	1	1	1	0	0		0	0	0	0	0	0	0	0	0
IPI00026219		0	0	0	0	0	0	0	0	0	0	0	0	0		0	0	0	0	0	0	0	0	0
IPI00026233		0	0	0	0	0	0	0	0	0	0	0	0	0		0	0	1	0	0	0	0	0	0
IPI00026259		0	0	0	0	0	0	0	0	0	0	0	0	0		0	0	0	0	0	0	0	0	0
IPI00026270		0	0	0	0	0	1	1	0	1	0	1	1	1		0	0	0	0	0	0	0	0	0
IPI00026303		0	0	0	1	0	0	0	0	0	1	1	0	0		0	0	1	0	0	0	0	0	0
IPI00026314		1	1	1	1	1	1	0	1	1	1	0	1	1		0	1	1	0	0	0	1	1	1
IPI00026320		0	0	0	0	0	0	0	0	0	0	0	0	0		0	0	0	0	0	0	0	0	0
IPI00026606		0	0	0	0	1	1	0	1	0	0	0	0	1		1	0	0	0	0	0	0	0	0
IPI00026625		0	0	0	0	0	0	0	0	0	0	0	0	0		0	0	0	0	0	0	0	0	0
IPI00026673		0	0	0	0	0	0	0	0	0	0	0	0	0		0	0	0	1	0	0	0	0	0
IPI00026843		1	0	0	0	0	0	0	0	0	0	0	0	0		0	0	0	0	0	0	0	0	0
IPI00026926		0	0	0	0	0	0	0	0	0	1	0	0	0		0	0	0	0	0	0	0	0	0
IPI00026944		1	1	1	1	1	1	1	1	1	1	1	1	1		1	1	1	0	1	1	1	1	1
IPI00027019		0	0	0	0	0	0	0	0	0	0	0	0	0		0	0	0	0	0	0	0	0	0
IPI00027139		0	0	1	1	1	0	0	1	1	0	1	0	1		1	0	1	0	1	0	0	0	0
IPI00027169		0	0	0	0	0	0	0	0	0	0	0	0	0		0	0	0	0	0	0	0	0	0
IPI00027201		0	0	0	0	0	0	0	0	0	0	0	0	0		0	0	0	0	0	0	0	0	0
IPI00027235		1	1	1	1	1	1	1	1	1	0	1	1	1		0	1	1	0	0	0	0	0	0
IPI00027381		0	0	0	1	0	1	0	0	0	0	0	0	0		0	0	0	0	0	0	0	0	0
IPI00027429		0	0	0	0	0	0	0	0	0	0	0	0	0		0	0	0	0	0	0	0	0	0
IPI00027452		0	0	0	0	0	0	0	0	0	1	1	0	0		0	0	0	0	0	0	0	0	0
IPI00027462		0	0	0	1	0	0	0	0	0	0	0	0	0		0	0	0	0	0	0	0	0	0
IPI00027463		0	0	0	0	0	0	0	0	0	1	0	0	0		0	0	0	0	0	0	0	0	0
IPI00027482		1	1	1	1	1	1	0	1	1	0	0	0	0		0	1	0	0	0	0	0	1	1
IPI00027491		0	0	0	0	0	0	0	0	0	0	0	0	0		0	0	0	0	0	0	0	0	0
IPI00027547		0	0	0	0	0	0	0	0	0	0	0	0	0		0	0	0	0	0	0	0	0	0
IPI00027626		0	0	0	0	0	0	0	1	0	0	1	0	1		0	0	1	0	0	1	0	0	0
IPI00027682		0	0	0	0	0	0	0	0	0	0	0	0	1		0	0	0	0	0	0	0	0	0
IPI00027704		0	0	0	0	0	0	0	0	0	0	0	0	0		0	0	0	0	0	0	0	0	0
IPI00027745		0	1	1	1	1	0	0	1	0	0	0	0	0		0	0	0	0	0	0	0	0	0
IPI00027769		0	0	0	0	0	0	0	0	0	0	0	0	0		0	0	0	0	0	0	0	0	0
IPI00027801		0	0	0	0	0	0	0	0	0	0	0	0	0		0	0	0	0	0	0	0	0	0
IPI00027803		0	0	0	0	0	0	0	0	0	0	0	0	0		0	0	0	0	0	0	0	0	0
IPI00027827		0	0	0	0	0	0	0	1	0	0	0	0	0		1	0	0	0	0	0	0	0	0
IPI00027843		0	1	1	1	1	1	1	1	1	1	1	1	1		1	1	1	0	1	1	0	0	1
IPI00027851		0	0	0	0	0	0	0	0	0	0	0	0	0		0	0	0	0	0	0	0	0	0
IPI00027963		0	0	0	0	0	0	0	0	0	0	0	0	0		0	0	0	0	0	0	0	0	0
IPI00027996		0	0	0	0	0	0	0	0	0	0	0	0	0		0	0	1	0	0	1	0	0	1
IPI00028015		0	1	0	0	0	1	0	1	1	1	1	1	1		1	1	1	0	0	1	0	0	0
IPI00028030		0	0	1	1	0	0	0	0	1	0	0	0	0		0	1	1	0	0	1	0	0	0
IPI00028064		0	0	0	1	0	0	0	0	0	0	0	0	0		0	0	0	0	0	0	0	0	0
IPI00028089		0	0	0	0	0	0	0	0	0	0	0	0	0		0	0	0	0	0	0	0	0	0
IPI00028150		0	0	0	0	0	0	0	0	0	0	0	0	0		0	0	0	0	0	0	0	0	0
IPI00028233		0	0	0	0	0	0	0	0	0	0	0	0	0		0	0	0	0	0	0	0	0	0
IPI00028378		0	0	0	0	0	0	0	0	0	0	0	0	0		0	0	0	0	0	0	0	0	0
IPI00028413		0	0	0	0	0	0	0	0	0	0	0	0	0		0	0	0	0	0	0	0	0	0
IPI00028493		0	0	0	0	0	0	0	0	1	0	0	0	1		0	0	1	0	0	1	0	0	0
IPI00028547		0	0	0	0	0	0	0	0	0	0	0	0	0		0	0	0	0	0	0	0	0	0
IPI00028564		0	0	0	0	0	0	0	0	0	0	0	0	0		0	0	0	0	0	0	0	0	0
IPI00028904		1	1	0	1	1	0	0	1	0	1	0	0	0		1	1	1	0	0	0	1	1	1
IPI00028980		0	0	0	0	0	0	0	0	1	0	0	0	0		1	0	0	0	1	0	0	0	0
IPI00029014		0	0	1	0	0	0	0	0	0	0	0	0	0		0	0	0	0	0	0	0	0	0
IPI00029045		0	0	0	0	0	0	0	0	0	0	0	0	0		0	0	0	0	0	0	0	0	0
IPI00029123		0	0	0	0	0	0	0	0	0	0	0	0	0		0	0	0	0	0	0	0	0	0
IPI00029143		0	0	0	0	0	0	1	0	0	0	0	0	0		0	0	0	0	0	0	0	0	0
IPI00029168		1	1	1	1	1	0	1	0	1	0	0	0	0		1	0	1	0	0	1	0	0	0
IPI00029175		0	0	0	0	0	0	0	0	0	0	0	0	1		0	0	0	0	0	1	0	0	0
IPI00029193		0	0	0	0	0	0	0	0	0	0	0	0	0		0	0	0	0	0	0	0	0	0
IPI00029260		1	1	1	1	1	1	1	1	1	1	1	1	1		0	1	1	0	0	1	0	1	1
IPI00029263		0	0	0	0	0	0	0	0	0	0	0	0	0		0	0	0	0	0	0	0	0	0
IPI00029275		0	0	1	1	1	1	0	1	1	0	0	0	0		0	1	0	0	0	0	0	0	0
IPI00029468		0	0	0	1	0	0	0	0	0	0	1	1	1		1	0	1	0	0	0	0	0	0
IPI00029472		0	0	0	1	0	0	0	0	0	0	0	0	0		0	0	0	0	0	0	0	0	0
IPI00029510		0	0	0	0	0	0	0	0	0	1	0	0	0		0	0	0	0	0	0	0	0	0
IPI00029521		0	0	0	0	0	0	0	0	0	0	0	0	0		0	0	0	0	0	0	0	0	0
IPI00029658		0	1	1	1	1	1	0	1	1	1	1	1	1		1	1	1	0	0	0	0	0	0
IPI00029723		0	0	0	0	0	0	0	0	0	0	1	0	0		0	0	0	0	0	0	0	0	0
IPI00029751		0	0	0	1	0	0	0	1	0	0	0	0	0		0	0	0	0	0	0	0	0	0
IPI00029773		0	0	0	0	0	0	0	0	0	0	0	0	0		0	0	0	0	0	0	0	0	0
IPI00029817		1	0	1	0	1	0	0	1	1	0	0	0	0		0	0	0	0	0	0	0	0	0
IPI00029863		0	0	0	0	1	0	0	0	1	0	0	0	0		0	0	0	0	0	0	0	0	0
IPI00030009		0	0	0	0	0	0	0	0	0	0	0	0	0		0	0	0	0	0	0	0	0	0
IPI00030058		0	0	0	0	0	0	0	0	0	0	0	1	0		0	0	0	0	0	0	0	0	0
IPI00030075		0	0	0	0	0	0	0	0	0	0	0	0	0		0	0	0	0	0	0	0	0	0
IPI00030098		0	0	0	0	0	0	0	0	0	0	1	0	0		0	0	0	0	0	0	0	0	0
IPI00030205		0	0	0	0	0	0	1	0	0	0	0	0	0		0	0	0	0	0	0	0	0	0
IPI00030275		0	0	0	0	0	0	0	0	0	0	0	0	0		1	0	0	0	0	0	0	0	0
IPI00030328		0	0	0	0	0	0	0	0	0	0	0	0	0		0	1	0	0	0	0	0	0	0
IPI00030431		0	0	1	0	1	0	0	0	0	0	0	0	0		0	0	0	0	0	0	0	0	0
IPI00030542		0	0	0	0	0	0	0	0	0	0	0	0	0		0	0	0	0	0	0	0	0	0
IPI00030572		0	0	0	0	0	0	0	0	0	0	0	0	0		0	0	0	0	0	0	0	0	0
IPI00030790		0	0	0	0	0	0	0	0	0	0	0	0	0		1	1	0	0	0	0	0	0	0
IPI00030871		1	0	0	0	0	0	0	0	0	0	0	0	0		0	0	0	0	0	0	0	0	0
IPI00030935		0	0	0	0	0	0	0	0	0	0	0	0	0		0	0	0	0	0	0	0	0	0
IPI00030941		0	0	0	0	0	0	0	0	0	0	0	0	0		0	0	0	0	0	0	0	0	0
IPI00031005		0	0	0	0	0	0	0	0	0	0	0	0	0		0	0	0	0	0	0	0	0	0
IPI00031006		0	0	0	0	0	0	0	0	0	0	0	0	0		0	0	0	0	0	0	0	0	0
IPI00031008		0	0	0	0	0	0	0	0	0	0	0	0	0		0	0	0	0	0	0	0	0	0
IPI00031041		0	0	0	0	0	0	0	0	0	0	0	0	0		0	0	0	0	0	0	0	0	0
IPI00031058		0	1	0	0	0	0	0	0	0	0	0	0	0		0	0	0	0	0	0	0	0	0
IPI00031065		0	1	1	1	1	1	1	1	1	1	1	1	1		1	1	1	1	1	1	0	0	1
IPI00031114		0	0	0	0	0	0	0	0	0	0	0	0	0		0	0	0	0	0	0	0	0	0
IPI00031121		0	0	0	1	0	0	0	0	0	0	1	1	0		0	0	0	0	0	0	0	0	0
IPI00031461		0	0	0	0	0	0	0	0	0	0	0	0	0		0	0	0	0	0	0	0	0	0
IPI00031464		0	0	0	0	0	0	0	0	0	0	0	0	0		0	0	0	0	0	0	0	0	0
IPI00031519		0	0	0	0	0	0	0	0	0	0	0	0	0		0	0	0	0	0	0	0	0	0
IPI00031583		0	0	0	0	1	0	0	0	1	0	0	0	0		0	0	0	0	0	0	0	0	0
IPI00031616		0	0	0	0	0	0	0	0	0	0	0	0	0		0	0	0	0	0	0	0	0	0
IPI00031789		0	0	0	0	0	0	0	0	0	0	0	0	0		0	0	0	0	0	0	0	0	0
IPI00032061		0	0	0	0	0	0	0	0	0	0	0	0	0		0	0	0	0	0	0	0	0	0
IPI00032179		0	1	1	1	1	0	0	0	1	1	0	0	0		0	0	0	0	0	0	0	0	0
IPI00032220		0	1	1	1	1	0	0	0	0	0	0	0	0		0	0	0	0	0	0	0	0	0
IPI00032258		0	1	1	1	1	1	0	0	0	0	0	0	0		0	0	0	0	0	0	0	0	0
IPI00032292		0	0	0	0	0	0	0	0	0	0	0	1	0		0	0	0	0	0	0	0	0	0
IPI00032293		0	0	1	1	1	1	1	1	1	1	1	1	1		1	1	1	0	1	0	0	0	0
IPI00032294		0	0	0	0	0	0	0	0	0	0	0	0	0		1	0	0	0	0	0	0	0	0
IPI00032325		0	0	0	1	0	0	0	0	0	0	0	0	0		0	0	0	0	0	0	0	0	0
IPI00032328		0	0	0	0	0	0	0	0	0	0	0	1	0		0	0	0	0	0	0	1	0	0
IPI00032425		0	0	0	0	0	0	0	0	0	0	0	0	0		0	0	0	0	0	0	0	0	0
IPI00032525		0	0	0	0	0	0	0	0	0	0	0	0	0		0	0	0	0	0	0	0	0	0
IPI00032541		0	0	0	1	0	0	0	0	0	0	0	0	0		0	0	0	0	0	0	0	0	0
IPI00032635		0	0	0	0	0	1	0	0	0	0	0	1	0		0	0	0	0	0	0	0	0	0
IPI00032958		0	0	0	0	0	0	0	0	1	0	0	0	0		0	0	0	0	0	0	0	0	0
IPI00032971		0	0	0	0	0	0	0	0	0	0	0	0	0		0	0	0	0	0	0	0	0	0
IPI00032995		0	0	0	0	0	0	0	0	0	0	0	0	0		0	0	0	0	0	0	0	0	0
IPI00033023		0	0	0	0	0	0	0	0	0	0	0	0	0		0	1	0	1	0	0	0	1	0
IPI00033034		0	0	0	0	0	0	1	0	0	1	0	0	0		0	0	0	0	0	0	0	0	0
IPI00033583		0	0	0	0	0	0	0	0	0	0	0	0	0		0	0	0	0	0	0	0	0	0
IPI00033944		0	0	0	0	0	0	0	0	0	0	0	0	0		0	0	0	0	0	0	0	0	0
IPI00034277		0	0	0	0	0	0	0	0	0	0	1	1	1		0	0	1	0	0	0	0	0	0
IPI00036554		0	0	0	0	0	0	0	1	1	0	1	0	0		0	0	0	0	0	0	0	0	0
IPI00042444		0	0	0	0	0	0	0	0	0	0	0	0	0		0	0	0	0	0	0	0	0	0
IPI00043360		0	0	0	0	0	0	0	0	0	0	0	0	0		0	0	0	0	0	0	0	0	0
IPI00043550		0	0	0	0	0	0	0	0	0	0	0	0	0		0	0	0	0	0	0	0	0	0
IPI00043670		0	0	0	0	0	0	0	0	0	0	0	0	0		0	0	0	0	0	0	0	0	0
IPI00043678		0	0	0	0	0	0	0	0	0	1	0	0	0		0	1	0	0	0	1	0	0	0
IPI00043716		0	0	0	0	0	0	0	0	0	0	0	0	0		0	0	0	0	0	0	0	0	0
IPI00043992		0	0	1	1	1	1	1	1	1	0	1	0	1		1	1	0	0	0	1	0	0	0
IPI00044751		0	0	1	0	1	1	0	1	0	1	1	1	1		1	1	0	0	0	0	0	0	0
IPI00045051		0	0	0	1	0	0	0	0	1	0	0	0	0		0	0	0	0	0	0	0	0	0
IPI00045423		0	0	1	0	0	0	0	0	0	0	0	0	0		0	0	0	0	0	0	0	0	0
IPI00045512		0	1	1	1	1	1	0	1	1	1	1	0	1		1	1	1	0	0	0	0	0	0
IPI00045914		0	0	0	1	0	1	0	1	0	0	1	0	1		0	0	1	0	0	1	0	0	0
IPI00045938		0	0	0	0	0	0	0	0	0	0	0	0	0		0	0	0	0	0	0	0	0	0
IPI00045957		0	0	0	1	0	1	0	1	1	1	1	1	1		1	1	0	0	1	0	0	0	0
IPI00046309		0	0	0	0	0	0	0	0	0	0	0	0	0		0	0	0	0	0	0	0	0	0
IPI00056324		0	0	0	0	0	0	0	0	0	0	0	0	0		0	0	0	0	0	0	0	0	0
IPI00056478		1	1	1	1	1	1	1	1	1	0	1	1	1		0	1	1	0	0	0	0	0	0
IPI00056505		1	0	0	1	0	0	0	0	1	0	0	0	0		0	1	0	0	1	0	0	0	0
IPI00059476		1	0	0	1	1	0	1	1	1	1	1	1	1		0	1	0	0	0	1	0	0	0
IPI00060545		0	0	0	0	0	0	0	0	0	0	0	0	0		0	0	0	0	0	0	0	0	0
IPI00060800		1	1	1	1	1	1	0	1	1	1	1	1	1		0	1	1	0	0	1	0	0	0
IPI00061116		0	1	1	1	0	0	0	0	1	0	1	0	1		0	0	1	0	0	0	0	0	0
IPI00061200		0	0	0	0	0	0	0	1	0	0	0	0	0		0	0	0	0	0	0	0	0	0
IPI00061356		0	0	0	0	0	0	0	0	0	0	0	0	0		0	0	0	1	0	0	0	0	0
IPI00063121		0	0	0	0	0	0	0	0	0	0	0	0	0		0	0	0	0	0	0	0	0	0
IPI00063244		1	0	1	0	0	0	1	1	0	0	0	0	1		0	0	1	0	0	0	0	0	0
IPI00063273		0	0	0	0	0	0	0	0	0	0	0	0	0		0	0	0	0	0	0	0	0	0
IPI00063827		0	1	1	1	1	0	0	0	0	0	0	0	0		0	0	0	0	0	0	0	0	0
IPI00064201		0	0	0	0	0	0	0	0	0	0	0	0	0		0	1	0	0	0	0	0	0	0
IPI00064328		0	0	0	0	0	0	0	0	0	0	1	0	0		0	0	0	0	0	0	0	0	0
IPI00064965		0	0	0	0	0	0	0	0	0	0	0	0	0		0	0	0	0	0	0	0	0	0
IPI00065051		0	0	0	0	0	0	0	0	0	0	0	0	0		0	0	0	0	0	0	0	0	0
IPI00065183		0	0	0	0	0	0	0	0	0	0	0	0	0		0	0	0	0	0	0	0	0	0
IPI00065280		0	0	0	1	0	0	0	0	0	0	0	0	0		0	0	0	0	0	0	0	0	0
IPI00065410		0	0	0	0	0	0	0	0	0	0	0	0	0		0	0	0	0	0	0	0	0	0
IPI00065428		0	0	0	0	0	0	0	0	0	0	0	0	0		0	0	0	0	0	0	0	0	0
IPI00065441		0	0	0	0	0	0	0	0	0	0	0	0	0		0	0	0	0	0	0	0	0	0
IPI00065458		0	0	0	0	0	0	0	0	0	0	0	0	1		0	0	0	0	0	0	0	0	0
IPI00065500		0	0	0	0	0	0	0	0	1	1	0	0	1		0	0	0	0	0	0	0	0	0
IPI00065520		0	0	0	0	0	1	0	0	0	0	0	1	0		0	1	0	0	0	1	0	0	0
IPI00065521		0	0	0	0	0	0	0	0	0	0	0	0	0		0	0	0	0	0	0	0	0	0
IPI00065918		0	0	0	0	0	0	0	0	1	1	0	0	1		0	0	1	0	0	0	0	0	0
IPI00069524		0	0	0	1	0	0	0	0	0	0	0	0	0		0	0	0	0	0	0	0	0	0
IPI00069817		0	0	0	0	0	0	0	0	0	0	0	0	0		0	0	1	0	0	0	0	0	0
IPI00072534		0	0	0	0	0	0	0	0	0	0	0	1	1		0	0	0	0	1	0	1	1	0
IPI00072917		0	0	0	0	0	0	0	0	0	0	0	0	0		0	0	0	0	0	0	0	0	0
IPI00073186		0	0	0	0	0	0	0	0	0	0	0	0	0		0	0	1	0	0	0	0	0	0
IPI00073442		0	0	0	1	0	0	0	1	1	0	1	0	1		1	1	1	0	0	1	0	0	0
IPI00073763		0	0	0	0	0	0	0	1	0	0	0	0	0		0	0	0	0	0	0	0	0	0
IPI00073772		0	1	0	1	1	1	0	0	1	0	1	0	0		0	0	0	0	0	0	0	0	0
IPI00074183		0	0	0	0	0	0	0	0	0	0	0	0	0		0	0	0	0	0	0	0	0	0
IPI00075248		0	0	0	0	0	0	0	0	0	0	1	0	0		0	0	0	0	0	0	0	0	0
IPI00076597		0	0	0	0	0	0	0	0	0	0	0	0	0		0	0	0	0	0	0	0	0	0
IPI00087375		1	0	0	1	1	0	0	0	1	1	1	0	0		0	1	0	0	0	0	0	0	0
IPI00097495		0	0	0	0	0	0	0	0	0	0	0	0	0		0	0	0	0	0	0	0	0	0
IPI00099311		0	0	0	0	0	0	0	0	0	0	0	0	0		0	0	0	0	0	0	0	0	0
IPI00099670		0	1	1	1	1	1	1	1	1	1	1	1	1		1	1	0	0	0	0	0	0	0
IPI00099883		0	0	0	0	0	1	1	1	1	1	1	1	1		0	0	0	0	0	0	0	0	0
IPI00100630		0	0	0	0	1	0	0	0	0	0	0	0	0		0	0	0	0	0	0	0	0	0
IPI00100668		0	0	0	0	0	0	0	0	0	0	0	0	1		1	0	1	1	1	1	1	1	1
IPI00100798		0	0	0	0	0	0	0	0	0	0	0	0	0		0	0	0	0	0	0	0	0	0
IPI00100910		0	0	0	0	0	0	0	0	0	0	0	1	0		0	0	0	0	0	0	0	0	0
IPI00101878		0	0	1	1	1	1	0	0	0	1	0	0	0		0	1	0	0	0	0	0	1	0
IPI00102300		0	1	1	1	1	0	0	1	0	0	1	0	0		0	1	0	0	0	0	0	0	0
IPI00102508		0	0	0	0	0	0	0	1	0	0	1	1	1		0	0	0	0	0	0	0	0	0
IPI00103397		0	0	0	0	0	0	0	0	0	0	0	0	0		0	0	0	0	0	0	0	0	0
IPI00103497		0	0	0	0	1	1	0	1	0	1	1	1	1		1	1	0	0	0	0	0	0	0
IPI00103536		0	0	0	0	0	0	0	0	0	0	0	0	0		0	0	0	0	0	0	0	0	0
IPI00103595		0	0	0	0	0	0	0	0	0	0	0	0	1		0	0	1	0	0	1	0	0	0
IPI00103732		0	0	0	0	0	0	0	0	0	0	0	1	0		0	0	0	0	0	0	0	0	0
IPI00103767		0	0	0	0	0	0	0	0	0	0	0	0	0		0	0	0	0	0	0	0	0	0
IPI00103871		1	1	1	1	1	1	1	1	1	1	1	1	1		1	1	1	0	1	1	1	1	0
IPI00103874		0	0	0	0	0	0	0	0	0	0	0	0	0		1	0	0	0	0	0	0	0	0
IPI00103926		0	0	0	0	0	0	0	0	0	0	0	0	0		0	0	0	0	0	0	0	0	0
IPI00103994		0	0	0	0	1	0	0	0	0	0	0	0	0		0	0	0	0	0	0	0	0	0
IPI00105620		0	0	0	0	0	0	0	0	0	0	0	0	0		0	0	0	0	0	0	0	0	0
IPI00106495		0	0	0	0	0	0	0	0	0	0	0	0	0		0	0	0	0	0	0	0	0	0
IPI00106638		0	0	0	0	0	0	0	0	0	0	0	0	0		0	0	0	0	0	0	0	0	0
IPI00107366		0	0	0	0	1	0	0	0	0	0	0	0	0		0	0	0	0	0	0	0	0	0
IPI00107531		0	0	0	0	0	0	0	1	1	0	1	0	0		0	0	1	0	0	1	0	0	0
IPI00107731		0	1	1	1	1	1	1	1	1	1	1	1	1		1	1	1	0	1	1	0	0	0
IPI00107831		0	0	0	0	0	0	0	0	0	0	0	0	0		0	0	0	0	0	0	0	0	0
IPI00142795		0	0	0	0	0	0	0	0	0	0	0	0	0		0	0	0	0	0	0	0	0	0
IPI00150496		0	0	0	0	0	0	0	0	0	0	0	0	0		0	0	0	0	0	0	0	0	0
IPI00151141		1	0	0	1	1	0	0	0	0	0	0	0	0		0	0	0	0	0	0	0	0	0
IPI00151366		0	0	0	0	0	0	0	0	0	0	0	0	0		0	0	0	0	0	0	0	0	0
IPI00152018		1	1	1	1	1	1	1	1	1	0	1	1	1		1	0	1	0	1	0	1	1	1
IPI00152026		0	0	0	0	0	0	0	0	0	0	0	0	0		0	0	0	0	0	0	0	0	0
IPI00152048		0	0	0	0	0	0	0	0	0	0	1	0	0		0	0	0	0	1	0	1	0	1
IPI00152075		0	0	0	0	0	0	0	0	0	0	0	0	0		0	0	0	0	0	0	0	0	0
IPI00152311		0	0	0	0	0	0	0	0	0	0	0	0	1		1	1	0	0	0	0	0	0	0
IPI00152316		0	0	0	0	0	0	0	0	0	0	0	0	0		0	0	0	0	0	0	0	0	0
IPI00152380		0	0	1	1	0	1	0	0	1	0	0	0	0		0	0	0	0	0	0	0	0	0
IPI00152418		1	1	1	1	0	1	1	1	1	1	1	1	1		0	1	1	0	0	1	1	1	1
IPI00152462		0	0	0	0	0	0	0	0	0	0	0	0	0		0	0	1	0	0	0	0	0	0
IPI00152474		0	0	0	0	1	1	0	0	1	0	0	0	0		0	1	0	0	0	0	0	0	0
IPI00152491		0	0	0	1	1	0	0	0	1	0	1	0	0		0	1	1	0	0	0	0	0	0
IPI00152510		0	0	0	0	1	0	0	0	0	0	0	0	0		0	0	0	0	0	0	0	0	0
IPI00152538		0	0	0	0	0	0	0	0	0	0	0	0	0		0	0	0	0	0	0	0	0	0
IPI00152540		0	0	0	0	0	0	0	0	0	0	0	0	0		0	0	0	0	0	0	0	0	0
IPI00152542		0	0	0	0	0	0	0	0	0	0	0	0	0		0	0	0	0	0	0	0	0	0
IPI00152613		0	0	0	0	0	0	0	0	0	1	0	0	0		0	0	0	0	0	0	0	0	0
IPI00152653		0	0	1	1	1	1	0	0	0	1	0	1	0		0	1	0	0	0	0	0	1	0
IPI00152696		0	0	0	0	0	0	0	0	0	0	0	0	0		0	0	0	0	0	0	0	0	0
IPI00152850		0	0	0	0	0	0	0	0	0	0	0	0	0		0	0	0	0	0	0	0	0	0
IPI00152881		1	1	1	1	1	1	0	1	1	1	1	1	0		1	0	0	0	0	1	0	0	0
IPI00152889		0	0	0	0	0	0	0	0	0	0	0	0	0		0	0	0	0	0	0	0	0	0
IPI00153049		0	1	1	1	1	0	0	1	1	0	1	0	1		1	1	1	0	0	0	1	0	0
IPI00154509		0	1	0	0	0	0	0	0	0	0	0	0	0		0	0	0	0	0	0	0	0	0
IPI00154742		0	0	0	0	0	0	1	0	0	0	0	1	1		1	0	0	1	0	1	1	1	1
IPI00155551		1	0	0	0	0	1	0	0	0	0	0	0	0		1	0	0	0	0	0	0	0	0
IPI00155629		0	0	0	0	0	0	0	0	0	0	0	0	0		0	0	0	0	0	0	0	0	0
IPI00156005		1	1	1	1	1	1	1	1	1	1	0	1	1		0	1	1	0	1	1	0	0	1
IPI00156282		1	1	1	1	1	1	1	1	0	1	1	1	1		1	1	0	0	0	0	1	0	0
IPI00156933		0	0	0	0	0	0	0	0	0	0	0	0	0		0	0	0	0	0	0	0	0	0
IPI00156984		0	0	0	0	0	0	1	0	1	0	0	0	1		0	0	0	0	0	0	0	0	0
IPI00160021		0	0	0	0	0	0	0	0	0	0	0	0	0		0	0	0	0	0	0	0	0	0
IPI00160130		1	1	1	1	1	1	1	1	1	1	1	1	1		1	1	1	0	1	1	1	1	1
IPI00160384		0	0	0	0	0	0	0	0	0	1	0	0	0		0	1	0	0	0	0	0	0	0
IPI00160622		1	1	1	1	1	0	0	0	0	0	0	0	0		0	0	0	0	0	0	0	0	0
IPI00162735		0	0	0	0	0	0	0	0	0	0	0	0	0		0	0	0	0	0	0	0	0	0
IPI00163207		0	0	0	0	0	0	0	0	0	1	0	0	0		0	0	0	0	0	0	0	0	0
IPI00163565		0	0	0	0	0	0	0	0	0	0	0	0	0		0	0	0	0	0	0	0	0	0
IPI00164066		0	0	0	0	0	0	0	0	0	0	0	0	0		0	0	0	0	0	0	0	0	0
IPI00164528		0	0	0	0	0	0	0	0	0	0	0	0	1		0	0	0	0	0	0	0	0	0
IPI00164583		0	0	0	0	0	0	0	0	0	0	0	0	0		0	0	0	0	0	0	0	0	0
IPI00165044		0	1	0	0	0	0	0	0	1	0	1	0	0		0	1	1	0	0	0	0	0	0
IPI00165125		0	0	1	0	0	0	0	0	0	0	0	0	0		0	0	0	0	0	0	0	0	0
IPI00165393		0	0	0	1	0	0	0	0	0	0	0	0	0		0	0	0	0	0	0	0	0	0
IPI00165459		0	0	0	0	0	0	0	0	1	1	0	0	0		0	0	0	0	0	0	0	0	0
IPI00165651		0	0	0	0	0	0	0	0	0	0	0	0	0		0	0	0	0	0	0	0	0	0
IPI00166039		0	0	0	0	0	0	1	1	1	1	1	0	1		1	1	1	0	1	0	1	0	1
IPI00166121		0	0	0	0	0	0	0	0	0	0	0	0	0		0	0	0	0	0	0	0	0	0
IPI00166126		0	0	0	1	0	0	0	0	0	0	0	0	0		0	0	0	0	0	0	0	0	0
IPI00166293		0	0	0	1	0	0	0	0	0	0	0	0	0		0	0	0	0	0	0	0	0	0
IPI00166331		0	0	0	1	0	0	0	0	0	0	0	0	0		0	0	0	0	0	0	0	0	0
IPI00166339		0	0	0	0	0	0	0	0	0	0	0	0	0		0	0	0	0	0	0	0	0	0
IPI00166377		0	0	0	0	0	0	0	0	0	0	0	1	0		0	1	0	0	0	0	0	0	0
IPI00166521		0	0	0	0	0	0	0	0	0	0	0	0	0		0	0	0	0	0	0	0	0	0
IPI00166729		1	1	1	1	1	1	1	1	1	1	1	1	1		1	1	1	0	1	1	1	1	1
IPI00166739		0	0	0	0	0	0	0	0	0	0	0	0	0		0	0	0	0	0	0	0	0	0
IPI00166766		0	0	0	0	0	0	0	0	0	0	0	0	0		0	0	0	0	0	0	0	0	0
IPI00166956		0	0	0	0	0	0	0	0	0	0	0	0	1		0	0	0	0	0	0	0	0	0
IPI00167037		0	0	0	0	0	0	0	0	0	0	0	0	0		1	0	0	0	0	0	0	0	0
IPI00167180		0	0	0	0	0	0	0	0	0	0	0	0	0		0	0	0	0	0	0	0	0	0
IPI00167368		0	0	1	1	0	0	1	0	0	1	0	0	0		0	1	0	0	0	0	0	0	0
IPI00167470		0	0	0	0	0	0	0	0	0	0	0	1	1		0	0	0	0	0	0	0	0	0
IPI00167498		0	0	0	0	0	0	0	0	0	0	0	1	0		0	0	0	0	0	0	0	0	0
IPI00167521		0	0	0	0	0	0	0	0	0	0	0	0	0		1	0	0	0	0	0	0	0	0
IPI00167663		0	1	1	0	0	0	0	0	0	0	1	0	1		0	0	0	0	0	0	0	0	0
IPI00167744		0	0	0	0	0	0	0	0	0	0	0	0	0		0	0	0	0	0	0	0	0	0
IPI00167879		0	0	0	0	0	0	0	0	0	0	0	0	0		0	0	0	0	0	0	0	0	0
IPI00167904		0	0	0	0	0	0	0	0	0	0	0	0	0		0	0	0	0	0	0	0	0	0
IPI00167913		0	0	0	0	0	0	0	0	0	0	0	0	0		0	0	1	0	0	0	0	0	0
IPI00168165		0	0	0	0	0	0	0	0	0	0	0	0	0		0	0	0	0	0	0	0	0	0
IPI00168282		0	1	1	0	0	0	0	0	0	0	0	0	0		0	0	0	0	0	0	0	0	0
IPI00168407		0	0	0	0	0	0	0	0	0	0	0	0	0		0	0	0	0	0	0	0	0	0
IPI00168408		0	0	0	0	0	0	0	0	0	0	0	0	0		0	0	1	0	0	0	0	0	0
IPI00168692		0	0	0	0	0	0	0	0	0	0	1	0	0		0	0	0	0	0	0	0	0	0
IPI00168698		1	0	0	0	0	0	0	0	0	0	0	0	0		0	0	0	0	0	0	0	0	0
IPI00168728		0	0	0	0	0	0	0	0	0	0	0	0	0		0	0	0	0	0	0	0	0	0
IPI00168806		0	0	0	0	0	0	0	0	0	0	0	0	0		0	0	0	0	0	0	0	0	0
IPI00168847		0	0	0	0	0	0	0	0	0	0	0	0	0		0	0	0	0	0	0	0	0	0
IPI00169179		0	0	0	0	0	0	0	0	0	0	0	0	0		0	0	0	0	0	0	0	0	0
IPI00169248		0	0	0	0	0	0	0	0	0	0	0	0	0		1	0	0	0	0	0	0	0	0
IPI00169383		0	0	0	0	0	0	0	0	0	0	0	0	0		0	0	0	0	0	0	0	0	0
IPI00169407		0	0	0	0	1	0	0	0	0	0	0	0	0		0	0	0	0	0	0	0	0	0
IPI00170635		1	1	1	1	1	1	1	1	1	1	1	0	1		1	1	0	1	0	1	0	1	1
IPI00170706		0	0	0	0	0	0	0	0	0	0	0	0	0		0	0	0	0	0	0	0	0	0
IPI00170934		0	0	0	0	0	0	0	0	1	0	0	1	0		0	0	0	0	0	0	0	0	0
IPI00171044		0	0	0	0	0	0	0	0	0	1	0	1	0		0	0	1	0	0	0	0	0	0
IPI00171176		0	0	0	0	0	0	0	0	1	1	1	0	0		0	0	0	0	0	0	0	0	0
IPI00171196		0	0	0	1	0	0	0	0	0	0	0	0	0		0	0	0	0	0	0	0	0	0
IPI00171257		0	0	0	0	0	0	0	0	0	0	0	0	0		0	0	0	0	0	0	0	0	0
IPI00171336		0	0	0	0	0	0	0	0	0	0	1	0	1		0	0	0	0	0	0	0	0	0
IPI00171410		0	0	0	0	0	0	0	0	0	0	0	0	0		0	1	0	0	0	0	0	0	0
IPI00171411		0	0	0	1	0	0	0	0	1	1	1	0	0		1	1	1	0	0	1	0	0	0
IPI00171459		0	0	0	0	0	0	0	0	0	0	0	0	0		0	0	0	0	0	0	0	0	0
IPI00171483		0	0	0	0	0	1	0	0	0	0	0	1	0		0	0	0	0	0	0	0	0	0
IPI00171594		0	0	0	0	0	0	0	0	0	0	0	0	0		0	0	0	0	0	0	0	1	0
IPI00171611		0	0	0	1	0	0	1	0	1	1	0	1	0		1	0	1	0	0	0	1	0	0
IPI00171626		0	0	0	0	0	0	0	0	0	0	0	0	0		0	0	0	0	0	0	0	0	0
IPI00171791		0	0	0	0	0	0	0	0	0	0	0	0	0		0	0	0	0	0	0	0	0	0
IPI00173346		0	0	0	0	0	0	0	0	0	0	0	0	0		0	0	0	0	0	0	0	0	0
IPI00173359		0	0	0	0	0	0	0	0	0	0	0	0	1		0	0	0	0	0	0	0	0	0
IPI00173549		0	1	0	1	1	0	0	1	1	1	1	1	0		1	1	0	0	0	0	0	0	0
IPI00174442		0	0	0	0	0	0	0	0	0	0	0	0	0		0	0	0	0	0	0	0	0	0
IPI00174574		0	0	0	0	0	0	0	0	0	0	0	0	0		1	0	0	0	0	0	0	0	0
IPI00174859		0	0	0	0	0	0	0	0	0	0	0	0	0		0	0	0	0	0	0	0	0	0
IPI00175107		0	0	1	1	0	0	0	0	0	0	0	0	0		0	0	0	0	0	0	0	0	0
IPI00175193		0	0	0	0	1	0	0	0	0	0	0	0	0		0	0	0	0	0	0	0	0	0
IPI00175416		0	0	0	0	0	0	0	0	0	0	0	0	0		0	0	0	0	0	0	0	0	0
IPI00176125		0	0	0	0	0	0	0	0	0	0	0	0	0		0	0	0	0	0	0	0	0	0
IPI00176210		0	0	0	1	0	1	0	0	0	0	0	0	0		0	0	0	0	0	0	0	0	0
IPI00176221		0	1	0	1	0	0	0	1	1	0	1	0	0		0	1	0	0	0	0	0	0	0
IPI00176427		1	1	1	1	1	1	1	1	1	1	1	1	1		1	1	1	0	0	1	0	0	0
IPI00176445		0	0	0	0	0	0	0	0	0	0	0	1	0		0	0	0	0	0	0	0	0	0
IPI00176571		0	0	0	0	0	1	0	0	0	0	0	0	0		0	0	0	0	0	0	0	0	0
IPI00176593		0	0	0	0	0	0	0	0	0	0	0	0	0		0	0	0	0	0	0	0	0	0
IPI00176920		0	0	0	0	0	0	0	0	0	0	0	0	1		1	0	0	0	0	0	0	0	0
IPI00177642		0	0	0	0	0	0	0	0	0	0	0	0	0		0	0	0	0	0	0	0	0	0
IPI00177728		0	0	0	0	0	0	0	0	0	0	0	0	0		0	0	0	0	0	0	0	0	0
IPI00177880		0	0	0	0	0	0	0	0	0	0	0	0	0		0	0	0	0	0	0	0	0	0
IPI00177884		0	0	0	1	0	0	0	0	0	0	0	0	0		0	0	0	0	0	0	0	0	0
IPI00178150		0	0	0	0	0	0	0	0	0	0	0	0	0		0	0	0	0	0	0	0	0	0
IPI00178187		0	0	0	1	0	0	0	0	0	0	0	0	0		0	1	0	0	0	0	0	0	0
IPI00178203		0	0	0	0	0	0	0	0	0	0	0	0	0		0	0	0	0	0	0	0	0	0
IPI00178293		0	0	0	0	0	0	0	0	0	0	0	0	0		0	0	0	0	0	0	0	0	0
IPI00178352		0	0	0	0	0	0	0	0	0	0	1	1	1		0	0	0	0	0	0	0	0	0
IPI00178568		0	0	0	0	0	0	0	0	0	0	0	0	0		0	0	0	0	0	0	0	0	0
IPI00178926		0	0	0	1	0	0	0	0	1	1	1	0	0		1	1	1	0	1	0	0	0	0
IPI00179056		0	0	0	0	0	0	0	0	0	0	0	0	0		0	0	0	0	0	0	0	0	0
IPI00179298		0	1	1	0	0	0	0	0	0	0	0	0	0		0	0	0	0	0	0	0	0	0
IPI00179330		1	1	1	1	1	1	1	1	1	1	1	1	1		0	1	1	0	1	0	0	0	1
IPI00179357		0	0	0	0	0	0	0	0	0	0	0	0	0		0	0	0	0	0	0	0	0	0
IPI00179437		0	0	0	0	0	0	0	0	0	0	0	0	0		0	0	0	0	0	0	0	0	0
IPI00179694		0	0	0	0	1	1	0	1	0	1	1	1	1		1	1	0	0	0	0	0	0	0
IPI00180515		0	0	0	0	0	0	0	0	0	0	0	0	0		0	0	0	0	1	0	0	0	0
IPI00180625		0	0	0	1	0	0	0	0	0	0	0	0	0		0	0	0	0	0	0	0	0	0
IPI00180687		0	0	0	0	0	0	0	1	0	0	1	0	0		0	0	0	0	0	0	0	0	0
IPI00181047		0	0	0	0	0	0	0	0	0	0	0	0	0		0	0	1	0	0	0	0	0	0
IPI00181743		0	0	0	0	1	0	0	0	0	0	0	0	1		0	0	0	0	0	0	0	0	0
IPI00181821		0	0	0	0	0	0	0	0	0	0	0	0	0		0	0	0	0	0	0	0	0	0
IPI00182106		0	0	1	0	1	1	1	1	1	1	1	1	1		0	1	1	0	0	0	0	0	0
IPI00182194		0	0	0	0	0	0	0	0	0	0	0	1	0		0	0	0	0	0	0	0	0	0
IPI00182469		0	0	0	0	1	0	0	0	0	0	0	0	0		0	0	0	0	0	0	0	0	0
IPI00182545		0	0	0	0	0	0	0	0	0	0	0	0	0		0	0	0	0	0	0	0	0	0
IPI00182655		0	0	0	0	0	0	0	0	0	0	0	0	0		0	0	0	0	0	0	0	0	0
IPI00182728		0	0	0	0	0	0	0	0	0	0	0	0	0		0	0	0	0	0	0	0	0	0
IPI00183302		0	0	0	0	0	0	0	0	0	0	0	0	0		0	0	0	0	0	0	0	0	0
IPI00183425		0	0	0	0	0	0	0	0	0	0	0	0	0		0	0	0	0	0	0	0	0	0
IPI00183572		0	0	0	0	0	0	0	0	0	0	0	0	1		0	0	0	0	0	0	0	0	0
IPI00184772		0	0	0	0	0	0	0	0	0	0	0	0	0		0	0	0	0	0	0	0	0	0
IPI00185038		0	0	0	0	0	0	0	0	0	0	0	1	0		0	1	0	0	0	0	0	0	0
IPI00185219		0	0	0	1	0	0	0	0	0	0	1	0	0		0	0	0	0	0	0	0	0	0
IPI00185361		0	0	0	0	1	0	0	0	0	0	0	0	0		0	0	0	0	0	0	0	0	0
IPI00185919		1	0	0	0	0	0	0	0	0	0	0	0	1		1	1	0	0	0	0	0	0	0
IPI00186536		1	1	0	0	0	1	0	1	1	0	0	0	0		0	0	0	0	1	1	0	0	0
IPI00186826		0	1	0	1	1	1	0	1	0	0	0	0	0		0	0	0	0	0	0	0	0	0
IPI00186903		0	0	0	0	0	0	0	0	0	0	0	0	1		0	0	0	0	0	0	0	0	0
IPI00215650		0	0	0	0	1	0	0	1	0	1	0	1	0		1	1	1	0	0	1	0	0	1
IPI00215746		0	0	0	0	0	0	0	0	0	0	0	0	0		0	0	0	0	0	0	0	0	0
IPI00215874		0	0	0	0	0	0	0	0	0	0	0	0	0		0	0	0	0	0	0	0	0	0
IPI00215894		1	1	1	1	1	1	1	1	1	1	1	0	1		1	1	1	1	1	1	0	1	1
IPI00215978		0	0	0	0	0	0	0	0	0	0	0	0	0		0	0	0	0	0	0	0	0	0
IPI00215983		0	1	1	0	1	0	0	0	0	1	0	0	0		0	0	0	0	0	0	0	0	0
IPI00215997		1	1	0	1	0	1	1	0	1	1	1	1	1		1	1	1	0	1	1	0	1	1
IPI00215998		0	0	0	0	0	0	1	0	0	1	1	1	0		0	0	0	0	0	0	0	0	0
IPI00216171		0	0	0	0	0	0	0	0	0	0	0	0	0		0	0	0	0	0	0	0	0	0
IPI00216219		0	0	0	0	0	0	0	0	0	0	0	0	0		0	0	0	0	0	0	0	0	0
IPI00216298		0	0	0	0	0	0	0	0	0	1	0	1	1		0	1	1	0	0	0	0	0	0
IPI00216308		0	0	0	0	0	0	0	0	0	0	0	0	0		0	0	0	0	0	0	0	0	0
IPI00216318		0	0	0	1	0	0	0	0	0	0	0	0	1		0	0	0	0	0	0	0	0	0
IPI00216438		0	0	0	0	0	0	0	1	0	1	0	0	0		0	0	0	0	0	0	0	0	0
IPI00216550		0	0	0	0	1	0	0	0	0	0	0	0	0		0	0	0	0	0	0	0	0	0
IPI00216560		0	0	0	0	0	0	0	0	0	0	0	0	0		0	0	0	0	0	0	0	0	0
IPI00216654		0	0	0	0	0	0	0	0	0	0	0	0	0		0	0	0	0	0	0	0	0	0
IPI00216691		0	0	0	0	0	0	0	0	0	0	0	0	0		0	0	0	0	0	0	0	0	0
IPI00216767		0	0	0	0	0	0	0	0	0	0	1	0	0		0	0	0	0	0	0	0	0	0
IPI00216856		1	0	1	1	1	0	0	0	0	0	0	0	0		0	0	0	0	0	0	0	0	0
IPI00216887		0	0	0	0	0	1	0	0	0	0	0	1	0		0	0	0	0	0	0	0	0	0
IPI00216914		1	1	1	1	1	1	1	1	1	1	1	1	1		1	1	1	0	1	1	1	1	0
IPI00216951		0	0	0	0	0	0	0	0	0	0	0	0	1		0	0	0	0	0	0	0	0	0
IPI00217012		0	0	0	0	0	0	0	0	0	0	0	0	0		0	0	0	0	0	0	0	0	0
IPI00217269		0	0	0	0	0	0	1	0	0	0	0	0	0		0	0	0	0	0	0	0	0	0
IPI00217345		0	0	0	0	0	0	0	0	0	0	0	0	0		0	0	0	0	0	0	0	0	0
IPI00217385		0	0	1	0	0	0	0	0	0	0	0	0	0		0	0	0	0	0	0	0	0	0
IPI00217407		0	0	0	0	0	0	0	0	0	1	0	0	0		0	0	0	0	0	0	0	0	0
IPI00217435		0	0	0	0	1	0	0	0	0	0	0	0	0		0	0	0	0	0	0	0	0	0
IPI00217437		0	0	0	0	0	0	0	0	0	0	0	0	0		0	0	0	0	0	0	0	0	0
IPI00217442		0	0	0	0	0	0	0	0	1	0	0	0	0		0	0	0	0	0	0	0	0	0
IPI00217471		0	0	0	0	0	0	0	0	0	0	0	0	0		0	0	0	0	0	0	0	0	0
IPI00217494		0	0	0	0	0	0	0	1	0	0	0	0	0		0	0	0	0	0	0	0	0	0
IPI00217707		0	0	0	0	0	1	0	0	0	0	0	1	0		0	0	0	0	0	0	0	0	0
IPI00217710		0	0	0	0	0	0	0	0	0	0	1	0	0		0	0	0	0	0	0	0	0	0
IPI00217801		0	0	0	0	0	0	0	0	0	0	0	0	0		0	0	0	0	0	0	0	0	0
IPI00217850		0	0	0	0	0	0	0	0	0	0	0	0	0		0	0	1	0	0	0	0	0	1
IPI00217948		0	0	0	0	0	0	0	0	1	0	1	0	0		0	0	0	0	0	0	0	0	0
IPI00217963		0	0	0	1	0	1	1	0	1	0	0	0	0		0	0	0	1	0	0	0	1	1
IPI00217966		0	0	1	0	0	0	0	0	0	0	0	0	0		0	0	0	0	0	0	0	0	0
IPI00217994		0	0	0	0	1	0	0	0	0	0	0	0	0		0	0	0	0	0	0	0	0	0
IPI00218000		0	0	0	0	0	0	0	0	0	0	0	0	0		0	0	0	0	0	0	0	0	0
IPI00218013		0	0	0	0	0	0	0	0	0	0	0	0	0		0	0	0	0	0	0	0	0	0
IPI00218087		0	0	0	0	1	0	0	0	0	0	0	0	0		0	0	0	0	0	0	0	0	0
IPI00218144		1	1	1	1	1	1	0	0	0	0	1	1	1		0	0	0	0	0	0	1	1	1
IPI00218192		1	1	1	1	1	1	1	1	1	1	1	0	1		0	1	1	0	0	1	0	1	1
IPI00218301		0	0	0	0	0	0	0	0	0	0	0	0	0		0	0	0	0	0	0	0	0	0
IPI00218371		0	0	0	0	0	0	0	0	0	0	0	0	0		0	0	0	0	0	0	0	0	0
IPI00218407		0	0	0	1	0	0	0	0	1	0	1	1	1		0	0	1	0	0	0	0	0	0
IPI00218413		1	1	1	1	1	1	1	1	1	0	1	0	0		0	0	0	0	0	0	0	0	0
IPI00218414		0	0	0	0	0	0	0	0	0	0	0	0	0		0	0	0	0	0	0	0	0	0
IPI00218539		0	0	0	0	1	0	0	0	0	0	0	0	0		0	0	0	0	0	0	0	0	0
IPI00218638		0	0	0	0	0	0	0	0	0	0	0	0	0		0	0	0	0	0	0	0	0	0
IPI00218648		0	0	0	0	0	0	0	0	0	0	0	0	0		0	0	0	0	0	0	0	0	0
IPI00218705		0	0	0	0	0	0	0	0	0	0	0	1	0		0	0	0	0	0	0	0	0	0
IPI00218733		0	0	0	0	0	0	0	0	0	0	0	0	0		0	1	1	0	0	0	0	0	0
IPI00218803		0	0	0	0	0	0	0	0	0	0	0	0	0		0	0	0	0	0	0	0	0	0
IPI00218823		0	0	0	0	0	0	0	0	0	0	0	0	0		0	0	0	0	0	0	0	0	0
IPI00218824		0	0	0	1	0	0	0	1	1	0	1	0	0		0	0	1	0	0	0	0	0	0
IPI00218834		0	1	0	1	1	1	1	1	1	0	1	0	1		0	1	0	0	0	0	0	0	0
IPI00218851		0	0	0	1	0	0	1	1	1	1	1	1	1		1	1	0	0	1	0	1	0	0
IPI00218875		0	0	0	0	0	0	0	0	0	0	0	0	0		1	0	0	0	0	0	0	0	0
IPI00219018		0	0	0	1	0	0	0	0	1	0	1	1	1		0	0	0	0	0	0	0	0	0
IPI00219036		0	0	0	1	0	0	0	0	0	0	0	0	0		0	0	0	0	0	0	0	0	0
IPI00219131		1	1	1	1	1	1	1	1	1	1	1	1	1		1	1	1	0	1	1	1	1	1
IPI00219168		0	0	0	0	0	0	0	0	0	0	0	0	0		0	0	0	0	0	0	0	0	0
IPI00219173		0	0	0	0	1	0	0	0	0	0	0	0	0		0	0	0	0	0	0	0	0	0
IPI00219217		0	0	1	1	1	1	1	1	1	0	1	1	1		0	0	1	0	0	0	0	0	0
IPI00219226		0	1	1	0	0	1	0	1	1	1	1	1	1		1	1	1	0	1	1	1	0	1
IPI00219299		0	0	1	1	1	0	0	1	0	1	0	0	0		0	0	0	0	0	0	0	0	0
IPI00219365		0	0	1	1	0	1	0	1	0	0	1	0	0		0	0	0	0	0	0	0	0	0
IPI00219425		1	1	0	1	1	1	1	1	1	1	1	1	1		1	1	1	0	0	1	0	0	0
IPI00219446		0	0	0	0	0	0	1	1	0	1	1	1	0		0	1	0	0	1	0	0	0	0
IPI00219538		0	0	0	0	0	0	0	0	0	0	0	0	0		0	0	0	0	0	0	0	0	0
IPI00219617		0	0	0	0	0	0	0	0	1	0	0	0	0		0	0	0	0	0	0	0	0	0
IPI00219682		0	0	0	0	0	0	0	0	0	0	0	0	0		0	0	0	0	0	0	0	0	0
IPI00219684		0	0	0	0	0	0	1	0	0	0	0	0	1		0	0	0	0	0	0	0	0	0
IPI00219689		0	0	0	0	0	0	0	0	0	0	0	0	0		0	0	0	0	0	0	0	0	0
IPI00219696		0	0	0	0	0	0	0	0	0	0	0	0	0		0	0	0	0	0	0	0	0	0
IPI00219817		0	0	0	0	0	0	0	0	0	0	0	0	0		0	0	0	0	0	0	0	0	0
IPI00219831		0	0	0	0	0	0	0	0	0	0	0	0	0		0	0	0	0	0	0	0	0	0
IPI00219885		0	1	0	1	0	0	0	0	0	0	0	0	0		0	0	0	0	0	0	0	0	0
IPI00219889		0	0	0	0	0	0	0	0	0	0	0	1	0		0	0	0	0	0	1	0	0	0
IPI00219940		0	0	0	0	0	0	0	0	0	0	0	0	0		0	0	0	0	0	0	0	0	0
IPI00220014		0	0	0	0	0	0	0	0	0	0	0	0	0		0	0	0	0	0	0	0	0	0
IPI00220109		0	0	0	0	0	0	0	0	0	0	0	0	0		0	0	0	0	0	0	0	0	0
IPI00220143		1	1	1	1	1	1	1	1	1	1	1	1	0		0	1	0	0	0	1	0	0	0
IPI00220150		0	0	0	0	0	0	0	1	0	0	0	0	0		0	0	0	0	0	0	0	0	0
IPI00220154		0	0	0	0	0	0	0	0	0	0	0	0	0		0	0	0	0	0	0	0	0	0
IPI00220271		0	0	0	0	0	0	0	0	0	0	0	0	0		0	0	0	0	0	0	0	0	0
IPI00220327		1	1	1	1	1	1	1	1	1	1	1	1	1		1	1	0	1	1	1	1	1	1
IPI00220368		0	0	0	0	0	0	0	0	0	0	0	0	0		1	0	0	0	0	0	0	0	0
IPI00220403		0	0	0	1	0	0	0	0	0	0	0	0	0		0	0	0	0	0	0	0	0	0
IPI00220522		0	0	0	0	0	0	0	0	0	0	0	0	0		0	0	0	0	0	0	0	0	0
IPI00220558		0	0	0	0	0	0	0	0	0	0	0	0	0		0	0	0	0	0	0	0	0	0
IPI00220741		0	0	0	0	0	0	0	0	0	0	0	1	0		0	0	0	0	0	0	0	0	0
IPI00220813		0	0	0	0	0	0	0	0	0	0	0	0	0		0	0	0	0	0	0	0	0	0
IPI00221088		0	0	0	0	0	0	0	0	0	0	0	0	0		0	0	0	0	0	0	0	0	0
IPI00221101		0	0	0	0	0	0	0	0	0	0	0	0	0		0	0	0	0	0	0	0	0	0
IPI00221224		1	1	1	1	1	1	1	1	1	1	1	1	1		1	1	1	0	0	0	0	0	0
IPI00221277		0	0	0	0	0	0	0	0	0	0	0	0	0		0	0	0	0	0	0	0	0	0
IPI00221366		0	0	0	0	0	0	0	0	0	0	0	0	0		0	0	0	0	0	0	0	0	0
IPI00232311		1	1	1	1	1	1	1	0	0	0	0	0	0		0	0	0	0	0	0	0	0	0
IPI00232571		0	0	0	0	0	0	0	1	0	0	1	0	0		0	0	0	0	0	0	0	0	0
IPI00237907		0	0	0	0	0	0	0	0	0	0	0	1	0		0	0	0	0	0	0	0	0	0
IPI00238725		0	0	0	0	1	0	0	0	0	0	0	0	0		0	0	0	0	0	0	0	0	0
IPI00240793		0	0	0	0	0	0	0	0	0	0	0	0	0		0	0	0	0	0	0	0	0	0
IPI00240812		0	0	0	0	0	0	0	0	0	0	0	0	0		0	0	0	0	0	0	0	0	0
IPI00241841		0	0	0	0	0	0	0	0	0	0	1	0	0		0	0	0	0	0	0	0	0	0
IPI00242956		0	0	0	0	0	0	0	0	0	0	0	0	0		0	0	0	0	0	0	0	0	0
IPI00243602		0	0	1	1	1	1	1	1	1	0	1	1	0		0	1	0	0	0	1	0	0	0
IPI00246058		0	0	0	0	0	0	0	0	0	0	0	0	0		0	0	0	0	0	0	0	0	0
IPI00246556		0	0	1	0	1	0	0	0	0	0	0	0	0		0	0	0	0	0	0	0	0	0
IPI00246842		0	0	0	0	0	0	0	0	0	0	0	0	1		0	0	0	0	0	0	0	0	0
IPI00247063		0	0	0	1	0	1	0	1	0	1	1	1	0		0	1	0	0	0	0	0	0	0
IPI00247167		0	0	0	0	0	0	0	0	0	0	0	0	0		0	0	0	0	0	0	0	0	0
IPI00247295		0	0	0	0	0	0	0	1	0	0	1	1	1		0	1	1	0	0	0	0	1	0
IPI00247634		1	0	0	0	0	0	0	0	1	1	1	0	1		1	0	0	1	0	0	0	0	0
IPI00247674		0	0	0	0	0	0	0	0	0	0	0	0	0		0	0	0	0	0	0	0	0	0
IPI00248597		0	0	0	0	0	0	0	0	0	0	0	0	0		0	0	0	0	0	0	0	0	0
IPI00248639		0	0	0	0	0	0	0	0	0	0	0	0	0		0	0	0	0	0	0	0	0	0
IPI00253046		0	0	0	0	0	0	0	0	0	0	0	0	0		0	0	0	0	0	0	0	0	0
IPI00254408		0	1	1	0	0	0	0	0	0	0	0	0	0		0	0	0	0	0	0	0	0	0
IPI00254606		0	0	0	0	0	0	0	0	0	0	0	1	0		0	0	0	0	0	0	0	0	0
IPI00288940		0	0	0	1	0	0	0	0	0	0	0	0	0		0	0	0	0	0	0	0	0	0
IPI00288954		0	0	0	0	0	1	0	0	0	0	0	1	0		0	0	0	0	0	0	0	0	0
IPI00289501		0	0	0	0	0	0	0	0	0	1	0	0	1		0	0	0	0	0	0	0	0	1
IPI00289819		0	0	0	1	0	0	0	0	0	0	0	0	0		0	0	0	0	0	0	0	0	0
IPI00289831		0	0	0	0	0	0	0	0	0	0	0	0	0		0	0	0	0	0	0	0	0	0
IPI00289838		1	0	0	0	0	0	0	0	0	0	0	0	0		0	0	0	0	0	0	0	0	0
IPI00289931		0	0	0	0	1	0	0	0	0	0	0	0	0		0	0	0	0	0	0	0	0	0
IPI00289983		1	1	1	1	1	1	1	1	1	1	1	1	1		1	1	1	0	1	1	0	0	0
IPI00289986		0	0	0	0	0	0	0	0	0	0	0	0	0		0	0	0	0	0	0	0	0	0
IPI00290077		0	0	0	1	0	0	0	0	0	1	0	0	0		0	0	0	0	0	0	0	0	0
IPI00290078		0	0	0	1	0	0	0	1	0	0	0	0	0		0	0	0	1	0	0	0	0	0
IPI00290085		0	1	1	1	0	1	0	1	0	0	1	0	0		0	0	1	0	0	0	0	0	0
IPI00290189		0	0	0	0	0	0	0	0	0	0	0	0	0		0	0	0	0	0	0	0	0	0
IPI00290315		0	1	0	0	0	1	0	1	1	0	0	0	0		0	0	0	0	0	0	0	0	0
IPI00290328		0	0	0	0	0	0	0	0	1	0	1	0	0		0	0	0	0	0	0	0	0	0
IPI00290396		0	1	0	0	0	0	0	0	0	0	0	0	0		0	0	0	0	0	0	0	0	0
IPI00290555		0	0	0	0	0	0	0	1	0	0	0	0	1		0	0	0	0	0	0	0	0	0
IPI00290652		0	0	0	0	0	0	0	0	0	0	0	0	1		1	1	1	0	1	1	0	0	0
IPI00290826		0	0	0	0	0	0	0	1	1	0	1	0	1		1	1	1	0	0	1	0	0	0
IPI00290856		1	1	1	1	1	1	1	1	1	1	1	0	0		0	1	0	0	0	0	1	1	1
IPI00290857		0	1	0	0	1	1	0	1	0	1	1	0	0		0	0	0	0	0	0	0	0	0
IPI00290928		0	0	0	0	0	0	1	0	1	0	1	0	0		0	0	0	0	1	0	0	0	0
IPI00290950		0	0	0	0	0	0	0	0	0	0	0	1	0		0	0	0	0	0	0	0	0	0
IPI00291136		1	1	1	1	1	1	1	1	1	1	1	1	1		1	1	1	1	0	1	0	1	0
IPI00291262		0	1	0	1	0	0	0	1	1	1	1	1	1		1	1	1	0	1	1	0	0	0
IPI00291351		0	0	0	0	0	0	0	0	0	0	0	0	0		0	0	0	0	0	0	0	0	0
IPI00291410		0	0	0	0	0	0	0	0	0	0	0	0	0		0	0	0	0	0	0	0	0	0
IPI00291540		1	0	0	1	0	1	0	0	1	0	0	0	0		0	0	0	0	0	0	0	0	0
IPI00291544		0	0	0	0	0	0	0	0	0	0	0	0	0		0	0	0	0	0	0	0	0	0
IPI00291570		0	0	0	0	0	0	0	0	0	0	0	1	0		0	0	1	0	0	0	1	0	0
IPI00291723		0	0	0	0	0	1	0	0	0	0	0	0	0		0	0	0	0	0	0	0	0	0
IPI00291839		0	0	1	1	1	1	0	0	0	0	0	0	0		0	0	0	0	0	0	0	0	0
IPI00291866		1	1	1	1	1	1	1	1	1	1	1	1	1		1	1	1	1	1	1	1	1	1
IPI00291867		0	1	0	0	0	1	0	1	0	0	0	0	0		0	0	0	0	0	0	0	0	0
IPI00292130		0	1	1	1	1	1	1	1	1	0	1	1	1		1	1	1	0	1	0	1	1	0
IPI00292228		0	0	0	0	0	0	0	0	0	0	0	0	0		0	0	0	0	0	0	0	0	0
IPI00292433		1	1	1	1	1	1	1	1	0	1	1	1	1		0	0	0	0	0	0	1	1	1
IPI00292657		0	1	0	0	0	0	0	0	0	0	0	0	0		0	0	0	0	0	0	0	0	0
IPI00292678		0	0	0	1	0	0	0	0	0	0	1	0	0		0	0	0	0	0	0	0	0	0
IPI00292753		1	1	1	1	1	1	0	0	0	1	0	0	0		0	0	1	0	0	0	0	0	0
IPI00292880		0	0	0	0	0	0	0	0	0	0	0	0	0		0	0	0	0	0	0	0	0	0
IPI00292946		1	1	1	1	1	1	0	1	1	1	1	0	0		0	1	0	0	0	0	0	0	0
IPI00293080		0	0	0	0	0	0	0	0	0	0	0	0	0		0	0	0	0	0	0	0	0	0
IPI00293088		1	1	1	1	1	1	1	1	1	1	1	1	1		1	1	1	0	1	1	1	1	1
IPI00293331		0	0	0	0	0	0	0	0	0	0	0	0	1		0	0	0	0	0	0	0	0	0
IPI00293409		0	0	0	0	0	0	0	0	0	0	0	0	0		0	0	0	0	0	0	0	0	0
IPI00293533		0	0	0	0	0	0	0	0	1	0	0	0	0		0	0	0	0	0	0	0	0	0
IPI00293539		1	1	1	1	1	1	0	0	0	0	0	0	0		0	0	0	0	0	0	0	0	0
IPI00293564		0	0	0	0	0	0	0	0	0	0	0	0	0		0	0	0	0	0	0	0	0	0
IPI00293665		0	0	0	0	0	1	0	1	0	1	1	0	0		0	0	0	1	0	0	0	0	0
IPI00293748		0	0	0	0	0	0	0	0	0	0	0	0	0		0	1	0	0	0	0	0	0	0
IPI00294211		0	0	0	0	0	0	0	0	0	0	0	0	0		1	0	0	0	0	0	0	0	0
IPI00294386		0	0	1	0	0	0	0	0	1	0	0	0	0		0	0	0	0	0	0	0	0	0
IPI00294398		0	0	0	0	0	0	0	0	0	0	0	0	0		1	1	0	0	0	0	0	0	0
IPI00294615		0	0	0	0	0	0	1	0	0	0	0	0	0		0	0	0	0	0	0	0	0	0
IPI00294713		1	1	1	1	1	1	0	0	0	1	0	1	1		0	0	1	0	0	0	0	1	1
IPI00294739		0	0	0	0	0	0	0	0	0	0	0	0	0		0	0	0	0	0	0	0	0	0
IPI00294749		0	0	1	1	1	1	0	0	0	0	0	0	0		0	0	0	0	0	0	0	0	0
IPI00294840		0	0	0	0	1	0	0	0	0	0	0	0	0		0	0	0	0	0	0	0	0	0
IPI00295363		0	0	0	0	0	0	0	0	0	0	0	0	0		0	0	1	0	0	1	0	0	1
IPI00295414		1	1	1	1	1	1	1	1	1	1	1	1	1		1	1	1	1	0	1	1	1	1
IPI00295469		0	0	0	0	0	0	0	0	0	0	0	0	0		0	0	0	0	0	0	0	0	0
IPI00295618		0	0	0	0	0	0	0	0	1	0	0	0	0		0	0	0	0	0	0	0	0	0
IPI00295741		0	0	0	0	0	0	0	0	0	0	0	0	0		0	0	0	0	0	0	0	0	0
IPI00295851		0	0	0	0	0	0	0	1	1	0	1	0	0		0	0	0	0	0	0	0	0	0
IPI00296004		0	0	0	0	0	0	0	0	0	1	0	1	0		0	0	1	0	0	0	0	0	0
IPI00296058		0	1	0	0	0	0	0	0	0	0	0	0	0		0	0	0	0	0	0	0	0	0
IPI00296141		0	0	0	0	1	0	0	0	0	0	0	0	0		0	0	0	0	0	0	0	0	0
IPI00296165		0	0	0	1	0	0	0	0	0	0	0	0	0		0	0	0	0	0	0	0	0	0
IPI00296180		0	0	0	1	0	0	0	1	0	0	0	0	0		0	0	0	0	0	0	0	0	0
IPI00296191		0	0	0	0	0	0	0	0	0	0	0	0	0		0	0	0	0	0	0	0	0	0
IPI00296196		0	0	0	0	0	0	0	0	0	0	0	0	0		0	1	0	0	0	0	0	0	0
IPI00296219		0	0	0	0	0	0	0	0	0	0	0	0	0		0	0	0	0	0	0	0	0	0
IPI00296333		0	0	0	1	0	1	0	0	0	1	0	1	1		0	1	0	0	0	0	1	1	1
IPI00296537		0	0	0	0	0	0	0	0	0	0	0	0	0		0	0	0	0	0	0	0	0	0
IPI00296545		0	0	0	0	0	0	0	0	0	0	0	0	0		0	0	0	0	0	0	0	0	0
IPI00296654		0	0	0	0	0	0	0	0	0	0	0	0	0		0	0	0	0	0	0	0	0	0
IPI00296777		0	1	1	1	1	0	0	0	1	1	1	0	0		0	1	0	0	0	0	0	0	0
IPI00296789		0	0	1	1	1	1	0	1	1	0	0	0	1		1	1	0	0	0	1	0	0	0
IPI00296942		0	0	0	0	1	0	0	0	0	0	0	0	0		0	0	0	0	0	0	0	0	0
IPI00296992		1	1	1	1	1	1	1	1	1	1	1	1	1		1	1	1	0	1	1	1	1	0
IPI00297124		0	0	0	0	0	1	1	1	1	0	0	0	0		0	0	0	0	0	0	0	0	0
IPI00297160		1	1	1	1	1	1	1	1	1	1	1	1	1		1	1	0	1	1	1	1	1	0
IPI00297181		0	0	0	0	0	0	0	0	0	0	0	0	0		0	0	0	0	0	0	0	0	0
IPI00297210		0	1	1	1	1	0	0	1	1	0	1	0	1		0	1	1	0	0	0	0	0	0
IPI00297235		0	0	0	0	1	1	0	0	0	0	0	0	0		0	0	0	0	0	0	0	0	0
IPI00297252		0	1	0	1	0	1	1	1	1	1	1	1	1		1	0	1	0	1	0	1	1	1
IPI00297263		1	1	0	0	0	0	0	0	1	0	0	1	0		0	0	1	0	0	1	0	0	0
IPI00297265		0	0	1	1	1	1	0	0	0	1	0	1	0		0	1	0	0	0	0	0	1	0
IPI00297444		0	0	0	1	0	1	1	1	1	0	1	1	1		0	0	0	0	0	0	0	0	0
IPI00297462		0	1	0	0	0	0	0	0	0	0	0	0	0		0	0	0	0	0	0	0	0	0
IPI00297487		0	0	0	0	0	0	0	0	0	0	0	0	0		0	0	0	0	0	0	0	0	0
IPI00297641		1	0	0	0	1	1	0	0	1	1	0	0	0		0	0	0	0	0	0	0	0	0
IPI00297646		0	1	1	1	1	0	0	1	1	1	1	0	1		1	1	1	0	0	1	0	0	0
IPI00297687		0	0	0	0	0	0	0	0	0	0	0	0	0		0	0	0	0	0	0	0	0	0
IPI00297910		0	0	0	0	0	0	0	0	0	0	0	0	0		0	0	0	0	0	0	0	0	0
IPI00297981		0	0	0	0	0	0	0	1	0	0	0	0	0		1	0	0	0	0	0	0	0	0
IPI00298237		0	0	0	0	0	0	0	0	0	0	0	0	0		0	0	0	0	0	0	0	0	0
IPI00298301		0	0	0	0	0	0	0	0	0	0	0	0	0		0	0	0	0	0	0	0	0	0
IPI00298306		0	0	0	0	0	1	0	0	0	0	1	0	1		1	1	0	0	0	0	0	0	0
IPI00298388		1	1	1	1	1	1	1	1	1	1	1	1	1		1	1	1	0	1	1	1	1	1
IPI00298447		0	0	0	0	0	0	0	0	0	0	0	0	0		1	0	0	0	0	0	0	0	0
IPI00298497		0	0	0	0	0	0	0	0	0	0	0	0	0		0	0	0	0	0	0	0	0	0
IPI00298817		0	0	0	0	0	0	0	0	0	1	0	0	0		0	0	0	0	0	0	0	0	0
IPI00298828		0	1	0	1	1	0	0	0	0	0	1	0	0		0	1	1	0	0	0	0	0	0
IPI00298860		1	0	0	1	1	1	0	0	0	0	0	0	0		1	0	0	0	0	0	0	0	0
IPI00298902		0	0	0	0	0	0	0	0	0	0	0	0	0		0	0	0	0	0	0	0	0	0
IPI00298971		0	1	0	1	0	0	0	0	0	1	1	0	0		1	0	0	0	0	0	0	0	0
IPI00298994		0	0	0	0	1	0	0	0	0	0	0	0	0		0	0	0	0	0	0	0	0	0
IPI00299059		0	0	0	0	0	0	0	0	0	0	1	0	0		0	0	0	0	0	0	0	0	0
IPI00299086		0	0	0	1	1	1	1	1	1	0	1	1	1		1	1	1	0	0	0	0	0	0
IPI00299116		1	0	0	1	1	1	1	1	0	1	1	1	1		1	1	1	0	0	1	0	0	0
IPI00299429		0	0	0	0	0	0	1	0	1	1	0	0	0		0	0	0	0	1	0	1	0	0
IPI00299547		0	0	0	0	0	1	1	0	1	0	1	1	0		0	0	0	0	0	0	0	0	0
IPI00299724		0	1	1	0	1	1	0	0	0	0	0	0	0		0	0	0	0	0	0	0	0	0
IPI00299738		0	0	0	0	0	0	0	0	0	0	1	0	0		0	0	0	0	0	0	0	0	0
IPI00300052		0	0	0	1	0	1	0	1	0	1	0	0	0		0	0	0	0	0	0	0	0	0
IPI00300053		0	0	0	0	0	0	0	0	0	0	0	0	0		0	0	0	0	0	0	0	0	0
IPI00300096		0	0	0	0	0	0	0	0	0	0	0	0	0		0	0	0	0	0	0	0	0	0
IPI00300407		1	1	1	1	1	1	1	1	1	1	1	1	1		1	1	1	0	1	1	0	0	1
IPI00300504		0	0	0	0	0	0	0	0	0	0	0	1	0		0	0	0	0	0	0	0	0	0
IPI00300725		0	0	0	1	0	0	0	0	0	0	0	0	0		0	0	0	0	0	0	0	0	0
IPI00300786		0	1	0	1	0	1	0	0	0	0	0	0	0		0	0	0	0	0	0	0	0	0
IPI00300789		0	0	0	0	0	0	0	0	0	0	0	0	0		1	0	0	0	0	0	0	0	0
IPI00301058		0	0	0	0	0	0	0	0	0	0	0	0	0		0	0	0	0	0	0	0	0	0
IPI00301104		0	0	0	0	0	0	0	0	0	0	0	0	0		0	0	0	0	0	0	0	0	0
IPI00301143		1	1	1	1	1	1	0	1	1	1	1	0	0		0	0	1	0	0	1	0	0	1
IPI00301201		0	0	0	0	0	0	0	0	0	0	0	0	0		0	0	0	0	0	0	0	0	0
IPI00301239		0	0	0	0	0	0	0	0	0	0	0	0	0		0	0	0	0	0	0	0	0	0
IPI00301360		0	0	0	0	0	0	0	0	1	0	0	0	0		0	1	1	0	0	0	0	0	0
IPI00301395		0	0	0	0	0	0	0	0	1	0	0	0	0		0	0	0	0	0	0	0	0	0
IPI00301494		0	0	0	0	0	0	0	0	0	0	0	0	0		0	0	0	0	0	0	0	0	0
IPI00301579		0	0	0	0	0	0	0	0	0	0	0	0	0		0	0	0	0	0	0	0	0	0
IPI00301618		0	0	0	0	0	0	0	0	1	1	1	1	1		0	1	0	0	0	0	0	0	0
IPI00301631		0	0	0	0	0	0	0	0	0	0	0	0	1		0	0	0	0	0	0	0	0	0
IPI00301726		0	0	0	0	0	0	0	0	0	0	0	0	1		0	0	0	0	0	0	0	0	0
IPI00302302		0	0	0	0	0	0	0	0	0	0	0	0	0		0	0	0	0	0	0	0	0	0
IPI00302383		0	0	0	0	0	0	0	0	0	0	0	0	0		1	0	0	0	0	0	0	0	0
IPI00302453		0	0	0	1	0	0	0	0	0	0	0	0	0		0	0	0	0	0	0	0	0	0
IPI00302557		0	0	0	0	0	0	0	0	0	0	0	0	0		0	1	0	0	0	0	0	0	0
IPI00302614		0	1	1	1	1	0	0	0	1	0	1	0	0		0	0	0	0	0	0	0	0	0
IPI00302673		0	0	0	0	0	0	0	0	0	0	0	0	0		0	0	0	0	0	0	0	0	0
IPI00302917		0	0	0	0	0	0	0	0	0	0	0	0	0		0	0	0	0	0	0	0	0	0
IPI00302944		0	0	0	0	0	0	0	0	0	0	0	0	0		0	0	0	0	0	0	0	0	0
IPI00303152		0	0	0	0	0	0	0	0	0	0	0	0	1		1	0	1	0	0	0	0	0	0
IPI00303161		0	0	0	0	0	0	0	0	0	0	0	0	0		0	1	0	0	0	0	0	0	0
IPI00303335		0	0	0	1	0	0	0	0	0	0	0	0	0		0	0	0	0	0	0	0	0	0
IPI00304808		1	1	1	1	1	1	1	1	1	1	1	1	1		1	1	1	0	1	1	0	1	1
IPI00304817		0	0	0	0	1	0	0	0	0	0	0	0	0		0	0	0	0	0	0	0	0	0
IPI00304865		0	0	0	0	0	0	0	0	0	0	0	0	1		0	0	0	0	0	0	0	0	0
IPI00304918		0	0	0	1	0	0	0	0	0	0	0	0	0		0	0	0	0	0	0	0	0	0
IPI00304962		0	0	0	0	0	0	0	0	0	1	1	0	0		0	1	0	0	0	0	0	0	0
IPI00304999		0	0	0	0	0	0	0	1	0	0	0	0	0		0	0	0	0	0	0	0	0	0
IPI00305064		0	0	0	0	0	0	0	0	0	0	0	0	0		0	0	0	0	0	0	0	0	0
IPI00305267		0	0	0	0	0	0	0	1	1	1	0	0	0		0	0	0	0	0	0	0	0	0
IPI00305289		0	0	0	0	0	0	0	0	0	0	0	0	1		0	0	0	0	0	0	0	0	0
IPI00305457		1	0	0	0	0	0	0	0	0	0	0	0	0		0	0	0	0	1	0	0	0	0
IPI00305656		0	0	0	0	0	0	0	0	0	0	0	0	0		0	0	0	0	0	0	0	0	0
IPI00305698		0	0	0	0	0	0	0	0	0	0	0	1	0		0	0	0	0	0	0	0	0	1
IPI00305822		0	1	1	1	1	0	0	0	0	1	0	0	0		0	0	0	0	0	0	0	0	0
IPI00306129		0	0	0	0	0	0	0	0	0	0	0	0	0		0	0	0	0	0	0	0	0	0
IPI00306130		0	0	0	0	0	0	0	0	0	0	0	0	0		0	0	0	0	0	0	0	0	0
IPI00306322		0	0	0	0	0	0	0	0	0	0	1	0	0		0	0	1	0	0	0	0	0	0
IPI00306339		1	1	1	1	1	0	1	1	1	1	1	1	1		1	0	0	0	1	1	0	1	0
IPI00306719		0	0	0	0	0	0	0	0	0	0	0	0	0		0	0	0	0	0	0	0	0	0
IPI00306959		0	0	0	1	0	0	0	1	0	1	1	0	0		0	0	0	0	0	0	0	0	0
IPI00307433		0	0	0	0	1	0	0	0	0	0	0	0	0		0	0	0	0	0	0	0	0	0
IPI00307446		0	0	0	1	1	1	0	0	0	0	0	0	0		0	0	0	0	0	0	0	0	0
IPI00307660		0	0	0	0	0	0	0	0	0	0	0	0	0		0	0	0	0	0	0	0	0	0
IPI00307688		0	0	0	0	0	0	0	0	0	0	0	0	0		0	0	0	0	0	0	0	0	0
IPI00328103		0	0	0	0	0	0	0	0	0	0	0	0	0		0	0	0	0	0	0	0	0	0
IPI00328113		0	1	0	1	0	0	0	0	0	1	1	0	0		0	1	0	0	0	0	0	0	0
IPI00328172		0	0	0	0	0	0	0	0	0	0	0	0	0		0	0	0	0	0	0	0	0	0
IPI00328243		0	0	0	1	0	0	0	1	0	0	0	0	0		0	0	0	0	0	0	0	0	0
IPI00328306		0	0	0	0	0	0	0	1	1	1	0	0	0		0	0	0	0	0	0	0	0	0
IPI00328493		1	1	0	0	1	1	0	0	0	0	0	0	0		0	0	0	0	0	0	0	0	0
IPI00328587		0	1	0	1	0	0	0	0	0	1	0	0	0		0	0	0	0	0	0	0	0	0
IPI00328609		0	0	0	1	0	0	0	0	0	0	0	0	0		0	0	0	0	0	0	0	0	0
IPI00328744		0	0	0	0	0	0	0	0	0	0	1	0	0		0	0	0	0	0	0	0	0	0
IPI00328793		0	0	0	1	0	0	0	1	0	0	1	0	0		0	0	1	0	0	0	0	0	0
IPI00328811		0	0	0	0	0	0	0	1	0	0	0	0	0		0	0	0	0	0	0	0	0	0
IPI00328884		0	0	0	0	0	0	0	0	0	0	0	0	0		0	0	0	0	0	0	0	0	0
IPI00329038		0	0	0	0	0	0	0	0	0	0	0	0	0		0	0	0	0	0	0	0	0	0
IPI00329088		0	0	0	0	0	0	0	0	0	1	0	0	0		0	0	0	0	0	0	0	0	0
IPI00329164		0	0	0	0	0	0	0	0	0	0	0	0	0		0	0	0	0	0	0	0	0	0
IPI00329208		0	0	0	0	0	0	0	0	0	0	0	0	0		0	0	0	0	0	0	0	0	0
IPI00329209		0	0	0	0	0	0	0	0	0	0	0	0	0		0	0	0	0	0	0	0	0	0
IPI00329217		0	0	0	0	0	0	0	0	0	0	0	0	0		1	0	0	0	0	0	0	0	0
IPI00329245		1	0	0	0	0	0	0	0	0	0	0	0	1		0	0	0	0	0	0	1	0	0
IPI00329306		0	0	0	0	0	0	0	0	0	0	1	0	0		0	0	0	0	0	0	0	0	0
IPI00329482		1	0	0	0	0	0	0	0	0	0	1	0	0		1	0	0	0	0	1	0	0	0
IPI00329488		0	0	0	0	0	0	0	0	0	0	0	0	0		0	0	0	0	0	0	0	0	0
IPI00329502		0	0	0	1	0	0	0	0	1	0	1	0	0		0	0	1	0	0	0	0	0	0
IPI00329517		0	0	0	0	0	0	0	0	0	0	0	0	0		0	0	0	0	0	0	0	0	0
IPI00329538		1	1	1	1	1	1	1	1	1	1	1	1	1		1	0	1	0	0	0	0	1	1
IPI00329577		0	0	0	0	0	0	0	0	0	0	0	0	0		0	0	0	0	0	0	0	0	0
IPI00329615		0	0	0	0	0	0	0	0	0	0	0	0	0		0	0	0	0	0	0	0	0	0
IPI00329672		0	0	1	0	1	0	0	0	1	0	0	0	0		0	0	0	0	0	0	0	0	0
IPI00329685		0	0	0	0	0	0	0	0	0	0	0	0	0		0	0	0	0	0	0	0	0	0
IPI00329688		1	1	1	1	1	1	1	1	1	1	1	1	1		1	1	1	0	1	0	1	1	1
IPI00329801		0	0	0	0	0	0	0	0	0	0	0	0	0		0	0	0	0	0	0	0	0	0
IPI00332091		0	0	0	0	0	0	0	0	0	0	0	0	0		0	0	0	0	0	0	0	0	0
IPI00332887		1	1	1	1	1	1	0	0	1	0	1	0	0		0	1	1	0	0	0	0	0	0
IPI00333634		0	0	0	0	0	1	0	0	0	0	0	1	0		0	0	0	0	0	0	0	0	0
IPI00333696		0	0	0	0	0	0	0	0	0	0	0	0	0		0	0	1	0	0	0	0	0	0
IPI00333913		0	0	0	1	0	0	0	0	0	0	1	0	0		0	0	0	0	0	0	0	0	0
IPI00334282		0	0	0	0	0	0	0	0	0	0	0	0	0		0	0	0	0	0	0	0	0	0
IPI00334715		0	0	0	0	0	0	0	0	0	0	0	0	0		0	0	0	0	0	0	0	0	0
IPI00334996		0	0	0	0	1	0	0	0	0	0	0	0	0		0	0	0	0	0	0	0	0	0
IPI00335009		0	0	0	0	0	0	0	0	0	0	0	0	0		0	0	0	0	0	0	0	0	0
IPI00335584		0	0	0	0	0	0	0	0	0	0	0	0	0		0	0	0	0	0	0	0	0	0
IPI00335641		0	0	0	0	0	0	0	0	0	0	0	0	0		1	1	0	0	0	0	0	0	0
IPI00335643		0	0	0	1	0	0	0	0	0	0	0	0	0		0	0	0	0	0	0	0	0	0
IPI00335711		0	0	1	1	1	1	0	0	0	1	0	1	0		0	1	0	0	0	0	0	1	0
IPI00337439		0	0	0	0	0	0	0	0	0	0	0	0	0		0	0	0	0	0	0	0	0	0
IPI00337455		0	0	0	0	0	0	0	0	0	0	0	0	1		0	0	0	0	0	0	0	0	0
IPI00337769		1	0	0	0	0	0	0	0	0	0	0	0	0		0	0	1	0	0	0	0	0	0
IPI00339217		0	0	0	0	0	0	0	0	0	0	0	0	0		0	0	1	0	0	0	0	0	0
IPI00339224		0	0	1	0	0	1	0	0	0	0	0	0	0		0	0	0	0	0	1	0	0	0
IPI00339225		1	1	1	1	1	0	0	0	0	0	0	0	0		0	1	0	0	0	0	0	0	0
IPI00339274		0	0	0	1	0	0	0	0	0	0	0	0	0		0	0	0	0	0	0	0	0	0
IPI00374196		0	0	0	0	0	0	0	0	0	0	0	0	0		0	0	0	0	0	0	0	0	0
IPI00374450		0	0	0	0	0	0	0	0	0	0	0	0	0		0	0	0	0	0	0	0	0	0
IPI00374563		0	1	1	0	0	0	0	0	0	1	0	0	0		0	0	0	0	0	0	0	0	1
IPI00375220		1	0	1	0	1	0	0	0	0	0	0	0	0		0	0	0	0	0	0	0	0	0
IPI00375358		0	0	0	0	0	0	0	0	0	0	0	0	0		0	0	0	0	1	0	0	0	0
IPI00375441		0	0	0	0	0	0	0	0	0	1	0	0	0		0	0	0	0	0	0	0	0	0
IPI00375554		0	0	0	0	0	0	1	1	0	0	0	0	0		1	1	1	0	0	0	0	0	0
IPI00375676		0	0	0	0	0	0	0	0	0	0	0	0	0		0	0	0	0	0	0	0	0	0
IPI00375731		0	0	0	0	0	0	0	0	0	0	0	0	0		0	0	0	0	0	0	0	0	0
IPI00375746		0	0	0	0	0	0	0	0	0	0	0	0	0		0	0	0	0	0	0	0	0	0
IPI00375910		0	0	0	0	0	0	0	0	0	0	0	0	0		0	0	0	0	0	0	0	0	0
IPI00376239		0	0	0	0	0	0	0	0	0	0	0	0	0		0	0	0	0	0	0	0	0	0
IPI00376344		0	0	1	1	0	0	0	0	1	0	0	0	0		0	0	0	0	0	0	0	0	0
IPI00376379		0	0	1	0	0	0	0	0	0	0	0	0	0		0	0	0	0	0	0	0	0	0
IPI00376587		0	0	0	0	0	0	0	0	0	1	0	0	0		0	0	0	0	0	0	0	0	0
IPI00376886		0	0	0	0	0	1	0	0	0	0	0	1	0		0	1	0	0	0	1	0	0	0
IPI00376941		0	0	1	0	0	0	0	0	1	0	0	0	1		0	1	0	0	0	0	0	0	0
IPI00377087		0	0	0	0	0	0	0	0	0	0	0	0	1		0	0	0	0	0	0	0	0	0
IPI00382420		0	0	0	1	1	0	0	0	0	0	0	0	0		0	0	0	0	0	0	0	0	0
IPI00382421		0	0	0	0	0	0	0	0	0	0	0	0	0		0	0	0	0	0	0	0	0	0
IPI00382422		0	0	0	1	0	0	0	0	0	0	0	0	0		0	0	0	0	0	0	0	0	0
IPI00382424		0	0	0	0	1	0	0	0	0	0	0	0	0		0	0	0	0	0	0	0	0	0
IPI00382431		0	1	0	0	0	0	0	0	0	0	0	0	0		0	0	0	0	0	0	0	0	0
IPI00382481		0	0	0	0	0	0	0	0	0	0	0	0	0		0	0	0	0	0	0	0	0	0
IPI00382482		0	0	0	0	0	0	0	0	0	0	0	0	0		0	0	0	0	0	0	0	0	0
IPI00382493		0	0	0	0	0	0	0	0	0	0	0	0	0		0	0	0	0	0	0	0	0	0
IPI00382494		1	0	0	0	0	0	0	1	0	0	1	0	0		0	0	0	0	0	0	0	0	0
IPI00382500		0	0	0	1	0	0	0	0	0	0	0	0	0		0	0	0	0	0	0	0	0	0
IPI00382577		0	0	0	0	1	1	0	1	0	1	1	0	0		0	0	0	0	0	0	0	1	0
IPI00382748		0	0	0	1	1	1	0	0	1	0	0	1	0		0	0	0	0	0	0	0	0	0
IPI00382804		0	0	0	0	0	0	0	0	0	0	0	0	0		0	0	0	0	0	0	0	0	0
IPI00382821		0	0	0	0	0	0	1	0	0	1	0	0	0		0	0	0	0	0	0	0	0	0
IPI00383016		0	0	0	0	0	0	0	0	0	0	0	0	0		0	0	0	0	0	0	0	0	0
IPI00383032		0	0	0	0	0	1	0	1	0	1	1	0	1		0	0	0	0	0	1	0	0	0
IPI00383054		0	0	0	0	0	0	0	0	0	0	0	1	0		0	0	0	0	0	0	0	0	0
IPI00383105		0	0	0	0	0	0	0	0	0	0	0	0	0		0	0	0	0	0	0	0	0	0
IPI00383164		0	0	0	0	0	0	0	0	1	0	0	0	0		0	0	1	0	1	0	1	1	1
IPI00383385		0	0	0	0	0	0	0	0	0	0	0	0	0		0	0	0	0	0	0	0	0	0
IPI00383449		0	0	0	0	0	0	0	0	0	0	0	1	0		0	0	0	0	0	0	0	0	0
IPI00383565		0	0	0	0	0	0	0	0	0	0	0	0	0		0	0	0	0	0	0	0	0	0
IPI00383695		0	0	0	0	0	1	0	0	0	0	0	1	0		0	0	0	0	0	0	0	0	0
IPI00383808		0	0	0	0	0	0	0	0	0	0	0	0	0		0	0	0	0	0	0	0	0	0
IPI00383879		0	0	0	0	0	0	0	0	0	0	1	0	0		0	1	0	0	0	0	0	0	0
IPI00384013		0	0	0	0	0	0	0	0	0	0	0	1	0		0	0	0	0	0	0	0	0	0
IPI00384016		0	0	0	0	0	0	0	0	0	0	0	0	0		0	0	0	0	0	0	0	0	0
IPI00384080		0	0	0	0	1	0	0	0	0	0	0	0	0		0	0	0	0	0	0	0	0	0
IPI00384202		0	0	0	0	0	0	0	0	0	0	0	0	0		0	0	0	0	0	0	0	0	0
IPI00384282		0	0	1	1	0	1	1	1	0	0	1	0	0		0	0	0	0	0	0	0	0	0
IPI00384392		0	0	0	0	0	0	0	0	0	0	0	0	0		0	0	0	0	0	0	0	0	0
IPI00384394		0	0	0	0	0	0	0	0	0	0	0	0	0		0	0	0	0	0	0	0	0	0
IPI00384397		0	0	0	0	0	1	0	0	0	0	0	0	0		0	0	0	0	0	0	0	0	1
IPI00384399		0	0	0	0	1	0	0	0	0	0	0	0	0		0	0	0	0	0	0	0	0	0
IPI00384401		1	1	0	1	1	1	1	1	1	1	1	0	1		0	1	0	0	1	0	0	0	1
IPI00384402		0	0	1	1	1	1	0	1	0	0	0	0	0		0	0	0	0	0	0	0	0	0
IPI00384404		0	0	1	0	0	0	0	0	0	0	0	0	0		0	0	0	0	0	0	0	0	0
IPI00384444		0	0	0	0	1	0	0	1	0	1	0	0	0		0	0	0	1	0	0	0	1	1
IPI00384503		0	0	1	1	1	1	0	0	0	1	0	1	0		0	1	0	0	0	0	0	1	0
IPI00384541		0	0	0	0	0	0	0	0	0	0	0	0	0		0	0	0	0	0	0	0	0	0
IPI00384575		0	1	0	1	0	0	0	0	0	0	0	0	0		0	0	0	0	0	0	0	0	0
IPI00384653		0	0	0	0	0	0	0	0	0	0	0	0	0		0	0	0	0	0	0	0	0	0
IPI00384662		0	0	0	0	0	0	0	0	0	0	0	0	0		0	0	0	0	0	0	0	0	0
IPI00384689		0	0	0	0	0	0	0	0	0	0	0	0	0		0	0	0	0	0	0	0	0	0
IPI00384707		0	0	0	0	0	0	0	0	0	0	0	0	0		0	0	0	0	0	0	0	0	0
IPI00384731		0	0	1	1	1	0	0	0	0	1	0	0	0		0	0	0	0	0	0	0	0	0
IPI00384746		0	0	1	1	0	1	0	0	0	1	1	0	0		0	1	0	0	0	0	0	0	0
IPI00384938		1	1	1	0	1	0	0	0	0	1	1	0	0		1	0	1	1	1	1	0	1	1
IPI00384981		0	0	0	0	0	0	0	0	0	0	0	0	0		1	1	1	0	0	0	0	0	0
IPI00385143		0	0	0	0	0	0	0	0	1	0	0	0	0		0	0	0	0	0	0	0	0	0
IPI00385161		0	0	0	0	0	0	0	1	0	1	0	0	0		0	0	0	0	0	0	0	0	0
IPI00385217		0	1	1	1	1	0	0	0	0	0	0	0	0		0	0	0	0	0	0	0	0	0
IPI00385252		0	0	0	0	0	1	0	0	0	0	0	0	0		0	0	0	0	0	0	0	0	0
IPI00385254		0	1	0	1	1	0	0	0	0	0	0	0	0		0	0	0	0	0	0	0	0	0
IPI00385264		0	0	0	0	0	0	0	0	0	0	0	0	0		0	0	0	0	0	0	0	0	0
IPI00385267		0	0	0	1	0	0	0	0	0	0	0	0	0		0	0	0	0	0	0	0	0	0
IPI00385288		0	0	0	0	0	0	0	0	0	0	0	0	0		0	0	0	0	0	0	0	0	0
IPI00385311		0	0	0	0	0	0	0	0	0	0	0	0	0		0	0	0	0	0	0	0	0	0
IPI00385614		0	0	0	0	0	0	0	0	0	0	0	0	0		0	0	0	0	0	0	0	0	0
IPI00385631		0	0	0	0	0	0	0	0	0	0	0	0	0		0	0	0	0	0	0	0	0	0
IPI00385751		0	0	0	0	0	0	0	0	0	0	0	0	0		0	0	0	0	0	0	0	0	0
IPI00385829		0	0	0	1	1	0	0	0	0	0	1	1	0		0	0	0	0	0	0	0	0	0
IPI00385972		0	0	0	0	0	0	0	0	0	0	0	0	0		0	0	0	0	0	0	0	0	0
IPI00385985		0	0	0	0	0	0	0	0	0	0	0	0	0		0	0	0	0	0	0	1	0	0
IPI00386103		0	1	1	0	1	0	0	0	0	0	0	0	0		0	0	0	0	0	0	0	0	0
IPI00386132		1	1	1	1	1	1	1	0	0	1	1	0	1		0	1	1	0	0	0	0	0	0
IPI00386208		0	0	0	1	0	0	0	0	0	0	0	0	0		0	0	0	0	0	0	0	0	0
IPI00386277		0	0	0	0	0	0	0	0	0	0	0	0	0		0	0	0	0	0	0	0	0	0
IPI00386524		0	0	0	0	0	0	1	0	0	1	0	0	0		0	0	0	0	0	1	0	0	0
IPI00386687		0	0	0	0	0	0	0	0	0	0	0	0	0		0	0	0	0	0	0	0	0	0
IPI00386702		0	0	0	1	1	0	0	0	1	0	1	0	0		1	0	0	0	0	0	0	0	0
IPI00386879		1	1	1	0	0	1	1	1	1	1	1	1	1		1	1	1	1	1	0	0	1	1
IPI00387025		0	0	0	0	0	0	0	0	0	1	0	0	0		0	1	0	0	0	0	0	0	0
IPI00387026		0	1	0	0	0	0	0	0	0	0	0	0	1		0	1	0	0	0	0	0	0	0
IPI00387027		0	0	0	0	0	1	0	0	0	0	0	0	0		0	0	0	0	0	0	0	0	0
IPI00387095		0	0	1	1	1	0	0	0	0	0	0	0	0		0	0	0	0	0	0	0	0	0
IPI00387096		0	0	0	0	0	0	0	0	0	0	0	0	0		0	0	0	0	0	0	0	0	0
IPI00387100		0	0	0	0	1	0	0	0	0	0	0	0	0		0	0	0	0	0	0	0	0	0
IPI00387107		1	1	0	1	1	1	0	1	1	1	0	0	0		0	1	0	0	0	0	0	1	1
IPI00387109		0	0	0	0	0	0	0	0	0	0	0	0	0		0	0	0	0	0	0	0	0	0
IPI00387113		0	0	0	0	0	0	0	0	0	0	0	0	0		0	0	0	0	0	0	0	0	0
IPI00387115		0	0	0	0	0	0	0	0	1	0	1	0	0		0	0	0	0	0	0	0	0	1
IPI00387116		1	1	0	1	1	1	1	1	1	1	1	1	1		0	1	0	0	1	0	0	1	1
IPI00387117		0	0	0	0	0	1	1	0	0	0	0	0	0		0	0	1	0	0	0	0	0	1
IPI00387118		1	1	1	1	1	0	0	0	0	1	0	0	0		0	1	0	0	0	0	0	1	0
IPI00387120		0	1	1	1	1	1	0	1	0	0	0	0	0		0	0	0	0	0	0	0	0	0
IPI00387140		0	0	0	0	0	0	0	0	0	0	0	0	0		0	0	0	0	0	0	0	0	0
IPI00387161		0	1	1	1	1	0	0	0	0	0	0	0	0		0	0	0	0	0	0	0	0	0
IPI00394740		0	0	0	0	0	0	0	0	0	0	0	0	0		0	0	0	0	0	0	0	0	0
IPI00394816		0	0	0	0	0	0	0	0	0	0	0	0	0		0	0	0	0	0	0	0	0	0
IPI00394951		0	0	0	0	0	0	0	0	0	0	0	0	0		0	0	0	0	0	0	0	0	0
IPI00395010		0	0	0	0	0	0	0	0	0	0	0	0	1		0	0	0	0	0	0	0	0	0
IPI00395444		0	0	0	0	0	0	0	0	0	0	0	0	0		0	0	0	0	0	0	0	0	0
IPI00395488		1	1	1	1	1	1	1	1	1	1	1	1	1		1	1	1	1	1	1	0	0	0
IPI00395803		0	0	0	0	0	0	0	0	0	0	1	1	0		0	0	0	0	0	0	0	0	0
IPI00396058		0	0	0	1	0	0	0	0	0	0	0	0	0		0	0	0	0	0	0	0	0	0
IPI00396074		0	0	0	0	0	0	0	0	0	0	0	0	0		0	0	0	0	0	0	0	1	0
IPI00396662		0	0	0	0	0	0	0	0	0	0	0	0	0		0	0	0	0	0	0	0	0	0
IPI00396963		0	0	0	1	0	0	0	0	0	0	0	0	0		0	0	0	0	0	0	0	0	0
IPI00397000		0	0	0	0	0	0	0	0	0	0	0	0	0		1	0	0	0	0	0	0	0	0
IPI00397526		0	0	0	0	0	0	0	0	0	0	0	0	0		0	0	0	0	0	0	0	0	0
IPI00397715		0	0	0	0	0	0	0	0	0	0	0	0	0		1	0	0	0	0	0	0	0	0
IPI00397809		0	0	0	0	0	0	0	0	0	0	0	0	0		0	0	0	0	0	0	0	0	0
IPI00397820		0	0	0	0	0	0	0	0	0	0	0	0	0		1	0	0	0	0	0	0	0	0
IPI00397864		0	0	0	1	0	0	0	0	0	0	0	0	0		0	0	0	0	0	0	0	0	0
IPI00398162		1	0	0	0	0	0	0	0	0	0	0	0	0		0	0	0	0	0	0	0	0	0
IPI00398700		0	0	0	0	0	0	1	0	0	0	0	0	0		0	0	0	0	0	0	0	0	0
IPI00398728		0	0	0	0	0	0	0	0	0	0	0	0	0		0	0	0	0	0	0	0	0	0
IPI00398772		0	0	0	0	0	0	0	0	0	0	0	0	0		0	0	0	0	0	0	0	0	0
IPI00398808		0	0	0	0	0	0	0	0	0	0	0	0	0		0	0	0	0	0	0	0	0	0
IPI00398963		0	0	0	0	0	0	0	0	1	0	1	0	0		0	0	0	0	0	0	0	0	0
IPI00398992		0	0	0	0	0	0	0	0	0	0	0	0	0		0	0	0	0	0	0	0	0	0
IPI00399007		0	1	0	1	1	1	0	0	0	1	0	0	0		0	0	0	0	0	0	0	0	0
IPI00399085		0	0	0	0	0	0	0	0	0	0	0	0	0		0	0	0	0	0	0	0	0	0
IPI00399180		0	0	0	0	0	0	0	0	0	0	0	0	0		0	0	0	0	0	0	0	0	0
IPI00400850		0	0	0	0	0	0	0	0	0	0	1	0	0		0	0	0	0	0	0	0	0	0
IPI00401101		0	0	0	0	0	0	0	1	0	0	0	0	1		0	0	0	0	0	0	0	0	0
IPI00401213		0	0	0	0	0	0	0	0	0	0	0	0	0		0	0	0	0	0	0	0	0	0
IPI00401776		0	0	0	0	0	0	0	1	0	0	0	0	0		0	0	0	0	0	0	0	0	0
IPI00401809		0	0	0	0	0	0	0	0	0	0	0	0	0		0	0	0	0	0	0	0	0	0
IPI00401943		0	0	0	0	0	0	0	0	0	0	0	0	0		0	0	0	0	0	0	0	0	0
IPI00409676		0	0	0	0	1	0	0	0	0	0	0	0	0		0	0	0	0	0	0	0	0	0
IPI00409767		0	0	0	0	0	0	0	1	0	0	0	0	0		0	0	0	0	0	0	0	0	0
IPI00410240		0	0	0	0	0	0	0	0	0	0	0	0	0		0	0	0	0	0	0	0	0	0
IPI00410300		0	0	0	0	0	0	0	0	0	0	0	0	0		0	0	0	0	0	0	0	0	0
IPI00410443		0	0	0	0	0	0	0	0	0	0	0	0	0		0	0	0	0	0	1	0	0	1
IPI00410487		0	1	0	1	0	0	0	0	0	0	0	0	0		0	0	0	0	0	0	0	0	0
IPI00410663		0	1	1	0	1	1	0	0	0	0	0	0	0		0	0	0	0	0	0	0	1	1
IPI00410666		0	0	0	0	0	0	0	0	0	0	0	0	0		0	0	0	0	0	0	0	0	0
IPI00411656		0	0	0	0	1	0	0	0	1	0	1	1	1		0	1	1	0	1	0	0	0	0
IPI00411733		0	0	0	0	1	0	0	0	0	0	0	0	0		0	0	0	0	0	0	0	0	0
IPI00411979		1	1	1	1	0	1	0	0	1	1	0	0	0		0	0	1	0	0	0	0	0	0
IPI00412106		0	0	1	1	1	1	0	0	0	1	0	1	0		0	1	0	0	0	0	0	1	0
IPI00412408		0	0	0	0	0	0	0	0	0	0	0	0	0		0	0	0	0	0	0	0	0	0
IPI00412942		0	0	0	0	0	0	0	0	0	0	0	0	0		0	0	1	0	0	0	0	0	1
IPI00413266		0	0	0	0	0	0	0	1	1	0	1	0	1		0	0	1	0	0	1	0	0	0
IPI00413272		0	0	0	0	0	0	0	0	0	0	0	0	1		0	0	0	0	0	0	0	1	0
IPI00413641		0	0	0	0	0	0	0	0	0	0	0	0	0		0	0	0	0	0	0	0	0	0
IPI00414037		0	0	0	0	0	0	0	0	0	0	0	0	0		0	0	0	0	0	0	0	0	0
IPI00414043		0	0	0	0	0	0	0	0	1	1	1	0	0		1	1	1	0	1	0	0	0	0
IPI00414132		0	0	0	0	0	0	0	0	0	0	0	0	0		0	0	0	0	0	0	0	0	0
IPI00414320		0	0	0	1	0	1	0	0	1	0	0	0	1		0	0	0	0	0	0	0	0	0
IPI00414542		0	0	0	0	0	1	0	0	1	0	1	0	0		0	0	0	0	0	0	0	0	0
IPI00414609		0	1	0	1	0	0	0	0	0	0	0	1	0		0	0	0	0	0	0	0	0	0
IPI00414684		0	0	0	0	0	0	0	0	0	0	0	0	0		0	1	0	0	0	0	0	0	0
IPI00414819		0	0	0	0	0	0	0	0	0	0	0	0	0		0	0	0	0	0	0	0	0	0
IPI00414909		0	0	0	0	0	0	0	0	0	0	0	0	0		0	0	0	0	0	0	0	0	0
IPI00418163		0	0	0	0	0	0	0	0	1	0	0	0	0		0	0	0	0	0	0	0	0	0
IPI00418185		0	0	0	0	0	0	0	0	0	0	0	1	0		0	0	0	0	0	0	0	0	0
IPI00418246		0	0	0	0	1	0	0	0	0	0	0	0	0		0	0	0	0	0	0	0	0	0
IPI00418262		0	0	0	0	0	0	0	0	0	0	0	0	1		0	0	0	0	0	0	0	0	0
IPI00418468		0	0	1	0	0	0	0	0	0	0	0	0	0		0	0	0	0	0	0	0	0	0
IPI00418471		0	0	0	0	0	0	0	0	0	0	0	0	0		0	0	0	0	0	0	0	0	0
IPI00418512		0	0	0	0	0	0	0	0	0	0	0	0	0		0	0	0	0	0	0	0	0	0
IPI00418594		0	0	0	0	0	0	0	0	0	0	0	0	0		0	0	0	0	0	0	0	0	0
IPI00418663		0	0	0	0	0	0	0	0	0	0	0	0	0		0	0	0	0	0	0	0	0	0
IPI00418776		0	0	0	0	0	0	0	0	0	0	0	0	0		0	0	1	0	0	0	0	0	0
IPI00418896		0	0	0	0	0	0	0	0	0	0	0	0	0		0	0	0	0	0	0	0	0	0
IPI00418994		0	0	0	1	0	0	0	0	0	0	0	1	1		0	0	1	0	0	0	0	0	0
IPI00419263		0	0	0	0	0	0	0	0	0	0	0	0	0		0	0	0	0	0	0	0	0	0
IPI00419542		0	0	0	0	0	0	0	0	0	0	0	0	0		0	0	0	0	0	0	0	0	0
IPI00419626		0	0	0	0	0	0	0	0	0	0	0	0	1		0	0	0	0	0	0	0	0	0
IPI00419922		0	0	0	0	0	0	0	0	0	0	0	0	0		0	0	0	1	0	0	0	0	0
IPI00419924		0	0	0	0	0	0	0	0	0	0	0	0	0		0	0	0	0	0	0	0	0	0
IPI00419932		0	0	0	0	0	0	0	0	0	0	0	1	0		0	0	0	0	0	0	0	0	0
IPI00419966		0	0	0	0	0	0	0	0	0	0	0	0	0		0	0	0	0	0	0	0	0	0
IPI00420011		0	0	0	0	0	0	0	1	0	0	0	0	0		0	0	0	0	0	0	0	0	0
IPI00420108		0	0	0	0	0	0	0	0	0	0	0	0	0		0	0	0	0	0	0	0	0	0
IPI00423461		0	0	0	0	0	0	0	0	0	0	0	0	0		0	0	0	0	0	1	0	0	0
IPI00423462		0	0	0	0	0	1	0	1	1	0	1	1	1		1	0	0	0	0	0	1	1	1
IPI00423463		0	0	1	0	1	1	0	0	1	0	0	0	1		0	0	0	0	0	0	1	0	0
IPI00423464		0	1	1	1	1	0	0	0	0	0	0	0	0		0	0	0	0	0	0	0	0	0
IPI00426051		1	1	1	1	1	1	0	1	1	0	1	1	1		1	1	1	0	1	0	1	1	1
IPI00428511		0	0	0	0	0	0	1	0	1	0	1	1	0		0	1	0	0	0	0	0	0	0
IPI00428735		0	0	0	0	0	0	0	0	0	0	0	0	0		0	0	0	0	0	0	0	0	0
IPI00430472		0	0	0	0	0	0	0	0	0	0	0	0	1		0	1	0	0	0	0	0	0	0
IPI00431403		0	0	0	0	0	0	0	0	0	0	0	0	0		0	0	0	0	0	0	0	0	0
IPI00431645		1	1	1	1	1	0	0	0	0	0	0	0	0		0	0	0	0	0	0	0	0	0
IPI00432363		0	0	0	0	0	0	0	0	0	0	0	0	0		0	0	0	0	0	0	0	0	0
IPI00432463		0	0	0	0	0	1	0	0	0	0	0	0	0		0	0	0	0	0	0	0	0	0
IPI00432868		0	0	0	0	0	0	0	0	0	0	0	0	0		0	0	0	0	0	0	0	0	0
IPI00433499		0	0	0	0	0	0	0	0	0	0	0	0	0		0	0	0	0	0	0	0	0	0
IPI00434725		0	0	0	0	0	0	0	0	0	0	0	0	0		0	0	0	0	0	0	0	0	0
IPI00434781		0	0	0	0	0	0	0	0	0	0	0	0	0		0	0	0	0	0	0	0	0	0
IPI00435208		0	0	0	0	0	0	0	0	0	0	0	0	0		0	0	0	0	0	0	0	0	0
IPI00436250		0	0	0	0	0	0	0	0	0	0	0	0	0		0	0	0	0	0	0	0	0	0
IPI00436355		0	0	0	0	1	0	0	0	0	0	0	0	0		0	0	0	0	0	0	0	0	0
IPI00437186		0	0	0	0	0	0	0	0	0	0	0	0	0		0	0	0	0	0	0	0	0	0
IPI00438855		0	0	0	1	1	0	0	0	0	0	0	0	0		0	0	0	0	0	0	0	0	0
IPI00439194		0	0	0	0	0	0	0	0	0	0	0	0	0		0	0	0	0	0	0	0	0	0
IPI00439344		0	0	0	0	0	0	0	1	1	0	0	0	0		0	0	0	0	0	0	0	0	0
IPI00439446		0	0	0	0	0	0	0	0	0	0	0	0	0		0	0	0	0	0	0	0	0	0
IPI00440727		0	0	0	0	0	0	0	0	0	0	0	0	0		0	0	0	0	0	0	0	0	0
IPI00440822		0	0	0	0	0	0	0	0	0	0	1	0	0		0	0	0	0	0	0	0	0	0
IPI00441082		0	0	0	0	0	0	0	0	0	0	0	0	0		0	0	0	0	0	0	0	0	0
IPI00441344		0	0	0	1	1	1	0	0	0	0	0	0	0		0	0	0	0	0	0	0	0	0
IPI00441498		0	0	0	0	0	0	0	0	0	0	0	1	1		0	1	1	0	0	1	0	0	0
IPI00441550		0	0	0	0	0	0	0	0	0	0	0	0	0		0	0	0	0	0	0	0	0	0
IPI00442204		0	0	0	1	0	0	0	0	0	0	0	0	0		0	1	0	0	0	0	0	0	0
IPI00442294		0	0	0	0	0	0	0	1	0	0	0	0	0		0	0	0	0	0	0	0	0	0
IPI00442299		0	0	0	0	0	0	0	0	0	0	0	0	1		0	0	0	0	0	0	0	0	0
IPI00442336		0	0	0	0	0	0	0	0	0	0	0	0	0		0	0	0	0	0	0	0	0	0
IPI00442532		0	0	0	0	0	0	0	0	0	0	0	0	0		0	0	0	0	0	0	0	0	0
IPI00442566		0	0	0	1	0	0	0	0	0	0	0	0	0		0	0	0	0	0	0	0	0	0
IPI00442847		0	0	0	0	0	0	0	0	0	0	0	0	0		1	0	0	0	0	0	0	0	0
IPI00442865		0	0	0	0	0	0	1	0	0	0	0	0	0		0	0	0	0	0	0	0	0	0
IPI00442909		0	0	0	0	1	0	0	0	0	0	0	0	0		0	0	0	0	0	0	0	0	0
IPI00442919		0	0	0	1	1	0	0	0	0	0	0	0	0		0	0	0	0	0	0	0	0	0
IPI00442989		0	0	0	0	0	0	0	0	0	0	0	0	0		0	0	0	0	0	0	0	0	0
IPI00443898		0	0	0	0	0	0	0	0	0	0	0	0	0		0	0	0	0	0	0	0	0	0
IPI00444012		0	0	0	0	0	0	0	0	0	0	0	0	0		0	0	0	0	0	0	0	0	0
IPI00444452		0	0	0	0	1	0	0	0	0	0	0	0	0		0	0	0	0	0	0	0	0	0
IPI00444476		0	0	0	0	0	1	0	0	0	0	0	1	0		0	0	0	0	0	0	0	0	0
IPI00445079		0	0	0	0	0	0	0	0	0	0	0	0	0		0	0	0	0	0	0	0	0	0
IPI00445227		0	0	0	0	0	0	0	0	1	0	0	0	0		0	0	0	0	0	0	0	0	0
IPI00446331		0	0	0	0	1	0	0	0	0	0	0	0	0		0	0	0	0	0	0	0	0	0
IPI00448317		0	0	0	0	0	0	0	0	0	0	0	0	0		0	0	0	0	0	0	0	0	0
IPI00448792		0	0	0	0	0	0	0	0	0	0	0	0	0		0	0	0	0	0	0	0	0	0
IPI00450309		1	1	1	1	0	1	1	1	0	1	1	1	1		0	1	1	0	0	0	0	1	1
IPI00450768		0	0	0	0	0	0	0	0	0	0	0	0	0		0	0	0	0	0	0	0	0	0
IPI00451401		0	0	0	0	0	0	0	0	0	0	0	0	1		0	0	0	0	0	0	0	0	0
IPI00451429		0	0	0	0	0	0	0	0	0	0	0	0	0		0	0	0	0	0	0	0	0	0
IPI00452565		0	0	0	0	1	0	0	0	0	0	0	0	0		0	0	0	0	0	0	0	0	0
IPI00453473		0	0	0	1	0	0	0	0	0	0	0	0	0		0	0	0	0	0	0	0	0	0
IPI00454602		0	0	0	0	0	0	0	0	0	0	0	0	0		0	0	0	0	0	0	0	0	0
IPI00455253		0	0	0	0	0	0	0	0	0	1	0	0	0		0	0	0	0	0	0	0	0	0
IPI00455316		0	0	0	0	0	0	0	0	0	0	0	1	0		0	0	0	0	0	0	0	0	0
IPI00455530		0	0	0	0	0	0	0	0	0	0	0	0	0		0	0	0	0	0	0	0	0	0
IPI00455979		0	0	0	0	0	0	0	0	0	0	0	0	1		1	0	0	0	0	0	0	0	0
IPI00456052		0	0	0	0	0	0	0	0	0	0	0	0	0		0	1	0	0	0	0	0	0	0
IPI00456429		0	0	0	0	0	0	0	0	0	0	0	0	0		0	0	0	0	0	0	0	0	0
IPI00456492		0	0	0	0	1	0	0	0	0	0	1	0	0		0	0	0	0	0	0	0	0	0
IPI00456707		0	0	1	1	0	1	0	0	0	0	0	0	0		0	0	0	0	0	0	0	0	0
IPI00456969		0	0	0	0	0	0	0	0	0	0	0	0	0		0	0	0	0	0	0	0	0	0
IPI00457075		0	0	0	0	0	0	0	0	0	0	0	0	0		0	0	0	0	0	0	0	0	0
IPI00457275		1	0	0	0	0	0	0	0	0	0	0	0	1		1	1	0	0	0	0	0	0	0
IPI00464952		0	0	0	0	1	0	0	1	0	1	1	0	1		1	1	0	0	0	0	0	0	0
IPI00464980		0	0	0	0	0	0	0	0	1	1	1	0	0		0	0	0	0	0	0	0	0	0
IPI00465028		0	0	0	0	0	0	0	0	0	0	0	0	0		0	0	0	0	0	0	0	0	0
IPI00465084		0	0	0	0	0	0	0	0	0	0	0	0	0		0	0	0	0	0	0	0	0	0
IPI00465140		0	0	1	1	1	1	0	0	0	0	0	0	0		0	0	0	0	0	0	0	0	0
IPI00465170		0	0	0	0	0	0	0	0	0	0	0	0	0		0	0	0	0	0	0	0	0	0
IPI00465248		0	0	0	1	0	0	1	1	0	0	1	0	0		0	0	0	0	0	0	0	0	0
IPI00465259		0	0	0	0	0	0	0	0	0	0	0	0	0		0	0	0	0	0	0	0	0	0
IPI00465294		0	0	0	1	1	0	0	0	0	1	0	0	0		0	0	0	0	0	0	0	0	0
IPI00465323		0	0	0	0	0	0	0	0	0	0	0	0	0		0	0	0	0	0	0	0	0	1
IPI00465461		0	0	0	0	0	0	0	0	0	0	0	0	0		0	0	0	0	0	0	0	0	0
IPI00470511		0	1	1	0	0	0	0	0	0	0	0	0	0		0	0	0	0	0	0	0	0	0
IPI00470637		0	0	0	0	0	0	0	0	0	0	0	0	0		0	0	0	0	0	0	0	0	0
IPI00470674		0	0	0	0	0	0	0	0	0	0	0	0	0		0	0	0	0	0	0	0	0	0
IPI00470781		0	0	0	0	0	0	0	0	0	0	0	0	0		0	0	0	0	0	0	0	0	0
IPI00470823		0	0	0	0	0	0	0	0	0	0	0	0	0		0	0	0	0	0	0	0	0	0
IPI00472075		0	0	0	0	0	1	0	0	0	0	0	1	0		0	0	0	0	0	0	0	0	0
IPI00472754		0	0	0	0	0	0	0	0	0	0	0	0	0		0	1	0	0	0	0	0	0	0
IPI00477597		0	0	0	0	0	0	0	0	0	0	0	0	0		0	0	0	0	0	0	0	0	0
IPI00477714		0	1	1	1	1	0	0	0	0	0	0	0	0		0	0	0	0	0	0	0	0	0
IPI00477763		0	0	0	0	0	0	0	0	0	0	0	0	0		0	0	0	0	0	0	0	0	0
IPI00478003		0	0	0	0	0	0	0	0	0	0	0	0	0		0	0	0	0	0	0	0	0	0
IPI00478468		0	0	0	0	0	0	0	0	1	0	0	0	0		0	0	0	0	0	0	0	0	0
IPI00478489		0	0	0	0	0	0	0	0	0	0	0	0	0		0	0	0	0	0	0	0	0	0
IPI00478493		0	0	0	0	0	0	0	0	0	0	0	0	0		0	0	0	0	0	0	0	0	0
IPI00478809		0	0	0	0	0	0	0	0	0	0	0	0	0		0	0	0	0	0	0	0	0	0
IPI00478816		0	0	0	0	0	0	0	0	0	0	0	0	0		0	0	0	0	0	0	0	0	0
IPI00478997		0	0	1	1	1	0	0	0	0	0	0	0	0		0	0	0	0	0	0	0	0	0
IPI00479058		0	0	0	0	0	0	0	0	0	0	0	0	0		0	1	0	0	0	0	0	0	0
IPI00479069		0	0	0	0	0	0	0	0	0	0	0	0	0		0	0	0	0	0	0	0	0	0
IPI00479116		0	0	0	0	1	0	1	1	1	0	1	1	1		0	0	1	0	0	1	0	0	0
IPI00479125		0	0	0	0	0	0	0	0	0	0	0	0	0		0	0	0	0	0	0	0	0	0
IPI00479145		0	0	0	1	0	0	1	1	0	0	0	0	0		0	0	0	1	0	0	0	1	1
IPI00479708		0	0	0	0	0	0	0	0	0	0	0	0	0		0	0	0	0	0	0	0	0	0
IPI00479743		0	1	0	0	0	0	1	1	0	0	0	0	0		0	0	0	0	0	0	0	0	0
IPI00479786		0	0	0	0	0	0	0	0	0	0	0	0	0		0	0	0	0	0	0	0	0	0
IPI00480192		0	0	0	0	1	0	0	1	0	0	0	0	0		0	0	0	0	0	0	0	0	0
IPI00513767		0	0	0	0	0	0	0	0	0	0	0	0	0		0	1	0	0	0	0	0	0	0
IPI00513865		0	0	0	0	0	0	0	0	0	0	0	0	0		1	0	0	0	0	0	0	0	0
IPI00513896		0	0	0	0	0	1	0	0	0	0	0	0	0		0	0	0	0	0	0	0	0	0
IPI00514177		0	0	0	0	0	0	0	0	0	0	0	0	1		0	0	0	0	0	0	0	0	0
IPI00514669		0	0	0	0	0	1	0	0	0	0	0	0	0		0	0	0	0	0	0	0	0	0
IPI00514704		0	0	0	0	0	0	0	0	1	0	0	0	0		0	0	0	0	0	0	0	0	0
IPI00514795		0	0	0	0	0	0	0	0	0	0	0	1	1		0	0	1	0	0	0	0	0	0
IPI00549205		0	0	0	0	0	0	0	0	0	0	0	0	1		0	0	0	0	0	0	0	0	0
IPI00549540		0	0	0	0	0	0	0	0	0	0	0	0	0		0	0	0	0	0	0	0	0	0
IPI00549825		0	0	0	0	1	0	0	0	0	0	0	0	0		0	0	0	0	0	0	0	0	0
IPI00550162		0	0	0	0	0	0	0	0	0	0	0	0	0		0	0	0	0	0	0	0	0	0
IPI00550364		0	0	0	0	0	0	0	0	0	0	0	0	0		0	0	0	0	0	0	0	0	0
IPI00550571		0	1	1	0	0	0	0	0	1	0	1	1	0		1	1	0	0	0	1	0	0	0
IPI00550644		0	0	0	0	0	0	0	0	0	0	0	0	0		0	0	1	0	0	0	0	0	0
IPI00550731		1	1	1	1	1	1	0	1	1	1	1	1	1		1	1	0	1	0	0	1	1	1
IPI00550834		0	0	0	0	0	0	0	0	0	0	0	0	0		0	0	0	0	0	0	0	0	0
IPI00550987		0	0	0	0	0	0	0	0	0	0	0	0	0		0	0	0	0	0	0	0	0	0
IPI00550991		1	1	1	1	1	1	1	1	1	1	1	1	1		0	1	1	0	0	1	1	1	1
IPI00551070		0	0	0	0	0	0	0	0	0	0	0	0	0		0	0	0	0	0	0	0	0	0
IPI00552091		0	0	0	0	0	0	0	0	0	0	0	0	0		0	0	0	0	0	0	0	0	0
IPI00552118		0	0	0	0	0	0	0	0	0	0	0	0	0		0	0	0	0	0	0	0	0	0
IPI00552749		0	0	0	0	0	0	0	0	0	0	0	0	0		0	0	0	0	0	0	0	0	0
IPI00552845		0	0	0	0	0	0	0	0	0	0	0	0	0		0	0	0	0	0	0	0	0	0
IPI00552897		0	0	0	0	0	0	0	0	0	0	0	0	0		0	0	0	0	0	0	0	0	0
IPI00552937		0	0	0	1	1	0	0	0	0	0	0	0	0		0	0	0	0	0	0	0	0	0
IPI00552983		0	0	0	0	0	0	0	0	0	0	0	0	0		0	0	0	0	0	0	0	0	0
IPI00552989		0	0	0	0	0	0	0	0	0	0	0	0	0		0	0	0	0	0	0	0	0	0
IPI00553066		0	0	0	0	0	0	0	0	0	0	0	0	0		0	0	0	0	0	0	0	0	0
IPI00553067		0	0	0	0	1	0	0	0	0	0	1	0	0		0	0	0	0	0	0	0	0	0
IPI00553177		0	1	1	1	1	1	1	1	1	1	1	1	1		1	1	1	1	0	1	0	0	0
IPI00553197		0	0	0	0	0	0	0	0	0	0	0	0	0		0	0	0	0	0	0	0	0	0
IPI00553215		0	0	0	0	0	0	0	0	0	0	0	0	0		0	0	0	0	0	0	0	0	0
IPI00554522		0	0	0	0	0	0	0	1	0	0	0	0	0		0	0	0	0	0	0	0	0	0
IPI00554538		0	0	0	0	0	0	0	0	0	0	0	0	0		0	0	0	0	0	0	0	0	0
IPI00554640		0	0	0	0	0	0	0	0	0	1	0	0	0		1	0	1	0	0	0	0	0	0
IPI00554648		0	1	0	1	1	0	0	1	0	0	0	0	0		0	0	0	0	0	0	0	0	0
IPI00554788		0	0	0	1	1	0	0	1	1	1	0	0	0		0	0	0	0	0	0	0	0	0
IPI00555565		0	0	0	1	0	0	0	0	0	0	0	1	0		0	0	1	0	1	0	0	0	0
IPI00555656		0	0	1	1	0	0	0	0	0	0	0	0	0		0	0	0	0	0	0	0	0	0
IPI00555676		0	0	0	0	0	0	0	0	0	0	0	0	0		0	0	0	0	0	0	0	0	0
IPI00555756		0	0	0	0	0	0	0	0	0	0	0	0	0		0	0	0	0	0	0	0	0	0
IPI00555812		0	0	0	1	1	1	0	1	0	0	1	1	0		1	0	0	0	0	0	0	0	0
IPI00555872		0	0	0	0	0	1	0	0	0	0	0	0	0		0	0	0	0	0	0	0	0	0
IPI00556241		0	0	0	1	0	0	0	0	0	0	0	0	0		1	0	0	0	0	0	0	0	0
IPI00556369		0	0	0	1	1	0	0	0	1	1	0	0	0		0	1	0	0	0	0	0	0	0
IPI00556460		0	0	0	0	0	0	0	0	0	0	0	0	0		0	0	0	0	0	0	0	0	0
IPI00556522		0	0	0	0	0	0	0	0	0	0	0	0	0		0	0	0	0	0	0	0	0	0
IPI00556574		0	0	0	0	1	0	0	0	0	0	0	0	0		0	0	0	0	0	0	0	0	0
IPI00556655		1	0	0	1	0	0	0	1	1	1	0	1	1		1	1	1	0	1	0	1	1	1
IPI00556665		0	0	0	0	0	0	0	1	0	0	0	0	0		0	0	0	0	0	0	0	0	0
IPI00604624		0	0	0	0	0	0	0	0	0	0	0	0	0		0	0	0	0	0	0	0	0	0
IPI00604727		0	0	1	1	0	1	0	0	1	0	0	0	0		0	0	0	0	0	0	0	0	0
IPI00607548		0	0	0	0	0	0	0	0	0	0	0	0	0		0	0	0	0	0	0	0	0	0
IPI00607578		0	0	0	0	0	1	0	0	0	0	0	1	0		0	0	0	0	0	0	0	0	0
IPI00607659		0	0	0	0	0	0	0	0	1	0	0	0	0		0	0	0	0	0	0	0	0	0
IPI00607741		1	0	1	1	1	1	0	1	1	0	1	0	0		1	1	0	0	0	0	0	0	0
IPI00639996		0	0	0	0	0	0	0	0	0	0	0	0	0		1	0	0	0	0	0	0	0	0
IPI00640533		0	0	0	0	0	0	0	0	0	0	0	0	0		0	0	0	0	0	0	0	0	0
IPI00640981		1	0	0	1	1	0	0	0	1	1	1	0	0		0	1	0	0	0	0	0	0	0
IPI00641158		0	0	0	0	0	0	0	0	0	0	0	0	0		0	0	0	0	0	0	0	0	0
IPI00641229		0	0	0	0	0	0	1	0	0	0	0	0	0		0	0	0	0	0	0	0	0	0
IPI00641475		0	0	0	0	0	0	0	0	0	0	0	0	0		0	0	0	0	0	0	0	0	0
IPI00641533		0	0	0	1	1	0	0	0	0	0	0	0	0		0	0	0	0	0	0	0	0	0
IPI00642632		1	1	1	1	1	0	0	1	0	1	0	0	0		0	1	0	0	0	0	0	0	0
IPI00642845		0	0	0	0	0	0	0	0	1	0	1	0	0		0	0	1	0	0	0	0	0	0
IPI00642872		0	0	0	0	0	0	0	0	0	0	0	0	0		0	0	0	0	0	0	0	0	0
IPI00643152		0	0	0	0	0	0	0	0	0	0	0	0	0		0	0	0	0	0	0	0	0	0
IPI00643299		0	0	0	0	0	0	0	0	0	0	0	0	0		0	0	0	0	0	0	0	0	0
IPI00643388		0	0	0	0	0	0	0	0	0	0	0	0	0		0	0	0	0	0	0	0	0	0
IPI00643720		0	0	0	0	0	0	0	0	0	0	0	0	0		0	0	0	0	0	0	0	0	0
IPI00644680		0	0	0	0	0	0	0	1	1	1	0	1	0		0	1	0	0	0	0	0	0	0
IPI00644691		0	0	0	0	1	0	0	0	0	1	0	0	0		0	0	0	0	0	0	0	0	0
IPI00644840		0	0	0	0	0	0	0	0	1	1	0	0	0		0	0	0	0	0	0	0	0	0
IPI00644892		0	0	0	0	1	0	0	0	0	0	0	0	0		0	0	0	0	0	0	0	0	0
IPI00645363		0	0	0	0	0	1	0	0	0	0	0	0	0		0	0	0	0	0	0	0	0	0
IPI00645369		0	0	0	0	1	0	0	0	0	0	0	0	0		0	0	0	0	0	0	0	0	0
IPI00645500		0	0	0	0	0	0	0	0	0	0	0	0	0		0	0	0	0	0	0	0	0	0
IPI00645614		0	0	0	0	0	0	0	0	0	0	0	0	0		0	0	0	0	0	0	0	0	0
IPI00645700		0	0	0	0	0	0	0	0	0	0	0	0	0		0	0	0	0	0	0	0	0	0
IPI00646150		0	0	0	0	0	0	0	0	0	0	0	0	0		0	0	0	0	0	0	0	0	0
IPI00646161		0	0	1	0	0	0	0	1	0	0	0	0	0		0	0	0	0	0	0	0	0	0
IPI00646217		0	0	0	0	0	1	0	0	0	0	1	0	0		0	0	0	0	0	0	0	0	0
IPI00646304		0	0	0	0	0	0	0	0	0	0	0	0	0		0	0	0	0	0	0	0	0	0
IPI00646328		0	0	0	0	0	0	0	0	0	0	0	0	0		0	0	0	0	0	0	0	0	0
IPI00646384		0	0	0	0	0	0	0	0	0	0	0	0	0		0	0	0	0	0	0	0	0	0
IPI00646511		0	0	0	0	0	0	0	0	0	0	0	0	0		0	0	0	0	0	0	0	0	0
IPI00646773		0	0	0	0	0	0	0	0	0	0	0	0	0		0	0	0	0	0	0	0	0	0
IPI00646886		0	0	0	0	0	0	0	0	0	0	0	0	0		0	0	0	0	0	0	0	0	0
IPI00646987		0	0	0	0	0	0	0	0	0	0	0	0	0		0	0	0	0	0	0	0	0	0
IPI00647159		0	0	0	0	0	0	0	0	0	0	0	0	0		0	0	0	0	0	0	0	0	0
IPI00647504		0	0	0	0	0	0	0	0	0	0	0	0	0		0	0	0	0	0	0	0	0	0
IPI00647700		0	0	0	0	0	0	0	0	0	0	0	0	0		0	0	0	0	0	0	0	0	1
IPI00647704		0	1	0	1	1	0	0	0	0	0	0	0	0		0	1	1	0	0	0	0	0	0
IPI00647820		0	0	0	0	0	0	0	0	0	0	0	0	0		0	0	0	0	0	0	0	0	0
IPI00651676		0	0	0	0	0	0	0	0	0	0	0	0	0		0	0	0	0	0	0	0	0	0
IPI00651768		0	0	0	1	0	0	0	0	0	0	0	0	0		0	1	1	0	0	0	0	0	0
IPI00654755		0	0	0	0	0	0	0	0	0	0	0	0	0		0	0	0	0	0	0	0	0	0
IPI00656087		0	0	0	0	0	0	0	1	0	0	0	0	0		0	0	0	0	0	0	0	0	0
IPI00657682		0	0	0	0	0	0	0	0	0	0	0	0	0		0	0	0	0	0	0	0	0	0
IPI00657746		0	0	0	0	0	0	0	0	0	0	0	0	0		0	0	0	0	0	0	0	0	0
IPI00657784		0	0	0	0	0	0	0	0	0	0	0	0	0		0	0	0	0	0	0	0	0	0
IPI00657821		0	0	0	0	0	0	0	0	0	0	0	0	0		0	0	0	0	0	0	0	0	0
IPI00657911		0	0	0	0	0	0	0	1	0	0	0	0	0		0	0	0	0	0	0	0	0	0
IPI00658130		1	1	1	1	1	1	0	1	1	0	1	0	0		0	1	1	0	0	0	0	0	0
IPI00658151		0	0	0	0	0	0	0	0	0	0	0	1	1		0	0	0	0	0	0	0	0	0
IPI00658210		0	0	0	0	1	1	0	0	0	1	0	1	1		0	0	1	0	0	0	0	0	0
IPI00719135		0	0	0	0	0	0	0	0	1	0	0	0	0		0	0	0	0	0	0	0	0	0
IPI00719285		0	0	0	0	0	0	0	0	0	0	0	0	0		0	0	0	0	0	0	0	0	0
IPI00719373		1	0	1	1	1	0	0	1	1	0	1	1	1		1	0	1	0	0	0	0	1	1
IPI00735451		0	0	0	0	1	0	0	0	1	0	0	0	0		0	0	0	0	0	0	0	0	0
IPI00736155		0	0	0	0	0	0	0	0	0	0	0	0	0		0	0	0	0	0	0	0	0	0
IPI00736464		0	0	0	0	0	0	0	0	0	0	0	0	0		0	0	0	0	0	0	0	0	0
IPI00736755		1	1	1	1	1	1	1	1	1	1	1	1	1		0	1	0	0	0	1	1	1	0
IPI00736763		0	0	0	0	0	0	0	0	0	0	0	0	0		0	0	0	0	0	0	0	0	0
IPI00736860		1	1	1	1	1	1	1	1	1	1	1	1	1		1	1	1	0	1	0	1	1	1
IPI00736885		0	0	0	0	0	0	0	0	0	0	0	0	0		0	0	0	0	0	0	0	0	0
IPI00737545		0	0	0	0	0	0	0	0	0	0	0	0	0		0	0	0	0	0	0	0	0	0
IPI00738655		0	0	0	0	0	0	0	0	0	0	0	0	0		0	0	0	0	0	0	0	0	0
IPI00738806		0	0	0	0	0	0	0	0	0	0	0	0	0		0	0	0	0	0	0	0	0	0
IPI00739099		0	0	0	0	0	0	0	0	0	0	0	0	0		0	0	0	0	0	0	0	0	0
IPI00739539		0	0	0	0	0	0	0	0	0	0	0	0	0		0	0	0	0	0	0	0	0	0
IPI00739940		0	0	0	0	0	0	0	0	0	0	0	0	1		0	0	0	0	0	0	0	1	0
IPI00740336		0	0	0	1	0	0	0	0	0	0	0	0	0		0	0	0	0	0	0	0	0	0
IPI00740701		0	0	0	0	0	0	0	0	0	0	1	0	0		0	0	0	0	0	0	0	0	0
IPI00740853		0	0	0	0	0	0	0	0	0	0	0	1	0		0	0	0	0	0	0	0	0	0
IPI00740885		0	0	0	0	0	0	0	0	0	0	0	1	0		0	0	0	0	0	0	0	0	0
IPI00740961		0	1	0	0	0	0	0	0	0	0	0	0	0		0	0	0	0	0	0	0	0	0
IPI00741097		0	0	0	0	0	0	0	0	0	0	0	0	0		0	0	0	0	0	0	0	0	0
IPI00741768		0	0	0	0	0	0	0	0	0	0	0	0	0		0	0	0	0	0	0	0	0	0
IPI00741853		0	0	0	0	0	0	0	0	0	0	0	0	0		0	0	0	0	0	0	0	0	0
IPI00741958		0	0	0	0	0	0	0	0	0	0	0	1	0		0	0	0	0	0	0	0	0	0
IPI00742147		0	0	0	0	0	0	0	0	0	0	0	0	0		0	0	0	0	0	0	0	0	0
IPI00742696		0	0	0	0	0	0	1	0	1	0	0	0	1		0	1	1	0	0	0	0	0	0
IPI00743194		1	0	0	1	0	0	0	0	1	0	0	0	0		0	0	0	0	0	0	0	0	0
IPI00744835		0	0	0	0	0	0	0	0	0	0	0	0	0		0	0	0	0	0	0	0	0	0
IPI00745047		0	0	0	0	0	0	0	0	0	0	0	1	1		0	0	0	0	0	0	0	0	0
IPI00745363		0	0	0	0	0	0	0	0	0	0	0	0	0		0	0	0	0	0	0	0	0	0
IPI00745542		0	0	0	0	0	0	0	0	0	0	0	0	0		0	0	0	0	0	0	0	0	0
IPI00745872		1	1	1	1	1	1	1	1	1	1	1	1	1		1	1	0	1	1	1	1	1	0
IPI00746033		0	0	0	0	0	0	0	0	0	0	0	0	0		0	0	0	0	0	0	0	0	0
IPI00746419		0	0	0	0	0	0	0	0	0	0	0	0	0		0	0	0	0	0	0	0	0	0
IPI00746691		0	0	0	0	0	0	0	0	0	0	0	0	0		0	0	0	0	0	0	0	0	0
IPI00747001		0	0	0	0	0	0	0	0	0	0	0	0	0		0	0	0	0	0	0	0	0	0
IPI00747180		0	0	0	1	0	0	0	0	0	0	0	0	0		0	0	0	0	0	0	0	0	0
IPI00747223		0	0	0	0	0	0	0	0	0	0	0	0	0		0	0	0	0	0	0	0	0	0
IPI00747499		0	0	0	0	0	0	0	0	0	0	0	0	0		0	0	0	0	0	0	0	0	0
IPI00747865		0	0	0	0	0	0	0	0	0	0	0	1	0		0	0	0	0	0	0	0	0	0
IPI00747916		0	0	0	0	0	0	0	0	0	0	0	1	1		0	0	0	0	0	0	0	0	0
IPI00748061		0	0	0	0	0	0	0	0	0	0	0	0	0		0	0	0	0	0	0	0	0	0
IPI00748437		0	0	0	0	0	0	0	0	0	0	0	0	0		0	1	0	0	0	0	0	0	0
IPI00748504		0	0	0	1	0	0	0	0	0	0	0	0	0		0	1	0	0	0	0	0	0	0
IPI00748668		0	0	0	0	0	0	0	0	0	0	0	0	0		0	0	0	0	0	0	0	0	0
IPI00748856		1	0	0	0	0	0	0	0	0	0	0	0	0		0	0	0	0	0	0	0	0	0
IPI00748890		0	0	0	1	0	0	0	0	0	0	1	1	0		0	0	0	0	0	0	0	0	0
IPI00748955		0	0	0	0	1	0	0	0	0	0	0	0	0		0	0	0	0	0	0	0	0	0
IPI00748998		0	0	0	1	1	0	0	0	0	0	0	0	0		0	0	0	0	0	0	0	0	0
IPI00759613		0	0	0	0	0	0	0	0	0	0	0	0	0		0	0	0	0	0	0	0	0	0
IPI00759806		0	0	0	0	0	0	0	0	0	0	0	0	0		0	0	0	0	0	0	0	0	0
IPI00760833		0	0	0	0	0	0	0	1	0	0	0	0	0		0	0	0	0	0	0	0	0	0
IPI00782965		0	0	0	0	0	0	0	0	0	0	0	0	0		0	0	0	0	0	0	0	0	0
IPI00782983		0	0	1	0	1	0	0	0	0	0	0	0	0		0	0	0	0	0	0	0	0	0
IPI00783004		0	0	0	0	0	0	0	0	0	0	0	0	0		0	0	0	0	0	0	0	0	0
IPI00783024		0	0	0	0	1	0	0	0	0	0	0	0	0		0	0	0	0	0	0	0	0	0
IPI00783287		0	0	0	0	1	0	0	0	0	0	0	0	0		0	0	0	0	0	0	0	0	0
IPI00783299		0	0	0	1	1	0	0	0	0	0	0	0	0		0	0	0	0	0	0	0	0	0
IPI00783392		0	0	0	0	0	0	0	0	0	0	0	1	0		0	0	0	0	0	0	0	0	0
IPI00783859		0	0	0	0	0	0	0	0	0	0	0	0	0		0	0	0	0	0	0	0	0	0
IPI00783950		0	0	0	0	0	1	0	1	0	0	0	0	0		0	0	0	0	0	0	0	0	0
IPI00783987		0	0	0	0	0	0	0	0	0	0	0	0	0		0	0	0	0	0	0	0	0	0
IPI00784013		0	0	0	0	0	0	0	0	0	1	0	0	0		0	0	0	0	0	0	0	0	0
IPI00784169		0	0	0	0	0	0	0	0	0	0	0	0	0		0	0	0	0	0	0	0	0	0
IPI00784201		0	0	0	0	1	0	0	0	0	0	0	0	0		0	0	0	0	0	0	0	0	0
IPI00784349		0	0	0	0	0	0	0	0	0	0	0	0	0		0	0	0	0	0	0	0	0	0
IPI00784351		0	0	0	0	0	0	0	0	0	0	0	0	0		0	0	0	0	0	0	0	0	0
IPI00784419		0	0	0	1	0	0	0	0	1	0	1	1	0		0	0	0	0	0	0	0	0	0
IPI00784430		0	0	1	0	1	0	0	0	0	0	0	0	0		0	1	0	0	0	0	0	0	0
IPI00784461		0	0	0	1	1	0	0	0	1	0	1	0	0		1	0	0	0	0	0	0	0	0
IPI00784758		1	1	1	1	1	0	0	0	0	0	0	1	1		1	0	0	0	0	0	0	0	0
IPI00784817		0	1	0	0	0	0	0	0	1	0	0	1	0		0	0	0	0	0	0	0	0	0
IPI00784830		0	0	0	0	0	0	0	1	1	0	0	0	0		0	0	0	0	0	0	0	0	0
IPI00784865		1	1	1	1	1	1	1	1	1	1	1	1	1		1	1	1	0	0	1	1	1	1
IPI00784869		0	1	1	1	1	1	1	1	0	1	1	1	0		1	1	0	0	0	0	0	1	1
IPI00784950		0	0	0	0	0	1	0	0	0	0	0	0	0		0	0	0	0	0	0	0	0	0
IPI00784980		0	0	0	0	0	0	0	0	0	0	0	0	0		0	0	0	0	0	0	0	0	0
IPI00784985		0	1	0	0	0	1	1	1	1	1	1	0	0		0	0	0	0	0	0	0	0	0
IPI00785036		0	0	0	0	0	0	0	1	1	1	1	0	0		0	0	0	0	0	0	0	0	0
IPI00785084		0	0	1	1	1	1	1	0	1	0	0	1	0		0	0	0	0	0	0	0	0	0
IPI00786880		0	0	0	0	1	0	0	0	0	0	0	0	0		0	0	0	0	0	0	0	0	0
IPI00787323		0	0	0	0	0	0	0	0	0	0	0	0	0		0	0	0	0	0	0	0	0	0
IPI00788054		0	0	0	0	0	0	0	0	0	0	0	0	0		0	0	0	0	0	0	0	0	0
IPI00788055		0	0	0	0	0	0	0	1	0	0	0	0	0		0	0	0	0	0	0	0	0	0
IPI00788247		0	0	0	0	1	0	0	0	0	0	0	0	0		0	0	0	0	0	0	0	0	0
IPI00788666		0	0	0	0	1	0	0	0	0	0	0	0	0		0	0	0	0	0	0	0	0	0
IPI00788696		0	0	0	0	0	0	0	0	0	0	0	0	0		0	0	0	0	0	0	0	0	0
IPI00788990		1	0	0	0	0	0	0	0	0	0	0	0	1		1	1	0	0	0	0	0	0	0
IPI00788996		0	0	0	0	0	0	0	0	0	0	0	0	0		0	0	0	0	0	0	0	0	0
IPI00789324		0	0	0	0	0	0	0	0	0	0	0	0	0		0	0	0	0	0	0	0	0	0
IPI00789536		0	0	0	0	0	0	0	0	0	0	0	0	0		0	0	0	0	0	0	0	0	0
IPI00789673		0	0	0	0	0	0	0	0	0	0	0	0	0		0	0	1	0	0	0	0	0	1
IPI00789744		0	0	0	0	0	0	0	0	0	1	0	1	1		0	1	0	0	0	0	0	0	0
IPI00789902		0	0	0	0	0	0	0	0	0	0	0	0	0		0	0	0	0	0	0	0	0	0
IPI00790008		0	0	0	0	0	0	0	0	0	0	0	0	0		0	0	0	0	0	0	0	0	0
IPI00790172		0	0	0	1	0	1	0	1	1	0	0	0	0		0	0	0	0	0	0	0	0	0
IPI00790221		0	0	0	0	0	0	0	0	0	0	0	0	0		0	0	0	0	0	0	0	0	0
IPI00790298		0	0	0	0	0	0	0	0	0	0	0	0	0		0	0	0	0	0	0	0	0	0
IPI00790648		0	1	0	0	1	0	0	0	0	0	0	0	0		0	0	0	0	0	0	0	0	0
IPI00791044		0	0	0	0	0	0	0	0	0	0	1	0	0		0	0	0	0	0	0	0	0	0
IPI00791156		0	0	0	0	0	0	0	0	0	0	0	0	0		0	0	0	0	0	0	0	0	0
IPI00791560		0	0	0	0	0	0	0	0	0	0	0	0	0		0	0	0	0	0	0	0	0	0
IPI00792009		0	0	0	0	0	0	0	0	0	0	0	1	0		0	0	0	0	0	0	0	0	0
IPI00792115		0	0	0	0	0	0	0	0	0	0	0	0	0		0	0	0	0	0	0	0	0	0
IPI00792436		0	0	1	0	0	0	0	0	0	0	0	0	0		0	0	0	0	0	0	0	0	0
IPI00792712		0	0	1	1	1	0	0	0	1	0	0	0	0		0	0	0	0	0	0	0	0	0
IPI00792769		0	0	0	0	0	0	0	0	0	0	0	0	0		0	0	0	0	0	0	0	0	0
IPI00792856		0	0	1	0	0	0	0	0	0	0	0	0	0		0	0	0	0	0	0	0	0	0
IPI00793280		0	0	0	0	0	0	0	0	0	0	0	0	0		0	0	0	0	0	0	0	0	0
IPI00793302		0	0	0	0	0	0	0	0	0	0	0	0	0		0	0	0	0	0	0	0	0	0
IPI00793626		0	0	0	0	0	0	0	0	0	0	0	0	0		0	0	0	0	0	0	0	0	0
IPI00793874		0	0	0	1	0	0	0	0	0	0	0	0	0		0	0	0	0	0	0	0	0	0
IPI00793973		0	0	0	0	0	0	0	0	0	0	0	0	0		0	0	0	0	0	0	0	0	0
IPI00794581		0	0	0	0	0	0	0	0	0	0	0	1	0		1	0	1	1	0	0	1	0	1
IPI00795055		0	0	0	0	0	0	0	0	0	0	0	0	0		0	0	0	0	0	0	0	0	0
IPI00795142		0	0	0	0	0	0	0	0	0	0	0	0	0		0	0	0	0	0	0	0	0	0
IPI00795307		0	0	1	1	1	1	0	0	0	1	1	0	1		1	1	0	0	0	0	0	0	0
IPI00795501		0	0	0	0	1	0	0	0	0	0	0	0	0		0	0	0	0	0	0	0	0	0
IPI00796189		0	0	0	0	0	0	0	0	0	0	0	0	0		0	0	0	0	0	0	0	0	0
IPI00796220		0	0	0	0	0	0	0	0	0	0	0	0	0		0	0	0	0	0	0	0	0	0
IPI00796243		0	0	0	0	0	0	0	0	0	0	0	0	0		0	0	0	0	0	0	0	0	0
IPI00796379		0	0	0	0	0	0	0	0	0	0	0	0	0		0	0	0	0	0	0	0	0	0
IPI00796450		0	0	0	0	0	0	0	0	0	0	0	1	0		0	0	0	0	0	0	0	0	0
IPI00796843		0	0	0	1	1	0	0	1	1	0	0	0	0		0	0	0	1	0	0	0	0	0
IPI00797175		0	0	0	0	0	0	0	0	0	0	0	1	0		0	1	0	0	0	0	0	0	0
IPI00797231		0	0	0	0	0	0	0	0	0	0	0	0	0		0	0	0	0	0	0	0	0	0
IPI00797472		0	0	0	0	0	0	0	0	0	0	1	0	0		0	0	0	0	0	0	0	0	0
IPI00797514		0	0	0	0	0	0	0	0	0	0	0	0	0		0	0	0	0	0	0	0	0	0
IPI00797575		0	0	0	0	0	0	0	0	0	0	0	0	0		0	0	0	0	0	0	0	0	0
IPI00797929		0	0	0	0	0	0	0	0	0	0	0	0	0		0	1	0	0	0	0	0	0	0
IPI00798360		0	0	0	1	0	0	0	0	0	0	0	0	0		0	0	0	0	0	0	0	0	0
IPI00798373		0	0	0	1	0	0	0	0	0	0	0	0	0		0	0	0	0	0	0	0	0	0
IPI00807428		1	1	1	1	1	1	1	1	1	1	1	1	0		0	1	0	0	0	0	0	1	1
IPI00816128		0	0	0	0	0	0	0	0	0	0	0	0	0		0	0	0	0	0	0	0	0	0
IPI00816314		0	0	0	0	0	0	0	0	0	0	0	0	0		0	0	0	0	0	0	0	0	0
IPI00816409		0	1	1	1	1	1	0	1	0	0	0	0	0		0	0	0	0	0	0	0	0	0
IPI00816555		0	1	1	1	1	0	0	0	0	0	0	0	0		0	0	0	0	0	0	0	0	0
IPI00816799		1	1	1	1	1	1	0	1	0	1	0	0	0		0	0	0	0	0	0	0	1	1
IPI00827500		0	0	0	1	0	0	0	0	0	0	0	0	0		0	0	0	0	0	0	0	0	0
IPI00827560		0	0	0	0	0	0	0	0	0	0	0	0	0		0	0	0	0	0	0	0	0	0
IPI00827581		0	0	0	0	0	0	0	0	0	0	0	0	0		0	0	0	0	0	0	0	0	0
IPI00827618		0	0	1	1	0	0	0	0	0	0	0	0	0		0	0	0	0	0	0	0	0	0
IPI00827695		0	0	1	1	1	0	0	0	0	0	0	0	0		0	0	0	0	0	0	0	0	0
IPI00827815		0	0	0	0	1	0	0	0	0	0	0	0	0		0	0	0	0	0	0	0	0	0
IPI00827826		0	0	0	0	0	0	0	0	0	0	0	0	0		0	0	0	0	0	0	0	0	0
IPI00827839		0	1	1	1	1	0	0	0	0	0	0	0	0		0	0	0	0	0	0	0	0	0
IPI00827875		0	1	0	1	0	0	0	0	0	0	0	0	0		0	0	0	0	0	0	0	0	0
IPI00827876		0	0	1	0	0	0	0	0	0	0	0	0	0		0	0	0	0	0	0	0	0	0
IPI00827891		0	0	1	0	0	0	0	0	0	0	0	0	0		0	0	0	0	0	0	0	0	0
IPI00827967		0	0	0	0	0	0	0	0	0	0	0	0	0		0	0	0	0	0	0	0	0	0
IPI00828138		0	0	0	0	0	0	0	0	0	0	0	0	0		0	0	0	0	0	0	0	0	0
IPI00828156		0	0	0	0	0	0	0	0	0	0	0	0	0		0	0	0	0	0	0	0	0	0
IPI00828191		0	0	0	0	0	0	0	0	0	0	0	0	0		0	0	0	0	0	0	0	0	0
IPI00829652		0	1	1	1	1	0	0	0	0	0	0	0	0		0	0	0	0	0	0	0	0	0
IPI00829711		1	1	1	1	1	0	0	1	1	0	0	0	0		0	1	0	0	0	0	0	0	0
IPI00829813		0	0	0	0	0	0	0	0	0	0	0	0	0		0	0	0	0	0	0	0	0	0
IPI00829827		0	0	0	1	0	0	0	0	0	0	0	0	0		0	0	0	0	0	0	0	0	0
IPI00829834		0	0	0	0	0	0	0	0	0	0	0	0	0		0	0	0	0	0	0	0	0	0
IPI00829851		0	0	0	0	0	0	0	1	0	0	0	0	0		0	0	0	0	0	0	0	0	0
IPI00829877		0	1	0	0	0	1	0	0	0	1	0	0	0		0	1	0	0	0	0	0	0	0
IPI00829940		0	0	0	1	0	0	0	0	0	0	0	0	0		0	0	0	0	0	0	0	0	0
IPI00829956		1	1	1	1	1	0	0	0	0	0	1	0	0		0	0	0	0	0	0	0	0	0
IPI00829980		0	0	0	0	0	0	0	0	0	0	0	0	0		0	0	0	0	0	0	0	0	0
IPI00829992		0	0	1	1	0	0	0	0	1	0	0	0	0		0	0	0	0	0	0	0	0	0
IPI00830088		0	0	0	0	0	0	0	0	0	0	0	0	0		0	0	0	0	0	0	0	0	0
IPI00830092		0	0	0	0	0	0	0	0	0	0	0	0	0		0	0	0	0	0	0	0	0	0
IPI00830132		0	1	0	1	1	1	0	1	0	1	1	0	1		0	1	1	0	0	0	0	1	0
IPI00843765		0	0	0	0	0	0	0	0	0	0	0	0	0		0	0	0	0	0	0	0	0	0
IPI00843826		0	0	0	0	0	0	0	0	0	0	0	0	0		0	0	0	0	0	0	0	0	0
IPI00843975		0	0	0	0	0	0	0	0	0	0	1	0	0		0	0	0	0	0	0	0	0	0
IPI00844090		0	0	0	0	0	0	0	0	0	0	1	0	0		0	0	0	0	0	0	0	0	0
IPI00844311		0	0	0	0	0	0	0	0	0	0	0	0	0		0	0	0	0	0	0	0	0	0
IPI00844506		0	1	0	0	0	0	0	0	0	0	1	0	1		0	0	0	0	0	0	0	0	0
IPI00844511		1	0	0	1	1	0	0	1	1	0	1	0	1		0	0	0	0	0	0	0	0	0
IPI00847137		0	0	0	0	0	0	0	0	0	0	0	0	0		0	0	0	0	0	0	0	0	0
IPI00847255		0	0	0	0	0	0	0	0	0	0	0	0	0		0	0	0	0	0	0	0	0	0
IPI00847415		0	0	0	0	0	0	0	0	0	0	0	0	0		0	0	0	0	0	0	0	0	0
IPI00847544		0	0	0	0	1	0	0	0	0	0	0	0	0		0	0	0	0	0	0	0	0	0
IPI00847866		0	0	0	0	0	0	0	0	0	0	0	0	0		0	0	0	0	0	0	0	0	0
IPI00847913		0	0	0	1	0	0	0	0	0	0	0	0	0		0	0	0	0	0	0	0	0	0
IPI00848010		0	1	1	0	1	0	0	0	0	1	1	1	1		1	1	1	0	0	0	0	0	0
IPI00848037		0	0	0	0	0	0	0	0	0	0	0	0	1		0	0	0	0	1	0	0	0	0
IPI00848061		0	0	0	0	0	0	0	0	0	0	0	0	0		0	0	1	0	0	0	0	0	0
IPI00852605		0	0	0	0	0	0	0	0	0	0	0	0	0		0	0	0	0	0	0	0	0	0
IPI00852685		0	1	1	1	1	0	0	0	0	0	0	0	0		0	0	0	0	0	0	0	0	0
IPI00852973		0	0	0	0	0	0	0	0	0	0	0	0	1		0	0	0	0	0	0	0	0	0
IPI00853045		0	0	0	0	0	0	0	0	0	0	0	0	0		0	0	0	0	0	0	0	0	0
IPI00853090		0	0	0	0	0	0	0	0	0	0	0	0	0		0	0	0	0	0	0	0	0	0
IPI00853240		0	0	0	0	0	0	0	1	0	0	0	0	0		0	0	0	0	0	0	0	0	0
IPI00853358		0	0	0	0	0	0	0	0	0	0	0	0	0		0	0	0	0	0	0	0	0	0
IPI00853404		0	0	0	0	0	0	0	0	0	0	0	0	0		0	0	0	0	0	0	0	0	0
IPI00853533		0	0	0	0	0	0	0	0	0	0	1	0	0		0	0	0	0	0	0	0	0	0
IPI00854629		0	0	0	0	1	0	0	0	0	0	0	0	1		0	0	0	0	0	0	0	0	0
IPI00854644		1	1	1	1	1	0	0	1	0	1	0	0	0		0	0	0	0	0	0	0	1	0
IPI00854651		0	0	0	0	1	0	0	0	0	0	0	0	0		0	0	0	0	0	0	0	0	0
IPI00854673		0	0	0	0	0	0	0	0	0	0	0	0	0		0	0	0	0	0	0	0	0	0
IPI00854695		0	0	0	0	0	0	0	0	0	0	0	0	0		0	0	0	0	0	0	0	0	0
IPI00854740		0	0	0	1	0	0	0	0	0	0	0	0	0		0	0	0	0	0	0	0	0	0
IPI00855743		0	0	0	0	0	0	0	0	0	0	0	0	0		0	0	0	0	0	0	0	0	0
IPI00855795		0	0	0	0	0	0	0	0	0	0	0	0	0		0	0	0	0	0	0	0	0	0
IPI00855918		0	0	0	0	0	0	0	0	0	0	0	0	0		0	0	0	0	0	0	0	0	0
IPI00855998		0	0	0	0	0	0	0	0	0	0	0	0	0		0	0	0	0	0	0	0	0	0
IPI00856018		0	0	0	0	0	0	0	0	0	0	0	0	0		0	0	0	0	0	0	0	0	0
IPI00856045		0	0	0	0	0	0	0	0	0	0	0	0	0		0	0	0	0	0	0	0	0	0
IPI00869000		0	0	0	0	0	0	0	0	0	0	0	0	0		0	0	0	0	0	0	0	0	0
IPI00869282		0	0	0	1	0	0	0	0	0	0	0	0	0		0	0	0	0	0	0	0	0	0
IPI00871227		0	0	0	0	0	0	1	0	0	0	0	0	0		0	0	0	0	0	0	0	0	0
IPI00871279		0	0	0	0	0	0	0	0	0	0	0	0	0		0	0	0	0	0	0	0	0	0
IPI00871622		0	0	0	0	0	0	0	0	0	0	0	0	0		0	0	0	0	0	0	0	0	0
IPI00871682		0	0	0	0	0	0	0	0	0	0	0	0	0		0	1	0	0	0	0	0	0	0
IPI00872389		0	0	0	0	0	0	0	0	0	0	0	0	0		0	0	0	0	0	0	0	0	0
IPI00873051		0	0	0	0	0	0	0	0	0	0	0	0	0		0	0	0	0	0	0	0	0	0
IPI00873857		0	0	0	0	0	0	0	0	0	0	0	0	0		0	0	0	0	0	0	0	0	0
IPI00873991		0	0	0	0	0	0	0	0	0	0	0	0	0		0	0	0	0	0	0	0	0	0
IPI00876888		0	1	1	1	1	0	0	1	1	0	0	1	1		0	1	0	0	0	0	0	0	0
IPI00877069		0	0	0	0	0	0	0	0	0	0	0	0	0		1	0	0	0	0	1	0	0	0
IPI00877655		0	0	0	0	0	0	0	0	0	0	0	0	0		0	0	0	0	0	0	0	0	0
IPI00877757		0	0	0	0	0	0	0	0	0	0	0	0	0		0	0	0	0	0	0	0	0	0
IPI00877800		0	0	0	0	0	0	0	0	0	0	0	0	0		0	0	0	0	0	0	0	0	0
IPI00877867		1	0	0	0	0	0	1	0	0	0	1	0	0		0	0	0	0	0	0	0	0	0
IPI00877958		0	0	0	0	0	0	0	0	0	0	0	0	0		0	0	0	0	0	0	0	0	0
IPI00878173		0	0	0	0	0	0	0	0	0	0	0	0	0		0	0	0	0	0	0	0	0	0
IPI00878236		0	0	0	0	0	0	0	0	0	1	0	0	0		0	0	1	0	0	0	0	0	0
IPI00878607		0	0	0	0	0	0	0	0	0	0	0	0	0		0	0	0	0	0	0	0	0	0
IPI00879352		0	0	0	0	0	0	0	0	0	0	0	0	0		0	0	0	0	0	0	0	0	0
IPI00879461		0	0	0	0	1	0	0	0	0	0	0	0	0		0	0	0	0	0	0	0	0	0
IPI00879550		0	0	1	1	1	1	0	0	0	1	0	1	0		0	1	0	0	0	0	0	1	0
IPI00879591		0	0	0	0	0	0	0	0	0	0	0	1	0		0	0	0	0	0	0	0	0	0
IPI00879678		0	0	0	0	0	0	0	0	0	0	0	1	0		0	1	0	0	0	0	0	0	0
IPI00879751		0	0	0	0	0	0	0	0	0	0	0	0	0		0	0	0	0	0	0	0	0	0
IPI00879936		0	0	0	1	0	0	0	0	0	0	0	0	0		0	0	0	0	0	0	0	0	0
IPI00880175		0	0	0	0	0	0	0	0	0	0	0	0	0		0	0	0	0	0	0	0	0	0
IPI00883706		0	0	0	0	0	0	0	0	0	0	0	0	0		0	0	0	0	0	0	0	0	0
IPI00883771		0	0	0	0	0	0	0	0	0	0	0	0	0		0	0	0	0	0	0	0	0	0
IPI00883772		0	0	0	0	0	0	0	0	0	0	0	0	0		0	0	0	0	0	0	0	0	0
IPI00883935		0	0	0	0	0	0	0	0	0	0	0	0	0		0	0	0	0	0	0	0	0	0
IPI00884105		0	0	1	0	1	1	1	0	0	0	1	0	0		0	0	0	0	0	0	0	0	0
IPI00884114		0	1	1	0	0	0	0	0	0	0	0	0	0		0	0	0	0	0	0	0	0	0
IPI00884400		0	0	0	0	0	0	0	0	0	0	0	0	0		0	0	0	0	0	0	0	0	0
IPI00884959		0	0	0	0	0	0	0	0	0	0	0	0	0		1	0	0	0	0	0	0	0	0
IPI00884996		0	0	1	0	0	0	0	0	0	0	0	0	1		0	0	0	0	0	0	0	0	0
IPI00885054		0	0	0	0	1	0	0	0	0	0	0	0	0		0	0	0	0	0	0	0	0	0
IPI00886901		0	1	0	0	1	1	0	0	0	0	0	0	0		0	1	0	0	0	0	0	0	0
IPI00886911		0	1	0	1	1	0	0	1	1	1	1	1	1		0	1	1	0	0	0	0	0	0
IPI00886952		0	0	0	0	0	0	0	0	0	0	0	0	0		0	0	0	0	0	0	0	0	0
IPI00887005		0	0	0	0	0	0	0	0	0	0	0	0	0		0	0	0	0	0	0	0	0	0
IPI00887169		0	0	0	1	1	0	0	0	1	0	0	0	0		0	0	0	0	0	0	0	0	0
IPI00887243		0	0	0	0	0	0	0	0	0	0	0	1	0		0	0	1	0	0	0	0	0	0
IPI00887316		0	0	0	0	0	0	1	0	0	0	0	0	0		0	0	0	0	0	0	0	0	0
IPI00887404		0	1	0	0	0	0	0	0	0	0	0	0	0		0	0	0	0	0	0	0	0	0
IPI00887691		0	0	0	0	0	0	0	0	0	0	0	0	0		0	0	0	0	0	0	0	0	0
IPI00887915		0	0	0	0	1	0	0	0	0	0	0	0	0		1	1	0	0	0	0	0	0	0
IPI00888280		0	0	0	0	0	0	0	0	0	0	0	0	0		0	0	0	0	0	0	0	0	0
IPI00888430		0	0	0	1	0	0	0	0	0	0	0	0	0		0	0	0	0	0	0	0	0	0
IPI00888542		0	0	0	0	0	0	0	0	0	0	0	0	0		0	0	0	0	0	0	0	0	0
IPI00888699		0	0	0	0	0	0	0	0	0	0	0	0	0		0	0	0	0	0	0	0	0	0
IPI00888865		0	0	0	0	0	0	0	0	0	0	0	0	0		0	0	0	0	0	0	0	0	0
IPI00888976		0	0	0	0	0	0	0	0	0	0	0	0	0		0	1	1	0	0	0	0	0	0
IPI00889156		1	0	1	1	1	0	0	0	0	0	0	0	0		0	0	0	0	0	0	0	0	0
IPI00892793		0	0	0	0	0	0	0	0	0	0	0	0	0		0	0	0	0	0	0	0	0	0
IPI00892870		1	1	0	0	1	1	1	1	1	1	0	0	1		0	1	0	0	0	1	1	1	0
IPI00892944		0	0	0	0	0	0	0	0	0	0	0	0	0		0	1	0	0	0	0	0	0	0
IPI00893084		0	1	0	0	0	1	0	1	0	0	0	0	0		0	1	0	0	0	0	0	0	0
IPI00893400		0	0	0	0	0	0	0	0	0	0	1	0	0		0	0	0	0	0	0	0	0	0
IPI00893759		0	0	0	0	0	1	0	0	0	0	0	0	0		0	0	0	0	0	0	0	0	0
IPI00893847		0	0	0	0	0	0	0	0	0	0	0	0	0		0	0	0	0	0	0	0	0	0
IPI00894122		0	0	0	0	0	0	0	0	0	0	0	0	0		0	1	0	0	1	0	0	0	0
IPI00894135		0	0	0	1	0	0	0	1	0	0	0	0	1		0	0	0	0	1	0	0	0	0
IPI00894384		0	0	1	0	0	0	0	0	0	0	0	0	0		0	0	0	0	0	0	0	0	0
IPI00894518		0	0	0	0	0	0	0	0	1	0	0	0	0		0	0	0	0	0	0	0	0	0
IPI00896430		0	0	0	0	0	0	0	0	0	0	0	0	0		0	0	0	0	0	0	0	0	0
IPI00896546		0	0	0	0	0	0	0	0	0	0	0	0	0		0	0	0	0	0	0	0	0	0
IPI00900276		0	0	0	0	0	0	0	0	0	0	0	0	1		0	0	0	0	0	0	0	0	0
IPI00900297		0	0	0	0	0	1	0	1	0	0	0	0	0		0	0	0	0	0	0	0	0	0
IPI00902446		0	0	0	0	1	0	0	0	1	0	0	0	0		0	0	0	0	0	0	0	0	0
IPI00902614		0	0	0	0	0	0	0	0	0	0	0	0	0		0	1	1	0	0	0	0	0	0
IPI00902883		0	0	0	1	0	0	0	0	0	0	0	0	0		0	0	0	0	0	0	0	0	0
IPI00903079		0	0	0	0	0	0	0	0	0	0	0	0	0		0	0	0	0	0	0	0	0	0
IPI00903099		0	0	0	0	0	0	0	0	0	0	0	0	0		0	0	0	0	0	0	0	0	0
IPI00903112		0	0	0	0	0	0	0	0	0	0	1	0	0		0	0	0	0	0	0	0	0	0
IPI00908404		0	0	1	0	0	0	0	0	0	0	0	0	0		0	0	0	0	0	0	0	0	0
IPI00908566		0	0	0	0	0	0	0	0	0	0	0	0	0		0	0	0	0	0	0	0	0	0
IPI00908654		0	0	0	0	0	0	0	1	0	0	0	0	0		0	0	0	0	0	0	0	0	0
IPI00908724		0	0	0	1	1	0	0	0	0	0	0	0	0		0	0	0	0	0	0	0	0	0
IPI00908876		0	0	0	0	0	0	0	0	1	0	0	0	0		0	0	0	0	0	0	0	0	0
IPI00909035		0	0	0	0	0	0	0	0	0	0	0	0	0		0	0	0	0	0	0	0	0	0
IPI00909048		0	0	0	0	0	0	0	0	0	0	0	0	0		0	0	0	0	0	0	0	0	0
IPI00909125		0	0	0	0	0	0	0	0	0	0	1	0	0		1	1	1	0	0	0	0	0	0
IPI00909589		0	0	0	0	0	0	0	0	0	0	0	0	0		0	0	0	0	0	0	0	0	0
IPI00909649		1	1	1	1	1	1	0	1	1	1	1	0	1		0	1	1	0	0	1	0	0	1
IPI00909654		0	0	0	0	0	0	0	0	0	0	0	0	0		0	0	0	0	0	0	0	0	0
IPI00909974		0	0	0	0	1	1	0	0	0	0	0	0	0		0	0	0	0	0	0	0	0	0
IPI00910125		0	0	0	0	0	0	0	0	0	0	1	0	0		0	0	0	0	0	0	0	0	0
IPI00910382		0	0	0	0	0	0	0	0	0	1	0	0	0		0	0	0	0	0	0	0	0	0
IPI00910738		0	0	0	1	0	0	0	0	0	1	0	0	0		0	0	0	0	0	0	0	0	0
IPI00910879		0	0	0	0	0	0	0	0	0	0	0	0	0		0	0	0	0	0	0	0	0	0
IPI00914966		0	0	0	1	1	0	0	0	1	0	1	0	0		1	0	0	0	0	0	0	0	0
IPI00916000		0	0	0	0	0	0	0	0	0	0	0	1	1		0	1	0	0	0	0	0	0	0
IPI00916027		0	0	0	0	0	0	0	0	0	0	0	0	0		0	0	0	0	0	0	0	0	0
IPI00916055		0	0	0	0	0	0	0	0	0	0	0	0	0		0	0	0	0	0	0	0	0	0
IPI00916281		0	0	0	0	0	0	0	0	0	0	0	0	0		0	0	0	0	0	0	0	0	0
IPI00916410		0	1	0	0	0	0	1	0	0	0	1	0	0		0	1	1	0	0	0	0	0	0
IPI00916434		1	1	1	1	1	1	0	1	1	0	1	1	1		1	1	1	0	0	0	1	1	1
IPI00916570		0	0	0	0	0	1	0	0	0	0	0	0	0		0	0	0	0	0	0	0	0	0
IPI00916615		0	0	0	0	0	0	0	0	0	0	0	1	1		0	0	0	0	0	0	0	0	0
IPI00916835		0	0	0	0	0	0	0	0	0	0	0	0	0		0	0	0	0	0	0	0	0	0
IPI00916939		0	0	0	0	0	0	0	0	0	0	0	0	0		0	0	0	0	0	0	0	0	0
IPI00916954		0	0	0	0	0	0	0	0	0	0	0	0	0		0	1	0	0	0	0	0	0	0
IPI00917820		0	0	0	0	0	0	0	0	0	0	0	0	0		0	0	0	0	0	0	0	0	0
IPI00917920		0	0	0	0	0	0	0	0	0	0	0	0	0		0	0	0	0	0	0	0	0	0
IPI00918002		0	0	0	0	0	0	0	0	0	0	0	0	0		0	0	0	0	0	0	0	0	0
IPI00921020		0	0	0	0	0	0	0	0	0	0	0	0	0		0	0	0	0	0	0	0	0	0
IPI00921137		0	0	0	1	0	0	0	1	1	0	1	0	1		0	1	1	0	0	1	0	0	0
IPI00921152		0	0	0	0	0	0	0	0	0	0	0	0	0		0	0	0	0	0	0	0	0	0
IPI00921207		0	0	0	0	0	0	0	0	0	0	0	0	0		0	0	0	0	0	0	0	0	0
IPI00921238		0	0	1	0	1	0	0	0	0	0	0	0	0		0	0	0	0	0	0	0	0	0
IPI00921374		0	0	0	1	0	0	0	0	0	0	1	0	1		1	1	1	0	0	0	0	0	0
IPI00921378		0	0	0	0	0	0	0	0	0	0	0	0	1		0	0	0	0	0	0	0	0	0
IPI00921489		0	0	0	0	0	0	0	0	0	0	0	0	0		0	0	0	0	0	0	0	0	0
IPI00921601		0	0	0	0	0	0	0	0	0	0	1	0	0		0	1	0	0	0	0	0	0	0
IPI00921849		1	0	0	0	1	0	1	1	0	0	1	1	0		0	0	0	0	0	0	0	0	0
IPI00922043		0	0	0	0	0	0	0	0	0	0	0	0	0		1	0	0	0	0	0	0	0	0
IPI00922262		0	0	0	0	1	0	0	0	0	0	1	0	0		0	0	0	0	0	0	0	0	0
IPI00922298		0	0	0	0	0	0	0	0	0	0	0	0	0		0	0	0	0	0	0	0	0	0
IPI00922564		0	0	0	0	0	0	0	0	0	0	0	0	0		0	0	1	0	0	0	0	0	0
IPI00922744		0	0	0	0	0	0	0	0	0	0	0	0	0		0	0	0	0	0	0	0	0	0
IPI00922908		0	0	0	0	0	0	0	0	0	0	0	0	0		0	0	0	0	0	0	0	0	0
IPI00922933		0	0	0	0	0	0	0	0	0	0	0	0	0		0	0	0	0	0	0	0	0	0
IPI00923551		0	0	0	0	1	0	0	0	0	0	0	0	0		0	0	0	0	0	0	0	0	0
IPI00924736		0	0	0	0	0	0	0	0	1	0	0	0	0		0	0	0	0	0	0	0	0	0
IPI00924746		0	0	0	0	0	0	0	0	0	0	0	0	0		0	0	0	0	0	1	0	0	0
IPI00924778		0	0	0	0	0	0	0	0	0	0	0	1	0		0	0	0	0	0	0	0	0	0
IPI00925462		1	0	1	1	1	0	0	0	0	0	0	0	0		0	0	0	0	0	0	0	0	0
IPI00925578		0	0	0	0	0	0	0	0	0	0	0	0	0		0	0	0	0	0	0	0	0	0
IPI00926346		0	0	0	1	1	0	0	0	0	0	0	0	0		0	0	0	0	0	0	0	1	0
IPI00926737		0	0	0	0	0	0	0	0	0	0	0	0	0		0	0	0	0	0	0	0	0	0
IPI00926844		0	0	0	0	0	0	0	0	0	0	0	0	0		0	0	0	0	0	0	0	0	0
IPI00927228		0	0	0	0	0	0	0	0	0	1	0	0	0		0	0	0	0	0	0	0	0	0
IPI00927337		0	0	0	0	0	0	0	0	0	0	0	0	0		0	0	0	0	0	0	0	0	0
IPI00927454		0	0	0	0	0	0	0	0	0	0	0	0	0		0	0	0	0	0	0	0	0	0
IPI00927899		0	0	0	0	0	0	0	0	0	0	0	0	0		0	0	0	0	0	0	0	0	0
IPI00927923		0	0	0	0	0	0	0	0	0	0	0	0	0		0	0	0	0	0	0	0	0	0
IPI00929169		0	0	0	0	0	0	0	0	0	0	0	0	0		0	0	0	0	0	0	0	0	0
IPI00929447		0	0	0	0	0	0	0	0	0	0	0	0	1		1	0	1	1	1	1	1	1	1
IPI00929647		0	0	0	0	0	0	0	0	0	0	0	0	0		0	0	0	0	0	0	0	0	0
IPI00930108		1	0	0	0	1	1	1	0	0	1	1	1	1		1	0	1	0	0	0	1	1	1
IPI00930124		1	1	1	1	1	0	0	0	0	0	0	0	0		0	0	0	0	0	0	0	0	0
IPI00930442		0	1	0	0	1	0	0	1	0	0	0	0	0		0	0	0	0	0	0	0	0	0
IPI00930541		0	0	0	0	0	0	0	0	0	0	0	0	0		0	0	0	0	0	0	1	0	0
IPI00935154		0	0	0	0	0	0	0	0	0	0	0	0	0		0	0	0	0	0	0	0	0	0
IPI00935210		0	0	0	0	0	0	0	0	0	0	0	0	0		0	0	0	0	0	0	0	0	0
IPI00935437		0	0	0	0	0	0	0	0	0	0	0	0	1		0	0	0	0	0	0	0	0	0
IPI00935506		0	0	0	0	0	0	0	0	0	0	0	0	0		0	0	0	0	0	0	0	0	0
IPI00935522		0	0	0	0	0	0	0	0	0	0	0	1	1		0	0	0	0	0	0	0	0	0
IPI00935650		0	0	0	0	0	0	0	0	0	0	0	0	0		0	0	0	0	0	0	0	0	0
IPI00935735		0	0	1	0	0	0	0	0	0	0	0	0	0		0	0	0	0	0	0	0	0	0
IPI00935886		0	0	0	0	0	0	0	0	0	0	0	0	0		0	0	0	0	0	0	0	0	0
IPI00935891		0	0	0	0	0	0	0	0	0	0	0	0	0		0	0	0	0	0	0	0	0	0
IPI00936068		0	0	0	0	1	0	0	0	0	0	0	0	0		0	0	0	0	0	0	0	0	0
IPI00936074		0	0	0	0	0	0	0	0	0	0	0	0	0		0	1	0	0	0	0	0	0	0
IPI00936081		0	0	0	0	0	0	0	0	0	0	0	0	0		0	0	0	0	0	0	0	0	0
IPI00936175		0	0	0	0	0	0	0	0	1	0	0	1	0		0	0	0	0	0	0	0	0	0
IPI00936296		0	0	0	0	0	0	0	0	0	0	0	0	0		0	0	0	0	0	0	0	0	0
IPI00936387		0	0	0	0	0	1	0	1	0	0	0	0	0		0	0	0	0	0	0	0	0	0
IPI00936512		0	0	0	0	0	0	0	0	0	0	0	0	0		0	0	0	0	0	0	0	0	0
IPI00936563		0	0	0	0	0	0	0	0	0	0	0	0	0		0	0	0	0	0	0	0	0	0
IPI00937471		0	0	0	0	0	0	0	0	0	0	0	0	0		0	0	0	0	0	0	0	0	0
IPI00937649		0	0	0	0	0	0	0	0	0	0	0	0	0		0	0	0	0	0	0	0	0	0
IPI00937786		0	0	0	0	0	0	0	0	0	0	0	0	0		0	0	0	0	0	0	0	0	0
IPI00937824		0	0	0	0	0	0	0	0	0	0	0	0	0		1	0	0	0	0	0	0	0	0
IPI00937883		0	0	0	0	0	0	0	0	0	0	0	0	0		0	0	0	0	0	0	0	0	0
IPI00937898		0	0	0	0	0	0	0	0	0	0	0	0	0		0	0	0	0	0	0	0	0	0
IPI00937964		0	0	0	0	0	0	0	0	0	0	0	0	0		0	0	0	0	0	0	0	0	0
IPI00938035		0	0	0	0	0	0	0	0	0	0	0	0	0		1	0	0	0	0	0	0	0	0
IPI00938127		0	0	0	0	0	0	0	0	0	0	0	0	0		0	0	0	0	0	0	0	0	0
IPI00938225		0	0	0	0	0	0	0	0	0	0	0	0	0		0	0	0	0	0	0	0	0	0
IPI00938318		0	0	1	0	0	0	0	0	0	0	0	0	1		1	1	0	1	1	1	0	1	1
IPI00939169		0	0	0	0	0	0	0	0	0	0	0	0	0		0	0	0	0	0	1	0	0	0
IPI00939270		0	0	0	0	0	0	0	0	0	0	0	0	0		0	0	0	0	0	0	0	0	0
IPI00939272		0	0	0	0	0	0	0	0	0	0	0	0	0		0	0	0	0	0	0	0	0	0
IPI00939278		0	0	0	0	1	0	0	0	0	0	0	0	0		0	0	0	0	0	0	0	0	0
IPI00939286		0	0	0	0	0	0	0	0	0	0	0	0	0		0	1	0	0	0	0	0	0	0
IPI00939470		0	0	0	0	0	0	0	0	0	0	0	0	0		0	0	0	0	0	0	0	0	0
IPI00939512		0	0	0	0	0	0	0	0	0	0	0	0	0		0	0	0	0	0	0	0	0	0
IPI00939627		0	1	0	0	0	0	0	0	0	1	0	0	0		0	1	0	0	0	0	0	0	0
IPI00939638		0	0	0	0	0	0	0	0	0	0	0	0	0		0	0	0	0	0	0	0	0	0
IPI00940046		0	0	0	1	0	1	0	0	0	1	0	0	0		0	0	0	0	0	0	0	0	0
[truncated: 40 more rows]

## Sheet: Volunteer4
	before isolation						week of isolation																after isolation
table4	back01	back02	back03	back04	back05	back06	1	2	3	4	5	6	7	8	9	10	11	12	13	14	15	exit16		exit18
IPI00000027	0	0	0	0	0		0	0	0	0	0	0	0	0		0	0	0	0	0	0	0		0
IPI00000059	0	0	0	0	0		0	0	0	0	0	0	0	0		0	0	0	0	0	0	0		0
IPI00000073	1	1	1	1	1		1	1	1	1	1	1	1	1		1	1	1	1	1	1	1		1
IPI00000149	0	0	1	1	0		0	0	0	0	0	0	1	1		0	0	0	0	0	0	0		0
IPI00000513	0	0	1	0	0		0	0	0	0	0	0	1	0		0	0	0	1	1	1	1		0
IPI00000627	0	0	0	0	0		1	0	1	0	0	0	1	0		1	0	0	0	0	0	0		1
IPI00000728	0	0	0	0	0		1	0	1	0	1	0	0	0		0	0	0	0	0	0	0		0
IPI00000784	0	0	0	0	0		0	0	0	0	0	0	0	0		0	0	0	0	0	0	0		0
IPI00000807	0	0	0	0	0		1	0	1	0	1	0	0	0		0	0	0	0	0	0	0		0
IPI00000837	0	0	0	0	0		0	0	0	0	0	0	0	0		0	0	0	0	0	0	0		0
IPI00000845	0	0	0	0	0		0	0	0	0	0	0	0	0		0	0	0	0	0	0	0		0
IPI00000874	0	0	0	0	0		0	0	0	0	0	0	0	1		0	0	0	0	0	0	0		0
IPI00001076	0	0	0	0	0		0	0	0	0	0	0	0	0		0	0	0	0	0	0	0		0
IPI00001516	0	0	0	0	0		0	0	0	0	0	0	0	0		0	0	0	0	0	0	0		0
IPI00001593	0	1	0	1	0		0	0	0	0	0	0	0	0		0	0	0	0	0	0	0		0
IPI00001611	0	0	0	0	0		0	0	0	0	0	0	0	1		0	0	0	1	0	1	0		0
IPI00001618	0	0	0	0	0		0	0	0	0	0	0	0	0		0	0	0	0	0	0	0		0
IPI00001636	0	0	0	1	0		0	0	0	0	0	0	1	1		1	0	0	0	0	1	0		1
IPI00001662	0	1	0	0	1		0	0	0	1	0	1	0	0		0	0	0	0	0	0	0		0
IPI00001676	0	0	0	0	0		0	0	0	0	0	0	0	0		0	0	0	0	0	0	0		0
IPI00001690	0	0	0	0	0		0	0	0	0	0	0	0	0		0	0	0	0	0	0	0		0
IPI00001722	0	0	0	0	0		0	0	0	0	0	0	0	0		0	0	0	0	0	0	0		0
IPI00001754	0	0	0	0	1		0	1	0	0	0	0	0	0		0	0	0	0	0	0	0		0
IPI00001759	0	0	0	0	0		0	0	0	0	0	0	0	1		0	0	0	0	0	0	0		0
IPI00001872	0	0	0	0	0		0	0	0	0	0	0	0	0		1	0	0	0	0	0	0		0
IPI00001952	0	0	0	0	0		0	0	1	0	0	0	0	0		0	0	0	0	0	0	0		0
IPI00001960	0	0	0	0	0		0	0	0	0	0	0	0	0		0	0	0	0	0	0	0		0
IPI00002127	0	0	0	0	0		0	0	0	0	0	0	0	0		0	0	0	0	0	0	0		0
IPI00002221	0	0	0	0	0		0	0	0	0	0	0	1	1		0	0	0	0	0	1	0		1
IPI00002293	0	0	0	0	0		0	0	0	0	0	0	0	0		0	0	0	0	0	0	0		0
IPI00002406	0	0	0	0	0		0	0	0	0	0	1	0	0		0	0	0	0	0	0	0		0
IPI00002435	0	0	0	0	0		0	0	0	1	0	1	0	1		1	0	0	0	0	0	0		0
IPI00002441	1	0	1	0	0		1	1	0	1	1	1	0	1		1	0	0	0	1	1	0		1
IPI00002541	0	0	0	0	0		0	0	0	0	0	0	1	0		0	0	0	1	0	0	1		1
IPI00002590	0	0	0	0	0		1	0	1	0	0	0	0	0		0	0	0	0	0	0	0		0
IPI00002596	0	0	0	0	0		0	0	0	0	0	0	0	0		0	0	0	0	0	0	0		0
IPI00002606	0	0	0	0	0		0	0	1	0	0	0	0	0		0	0	0	0	0	0	0		0
IPI00002647	0	0	0	0	0		0	0	0	0	0	0	0	0		0	0	0	0	0	0	0		0
IPI00002657	0	0	0	0	0		0	0	0	0	0	0	0	0		0	0	0	0	0	0	0		0
IPI00002745	1	1	0	1	1		0	1	1	1	0	0	0	0		0	0	0	0	0	0	0		1
IPI00002850	0	0	0	0	0		0	0	0	0	0	0	0	0		0	0	0	0	0	0	0		0
IPI00002879	0	0	0	0	0		0	0	0	0	0	0	1	0		0	0	0	0	0	0	0		0
IPI00003009	0	0	0	0	0		0	0	0	0	0	0	0	0		0	0	0	0	0	1	0		0
IPI00003102	1	0	0	0	1		1	1	0	1	0	1	1	1		0	0	0	0	0	0	0		0
IPI00003111	0	0	0	0	0		0	0	1	1	0	0	0	0		0	0	0	0	0	0	0		0
IPI00003269	0	0	0	0	0		1	0	0	1	0	1	1	1		1	1	0	0	0	1	0		0
IPI00003348	0	1	0	0	0		0	0	0	0	0	1	0	0		0	0	0	0	0	0	0		0
IPI00003351	0	0	0	0	0		0	0	0	0	0	0	0	0		0	0	0	0	0	0	0		0
IPI00003362	0	0	0	0	0		0	0	0	0	0	0	0	0		0	0	0	0	0	0	0		0
IPI00003442	0	0	0	0	0		0	0	0	0	0	0	0	0		0	0	0	0	0	0	0		0
IPI00003469	0	0	0	0	0		0	0	0	0	0	0	0	0		0	0	0	0	0	0	0		0
IPI00003565	0	0	0	0	0		0	0	0	1	0	1	1	1		0	0	0	0	0	0	0		0
IPI00003571	0	0	0	0	0		0	0	0	0	1	0	0	0		0	0	0	0	0	0	0		0
IPI00003590	0	0	1	1	1		0	0	0	1	0	0	0	0		0	0	0	0	0	0	0		0
IPI00003706	0	0	0	0	0		0	0	0	0	0	0	0	0		0	0	0	0	0	0	0		0
IPI00003807	1	1	1	1	1		1	1	0	1	0	0	0	1		1	0	0	0	0	0	0		0
IPI00003813	0	0	1	1	1		1	1	0	1	0	1	1	1		1	0	0	0	0	0	0		0
IPI00003865	0	0	0	0	0		0	0	0	0	0	0	0	0		0	0	0	0	0	0	0		0
IPI00003907	0	0	0	0	0		0	0	0	0	0	0	0	0		0	1	0	0	0	0	0		0
IPI00003909	0	1	1	1	0		0	0	0	0	1	1	0	0		0	0	0	0	0	0	0		0
IPI00003919	0	1	1	1	1		1	1	1	1	1	1	1	1		1	1	0	0	0	1	0		1
IPI00003929	0	0	0	0	0		0	0	0	0	0	0	0	0		0	0	0	0	0	0	0		0
IPI00004065	0	0	0	0	0		0	0	0	0	0	0	0	0		0	0	0	1	0	0	0		0
IPI00004092	0	0	0	0	0		0	1	0	1	1	1	0	1		0	0	0	0	0	0	0		0
IPI00004101	0	0	0	0	0		1	0	0	1	0	0	0	1		0	0	0	0	0	0	0		0
IPI00004233	0	0	0	0	0		1	0	0	0	0	0	0	0		0	0	0	0	0	0	0		0
IPI00004299	0	0	0	0	0		0	0	1	0	0	0	0	0		0	0	0	0	0	0	0		0
IPI00004307	0	0	0	0	0		0	0	0	0	0	0	0	0		0	0	0	0	0	0	0		0
IPI00004310	0	0	0	0	0		0	0	0	0	0	1	0	0		0	0	0	0	0	0	0		0
IPI00004362	0	0	0	0	0		0	0	0	0	0	0	0	0		0	0	0	0	0	0	0		0
IPI00004372	0	0	0	0	1		0	0	0	0	1	1	0	0		0	0	0	0	0	0	0		0
IPI00004440	0	0	0	0	0		0	0	0	0	1	0	0	0		0	0	0	0	0	0	0		0
IPI00004457	0	0	0	0	0		0	0	0	0	0	0	0	0		0	1	0	0	0	0	0		0
IPI00004573	1	1	1	1	1		1	1	1	1	1	1	1	1		1	1	1	1	1	1	1		1
IPI00004656	0	0	1	0	0		1	1	1	1	1	1	1	1		0	0	0	1	0	0	0		0
IPI00004657	0	0	0	0	0		0	1	1	0	0	0	0	0		0	0	0	0	0	0	0		0
IPI00004671	0	0	0	0	0		0	0	0	0	0	0	0	0		0	0	0	0	0	0	0		0
IPI00004797	0	0	0	0	0		0	0	0	0	0	0	0	0		0	0	0	0	0	0	0		0
IPI00004901	1	0	0	1	1		0	1	0	0	0	0	1	0		1	1	0	0	1	1	0		1
IPI00004957	0	0	0	0	0		0	0	0	0	0	0	0	0		0	0	0	0	0	0	0		0
IPI00004963	0	0	0	0	0		0	0	0	0	0	0	0	0		0	1	0	0	0	0	0		0
IPI00004974	0	0	0	0	0		0	0	0	0	0	0	0	0		0	0	0	0	0	0	0		0
IPI00005004	0	0	0	0	0		0	0	0	0	0	0	1	0		0	1	0	0	1	0	0		0
IPI00005030	0	0	0	0	0		0	0	0	0	0	0	0	0		0	0	0	0	0	0	0		0
IPI00005102	0	0	0	0	0		0	0	0	0	0	1	0	0		0	0	0	0	0	0	0		0
IPI00005159	0	0	0	1	1		1	0	1	1	1	1	1	1		0	0	0	0	0	0	0		0
IPI00005474	0	0	0	0	0		0	0	0	0	0	0	0	0		0	0	0	0	0	0	0		0
IPI00005512	0	0	0	0	0		0	0	0	0	0	0	0	0		0	0	0	0	0	0	0		0
IPI00005668	0	0	0	0	0		0	0	0	0	0	0	0	0		0	0	0	0	0	0	0		0
IPI00005700	0	0	0	0	0		0	0	0	0	0	0	0	0		0	0	0	0	0	0	0		0
IPI00005747	0	0	0	0	0		0	0	0	0	0	0	0	0		0	0	0	0	0	0	0		0
IPI00005778	0	0	0	0	0		0	0	0	0	0	0	0	0		0	0	0	0	0	0	0		0
IPI00005794	1	1	1	1	1		0	1	0	0	0	1	0	0		0	0	0	0	0	0	0		1
IPI00005800	0	0	0	0	0		0	1	0	1	1	1	0	0		0	0	0	0	0	0	0		1
IPI00005837	0	0	0	0	0		0	0	0	0	0	0	0	0		0	0	0	0	0	0	0		0
IPI00005859	0	0	0	0	0		0	0	0	0	1	0	0	0		0	0	0	0	0	0	0		0
IPI00005924	0	0	0	0	0		0	0	0	0	0	0	0	0		1	0	1	0	0	0	1		1
IPI00006005	0	0	0	0	0		0	0	0	1	0	0	0	0		0	0	0	0	0	0	0		0
IPI00006050	0	0	0	0	0		0	0	0	0	0	0	0	0		0	0	0	0	0	0	0		0
IPI00006070	0	0	0	0	0		0	0	0	0	0	0	0	0		0	0	0	0	0	0	0		0
IPI00006091	0	0	0	0	0		0	0	0	0	0	0	0	0		0	0	0	0	0	0	0		0
IPI00006097	0	0	0	0	0		0	0	0	0	0	0	0	0		0	0	0	0	0	0	0		0
IPI00006114	0	0	0	0	0		0	0	1	0	0	0	0	0		0	0	0	0	0	0	0		0
IPI00006173	0	0	0	0	0		0	0	0	0	0	1	0	0		0	0	0	0	0	0	0		0
IPI00006192	0	0	0	0	0		0	0	0	0	1	0	0	0		0	0	0	0	0	0	0		0
IPI00006265	0	0	0	0	0		0	0	0	0	0	0	0	0		0	0	0	0	0	0	0		0
IPI00006296	0	0	0	1	0		0	0	0	0	0	0	0	0		1	0	0	0	0	0	0		0
IPI00006395	0	0	0	0	0		0	0	0	0	0	0	0	0		0	0	0	0	0	0	0		0
IPI00006419	0	0	0	0	0		0	0	0	0	0	0	0	0		0	0	0	0	0	0	0		0
IPI00006499	0	0	0	0	0		0	0	0	0	0	0	0	0		0	0	0	0	0	0	0		0
IPI00006601	1	1	1	1	1		1	1	1	1	1	1	0	1		1	0	0	0	1	1	1		1
IPI00006608	0	0	0	1	0		0	1	0	1	0	0	0	0		0	0	0	0	0	0	0		0
IPI00006648	0	0	0	0	0		0	0	0	0	0	0	0	0		0	0	0	0	0	0	0		0
IPI00006653	0	0	0	0	0		0	0	0	0	0	0	0	0		0	0	0	0	0	0	0		0
IPI00006662	1	1	1	1	1		1	1	1	1	1	1	1	1		1	1	1	1	1	1	1		1
IPI00006705	0	0	0	0	0		0	0	1	1	0	0	0	0		0	0	0	0	0	0	0		0
IPI00006714	0	0	0	0	0		0	0	0	0	1	0	0	0		1	0	0	0	0	0	0		0
IPI00006904	0	0	0	0	0		0	0	0	0	0	0	0	0		0	0	0	0	0	0	0		0
IPI00006952	0	0	0	0	0		0	0	0	0	0	0	0	0		0	0	0	0	0	0	0		0
IPI00006971	1	1	1	1	1		1	1	1	1	1	1	1	1		1	1	1	0	0	0	0		1
IPI00006982	0	0	0	0	0		0	0	0	0	0	0	0	0		0	0	0	0	1	0	0		0
IPI00006987	0	0	0	0	0		1	0	1	0	0	0	0	0		0	0	0	0	0	0	0		0
IPI00006988	0	0	0	0	0		0	1	0	0	0	0	0	0		0	0	0	0	0	0	0		0
IPI00007047	0	0	0	0	0		0	0	0	0	0	0	0	0		0	0	0	0	0	0	0		0
IPI00007061	0	0	0	0	0		0	0	0	0	0	0	0	0		0	0	0	1	0	0	0		1
IPI00007063	0	0	0	0	0		0	0	0	0	0	0	0	1		1	0	0	0	0	0	0		0
IPI00007110	0	0	0	0	0		0	0	0	0	0	0	0	0		0	0	0	0	0	0	0		0
IPI00007193	0	0	0	0	0		0	1	0	1	0	0	0	1		0	0	0	0	0	0	0		0
IPI00007221	1	1	1	1	1		1	1	1	1	1	1	1	1		1	1	0	0	0	1	1		1
IPI00007244	0	0	0	0	0		0	0	0	0	0	0	0	0		0	0	0	0	0	0	0		0
IPI00007300	0	0	0	0	0		0	0	0	0	0	0	0	0		0	0	0	0	0	0	0		0
IPI00007347	0	0	0	0	0		0	0	1	0	0	0	0	0		0	0	0	0	0	0	0		0
IPI00007362	0	1	1	0	0		0	1	0	0	1	0	1	0		0	0	0	1	1	0	0		0
IPI00007411	0	0	0	0	0		1	0	1	1	1	0	0	0		0	0	0	0	0	0	0		0
IPI00007672	0	0	0	0	0		0	0	0	0	0	0	0	0		0	0	0	0	0	0	0		0
IPI00007695	0	0	0	0	0		0	0	0	0	1	0	0	0		0	0	0	0	0	0	0		0
IPI00007731	0	0	0	0	0		0	0	0	0	0	0	0	0		0	0	0	0	0	0	0		0
IPI00007778	0	1	1	1	1		0	0	1	1	0	1	0	0		1	1	0	1	0	0	0		1
IPI00007797	0	0	0	0	0		0	0	0	0	0	0	0	0		0	0	0	0	0	0	0		0
IPI00007798	0	0	0	0	0		0	0	0	0	0	0	0	0		0	0	0	0	0	0	0		0
IPI00007800	1	1	0	0	1		0	0	0	0	0	0	0	0		0	0	0	0	0	0	0		0
IPI00007834	0	0	0	0	0		0	0	0	0	0	0	0	0		0	0	0	0	0	0	0		0
IPI00007839	0	0	0	0	0		0	0	0	0	0	0	0	0		0	1	0	0	0	0	0		0
IPI00007847	0	0	0	0	0		0	0	0	0	0	0	0	0		0	0	0	0	0	0	0		0
IPI00007856	0	0	0	0	0		0	0	0	0	0	0	0	0		0	0	0	0	0	0	0		0
IPI00007899	0	0	0	0	0		0	0	0	0	0	0	0	0		0	0	0	0	0	0	0		0
IPI00007960	0	0	0	0	0		0	0	0	0	0	0	0	0		0	0	0	0	0	0	0		0
IPI00008091	0	0	0	0	0		0	0	0	0	0	0	0	0		0	0	0	0	0	0	0		0
IPI00008178	0	0	0	0	0		0	0	0	0	0	0	0	0		0	0	0	0	0	0	0		0
IPI00008239	1	1	1	1	1		1	1	0	1	1	1	0	1		0	1	0	0	0	1	0		0
IPI00008248	1	1	0	1	0		0	0	0	1	0	0	0	1		0	1	0	0	1	0	0		0
IPI00008290	0	0	0	0	0		0	0	0	0	0	0	0	0		0	0	0	0	0	0	0		0
IPI00008338	0	0	0	0	0		0	0	0	0	0	0	0	0		0	0	0	0	0	0	0		0
IPI00008359	0	0	0	0	0		0	0	0	0	0	0	0	0		0	0	0	0	0	0	0		0
IPI00008422	0	0	0	0	0		0	1	0	0	0	0	0	0		0	0	0	1	0	0	0		0
IPI00008455	0	0	0	0	0		1	0	1	0	1	0	0	0		0	0	0	0	0	0	0		0
IPI00008475	0	0	0	0	0		0	0	0	0	0	0	0	0		0	0	0	0	0	0	0		0
IPI00008494	0	0	0	0	0		0	0	0	0	0	0	0	0		0	0	0	0	0	0	0		0
IPI00008603	0	0	0	1	0		0	1	0	0	0	0	0	0		1	0	0	0	1	0	0		0
IPI00008692	0	0	0	0	0		0	0	0	0	0	0	0	0		0	0	0	0	0	0	0		0
IPI00008787	1	0	1	0	1		1	1	0	1	0	1	0	1		1	0	0	0	0	0	0		1
IPI00008816	0	0	0	0	0		0	1	0	0	0	0	1	0		0	0	0	0	0	0	0		0
IPI00008820	0	0	0	0	0		0	0	0	0	1	0	0	0		0	0	0	0	0	0	0		0
IPI00008832	0	0	0	0	0		0	0	0	0	0	0	0	0		0	0	0	0	0	0	0		0
IPI00008837	0	0	0	0	0		0	0	0	0	0	0	0	0		0	0	0	0	0	0	0		0
IPI00009027	0	0	0	0	0		1	0	1	0	0	0	0	0		0	0	0	0	0	0	0		0
IPI00009028	1	1	1	1	1		1	0	0	1	1	1	1	1		1	1	0	0	0	1	0		0
IPI00009030	1	1	1	1	1		1	1	1	1	1	1	0	1		1	1	0	0	0	1	0		1
IPI00009123	0	0	0	0	0		0	0	0	0	0	0	0	0		0	0	0	0	0	0	0		0
IPI00009197	0	0	0	0	0		0	0	0	0	0	0	0	0		0	0	0	0	0	0	0		0
IPI00009276	1	1	1	1	1		1	1	1	1	1	1	0	1		1	1	1	0	1	1	1		1
IPI00009286	0	0	1	1	0		0	0	0	0	1	1	0	0		0	0	0	0	0	0	0		0
IPI00009375	0	0	0	0	0		0	0	0	0	0	0	0	0		0	0	0	0	0	0	0		0
IPI00009471	0	0	0	0	0		0	0	0	0	0	0	0	0		0	0	0	1	0	0	0		1
IPI00009477	0	0	0	0	0		0	0	1	0	0	0	0	0		0	0	0	0	0	0	0		0
IPI00009604	0	0	0	0	0		0	0	0	0	0	0	0	0		0	0	0	0	0	0	0		0
IPI00009650	0	0	0	0	0		1	0	0	0	0	0	0	0		0	1	1	0	0	0	0		0
IPI00009653	0	0	0	0	0		0	0	0	0	0	0	0	0		0	0	0	0	0	0	0		0
IPI00009682	0	0	0	0	0		0	0	0	0	0	0	0	0		0	0	0	0	0	0	0		0
IPI00009724	0	0	0	0	0		0	0	1	0	0	0	0	0		0	0	0	0	0	0	0		0
IPI00009793	1	0	1	1	1		1	1	1	1	1	1	1	1		1	1	0	0	0	0	0		0
IPI00009802	0	0	0	0	0		0	0	0	0	0	0	0	0		0	0	0	0	1	0	0		0
IPI00009865	1	1	1	0	1		1	1	0	1	1	1	0	0		0	0	0	0	1	1	1		1
IPI00009866	0	0	0	0	0		0	0	0	0	0	0	0	0		0	0	0	0	0	0	0		0
IPI00009867	0	0	0	0	0		1	0	0	0	1	0	0	0		0	0	0	0	0	0	1		0
IPI00009901	1	1	1	1	1		1	0	1	1	1	1	1	1		1	1	0	0	1	1	0		0
IPI00009938	0	0	0	0	0		0	0	0	0	0	0	0	0		0	0	0	0	0	0	0		0
IPI00009950	0	0	1	1	1		1	1	1	1	1	1	1	1		1	1	0	0	1	0	0		1
IPI00009992	0	0	0	0	0		0	0	0	0	0	0	0	0		0	0	0	0	0	0	0		0
IPI00010090	1	0	0	0	0		0	0	0	1	1	1	0	1		1	0	0	0	0	1	0		1
IPI00010105	1	1	0	0	1		0	0	0	0	0	0	0	0		0	0	0	0	0	0	0		0
IPI00010137	0	0	0	0	0		1	0	0	1	0	0	0	0		0	0	0	0	1	0	0		1
IPI00010193	0	0	0	0	0		0	0	0	0	0	0	0	0		0	0	0	0	0	0	0		0
IPI00010252	0	0	0	0	0		0	0	0	0	0	0	0	0		0	0	0	0	0	0	0		0
IPI00010290	0	1	0	0	0		0	1	0	1	0	0	1	1		0	0	0	0	0	0	0		0
IPI00010303	0	0	0	0	0		0	0	0	0	0	0	0	0		0	0	0	0	0	0	0		0
IPI00010317	0	0	1	1	1		1	1	1	0	0	1	1	1		1	0	0	0	1	0	0		0
IPI00010341	0	0	1	1	0		1	0	0	1	1	1	0	0		0	0	0	0	0	1	0		1
IPI00010396	0	0	0	0	0		0	0	0	0	0	0	0	0		0	1	0	0	0	0	0		0
IPI00010402	1	0	1	1	1		1	1	1	1	1	1	0	1		1	0	0	0	0	1	0		1
IPI00010405	0	0	0	0	0		0	0	0	0	0	0	0	0		0	0	0	0	0	0	0		0
IPI00010418	0	0	0	0	0		0	0	1	0	0	0	0	0		0	0	0	0	0	0	0		0
IPI00010471	0	0	0	0	0		0	0	0	0	0	0	0	0		0	0	0	0	0	0	0		0
IPI00010590	0	0	0	0	0		0	0	0	0	0	0	0	1		0	1	0	0	0	0	0		0
IPI00010604	0	0	0	0	0		1	0	0	0	0	0	1	1		0	0	0	0	0	0	0		1
IPI00010717	0	0	0	0	0		0	0	1	0	1	0	1	0		0	1	0	0	0	0	0		0
IPI00010790	0	0	0	0	0		0	0	0	0	0	0	0	0		0	0	0	0	0	0	0		0
IPI00010810	0	0	0	0	0		0	0	0	0	0	0	0	0		0	0	0	0	0	0	0		0
IPI00010858	1	0	0	0	0		1	1	1	1	1	1	1	1		1	0	0	0	1	1	0		1
IPI00010903	0	0	1	0	0		0	0	0	0	0	0	0	0		0	0	0	0	0	0	0		0
IPI00010949	1	1	0	0	0		0	0	0	0	0	0	0	0		0	0	0	0	0	0	0		0
IPI00011072	0	0	0	0	0		0	0	0	0	0	1	0	0		0	0	0	0	0	0	0		0
IPI00011155	0	0	0	0	0		0	0	0	0	0	0	0	0		0	0	0	0	0	0	0		0
IPI00011229	0	1	1	0	1		1	1	0	1	1	1	1	1		1	0	0	0	0	0	0		0
IPI00011241	0	0	0	0	0		0	0	1	0	0	0	0	0		0	0	0	0	0	0	0		0
IPI00011262	0	0	0	0	0		0	0	0	0	0	0	0	0		0	0	0	0	0	0	0		0
IPI00011274	0	0	1	0	0		0	0	0	0	0	0	0	0		0	0	0	0	0	0	0		0
IPI00011290	0	0	0	0	0		0	0	0	0	0	0	0	0		0	0	0	0	0	0	0		0
IPI00011302	1	1	1	1	1		1	1	1	1	0	1	1	1		1	1	1	1	0	1	1		1
IPI00011400	0	0	0	0	0		0	0	0	0	0	0	0	0		0	0	0	0	0	0	0		0
IPI00011454	0	1	0	0	0		0	0	0	0	0	0	0	0		1	0	0	0	0	0	0		0
IPI00011564	1	1	1	1	1		1	1	0	1	1	1	1	1		1	1	0	0	1	1	1		1
IPI00011619	0	0	0	0	0		0	0	0	0	0	0	0	0		0	0	0	0	0	0	0		0
IPI00011643	0	0	0	0	0		0	0	0	0	0	0	0	0		0	0	0	0	0	0	0		0
IPI00011651	0	0	0	0	0		0	0	1	0	0	0	0	0		0	0	0	0	0	0	0		0
IPI00011695	0	0	0	0	0		0	0	1	0	0	0	0	0		0	0	0	0	0	0	0		0
IPI00011730	0	0	0	0	0		0	0	0	0	0	0	0	1		0	0	0	0	0	0	0		0
IPI00011737	0	0	0	0	0		0	0	0	0	0	0	0	0		0	0	0	0	0	0	0		0
IPI00011782	0	0	0	0	0		0	0	0	0	0	0	0	0		0	0	0	0	0	0	0		0
IPI00011899	0	0	0	0	0		0	0	0	0	0	0	0	0		0	0	0	0	0	0	0		0
IPI00011933	0	0	0	0	0		0	0	0	0	0	0	0	0		0	0	0	0	0	0	0		0
IPI00012058	0	0	0	0	0		0	0	0	0	0	0	0	0		0	0	0	0	0	0	0		0
IPI00012059	0	0	0	0	0		0	0	0	0	0	0	0	0		0	0	0	0	0	0	0		0
IPI00012102	1	1	1	0	1		1	0	1	1	1	1	1	1		0	0	0	0	0	1	0		1
IPI00012119	0	0	0	0	0		0	0	0	0	0	0	0	0		0	0	0	0	0	0	0		0
IPI00012269	0	0	0	1	0		0	1	0	1	0	1	0	1		1	1	0	0	0	0	0		0
IPI00012303	0	0	0	0	0		0	0	0	1	0	0	0	0		0	0	0	0	0	0	0		0
IPI00012358	0	0	0	0	0		0	0	0	0	0	0	0	0		0	0	0	0	0	0	0		0
IPI00012386	1	0	0	0	0		0	0	0	0	0	0	0	0		0	0	0	0	0	0	0		0
IPI00012426	0	1	1	0	0		0	0	0	1	0	0	0	1		1	0	0	0	0	0	0		0
IPI00012429	0	0	0	0	0		0	0	0	0	0	0	0	0		0	0	0	0	0	0	0		0
IPI00012463	0	0	0	0	0		0	0	0	0	0	0	0	0		0	0	0	0	0	0	0		0
IPI00012503	0	0	0	0	0		1	0	1	1	1	1	0	0		1	0	0	0	0	0	0		0
IPI00012510	0	0	0	0	0		0	0	0	0	0	0	0	0		0	0	0	0	0	0	0		0
IPI00012540	0	0	0	0	0		0	0	0	0	0	0	0	0		0	0	0	0	0	0	0		0
IPI00012585	0	0	0	0	0		0	0	0	0	0	0	0	0		0	0	0	0	0	0	0		0
IPI00012818	0	0	1	0	0		1	1	0	0	1	1	0	0		0	0	0	0	0	0	0		0
IPI00012842	0	0	0	0	0		0	0	0	0	0	0	0	1		1	1	0	1	1	1	1		1
IPI00012887	0	0	0	0	0		0	0	0	0	0	0	0	0		0	0	0	0	0	0	0		0
IPI00012911	0	0	0	0	0		0	0	0	1	0	0	0	0		0	0	0	0	0	0	0		0
IPI00013009	0	0	0	0	0		0	0	0	0	1	0	0	0		0	0	0	0	0	0	0		0
IPI00013179	1	1	1	1	1		1	1	1	1	1	1	1	1		1	1	1	1	1	1	1		1
IPI00013180	0	0	0	0	0		0	0	0	0	0	0	0	0		0	0	0	0	0	0	0		0
IPI00013185	0	0	0	0	0		0	0	0	0	0	0	0	0		0	1	0	0	0	0	0		1
IPI00013303	0	0	0	0	0		0	0	0	0	0	1	0	0		0	0	0	0	0	0	0		0
IPI00013446	1	1	1	0	1		0	1	0	1	1	1	0	1		1	1	0	0	1	1	0		1
IPI00013452	0	0	0	0	0		0	0	0	0	0	0	0	0		0	0	0	0	0	0	0		0
IPI00013485	0	0	0	0	0		0	0	0	0	0	0	0	0		0	0	0	0	0	0	0		0
IPI00013569	0	0	0	0	0		0	0	0	0	0	0	0	0		0	1	0	0	0	0	0		0
IPI00013576	1	1	1	0	0		1	0	0	0	0	0	0	0		0	1	0	0	1	0	0		0
IPI00013682	0	0	0	0	0		0	0	0	0	0	0	0	0		0	0	0	0	0	0	0		0
IPI00013698	0	1	1	0	0		0	1	0	1	0	0	1	1		0	0	0	0	0	0	0		0
IPI00013890	0	0	0	0	0		0	0	0	0	0	0	0	0		0	0	0	0	0	0	0		0
IPI00013933	0	0	0	0	0		0	0	0	0	0	0	0	1		0	0	0	1	0	0	0		0
IPI00013945	1	1	1	1	1		1	1	1	1	1	1	1	1		1	1	1	1	1	1	1		1
IPI00013955	1	1	0	1	1		1	1	0	0	0	0	0	0		1	0	0	0	1	0	0		0
IPI00013972	0	0	0	0	0		0	0	0	0	0	0	0	0		0	0	0	0	0	0	0		0
IPI00013988	0	0	0	0	0		0	0	0	0	0	0	0	0		0	0	0	0	0	0	0		0
IPI00014055	0	0	1	0	0		0	0	0	0	0	0	1	0		0	0	0	0	0	0	0		0
IPI00014219	0	0	0	0	0		0	0	0	0	0	0	0	0		0	0	0	0	0	0	0		0
IPI00014232	0	0	0	0	0		0	0	0	0	0	0	0	0		0	0	0	0	0	0	0		0
IPI00014301	0	0	0	0	0		0	0	0	0	0	0	0	0		0	0	0	0	0	0	0		0
IPI00014375	0	0	0	0	0		0	0	0	0	0	0	0	0		0	0	0	0	0	0	0		0
IPI00014424	0	0	0	0	0		0	0	0	0	0	0	0	0		0	0	0	0	0	0	0		0
IPI00014516	0	0	0	0	0		0	0	0	0	0	0	0	0		0	0	0	0	0	0	0		0
IPI00014845	0	0	0	0	0		1	0	1	0	0	1	1	1		0	0	0	0	0	0	0		0
IPI00014878	0	0	0	0	0		0	0	0	0	0	1	0	0		0	1	0	0	0	0	0		0
IPI00014897	0	0	0	0	0		1	0	0	0	0	0	0	1		0	0	0	0	0	0	0		0
IPI00014898	0	0	0	0	0		0	0	0	0	0	0	0	1		0	0	0	1	0	0	0		0
IPI00015130	0	0	0	0	0		0	0	0	1	0	1	0	0		1	1	0	0	0	0	0		1
IPI00015148	0	0	0	0	0		0	0	0	0	0	0	0	0		0	0	0	0	0	0	0		0
IPI00015181	0	0	0	0	0		0	0	0	0	0	0	0	0		0	0	0	0	0	0	0		0
IPI00015199	0	0	0	0	0		0	0	0	1	0	0	1	1		0	0	0	0	0	0	0		0
IPI00015401	0	0	0	0	0		0	0	0	0	0	0	0	0		0	0	0	0	0	0	0		0
IPI00015488	0	0	0	0	0		0	0	0	0	0	0	0	0		0	0	0	0	0	0	0		0
IPI00015525	1	1	1	0	1		0	1	0	1	1	1	0	1		1	0	0	0	1	1	0		1
IPI00015688	0	0	0	0	0		0	0	0	0	0	0	0	0		0	0	0	0	0	0	0		0
IPI00015838	0	0	0	0	0		0	0	0	0	0	0	0	0		0	0	0	0	0	0	0		0
IPI00015881	1	0	0	1	1		1	1	0	1	1	1	0	1		1	0	0	0	0	0	0		0
IPI00015902	0	0	0	0	0		0	0	0	0	0	0	0	0		0	0	0	0	0	0	0		0
IPI00015916	0	0	0	0	0		0	0	0	0	0	0	0	0		0	0	0	0	0	0	0		0
IPI00015952	0	0	0	0	0		0	0	0	0	0	0	0	0		0	0	0	0	0	0	0		0
IPI00015963	0	0	0	0	0		0	0	0	0	0	0	0	0		0	0	0	0	0	0	0		0
IPI00015973	0	0	0	0	0		0	0	0	0	0	0	0	0		0	0	0	0	0	0	0		0
IPI00015980	0	0	0	0	0		0	0	1	1	0	1	0	0		1	1	0	0	0	0	0		1
IPI00016007	0	0	0	0	0		0	0	0	0	1	0	0	0		0	0	0	0	0	0	0		0
IPI00016150	0	0	0	0	0		0	0	0	0	0	0	0	0		0	0	0	0	0	0	0		0
IPI00016334	0	0	0	0	0		0	0	0	1	0	0	0	0		1	0	0	0	0	0	0		0
IPI00016421	0	0	0	0	0		0	0	0	0	0	0	0	0		1	0	0	0	0	0	0		0
IPI00016458	0	0	0	0	0		0	0	0	0	0	0	0	0		0	0	0	0	0	0	0		0
IPI00016513	0	0	0	0	0		0	0	0	0	1	0	0	0		0	0	0	0	0	0	0		0
IPI00016619	0	0	0	0	0		0	0	0	0	0	0	0	0		0	0	0	0	0	0	0		0
IPI00016645	0	0	0	0	0		0	0	0	0	0	0	0	0		0	0	0	0	0	0	0		0
IPI00016653	0	0	1	0	0		0	0	0	0	0	0	0	0		0	0	0	0	0	0	0		0
IPI00016736	0	0	0	0	0		0	0	0	0	0	0	0	0		0	0	0	0	0	0	0		0
IPI00016768	0	0	0	0	0		1	0	0	0	0	0	0	0		0	0	0	0	0	0	0		0
IPI00016784	0	0	0	0	0		0	0	0	1	0	0	0	0		0	0	0	0	0	0	0		0
IPI00016832	0	0	0	0	0		0	0	0	0	0	0	0	0		0	0	0	1	0	0	0		0
IPI00016915	0	1	1	1	1		1	1	1	1	1	1	1	1		1	1	0	0	0	1	0		0
IPI00017258	0	0	0	0	0		0	0	0	0	0	0	0	0		0	0	0	0	0	0	0		0
IPI00017283	0	0	0	0	0		0	0	0	0	0	0	0	0		0	0	0	0	0	0	0		0
IPI00017303	0	0	1	1	0		0	0	0	0	0	0	0	0		0	0	0	0	0	0	0		0
IPI00017367	0	0	0	0	0		0	0	0	1	0	0	0	0		0	0	0	0	0	0	0		0
IPI00017530	1	0	0	1	0		0	0	0	0	0	0	0	0		0	0	0	0	0	0	0		0
IPI00017601	0	0	0	1	1		1	0	1	1	1	1	0	1		0	0	0	1	0	0	0		0
IPI00017619	0	0	0	0	0		0	0	0	0	0	0	0	0		0	0	0	0	0	0	0		0
IPI00017630	0	0	0	0	0		0	0	0	0	0	0	1	0		0	0	0	0	0	0	0		0
IPI00017696	0	0	0	0	0		0	0	0	0	0	0	0	0		0	0	0	0	0	0	0		0
IPI00017704	0	0	0	0	0		0	1	0	1	0	1	1	1		1	0	0	0	0	0	0		0
IPI00017746	0	0	0	0	0		0	0	0	0	0	0	1	0		1	1	0	0	0	1	0		1
IPI00017870	0	0	0	0	0		0	0	0	0	1	0	0	0		0	0	0	0	0	0	0		0
IPI00017927	0	0	0	0	0		0	0	0	0	0	0	0	0		0	0	0	0	0	0	0		0
IPI00018078	0	0	0	0	0		0	0	0	0	0	0	0	0		0	0	0	0	0	0	0		0
IPI00018090	0	0	0	0	0		0	0	0	0	0	0	0	0		0	0	0	0	0	0	0		0
IPI00018136	0	0	0	0	0		0	0	1	0	0	0	0	0		0	0	0	0	0	0	0		0
IPI00018146	0	0	0	0	0		0	0	0	0	0	0	0	0		0	0	0	0	0	0	0		0
IPI00018236	0	0	0	0	0		1	0	1	0	0	0	0	1		0	0	0	0	0	0	0		1
IPI00018258	0	0	0	0	0		0	0	0	0	0	0	0	0		0	0	0	0	0	0	0		0
IPI00018294	0	0	0	0	0		1	0	0	0	0	0	0	1		0	0	0	0	0	0	0		0
IPI00018387	0	0	0	0	0		0	0	0	0	0	0	0	0		0	0	0	0	0	0	0		0
IPI00018740	0	0	0	0	0		0	0	0	0	0	0	0	0		0	0	0	0	0	0	0		0
IPI00018893	0	0	0	0	0		0	0	0	0	0	0	0	0		0	0	0	0	0	0	0		0
IPI00018901	0	0	0	0	0		1	1	0	1	1	1	1	1		0	0	0	0	0	0	0		0
IPI00018906	0	1	0	1	1		0	0	0	0	0	1	1	1		0	0	0	0	0	0	0		0
IPI00018946	0	0	0	0	0		0	0	0	0	0	0	0	0		0	0	0	0	0	0	0		0
IPI00018953	1	1	1	0	0		0	1	0	1	1	1	1	1		1	0	0	0	0	0	0		0
IPI00019006	0	0	0	0	0		0	0	0	0	0	1	0	0		0	0	0	0	0	0	0		0
IPI00019038	0	0	0	0	0		0	0	0	0	0	0	0	0		0	0	1	0	0	0	0		0
IPI00019088	0	0	0	0	0		0	0	0	0	0	0	0	0		0	0	0	0	0	0	0		0
IPI00019157	1	1	1	1	1		0	1	0	1	0	0	1	1		1	0	0	0	0	0	0		0
IPI00019180	0	0	0	0	0		0	0	0	0	0	0	0	0		0	0	0	0	0	0	0		0
IPI00019282	0	0	0	0	0		0	0	0	0	0	0	0	0		0	0	0	0	0	0	0		0
IPI00019332	0	0	0	0	0		0	0	0	1	0	0	0	1		0	0	0	0	0	0	0		0
IPI00019359	1	1	0	0	1		0	0	0	1	1	1	0	0		0	0	0	0	1	0	1		1
IPI00019427	0	0	0	0	0		0	0	0	0	0	0	0	0		0	0	0	0	0	0	0		0
IPI00019449	1	1	1	1	1		1	1	1	1	1	1	0	1		1	1	0	0	0	1	0		1
IPI00019502	0	0	0	0	0		0	0	0	0	0	0	0	0		0	0	0	0	0	0	0		0
IPI00019580	0	0	0	0	0		0	0	0	0	0	0	0	0		0	0	0	0	0	0	0		0
IPI00019591	0	0	0	0	0		0	0	0	0	0	0	0	0		0	0	0	0	0	0	0		0
IPI00019641	0	0	0	0	0		0	0	0	0	1	1	1	0		1	1	0	1	1	1	0		0
IPI00019862	0	0	0	1	1		0	1	0	1	1	1	1	1		1	0	0	0	0	0	0		0
IPI00019907	0	0	0	0	0		0	0	0	0	0	0	0	0		0	0	0	0	0	0	0		0
IPI00019943	0	0	0	0	0		1	0	1	1	0	0	0	0		0	0	0	1	0	0	0		0
IPI00019954	0	1	1	1	1		1	1	1	1	1	1	1	1		1	1	0	0	0	0	0		1
IPI00019992	0	0	0	0	0		0	0	0	0	0	0	0	0		0	0	0	0	0	0	0		0
IPI00019996	0	0	0	0	0		0	0	0	0	0	0	0	0		0	0	0	0	0	0	0		0
IPI00020021	0	0	0	0	0		0	0	0	0	0	0	0	0		0	0	0	0	0	0	0		0
IPI00020091	1	0	1	1	1		1	1	1	1	1	1	1	1		1	1	0	1	0	1	1		1
IPI00020097	0	0	0	0	0		0	0	0	0	0	0	0	0		0	0	0	0	0	0	0		0
IPI00020416	0	0	0	0	0		0	0	0	0	0	0	0	0		0	0	0	0	0	0	0		0
IPI00020487	0	0	0	0	0		0	0	0	0	0	0	0	0		0	0	1	0	0	0	0		0
IPI00020546	0	0	0	0	0		0	0	0	0	0	0	0	0		0	0	0	0	0	0	0		0
IPI00020632	0	0	0	0	0		0	0	0	0	0	0	0	1		0	0	0	0	0	0	0		0
IPI00020687	0	0	0	0	0		0	0	1	0	0	0	0	0		0	0	0	0	0	0	0		0
IPI00020918	0	0	0	1	0		0	0	0	0	1	0	0	0		0	0	0	0	0	0	0		0
IPI00020920	0	0	0	0	0		0	0	0	0	0	0	0	0		0	0	0	0	0	0	0		0
IPI00020968	0	0	0	0	0		0	0	0	0	0	0	0	0		0	0	0	0	0	0	0		0
IPI00020987	0	0	0	0	0		0	0	0	0	0	0	0	0		0	0	0	0	0	0	0		0
IPI00021000	1	1	1	1	1		1	1	1	1	1	1	1	1		1	1	1	1	1	1	1		1
IPI00021033	1	0	0	0	0		0	0	1	1	0	0	0	0		0	0	0	0	0	0	0		0
IPI00021085	1	0	0	0	0		1	1	1	0	1	1	0	1		0	0	0	0	0	0	0		0
IPI00021109	0	1	1	1	0		0	0	0	0	0	0	0	0		0	0	0	0	0	0	0		0
IPI00021145	0	0	0	0	0		0	0	0	0	0	0	0	1		0	0	0	0	0	0	0		0
IPI00021250	0	0	0	0	0		0	0	0	0	0	0	0	0		0	0	0	0	0	0	0		0
IPI00021258	0	0	0	0	0		1	1	1	1	0	0	0	1		0	0	0	0	0	0	0		0
IPI00021274	0	0	0	0	0		0	0	0	0	0	0	0	0		0	0	0	0	0	0	0		0
IPI00021275	0	0	0	0	0		0	0	0	0	0	0	0	0		0	0	0	0	0	0	0		0
IPI00021301	0	0	0	0	0		0	0	0	0	0	0	0	0		0	0	0	0	0	0	0		0
IPI00021302	0	0	0	0	0		0	0	0	0	0	0	0	0		0	0	0	0	0	0	0		0
IPI00021304	0	0	0	0	1		0	0	1	1	1	0	0	0		0	1	0	0	0	0	1		0
IPI00021363	0	0	0	0	0		0	0	0	0	0	0	0	0		0	1	0	0	0	0	0		1
IPI00021417	0	0	0	0	0		0	0	0	0	0	0	0	1		0	0	0	0	0	0	0		0
IPI00021428	0	0	0	0	0		0	0	0	0	0	0	0	0		0	0	0	0	0	0	0		0
IPI00021439	0	1	1	0	1		1	0	0	1	1	1	1	1		0	1	0	0	0	0	0		0
IPI00021447	0	0	1	1	1		1	1	1	1	1	0	1	1		0	1	0	0	0	1	1		0
IPI00021475	0	0	0	0	0		0	0	0	0	0	0	0	0		0	0	0	0	0	0	0		0
IPI00021634	0	0	0	1	0		0	0	0	0	0	0	1	0		0	0	0	0	0	0	0		0
IPI00021712	0	0	0	0	0		0	0	0	0	0	0	0	0		0	0	0	0	0	0	0		0
IPI00021794	0	0	1	0	0		0	0	0	0	0	0	1	1		0	0	0	0	0	0	0		0
IPI00021805	0	0	0	0	0		0	0	0	0	0	0	0	0		1	0	0	0	0	0	0		1
IPI00021812	0	0	0	0	0		0	0	0	0	0	1	0	0		0	0	0	0	0	0	0		0
IPI00021817	0	0	0	0	0		0	1	1	1	0	1	0	1		0	1	0	0	1	0	0		1
IPI00021841	0	0	0	0	0		0	0	0	0	0	0	0	0		0	0	0	0	0	0	0		0
IPI00021854	0	0	0	0	0		0	0	0	0	1	0	0	0		0	0	0	0	0	0	0		0
IPI00021885	1	1	1	1	1		1	1	1	1	1	1	1	1		1	1	0	0	1	1	1		1
IPI00021887	0	0	0	0	0		0	0	0	0	0	0	0	0		0	0	0	0	0	0	0		0
IPI00021891	0	0	0	0	0		0	0	0	0	0	0	0	0		0	0	0	0	0	0	0		0
IPI00021948	0	0	0	0	0		0	0	0	0	0	0	0	0		0	0	0	0	0	0	0		0
IPI00021954	0	0	0	0	0		0	0	0	0	0	0	0	0		0	0	0	0	0	0	0		0
IPI00022039	1	0	1	1	1		0	1	0	1	0	1	0	1		1	0	0	0	0	0	0		0
IPI00022058	1	1	1	1	1		1	1	0	1	0	1	1	1		1	1	0	1	0	0	0		1
IPI00022091	0	0	0	0	0		0	0	0	0	0	0	0	0		0	0	0	0	0	0	0		0
IPI00022200	1	1	1	1	1		1	1	0	1	0	1	0	1		1	0	0	0	0	0	0		0
IPI00022204	0	0	0	0	0		0	0	0	0	0	0	0	0		0	0	0	0	0	0	0		0
IPI00022213	0	0	0	0	0		0	0	0	0	0	0	0	0		0	0	0	0	0	0	0		0
IPI00022255	0	0	0	0	0		0	0	0	1	0	0	0	0		0	0	0	0	0	0	0		0
IPI00022284	0	0	0	1	1		0	0	0	1	0	0	1	0		1	0	0	0	0	0	0		0
IPI00022304	0	1	0	0	0		0	0	0	0	0	0	0	0		0	0	0	0	0	0	0		0
IPI00022337	0	0	0	0	0		0	0	1	0	0	0	0	0		0	0	0	0	0	0	0		0
IPI00022371	0	0	0	0	0		0	0	0	0	0	0	0	0		0	0	0	0	0	0	0		0
IPI00022391	0	0	0	1	0		0	0	0	0	0	0	0	0		0	0	0	0	0	0	0		0
IPI00022417	0	0	0	0	0		1	0	1	1	1	1	0	0		0	0	0	1	0	0	0		1
IPI00022418	1	1	1	1	1		0	1	0	1	1	0	0	0		0	1	0	0	0	0	0		0
IPI00022420	1	1	1	1	1		1	1	0	1	1	1	0	1		0	1	0	1	1	0	0		1
IPI00022426	1	1	1	1	1		1	1	1	1	1	1	1	1		1	1	1	1	1	1	1		1
IPI00022429	1	1	1	1	1		1	1	1	1	1	1	1	1		1	1	0	1	1	1	1		1
IPI00022430	0	0	0	0	0		0	1	0	0	0	0	0	1		0	0	0	0	0	0	0		0
IPI00022431	1	1	1	1	1		1	1	1	1	1	1	1	1		1	1	1	1	1	1	1		1
IPI00022432	0	0	0	0	0		1	0	1	1	0	1	1	1		0	1	0	1	0	0	0		0
IPI00022434	0	0	0	0	0		0	0	0	0	0	0	0	0		0	0	0	0	0	0	0		0
IPI00022463	1	1	1	1	1		1	1	1	1	1	1	1	1		1	1	1	1	1	1	0		1
IPI00022465	0	0	0	0	0		1	0	0	0	0	0	0	0		0	0	0	0	0	0	0		0
IPI00022488	1	1	1	1	1		1	1	1	1	1	1	1	1		1	1	0	1	1	1	1		1
IPI00022542	0	0	0	0	0		0	0	0	0	0	0	0	0		1	0	0	0	0	0	0		0
IPI00022558	0	0	0	0	0		0	1	1	1	0	1	1	0		1	0	0	0	0	1	0		0
IPI00022608	0	0	0	0	0		0	0	0	0	0	0	0	0		0	0	0	0	0	0	0		0
IPI00022643	0	0	0	0	0		0	0	0	0	0	0	0	0		0	0	0	0	0	0	0		0
IPI00022661	1	1	0	1	0		0	1	0	0	0	1	0	0		0	0	0	0	0	0	0		0
IPI00022744	0	0	0	0	0		0	0	0	0	0	0	0	0		0	0	0	0	0	0	0		0
IPI00022751	0	0	0	0	0		0	0	0	0	0	0	0	0		0	0	0	0	0	0	0		0
IPI00022793	0	1	0	1	0		0	0	0	0	0	0	0	0		0	0	0	0	0	0	0		0
IPI00022810	0	0	1	1	0		0	0	0	1	0	0	0	1		1	0	0	0	0	0	0		1
IPI00022822	0	1	1	1	1		1	0	0	1	1	1	0	0		1	0	0	0	0	0	0		0
IPI00022890	0	0	0	0	0		0	0	0	1	0	0	0	0		0	0	0	0	0	0	0		0
IPI00022892	0	0	0	0	0		1	1	0	1	1	1	0	0		0	0	0	0	0	0	0		0
IPI00022895	0	0	0	0	0		0	0	1	1	0	0	0	0		0	0	0	1	0	0	0		1
IPI00022937	0	0	0	0	0		0	0	0	0	0	0	0	0		0	0	0	0	0	0	0		0
IPI00022959	0	0	0	0	0		0	0	0	0	0	1	0	0		0	0	0	0	0	0	0		0
IPI00022974	0	0	0	0	1		1	1	0	1	1	1	0	1		1	1	0	0	0	0	0		0
IPI00023020	0	0	0	0	0		0	0	0	0	1	1	0	0		1	0	0	0	0	0	0		0
IPI00023165	0	0	0	0	0		0	0	0	0	0	0	0	0		0	0	0	0	0	0	0		0
IPI00023217	0	0	0	0	0		0	0	0	0	0	0	0	0		0	0	0	0	0	0	1		0
IPI00023234	0	0	0	0	0		0	0	0	0	0	0	0	0		0	0	0	0	0	0	0		0
IPI00023246	0	0	0	0	0		0	0	0	0	0	0	0	0		0	0	0	0	0	0	0		0
IPI00023283	0	0	0	0	0		1	0	1	0	0	1	0	0		0	0	0	0	0	0	0		0
IPI00023344	0	0	0	0	1		0	0	1	1	0	0	0	0		0	0	0	0	0	0	0		0
IPI00023503	0	0	0	0	0		0	0	0	0	0	0	0	0		0	0	0	0	0	0	0		0
IPI00023617	0	0	0	0	0		0	0	0	0	0	0	0	0		0	0	0	0	0	0	0		0
IPI00023630	0	0	0	0	0		0	1	0	1	1	1	0	1		0	0	0	0	0	0	0		0
IPI00023648	0	0	0	0	0		0	0	0	0	1	0	0	0		0	0	0	0	0	0	0		0
IPI00023672	0	0	0	0	0		0	0	0	0	0	0	0	0		0	0	0	0	0	0	0		0
IPI00023673	1	1	1	1	1		1	1	1	1	1	1	1	1		1	1	0	1	1	0	0		1
IPI00023711	0	0	0	0	0		0	0	0	0	0	0	0	0		0	0	0	0	0	0	0		0
IPI00023728	0	1	1	1	0		0	0	0	0	0	0	1	0		0	0	0	0	0	0	0		0
IPI00023751	0	0	0	0	0		0	0	0	0	0	0	0	0		0	0	0	0	0	0	0		0
IPI00023756	0	0	0	0	0		0	0	0	0	0	0	0	0		0	0	0	0	0	0	0		0
IPI00023814	0	0	0	0	0		0	0	0	0	0	0	0	0		0	0	0	0	0	0	0		0
IPI00023858	0	0	0	0	1		0	1	0	0	0	1	1	0		0	0	0	0	0	0	0		0
IPI00024024	0	0	0	0	0		0	0	0	0	0	0	0	0		0	0	0	0	0	0	0		0
IPI00024036	0	0	0	0	0		0	0	0	0	0	0	0	0		0	0	0	0	0	0	0		0
IPI00024046	1	0	1	1	1		1	1	1	1	1	1	1	1		1	1	0	1	0	0	0		1
IPI00024048	0	0	0	0	0		0	0	0	1	0	0	0	0		0	0	0	0	0	0	0		0
IPI00024067	0	1	1	1	0		0	0	0	0	0	1	0	0		0	0	0	0	0	0	0		0
IPI00024163	0	0	0	0	0		0	0	0	0	0	0	0	0		0	0	0	0	0	0	0		0
IPI00024236	0	0	0	0	0		0	0	0	0	0	0	0	0		1	0	0	0	0	0	0		0
IPI00024279	1	0	0	0	0		0	0	0	0	0	0	0	0		0	0	0	0	0	0	0		0
IPI00024284	1	1	1	1	1		1	1	1	1	1	1	1	1		1	1	1	1	1	1	1		1
IPI00024292	1	1	1	1	1		1	1	0	1	1	1	1	1		1	1	0	1	1	1	1		1
IPI00024297	0	0	0	0	0		0	0	0	0	0	0	0	0		0	0	0	0	0	0	0		0
IPI00024364	0	0	0	0	0		0	0	0	0	0	0	0	0		0	0	0	0	0	0	0		0
IPI00024379	0	1	0	0	0		0	0	0	0	0	0	0	0		0	0	0	0	0	0	0		0
IPI00024406	0	0	0	0	0		0	0	0	0	0	0	0	0		0	0	0	0	0	0	0		0
IPI00024532	0	0	0	0	0		0	0	0	0	0	0	0	0		0	0	0	0	0	0	0		0
IPI00024547	0	0	0	0	0		0	0	0	0	0	0	0	0		0	0	0	0	0	0	0		0
IPI00024551	0	0	0	0	0		0	0	0	0	0	0	0	0		0	0	0	0	0	0	0		0
IPI00024601	0	0	0	0	0		0	0	0	0	0	0	0	0		0	0	0	0	0	0	0		0
IPI00024660	0	0	0	0	0		0	0	0	0	1	0	0	0		0	0	0	0	0	0	0		0
IPI00024689	0	0	0	0	0		0	0	0	1	1	1	0	0		0	0	0	0	0	0	0		0
IPI00024733	0	0	0	0	0		1	0	0	0	1	0	0	0		0	0	0	0	0	0	0		0
IPI00024766	0	1	0	1	1		0	0	0	0	0	1	1	1		0	0	0	0	0	0	0		0
IPI00024990	0	0	0	0	0		0	0	0	0	0	0	0	0		0	0	0	0	0	0	0		0
IPI00025071	0	0	0	0	0		0	0	0	0	0	0	0	0		0	0	0	0	0	0	0		0
IPI00025160	0	0	0	0	0		0	0	0	0	0	0	0	0		0	0	0	0	0	0	0		0
IPI00025204	0	0	0	0	0		1	0	0	0	0	0	0	0		0	0	0	0	0	0	0		0
IPI00025276	0	0	0	0	0		0	0	0	0	0	0	0	0		0	0	0	0	0	0	0		0
IPI00025277	0	0	0	0	0		0	0	0	0	0	0	0	0		0	0	0	0	0	0	0		0
IPI00025280	0	0	0	0	0		0	0	0	0	0	0	0	1		0	0	0	0	0	0	0		0
IPI00025323	0	0	0	0	0		0	0	0	0	0	0	0	0		0	0	0	0	0	0	0		0
IPI00025344	1	0	0	0	0		0	0	0	1	0	0	0	0		0	0	0	0	0	0	0		1
IPI00025363	0	0	1	0	0		0	0	0	0	1	0	0	0		0	0	0	0	0	0	0		0
IPI00025415	0	0	0	0	0		0	0	0	0	1	1	0	0		1	0	0	0	0	0	0		0
IPI00025426	0	0	0	0	0		0	0	0	0	0	0	0	1		0	1	0	0	1	1	0		0
IPI00025447	0	0	0	0	0		0	0	0	0	0	0	0	0		0	0	0	0	0	0	0		0
IPI00025465	0	0	0	0	0		0	0	0	0	0	0	0	0		0	0	0	0	0	0	0		0
IPI00025476	0	0	0	0	0		1	1	1	1	1	1	0	1		1	0	0	0	0	0	0		0
IPI00025718	0	0	0	0	0		0	0	0	0	0	1	0	0		0	1	0	0	0	0	0		0
IPI00025803	0	0	0	0	0		0	0	0	0	0	0	0	0		0	0	0	0	0	0	0		0
IPI00025819	0	0	0	0	0		0	0	0	0	0	1	0	0		0	0	0	0	0	0	0		0
IPI00025846	0	0	0	0	1		1	0	0	1	0	0	1	0		1	0	0	0	0	0	0		1
IPI00025861	1	1	0	1	1		1	1	1	1	1	1	0	1		1	1	0	0	0	0	0		1
IPI00025869	0	0	0	0	0		0	0	0	0	0	0	0	0		0	0	0	0	0	0	0		0
IPI00025874	0	0	0	0	0		0	0	0	0	0	0	0	0		0	0	0	0	0	0	0		0
IPI00025880	0	0	0	0	0		0	0	0	0	0	0	0	0		0	0	0	0	0	0	0		0
IPI00025890	0	0	0	0	0		0	0	0	0	0	0	0	0		0	0	0	0	0	0	0		0
IPI00026031	0	0	0	0	0		0	0	0	0	0	0	0	0		0	0	0	0	0	0	0		0
IPI00026126	0	0	0	0	0		0	0	0	0	0	0	0	0		0	0	0	0	0	0	0		0
IPI00026199	0	0	0	0	0		1	1	0	1	1	0	0	1		0	0	0	0	0	0	0		0
IPI00026219	0	0	0	0	0		0	0	0	0	0	0	0	0		0	0	0	0	0	0	0		0
IPI00026233	0	0	0	0	0		0	0	0	0	0	0	0	0		0	0	0	0	0	0	0		0
IPI00026259	0	0	0	0	0		0	0	0	0	0	0	0	0		0	0	0	0	0	0	0		0
IPI00026270	0	0	0	1	1		0	1	0	0	0	1	0	1		0	0	0	0	0	0	0		0
IPI00026303	0	0	0	0	0		0	0	0	0	1	1	0	1		1	0	0	0	0	0	0		0
IPI00026314	1	1	1	1	1		1	1	1	1	1	1	1	1		1	1	0	1	0	0	0		1
IPI00026320	0	0	0	0	0		0	0	0	0	0	0	0	0		0	0	0	0	0	0	0		0
IPI00026606	0	1	0	0	0		1	0	1	1	0	1	0	1		0	0	0	0	0	0	1		0
IPI00026625	0	0	0	0	0		0	0	0	0	0	0	0	0		0	0	0	0	0	0	0		0
IPI00026673	0	0	0	0	0		0	0	0	0	0	0	0	0		0	0	0	0	0	0	0		0
IPI00026843	0	0	0	0	0		0	0	0	0	0	0	0	0		0	0	0	0	0	0	0		0
IPI00026926	0	0	0	0	0		0	0	1	0	0	0	0	0		0	0	0	0	0	0	0		0
IPI00026944	1	1	1	1	1		1	1	0	1	1	1	0	1		1	0	1	0	1	0	0		1
IPI00027019	0	0	0	0	0		0	0	0	0	0	0	0	0		0	0	0	0	0	0	0		0
IPI00027139	1	1	0	1	1		0	0	0	1	1	1	1	1		0	0	0	0	0	0	0		0
IPI00027169	0	0	0	0	0		0	0	0	0	0	0	0	0		0	0	0	0	0	0	0		0
IPI00027201	0	0	0	0	0		0	0	0	0	0	0	0	0		0	0	0	0	0	0	0		0
IPI00027235	1	1	1	1	1		1	1	0	1	1	1	1	1		1	1	0	0	1	1	0		0
IPI00027381	0	0	0	0	0		1	0	1	0	1	0	0	0		0	0	0	0	0	0	0		0
IPI00027429	0	0	0	0	0		0	0	1	0	0	0	0	0		0	0	0	0	0	0	0		0
IPI00027452	0	0	0	0	0		0	0	0	0	1	1	0	0		0	0	0	0	0	0	0		0
IPI00027462	0	0	0	0	0		0	0	0	0	0	0	0	0		0	0	0	0	0	0	0		0
IPI00027463	0	0	0	0	0		0	0	0	0	0	0	0	0		0	0	0	0	0	0	0		0
IPI00027482	0	0	1	1	1		1	1	1	1	0	1	1	1		1	0	0	1	0	0	0		1
IPI00027491	0	0	0	0	0		0	0	0	0	0	0	0	0		0	0	0	0	0	0	0		0
IPI00027547	0	0	0	0	0		0	0	1	0	0	0	0	0		0	0	0	0	0	0	0		0
IPI00027626	0	0	0	0	0		0	1	0	0	0	1	0	1		0	0	0	0	0	0	0		0
IPI00027682	0	0	0	0	0		0	0	0	0	0	0	0	0		0	0	0	0	0	0	0		0
IPI00027704	0	0	0	0	0		0	0	0	0	0	0	0	0		0	0	0	0	0	0	0		0
IPI00027745	0	0	1	1	1		0	0	0	1	0	0	0	0		0	0	0	0	0	0	0		0
IPI00027769	0	0	0	0	0		0	0	0	0	0	0	0	0		0	0	0	0	0	0	0		0
IPI00027801	0	0	0	0	0		0	0	0	0	0	0	0	0		0	0	0	0	0	0	0		0
IPI00027803	0	0	0	0	0		0	0	0	0	0	0	0	0		0	0	0	1	0	0	0		0
IPI00027827	0	0	0	0	0		0	0	0	0	0	0	0	0		0	0	0	0	0	0	0		0
IPI00027843	0	1	1	1	1		1	1	0	1	1	1	0	0		1	0	0	0	0	1	0		0
IPI00027851	0	0	0	0	0		0	0	0	0	0	0	0	0		0	0	0	0	0	0	0		0
IPI00027963	0	0	0	0	0		0	0	0	0	0	0	0	0		0	0	0	0	0	0	0		0
IPI00027996	0	0	0	0	0		0	0	0	0	0	0	0	0		0	0	0	1	0	0	0		0
IPI00028015	1	0	1	1	1		0	1	0	0	1	1	1	1		1	1	0	0	0	0	0		0
IPI00028030	1	0	1	1	0		0	0	0	1	0	1	0	0		0	0	0	0	0	0	0		0
IPI00028064	0	0	0	0	0		0	0	0	0	0	0	0	0		0	0	0	0	0	0	0		0
IPI00028089	0	0	0	0	0		0	0	0	0	0	0	0	0		0	0	0	0	0	0	0		0
IPI00028150	0	0	0	0	0		0	0	0	0	0	0	0	0		0	0	0	0	0	0	0		0
IPI00028233	0	0	0	0	0		0	0	0	0	0	0	0	0		0	0	0	0	0	0	0		0
IPI00028378	0	0	0	0	0		0	0	0	0	0	0	0	0		0	0	0	0	0	0	0		0
IPI00028413	0	0	0	0	0		0	0	0	0	0	0	0	0		0	0	0	0	0	0	0		0
IPI00028493	0	0	0	0	0		0	0	0	1	1	1	0	1		0	0	0	0	0	0	0		0
IPI00028547	0	0	0	0	0		0	0	0	0	0	0	0	0		0	0	0	0	0	0	0		0
IPI00028564	0	0	0	0	0		0	0	0	0	0	0	0	0		0	0	0	0	0	0	0		0
IPI00028904	0	0	1	0	1		0	0	1	1	0	1	0	1		1	1	0	1	0	0	1		1
IPI00028980	0	0	0	0	0		0	0	0	0	0	0	0	0		0	0	0	0	0	0	0		0
IPI00029014	0	0	0	0	0		0	0	0	0	0	0	0	0		0	0	0	0	0	0	0		0
IPI00029045	0	0	0	0	0		0	0	0	0	0	0	0	0		0	0	0	0	0	0	0		0
IPI00029123	0	0	0	0	0		0	0	0	0	0	0	0	1		0	0	0	0	0	0	0		0
IPI00029143	0	0	0	0	0		0	0	0	0	0	0	0	0		0	0	0	0	0	0	0		0
IPI00029168	0	0	1	0	1		1	1	0	1	1	0	1	1		1	0	0	0	0	1	0		0
IPI00029175	0	0	0	0	0		0	0	0	0	0	0	0	0		0	0	0	0	0	0	0		0
IPI00029193	0	0	0	0	0		0	0	0	1	0	0	0	0		0	0	0	0	0	0	0		0
IPI00029260	0	0	1	1	1		1	1	1	1	1	1	1	1		1	1	0	1	0	0	1		1
IPI00029263	0	1	0	0	0		0	0	0	0	0	0	0	0		0	0	0	0	0	0	0		0
IPI00029275	0	1	1	1	1		0	0	0	0	1	0	0	0		1	0	0	0	0	0	0		0
IPI00029468	0	0	0	0	0		0	0	0	1	0	1	1	1		0	0	0	0	0	0	0		0
IPI00029472	0	0	0	0	0		0	0	0	0	0	0	0	0		0	0	0	0	0	0	0		0
IPI00029510	0	0	0	0	0		0	0	1	0	0	0	0	0		0	0	0	0	0	0	0		0
IPI00029521	0	0	0	0	0		0	0	0	0	0	0	1	1		0	0	0	0	0	0	0		0
IPI00029658	0	0	0	1	1		1	0	1	1	1	1	1	1		1	1	0	0	0	0	0		0
IPI00029723	0	0	0	0	0		0	0	0	0	0	0	0	0		0	0	0	0	0	0	0		0
IPI00029751	0	0	0	0	0		0	0	0	0	0	1	0	0		0	0	0	0	0	0	0		0
IPI00029773	0	0	1	0	0		0	0	0	0	0	0	0	0		0	0	0	0	0	0	0		0
IPI00029817	1	0	0	1	0		0	1	0	0	0	0	0	0		0	0	0	0	0	0	0		1
IPI00029863	0	0	0	0	0		0	0	1	0	0	0	0	0		0	0	0	0	0	0	0		0
IPI00030009	0	0	0	0	0		0	0	0	0	0	0	0	0		0	0	0	0	0	0	0		0
IPI00030058	0	0	0	0	0		0	0	0	0	0	0	0	0		0	0	0	0	0	0	0		0
IPI00030075	0	0	0	0	0		0	0	0	0	0	0	0	0		0	0	0	0	0	0	0		0
IPI00030098	0	0	0	0	0		0	0	0	0	0	0	0	0		0	0	0	0	0	0	0		0
IPI00030205	0	0	0	0	0		1	0	1	0	0	1	0	1		0	0	0	0	0	0	0		0
IPI00030275	0	0	0	0	0		0	0	0	0	0	0	0	1		1	0	0	0	0	0	0		0
IPI00030328	0	0	0	0	0		0	0	0	0	0	0	0	1		0	0	0	0	0	0	0		0
IPI00030431	0	0	0	0	0		0	0	0	1	0	0	0	0		0	0	0	0	0	0	0		0
IPI00030542	0	0	0	0	0		0	0	0	0	0	0	0	0		0	0	0	0	0	0	0		0
IPI00030572	1	0	0	0	0		0	0	0	0	0	0	0	0		0	0	0	0	0	0	0		0
IPI00030790	0	0	0	0	0		0	0	0	0	0	0	1	0		1	0	0	0	0	1	0		1
IPI00030871	0	0	0	0	0		0	0	0	0	0	0	0	0		0	0	0	0	0	0	0		0
IPI00030935	0	0	0	0	0		0	0	0	0	0	0	0	0		0	0	0	0	0	0	0		0
IPI00030941	0	0	0	0	0		0	1	0	0	0	0	0	0		0	0	0	0	0	0	0		0
IPI00031005	0	0	0	0	0		1	0	1	0	0	0	0	0		0	0	0	0	0	0	0		0
IPI00031006	0	0	0	0	0		0	0	0	0	0	0	0	0		0	0	0	1	0	0	0		0
IPI00031008	0	0	0	0	0		0	0	0	0	0	0	0	0		0	0	0	0	0	0	0		0
IPI00031041	0	0	0	0	0		0	0	0	0	0	0	0	0		0	0	0	0	0	0	0		0
IPI00031058	0	0	0	0	0		0	0	0	0	0	0	0	0		0	0	0	0	0	0	0		0
IPI00031065	1	1	1	1	1		1	1	1	1	1	1	1	1		1	1	0	1	1	1	0		1
IPI00031114	0	0	0	0	0		0	0	0	0	0	0	0	0		1	0	0	0	0	0	1		0
IPI00031121	0	0	0	0	0		0	0	1	1	0	0	0	0		0	0	0	0	0	0	0		0
IPI00031461	0	0	0	0	0		0	0	0	0	0	0	0	0		0	0	0	0	0	0	0		0
IPI00031464	0	0	0	0	0		0	0	0	0	0	0	0	0		0	0	0	0	0	0	0		0
IPI00031519	0	0	0	0	0		0	0	0	0	0	0	0	0		0	0	0	0	0	0	0		0
IPI00031583	0	0	0	0	0		0	0	0	1	0	0	0	0		0	0	0	0	0	0	0		0
IPI00031616	0	0	0	0	0		0	0	0	0	0	0	0	1		0	0	0	0	0	0	0		0
IPI00031789	0	0	0	0	0		0	0	0	1	0	0	0	0		0	0	0	0	0	0	0		0
IPI00032061	0	0	0	0	0		0	0	0	0	0	0	0	0		0	0	0	0	0	1	0		0
IPI00032179	0	0	0	0	0		0	0	1	1	0	1	0	1		0	0	0	1	0	0	0		0
IPI00032220	0	0	0	0	0		0	0	1	0	0	0	0	0		0	0	0	0	0	0	0		0
IPI00032258	0	0	0	0	0		0	0	0	1	0	0	0	0		0	0	0	0	0	0	0		0
IPI00032292	0	0	0	0	0		0	0	0	0	0	0	0	0		0	0	0	0	0	0	0		0
IPI00032293	0	1	1	1	1		1	1	1	1	1	0	1	1		1	1	0	0	0	0	0		0
IPI00032294	0	0	0	0	0		0	0	0	0	0	0	0	0		0	0	0	0	0	0	0		0
IPI00032325	0	0	0	0	0		1	0	1	1	0	1	0	0		0	0	0	0	0	0	0		0
IPI00032328	0	0	0	0	0		0	0	0	0	0	0	1	0		0	0	1	1	0	0	1		0
IPI00032425	0	0	0	0	1		0	0	0	0	0	0	0	0		0	0	0	0	0	0	0		0
IPI00032525	0	0	0	0	0		0	0	0	0	0	0	0	0		0	0	0	0	0	0	0		0
IPI00032541	0	0	1	0	0		0	0	1	0	0	0	0	0		0	0	0	1	0	0	0		0
IPI00032635	0	1	0	1	0		0	0	0	0	0	0	0	0		0	0	0	0	0	0	0		0
IPI00032958	0	0	0	0	0		0	0	0	0	0	0	0	0		0	0	0	0	0	0	0		0
IPI00032971	0	0	0	0	0		0	0	0	0	0	0	0	0		0	0	0	0	0	0	0		0
IPI00032995	0	0	0	0	0		0	0	0	0	0	0	0	0		0	0	0	0	0	0	0		0
IPI00033023	0	0	0	0	0		0	0	0	0	0	0	0	0		0	0	0	0	1	0	0		0
IPI00033034	0	0	0	0	0		1	1	0	0	1	1	0	0		0	0	0	0	0	0	0		0
IPI00033583	0	0	0	0	0		0	0	0	0	0	0	0	0		0	0	0	0	0	0	0		0
IPI00033944	0	0	0	0	0		0	0	0	0	0	0	0	0		0	0	0	0	0	0	0		0
IPI00034277	0	0	0	0	0		0	0	0	0	0	0	1	1		0	1	0	0	0	0	0		0
IPI00036554	0	0	0	0	0		0	0	0	0	0	0	0	0		0	0	0	0	0	0	0		0
IPI00042444	0	0	0	0	0		0	0	0	1	0	0	0	0		0	0	0	0	0	0	0		0
IPI00043360	0	0	0	0	0		0	0	0	0	0	0	0	0		0	0	0	0	0	0	0		0
IPI00043550	0	0	0	0	0		0	0	0	0	1	0	0	0		0	0	0	0	0	0	0		0
IPI00043670	0	0	0	0	0		0	0	0	0	0	0	0	0		0	0	0	0	0	0	0		0
IPI00043678	0	0	0	0	0		0	0	0	0	0	0	0	0		0	0	0	0	0	0	0		0
IPI00043716	0	0	0	0	0		0	0	0	0	0	0	1	0		0	0	0	0	0	0	0		0
IPI00043992	1	0	0	1	1		0	1	0	1	0	1	1	1		0	1	0	0	0	0	0		0
IPI00044751	0	1	0	0	0		1	1	1	1	0	1	1	1		1	0	0	1	0	1	1		1
IPI00045051	0	0	0	0	0		0	0	1	0	1	0	0	0		0	0	0	0	0	0	0		0
IPI00045423	0	0	0	0	0		0	0	0	0	0	0	0	0		0	0	0	0	0	0	0		0
IPI00045512	1	0	1	1	0		1	1	1	1	1	0	0	1		0	0	0	0	0	0	0		0
IPI00045914	0	0	0	0	0		1	1	1	1	1	1	0	1		0	0	0	0	0	0	0		0
IPI00045938	0	0	0	0	0		0	0	0	0	0	0	0	0		0	0	0	0	0	0	0		0
IPI00045957	1	0	0	1	1		1	1	0	1	1	1	1	1		1	0	0	0	0	0	0		0
IPI00046309	0	0	0	0	0		0	0	0	0	0	0	0	0		0	0	0	0	0	0	0		0
IPI00056324	0	0	0	0	0		0	0	0	0	0	0	0	0		0	0	0	0	0	0	0		0
IPI00056478	1	1	1	1	1		1	1	0	1	1	1	1	1		1	1	0	0	0	0	0		1
IPI00056505	1	0	0	0	0		0	0	1	1	1	0	1	0		0	0	0	0	1	1	1		1
IPI00059476	1	1	0	0	1		1	1	0	1	1	1	1	1		0	0	0	0	0	0	0		0
IPI00060545	0	0	0	0	0		0	0	0	0	0	0	0	0		0	1	0	0	0	0	0		0
IPI00060800	0	1	1	1	1		1	1	0	1	1	1	1	1		1	1	0	0	1	1	0		1
IPI00061116	0	0	0	1	1		0	1	0	1	1	1	1	1		1	1	0	0	0	0	0		0
IPI00061200	0	0	0	0	0		0	0	0	0	0	0	0	0		0	0	0	0	0	0	0		0
IPI00061356	0	0	0	0	0		0	0	0	0	0	0	0	0		0	0	0	0	0	0	0		0
IPI00063121	0	0	0	0	0		0	0	0	0	0	0	0	0		0	0	0	0	0	0	0		0
IPI00063244	0	1	0	0	1		1	1	1	1	0	1	1	1		0	0	0	0	0	1	0		0
IPI00063273	0	0	0	0	0		0	0	0	0	0	0	0	0		0	0	0	0	0	0	0		0
IPI00063827	0	0	0	0	0		1	0	1	0	0	0	0	0		0	0	0	0	0	0	0		0
IPI00064201	0	0	0	0	0		0	0	0	0	0	0	0	0		0	0	0	0	0	0	0		0
IPI00064328	0	0	0	0	0		0	0	0	0	0	0	0	0		0	0	0	0	0	0	0		0
IPI00064965	0	0	0	0	0		0	0	0	0	0	0	0	0		0	0	0	0	0	0	0		0
IPI00065051	0	0	0	0	0		0	0	0	0	0	0	0	0		0	0	0	0	0	0	0		0
IPI00065183	0	0	0	0	0		0	0	0	0	0	0	0	0		1	0	0	0	0	0	0		0
IPI00065280	0	0	0	0	0		0	0	0	0	0	0	0	0		0	0	0	0	0	0	0		0
IPI00065410	0	0	0	0	0		0	0	1	0	0	0	0	0		0	0	0	0	0	0	0		0
IPI00065428	0	0	0	0	0		0	0	0	0	0	0	0	1		0	0	0	0	0	0	0		0
IPI00065441	0	0	0	0	0		0	0	0	0	0	0	0	1		0	0	0	0	0	0	0		0
IPI00065458	0	0	0	0	0		0	0	0	0	0	0	0	0		0	0	0	0	0	0	0		0
IPI00065500	0	0	0	0	0		0	0	0	1	0	0	0	0		0	0	0	0	0	0	0		0
IPI00065520	0	0	0	0	0		0	0	0	0	1	0	0	0		1	0	0	1	0	0	0		0
IPI00065521	0	0	0	0	0		0	0	0	0	0	0	0	0		0	0	0	0	0	0	0		0
IPI00065918	0	0	0	0	0		0	0	0	0	0	1	0	0		0	0	0	0	0	0	0		0
IPI00069524	0	0	0	0	0		0	0	0	1	0	0	0	0		0	0	0	0	0	0	0		0
IPI00069817	0	0	0	0	0		0	0	0	0	0	0	0	0		0	0	0	0	0	0	0		0
IPI00072534	0	0	0	0	0		0	0	0	0	0	0	1	1		1	0	0	0	0	0	1		1
IPI00072917	0	0	0	0	0		0	0	0	0	0	0	0	0		0	0	0	0	0	0	0		0
IPI00073186	0	0	0	0	0		0	0	0	0	0	0	0	0		0	0	0	0	0	0	0		0
IPI00073442	0	0	1	1	1		0	0	1	1	0	0	1	1		0	1	0	0	0	0	0		0
IPI00073763	0	0	0	0	0		0	0	0	0	0	0	0	0		0	0	0	0	0	0	0		0
IPI00073772	0	0	0	0	0		0	0	0	1	1	1	0	0		1	0	0	0	0	0	0		0
IPI00074183	0	0	0	0	0		0	0	0	0	0	0	0	0		0	0	0	0	0	0	0		0
IPI00075248	0	0	0	0	0		0	0	0	0	0	0	0	0		0	0	0	0	0	0	0		0
IPI00076597	0	0	0	0	0		0	0	0	0	0	0	0	0		0	1	0	0	0	0	0		0
IPI00087375	0	0	0	0	0		0	0	1	1	0	1	0	0		1	1	0	0	0	0	0		1
IPI00097495	0	0	0	0	0		0	0	0	0	0	0	0	0		0	0	0	0	0	0	0		0
IPI00099311	0	0	0	0	0		0	0	0	0	0	0	0	0		0	0	0	0	0	0	0		0
IPI00099670	0	1	1	1	1		1	1	0	1	1	1	0	1		1	1	0	0	0	0	0		0
IPI00099883	0	1	0	0	0		1	0	0	1	1	1	0	1		0	0	0	0	0	0	0		0
IPI00100630	0	0	0	0	0		0	0	0	0	0	0	0	0		0	0	0	0	0	0	0		0
IPI00100668	0	0	0	0	1		0	0	0	0	0	0	0	0		1	1	1	1	1	1	1		1
IPI00100798	0	0	0	0	0		0	0	0	0	0	0	0	0		0	0	0	0	0	0	0		1
IPI00100910	0	0	0	0	0		0	0	0	0	0	0	0	0		0	0	0	0	0	0	0		0
IPI00101878	0	0	0	1	1		1	0	1	0	1	1	0	0		0	0	0	0	0	0	0		0
IPI00102300	0	0	0	0	1		1	0	0	1	0	1	0	0		1	0	0	0	0	0	0		0
IPI00102508	0	1	0	0	0		0	0	0	0	1	1	0	1		0	0	0	0	0	0	0		0
IPI00103397	0	0	0	0	0		0	0	0	0	0	0	0	0		0	0	0	0	0	0	0		0
IPI00103497	0	1	0	0	0		1	1	1	1	0	1	1	1		1	0	0	1	0	1	1		1
IPI00103536	0	0	0	0	0		0	0	0	0	0	0	0	0		0	0	0	1	0	0	0		0
IPI00103595	0	0	0	0	0		0	0	0	0	0	0	0	0		0	0	0	0	0	0	0		0
IPI00103732	0	0	0	0	0		0	0	0	0	0	0	0	0		0	0	0	0	0	0	0		0
IPI00103767	0	0	0	0	0		0	0	0	0	0	0	0	0		0	0	0	0	0	0	0		0
IPI00103871	1	0	1	1	1		0	1	1	1	1	1	1	1		1	1	1	0	1	0	0		0
IPI00103874	0	0	0	0	0		0	0	0	0	0	0	0	0		0	0	0	0	0	0	0		0
IPI00103926	0	0	0	0	0		0	0	0	1	0	0	0	0		0	0	0	0	0	0	0		0
IPI00103994	0	0	0	0	0		0	0	0	0	0	0	0	0		0	0	0	0	0	0	0		0
IPI00105620	0	0	0	0	0		0	0	0	0	1	0	0	0		0	0	0	0	0	0	0		0
IPI00106495	0	0	0	0	0		0	0	0	0	0	0	0	0		0	0	0	0	0	0	0		0
IPI00106638	0	0	0	0	0		0	0	0	0	0	0	0	0		1	0	0	0	0	0	0		0
IPI00107366	0	0	0	0	0		0	0	0	0	0	0	0	0		0	0	0	0	0	0	0		0
IPI00107531	0	0	0	0	0		0	0	0	1	1	1	0	0		0	0	0	0	0	0	0		0
IPI00107731	1	1	1	1	1		1	1	0	1	1	1	0	1		1	1	1	0	0	0	0		0
IPI00107831	0	0	0	0	0		0	0	0	0	0	0	0	0		0	0	0	0	0	0	0		0
IPI00142795	0	0	0	0	0		0	0	1	0	0	0	0	0		0	0	0	0	0	0	0		0
IPI00150496	0	0	0	0	0		0	0	0	0	0	0	0	0		0	0	0	0	0	0	0		0
IPI00151141	0	0	0	0	0		0	0	0	0	0	0	0	0		0	0	0	0	0	0	0		0
IPI00151366	0	0	0	0	0		0	0	0	0	0	0	0	0		0	0	0	0	0	0	0		0
IPI00152018	1	1	1	1	1		1	1	0	1	1	1	1	1		1	0	1	0	1	1	0		0
IPI00152026	0	0	0	0	0		0	0	0	0	0	0	0	0		1	0	0	0	0	0	0		0
IPI00152048	0	0	0	0	0		0	0	0	0	0	0	0	1		0	0	0	0	0	0	1		0
IPI00152075	0	0	0	0	0		0	0	0	0	0	0	0	0		0	0	0	0	0	0	0		0
IPI00152311	0	0	0	0	0		0	1	0	0	0	0	0	0		1	0	0	0	1	0	0		0
IPI00152316	0	0	0	0	0		0	0	1	0	0	0	0	0		0	0	0	0	0	0	0		0
IPI00152380	0	0	0	0	0		1	0	1	0	0	0	0	0		0	0	0	0	0	0	0		0
IPI00152418	1	1	1	1	1		1	1	1	1	1	1	1	1		1	0	0	1	1	1	1		1
IPI00152462	0	0	0	0	0		0	0	0	0	0	0	0	0		0	0	0	0	0	0	0		0
IPI00152474	0	0	0	0	1		1	0	0	0	0	0	0	1		1	0	0	0	0	0	0		0
IPI00152491	0	0	0	1	0		0	0	0	1	0	1	0	0		0	0	0	0	0	0	0		0
IPI00152510	0	0	0	0	0		0	0	0	0	0	0	0	0		0	0	0	0	0	0	0		0
IPI00152538	0	0	0	0	0		0	0	0	0	0	0	0	0		0	0	0	0	0	0	0		0
IPI00152540	0	0	0	0	0		0	0	0	0	0	0	0	0		0	0	0	0	0	0	0		0
IPI00152542	0	0	0	0	0		0	0	0	0	0	0	0	0		0	0	0	0	0	0	0		0
IPI00152613	0	0	0	0	0		0	0	0	0	0	0	0	0		0	0	0	0	0	0	0		0
IPI00152653	0	0	0	1	1		1	0	1	1	1	1	1	1		0	0	0	0	0	0	0		0
IPI00152696	0	0	0	0	0		0	0	0	0	0	0	0	0		1	0	0	0	0	0	0		0
IPI00152850	0	0	0	0	0		0	0	0	0	0	0	0	0		0	0	0	0	0	0	0		0
IPI00152881	1	1	1	1	0		0	0	0	0	1	1	1	0		1	0	0	0	0	0	1		0
IPI00152889	0	0	0	0	0		0	0	0	0	0	0	0	0		0	0	0	0	0	0	0		0
IPI00153049	1	1	1	1	1		0	1	0	1	0	0	1	1		0	0	0	0	0	0	0		0
IPI00154509	0	0	0	0	0		0	0	0	0	0	0	0	0		0	0	0	0	0	0	0		0
IPI00154742	1	1	1	1	0		0	1	1	0	0	0	0	0		0	0	0	0	1	0	1		0
IPI00155551	0	0	0	1	0		0	0	0	0	1	0	0	0		0	0	0	0	0	0	0		0
IPI00155629	0	0	0	0	0		0	0	0	0	0	0	0	0		0	0	0	0	0	0	0		0
IPI00156005	1	1	1	1	0		1	1	1	1	0	1	1	1		1	0	1	1	0	1	0		1
IPI00156282	0	0	1	1	1		1	1	1	1	1	1	1	1		1	0	0	0	1	0	1		0
IPI00156933	0	0	0	0	0		0	0	0	0	0	0	0	0		0	0	0	0	0	0	0		0
IPI00156984	0	0	0	0	0		1	0	0	1	0	0	0	1		0	0	0	0	0	0	0		0
IPI00160021	0	0	0	0	0		0	0	0	0	0	0	0	0		0	0	0	0	0	0	0		0
IPI00160130	1	1	1	1	1		1	1	1	1	1	1	1	1		1	1	0	0	1	1	0		1
IPI00160384	0	0	0	0	0		0	0	0	0	0	0	0	0		0	0	0	0	0	0	0		0
IPI00160622	0	0	0	0	0		0	0	0	1	0	0	0	0		0	0	0	0	0	0	0		0
IPI00162735	0	0	0	0	0		0	0	0	0	0	0	0	0		0	0	0	0	0	0	0		0
IPI00163207	0	0	0	0	0		1	0	1	0	0	0	0	0		0	0	0	0	0	0	0		0
IPI00163565	0	0	0	0	0		0	0	0	0	0	0	0	0		0	0	0	0	0	0	0		0
IPI00164066	0	0	0	0	0		0	0	0	0	0	0	0	0		0	0	0	0	0	0	0		0
IPI00164528	0	0	0	0	0		0	0	0	0	0	0	0	0		0	0	0	0	0	0	0		0
IPI00164583	0	0	0	0	0		0	0	0	0	0	0	0	1		0	0	0	0	0	0	0		0
IPI00165044	0	0	0	1	0		0	0	0	0	0	1	0	0		0	1	0	0	0	0	0		0
IPI00165125	0	0	0	0	0		0	0	0	0	0	0	0	0		0	0	0	0	0	0	0		0
IPI00165393	0	0	0	0	0		0	0	0	0	0	0	0	0		0	0	0	0	0	0	0		0
IPI00165459	0	0	0	0	0		0	0	0	0	0	0	0	0		0	0	0	0	0	0	0		0
IPI00165651	0	0	0	0	0		0	0	0	0	0	0	0	0		1	1	0	0	0	0	0		0
IPI00166039	0	0	1	0	0		1	1	0	0	1	1	1	1		1	1	0	0	1	1	0		1
IPI00166121	0	0	0	0	0		0	0	0	0	0	0	0	0		0	1	0	0	0	0	0		0
IPI00166126	0	0	0	0	0		0	0	0	0	0	0	0	0		0	0	0	0	0	0	0		0
IPI00166293	0	0	0	0	0		0	0	0	0	0	0	0	0		0	0	0	0	0	0	0		0
IPI00166331	0	0	0	0	0		0	0	0	0	0	0	0	0		0	0	0	0	0	0	0		0
IPI00166339	0	0	0	0	0		0	0	0	0	0	0	0	0		0	0	0	0	0	0	0		0
IPI00166377	0	0	0	0	0		0	0	0	0	0	0	0	0		1	1	0	0	0	0	0		0
IPI00166521	0	0	0	0	0		0	0	0	0	0	0	0	0		0	0	0	0	0	0	0		0
IPI00166729	1	1	1	1	1		1	1	1	1	1	1	1	1		1	1	1	1	1	1	1		1
IPI00166739	0	0	0	0	0		0	0	0	0	0	0	0	0		0	0	0	0	0	0	0		0
IPI00166766	0	0	0	0	0		0	0	0	0	0	0	0	0		0	0	0	0	0	0	0		0
IPI00166956	0	0	0	0	0		0	0	0	0	0	0	0	0		0	0	0	0	0	0	0		0
IPI00167037	0	0	0	0	0		0	0	0	0	0	0	0	0		0	0	0	0	0	0	0		0
IPI00167180	0	0	0	0	0		0	1	0	0	0	0	0	0		0	0	0	0	0	0	0		0
IPI00167368	0	0	0	0	0		0	0	0	0	0	0	0	1		0	0	0	1	0	0	0		0
IPI00167470	0	0	0	0	0		0	0	0	0	0	0	0	0		0	0	0	0	0	0	0		0
IPI00167498	0	0	0	0	0		0	0	0	0	0	0	0	0		0	0	0	0	0	0	0		0
IPI00167521	0	0	0	0	0		0	0	0	0	0	0	0	0		0	0	0	0	0	0	0		0
IPI00167663	0	0	0	0	0		0	0	0	0	1	0	0	0		0	0	0	0	0	0	0		0
IPI00167744	0	0	0	0	0		0	0	0	0	0	0	0	0		0	0	0	0	0	0	0		0
IPI00167879	0	0	0	0	0		0	0	0	0	0	0	0	0		0	0	0	0	0	0	0		1
IPI00167904	0	0	0	0	0		1	0	0	0	0	0	0	0		0	0	0	0	0	0	0		0
IPI00167913	0	0	0	0	0		0	0	0	0	0	0	0	0		0	0	0	0	0	0	0		1
IPI00168165	0	0	0	0	0		0	0	0	0	0	0	0	0		0	0	0	0	0	0	0		0
IPI00168282	0	0	0	0	0		0	0	0	1	0	1	0	1		0	0	0	0	0	0	0		0
IPI00168407	0	0	0	0	0		0	0	0	0	0	0	0	0		0	0	0	0	0	0	0		0
IPI00168408	0	0	0	0	0		0	0	0	0	0	0	0	0		0	0	0	0	0	0	0		0
IPI00168692	0	0	0	0	0		0	0	0	0	0	0	0	0		0	0	0	0	0	0	0		0
IPI00168698	0	0	0	0	0		0	0	0	0	0	0	0	0		0	0	0	0	0	0	0		0
IPI00168728	0	0	0	0	0		0	0	0	0	0	0	0	0		0	0	1	0	0	0	0		0
IPI00168806	0	0	0	0	0		0	0	0	0	0	0	0	0		0	0	0	0	0	0	0		0
IPI00168847	0	0	0	0	0		0	0	0	0	0	0	0	0		0	0	0	0	0	0	0		0
IPI00169179	0	0	0	0	0		0	0	0	0	0	0	0	0		0	0	0	0	0	0	0		0
IPI00169248	0	0	0	0	0		0	0	0	0	0	0	0	0		0	0	0	0	0	0	0		0
IPI00169383	0	0	0	0	0		0	0	0	0	0	0	0	0		0	0	0	0	0	0	0		0
IPI00169407	0	0	0	0	0		0	0	0	0	0	0	0	0		0	0	0	0	0	0	0		0
IPI00170635	1	1	1	1	1		1	1	1	1	1	1	0	1		1	1	0	0	1	1	1		1
IPI00170706	0	0	0	0	0		0	0	0	0	0	0	0	0		0	0	0	0	0	0	0		0
IPI00170934	0	1	0	1	1		0	0	0	0	0	1	1	0		0	0	0	0	0	0	0		0
IPI00171044	0	0	0	1	0		1	0	1	0	0	1	0	1		1	0	0	0	0	0	0		0
IPI00171176	0	0	0	0	0		0	0	0	1	0	1	0	0		0	0	0	0	0	0	0		0
IPI00171196	0	0	0	0	0		0	0	0	0	0	0	0	0		0	0	0	0	0	0	0		0
IPI00171257	0	0	0	0	0		0	0	0	0	0	0	0	0		0	0	0	0	0	0	0		0
IPI00171336	0	0	0	0	0		0	0	0	0	0	0	0	0		0	0	0	0	0	0	0		0
IPI00171410	0	0	0	0	0		0	0	0	0	0	0	0	0		0	0	0	0	0	0	0		0
IPI00171411	0	0	1	1	1		0	0	0	1	0	1	0	1		1	0	0	0	0	0	0		0
IPI00171459	0	0	0	0	0		0	0	1	0	0	0	0	0		0	0	0	0	0	0	0		0
IPI00171483	0	1	0	1	0		0	0	0	0	0	0	0	0		0	0	0	0	0	0	0		0
IPI00171594	0	0	0	0	0		0	0	0	0	0	0	0	1		0	0	0	0	0	0	0		1
IPI00171611	1	0	1	1	0		0	0	0	0	1	1	1	1		1	1	0	0	0	0	0		0
IPI00171626	0	0	0	0	0		0	0	0	0	0	0	0	0		0	0	0	0	0	0	0		0
IPI00171791	0	0	0	0	0		0	0	0	0	0	0	0	0		0	0	0	0	0	0	0		0
IPI00173346	0	0	0	0	0		0	0	0	0	0	0	0	0		0	0	0	0	0	0	0		0
IPI00173359	0	0	0	0	0		0	0	0	0	0	0	0	0		0	0	0	0	0	0	0		0
IPI00173549	1	1	1	0	0		0	1	0	0	1	1	1	0		1	0	0	0	0	0	1		1
IPI00174442	0	0	0	0	0		1	0	0	0	0	0	0	1		0	0	0	0	0	0	0		0
IPI00174574	0	0	0	0	0		0	0	0	0	0	0	0	0		0	0	0	0	0	0	0		0
IPI00174859	0	0	0	0	0		0	0	0	0	0	0	0	0		0	0	0	0	0	0	0		0
IPI00175107	0	0	0	0	0		0	0	0	0	0	0	0	0		0	0	0	0	0	0	0		0
IPI00175193	0	0	0	0	0		0	0	0	0	0	0	0	0		0	0	0	0	0	0	0		0
IPI00175416	0	0	0	0	0		0	0	0	0	0	0	0	0		0	0	0	0	0	0	0		1
IPI00176125	0	1	0	0	0		0	0	0	0	0	0	0	0		0	0	0	0	0	0	0		0
IPI00176210	0	0	0	0	0		1	0	0	0	1	0	0	0		0	0	0	0	0	0	0		0
IPI00176221	0	0	0	1	1		0	0	0	1	1	1	0	0		0	0	0	0	0	0	0		0
IPI00176427	1	1	1	1	1		1	1	1	1	1	1	1	1		1	1	0	0	1	1	0		1
IPI00176445	0	0	0	0	0		0	0	0	0	0	0	0	0		0	0	0	0	0	0	0		0
IPI00176571	0	0	0	0	0		0	0	0	0	0	0	0	0		0	0	0	0	0	0	0		0
IPI00176593	0	0	0	0	0		0	0	0	0	0	0	0	0		0	0	0	0	0	0	0		0
IPI00176920	0	0	0	0	0		0	0	0	0	0	0	0	0		0	0	0	0	0	0	0		0
IPI00177642	0	0	0	0	0		0	0	0	0	0	0	1	0		0	0	0	0	0	0	0		0
IPI00177728	0	0	0	0	0		0	0	0	1	0	0	0	0		0	0	0	0	0	0	0		0
IPI00177880	0	0	0	0	0		0	0	0	0	0	0	0	0		0	0	0	0	0	0	0		0
IPI00177884	0	0	0	0	0		0	0	0	0	0	0	0	0		0	0	0	0	0	0	0		0
IPI00178150	0	0	0	0	0		0	0	0	0	0	0	0	0		0	0	0	0	0	0	0		0
IPI00178187	0	0	0	0	1		0	0	1	1	0	0	0	1		0	1	0	0	0	0	0		0
IPI00178203	0	0	0	0	0		0	0	0	0	0	0	0	0		0	0	0	0	0	0	0		0
IPI00178293	0	0	0	0	0		0	0	0	0	0	0	0	0		0	0	0	0	0	0	0		0
IPI00178352	0	0	0	0	0		1	0	0	1	0	1	1	0		0	0	0	0	0	0	0		0
IPI00178568	0	0	0	0	0		0	0	0	0	0	1	0	0		0	0	0	0	0	0	0		0
IPI00178926	0	0	0	0	0		0	1	0	1	1	1	1	1		0	0	0	0	1	1	0		0
IPI00179056	0	0	0	0	0		0	0	0	0	0	0	0	0		0	0	0	0	0	0	0		0
IPI00179298	0	0	0	0	0		0	0	0	0	0	0	0	0		0	0	0	0	0	0	0		0
IPI00179330	1	1	1	0	1		1	1	1	1	1	1	1	1		0	1	0	0	1	0	0		0
IPI00179357	0	0	0	0	0		0	0	0	0	0	0	1	0		0	0	0	0	0	0	0		0
IPI00179437	0	0	0	0	0		0	0	0	0	0	0	0	0		0	0	0	0	0	0	0		0
IPI00179694	0	1	0	0	0		1	1	1	1	0	1	1	1		1	0	0	1	0	1	1		1
IPI00180515	0	0	0	0	0		0	1	0	0	0	0	0	0		0	1	0	0	0	0	0		0
IPI00180625	0	0	0	0	0		0	0	0	0	0	0	0	0		0	0	0	0	0	0	0		0
IPI00180687	1	0	0	0	0		0	0	0	0	0	0	0	0		0	0	0	0	0	0	0		0
IPI00181047	0	0	0	0	0		0	0	0	0	0	0	0	0		0	0	0	0	0	0	0		0
IPI00181743	0	0	0	0	0		0	0	0	0	0	0	1	0		0	0	0	0	0	0	0		0
IPI00181821	0	0	0	0	0		0	0	0	0	0	0	0	0		0	0	0	0	0	0	0		0
IPI00182106	0	0	0	0	1		1	0	1	1	1	0	1	0		1	0	0	1	1	0	0		1
IPI00182194	0	0	0	0	0		0	0	0	0	0	0	0	0		0	0	0	0	0	0	0		0
IPI00182469	0	0	0	0	0		0	0	0	0	0	0	0	0		0	0	0	0	0	0	0		0
IPI00182545	0	0	0	0	0		0	0	0	0	0	0	0	0		0	0	0	0	0	0	0		0
IPI00182655	0	0	0	0	0		0	0	0	0	1	0	0	0		0	0	0	0	0	0	0		0
IPI00182728	0	0	0	0	0		0	0	0	0	0	0	0	0		0	0	0	0	0	0	0		0
IPI00183302	0	0	0	0	0		1	0	0	0	0	0	0	0		0	0	0	0	0	0	0		0
IPI00183425	0	0	0	0	0		0	0	0	0	0	0	0	0		0	0	0	0	0	0	0		0
IPI00183572	0	0	0	0	0		0	0	0	0	0	0	0	0		0	0	0	0	0	0	0		0
IPI00184772	0	0	0	0	0		0	0	0	0	0	0	0	0		0	0	0	0	0	0	0		0
IPI00185038	0	0	0	0	0		0	0	0	0	0	0	0	0		0	0	0	0	0	0	0		0
IPI00185219	0	0	0	0	0		0	0	1	1	0	1	0	0		0	0	0	0	0	0	0		0
IPI00185361	0	0	0	0	0		0	0	0	0	0	0	0	0		0	0	0	0	0	0	0		0
IPI00185919	1	1	1	0	1		0	1	0	0	0	0	0	0		0	0	0	0	1	0	0		0
IPI00186536	1	1	0	0	0		0	0	1	1	0	1	0	0		0	0	0	0	1	1	0		1
IPI00186826	0	0	0	0	0		0	0	0	1	0	0	0	0		0	0	0	0	0	0	0		0
IPI00186903	0	0	0	0	0		0	0	0	0	0	0	0	0		0	0	0	0	0	0	0		0
IPI00215650	0	0	1	0	0		0	0	0	0	1	0	1	0		1	1	0	0	0	0	0		0
IPI00215746	0	0	0	0	0		0	0	1	0	0	0	0	0		0	0	0	0	0	0	0		0
IPI00215874	0	0	0	0	0		0	0	0	0	0	0	0	0		0	0	0	0	0	0	0		0
IPI00215894	1	1	1	1	1		1	1	1	1	1	1	0	1		1	1	0	0	1	1	0		1
IPI00215978	0	0	0	0	0		0	0	1	0	0	0	0	0		0	0	0	0	0	0	0		0
IPI00215983	0	0	0	0	0		1	0	1	1	0	0	0	0		0	0	0	0	0	0	0		0
IPI00215997	1	1	1	0	1		1	1	0	1	1	1	1	1		1	1	0	0	1	1	0		1
IPI00215998	0	0	0	0	0		0	0	0	0	1	0	0	0		0	0	0	0	0	0	0		0
IPI00216171	0	0	0	0	0		0	0	0	0	0	0	0	1		0	0	0	0	0	0	0		0
IPI00216219	0	0	0	0	0		0	0	0	0	0	0	0	0		0	0	0	0	0	0	0		0
IPI00216298	0	0	0	0	0		0	0	0	1	0	1	1	1		1	0	0	0	0	0	0		0
IPI00216308	0	0	0	0	0		0	0	0	0	0	0	0	0		0	0	0	0	0	0	0		0
IPI00216318	0	0	0	0	0		0	0	0	0	0	0	0	0		0	0	0	0	0	0	0		0
IPI00216438	0	0	0	0	0		0	0	0	0	0	1	0	0		0	0	0	0	0	0	0		0
IPI00216550	0	0	0	0	0		0	0	0	0	0	0	0	0		0	0	0	0	0	0	0		0
IPI00216560	0	0	0	0	0		0	0	0	0	0	0	0	0		1	1	0	0	0	0	0		0
IPI00216654	0	0	0	0	0		0	0	1	0	0	0	0	0		0	0	0	0	0	0	0		0
IPI00216691	0	0	0	0	0		0	0	1	0	0	0	0	0		0	0	0	0	0	0	0		0
IPI00216767	0	0	0	0	0		0	0	0	0	0	0	0	0		0	0	0	0	0	0	0		0
IPI00216856	0	0	0	0	0		1	0	0	0	0	0	0	0		0	0	0	0	0	0	0		0
IPI00216887	0	0	0	0	0		0	0	0	0	0	0	0	0		0	0	0	0	0	0	0		0
IPI00216914	1	1	1	1	1		1	1	1	1	1	1	0	1		1	1	1	0	1	0	0		1
IPI00216951	0	0	0	0	0		0	0	0	0	0	0	0	1		0	0	0	0	0	0	0		0
IPI00217012	0	0	0	0	0		0	0	0	0	0	0	0	0		0	0	0	0	0	0	0		0
IPI00217269	0	0	0	0	0		0	0	0	0	0	0	0	0		0	0	0	0	0	0	0		0
IPI00217345	0	0	0	0	0		1	0	0	0	0	0	0	0		0	0	0	0	0	0	0		0
IPI00217385	0	0	0	0	0		0	0	0	0	0	0	0	0		0	0	0	0	0	0	0		0
IPI00217407	0	0	0	0	0		0	0	0	0	0	0	0	0		0	0	0	0	0	0	0		0
IPI00217435	0	0	0	0	0		0	0	0	0	0	0	0	0		0	0	0	0	0	0	0		0
IPI00217437	0	0	0	0	0		0	0	0	0	0	0	0	0		0	0	0	0	0	0	0		0
IPI00217442	1	0	0	0	0		0	0	0	0	0	1	1	0		0	0	0	0	0	0	0		0
IPI00217471	0	0	0	0	0		0	0	0	0	0	0	0	0		0	0	0	0	0	0	0		0
IPI00217494	0	0	0	0	0		0	0	1	0	0	0	0	0		0	0	0	0	0	0	0		0
IPI00217707	0	1	0	1	0		0	0	0	0	0	0	0	0		0	0	0	0	0	0	0		0
IPI00217710	0	0	0	0	0		0	0	0	0	0	0	0	0		0	0	0	0	0	0	0		0
IPI00217801	0	0	0	0	0		0	0	0	0	0	0	0	0		0	0	0	0	1	0	0		0
IPI00217850	0	0	0	0	0		0	0	0	0	0	0	0	0		1	0	0	0	0	0	0		1
IPI00217948	0	0	0	0	0		0	1	0	1	1	1	0	0		0	0	0	0	0	0	0		0
IPI00217963	0	0	0	0	1		0	0	0	1	1	1	0	0		0	1	0	0	1	1	1		1
IPI00217966	0	0	0	0	0		0	0	0	0	0	0	0	1		0	0	0	0	0	0	0		0
IPI00217994	0	0	0	0	0		0	0	1	0	0	0	0	0		0	0	0	0	0	0	0		0
IPI00218000	0	0	0	0	0		0	0	0	0	0	0	0	0		1	0	0	0	0	0	0		0
IPI00218013	0	1	0	0	0		0	0	0	0	0	0	0	0		0	0	0	0	0	0	0		0
IPI00218087	0	0	0	0	0		0	0	0	0	0	0	0	0		0	0	0	0	0	0	0		0
IPI00218144	0	0	1	0	0		1	0	1	0	1	0	0	1		1	0	0	0	1	0	0		1
IPI00218192	1	1	1	1	1		1	1	1	1	1	1	1	1		1	1	0	0	1	1	0		1
IPI00218301	0	0	0	0	0		0	0	0	0	0	0	0	0		0	0	0	0	0	0	0		0
IPI00218371	0	0	0	0	0		0	0	0	0	0	0	0	0		0	0	0	0	0	0	0		0
IPI00218407	0	0	0	0	0		0	1	0	1	0	1	1	1		0	1	0	0	0	0	0		0
IPI00218413	1	0	0	1	1		0	0	1	1	0	1	0	0		0	0	0	0	0	0	0		0
IPI00218414	0	0	0	0	0		0	0	0	0	0	0	0	0		0	0	0	0	0	0	0		0
IPI00218539	0	0	0	0	0		0	0	0	0	0	0	0	0		0	0	0	0	0	0	0		0
IPI00218638	0	0	0	0	0		1	0	0	0	0	0	0	0		0	0	0	0	0	0	0		0
IPI00218648	0	0	0	0	0		0	0	0	0	0	0	0	0		0	0	0	0	0	0	0		0
IPI00218705	0	0	0	0	0		0	0	0	0	0	0	1	1		0	0	0	0	0	0	0		0
IPI00218733	0	0	0	0	0		0	0	1	0	0	0	0	0		0	0	0	1	0	0	0		0
IPI00218803	0	0	0	0	0		0	0	0	0	0	0	0	0		0	0	0	0	0	0	0		0
IPI00218823	0	0	0	0	0		0	0	0	0	0	0	0	0		0	0	0	0	0	0	0		0
IPI00218824	0	0	0	1	1		0	0	0	0	0	0	0	1		0	0	0	0	0	0	0		0
IPI00218834	0	0	0	1	0		1	0	0	1	0	1	0	1		1	1	0	0	0	0	0		0
IPI00218851	0	1	0	0	1		1	1	1	1	1	1	0	1		1	1	0	0	0	1	0		0
IPI00218875	0	0	0	0	0		0	0	0	0	0	0	0	0		0	0	0	0	0	0	0		0
IPI00219018	0	0	0	0	0		0	1	0	1	0	0	0	1		0	0	0	0	0	0	0		0
IPI00219036	0	0	0	0	0		0	0	0	0	0	0	0	0		0	0	0	0	0	0	0		0
IPI00219131	1	1	1	1	1		1	1	1	1	1	1	0	1		1	1	0	0	1	1	0		1
IPI00219168	0	0	0	0	0		0	0	0	0	0	0	0	0		0	0	0	0	0	0	0		0
IPI00219173	0	0	0	0	0		0	0	0	0	0	0	0	0		0	0	0	0	0	0	0		0
IPI00219217	0	1	0	0	0		0	1	0	1	1	1	1	1		1	1	0	0	0	0	0		0
IPI00219226	0	1	1	1	1		1	1	0	1	0	1	1	1		1	1	1	0	0	1	1		0
IPI00219299	0	0	0	0	0		0	0	0	0	0	0	0	0		0	0	0	0	0	0	0		0
IPI00219365	0	0	0	0	0		1	0	0	0	0	1	0	0		0	0	0	0	0	0	0		0
IPI00219425	1	1	1	1	1		1	1	0	1	1	1	1	1		1	1	0	0	0	0	0		1
IPI00219446	0	0	0	0	0		0	1	0	0	1	1	0	0		0	0	0	0	0	0	0		0
IPI00219538	0	0	0	0	0		0	0	0	0	0	0	0	0		0	0	0	0	0	0	0		0
IPI00219617	0	0	0	0	0		0	0	0	0	0	0	0	0		0	0	0	0	0	0	0		0
IPI00219682	0	0	0	0	0		0	0	0	0	0	0	0	0		0	0	0	0	0	0	0		0
IPI00219684	0	0	0	0	0		0	0	0	0	0	0	0	0		0	0	0	0	0	0	0		0
IPI00219689	0	0	0	0	0		0	0	0	0	0	0	0	0		0	0	0	0	0	0	0		0
IPI00219696	0	0	0	0	0		0	0	0	0	0	0	0	0		1	0	0	0	0	0	0		0
IPI00219817	0	0	0	0	0		0	0	0	0	0	0	0	0		0	1	0	0	0	0	0		0
IPI00219831	0	0	0	0	0		0	0	0	0	0	0	0	0		0	0	0	0	0	0	0		0
IPI00219885	0	0	0	0	0		0	0	0	0	0	0	0	0		0	0	0	0	0	0	0		0
IPI00219889	0	0	0	0	0		0	0	0	0	0	0	0	0		1	0	0	1	0	0	0		0
IPI00219940	0	0	0	0	0		0	0	0	0	0	0	0	0		0	0	0	0	0	0	0		0
IPI00220014	0	0	0	0	0		0	0	0	0	0	0	0	0		0	0	0	0	0	0	0		0
IPI00220109	0	0	0	0	0		0	0	1	0	0	0	0	0		0	0	0	0	0	0	0		0
IPI00220143	1	0	1	0	1		1	1	0	1	1	1	1	1		1	0	0	0	0	0	0		0
IPI00220150	0	0	0	0	0		0	0	0	0	0	0	0	0		0	0	0	0	0	0	0		0
IPI00220154	0	0	0	0	0		0	0	0	0	0	0	0	0		0	0	0	0	0	0	0		0
IPI00220271	0	0	0	0	0		0	0	0	0	0	0	0	0		0	0	0	0	0	0	0		0
IPI00220327	1	1	1	1	1		1	1	0	1	1	1	1	1		1	0	0	1	1	1	1		1
IPI00220368	0	0	0	0	0		0	0	0	0	0	0	0	0		0	0	0	0	0	0	0		0
IPI00220403	0	0	0	0	0		0	0	0	0	0	0	0	0		0	0	0	0	0	0	0		0
IPI00220522	0	0	0	0	0		0	0	0	0	0	0	0	0		0	0	0	0	0	0	0		0
IPI00220558	0	0	0	0	0		0	0	0	0	0	0	1	1		0	0	0	0	0	0	0		0
IPI00220741	0	0	0	0	0		0	0	0	0	0	0	0	0		0	0	0	0	0	0	0		0
IPI00220813	0	0	0	0	0		0	0	0	0	0	0	0	0		0	0	0	0	0	0	0		0
IPI00221088	0	0	0	0	0		0	0	0	0	0	0	1	0		0	0	0	0	0	0	0		0
IPI00221101	0	0	0	0	0		0	0	0	0	0	0	0	1		0	0	0	0	0	0	0		0
IPI00221224	1	1	1	1	1		1	1	1	1	1	1	1	1		1	1	0	0	1	0	0		1
IPI00221277	0	0	0	0	0		0	0	0	0	0	0	0	0		0	0	0	0	0	0	0		0
IPI00221366	0	0	0	0	0		0	0	0	0	0	0	0	0		0	0	0	0	0	0	0		0
IPI00232311	1	1	1	1	1		0	1	0	0	0	1	0	0		0	0	0	0	0	0	0		0
IPI00232571	0	0	0	0	0		0	0	0	0	0	0	0	0		0	0	0	0	0	0	0		0
IPI00237907	0	0	0	0	0		0	0	0	0	0	0	0	0		0	0	0	0	0	0	0		0
IPI00238725	0	0	0	0	0		0	0	0	0	0	0	0	0		0	0	0	0	0	0	0		0
IPI00240793	0	0	0	0	0		0	0	0	0	0	0	0	0		0	0	0	0	0	0	0		0
IPI00240812	0	0	0	0	0		0	0	0	0	0	0	0	0		0	0	0	0	0	0	0		0
IPI00241841	0	0	0	0	0		0	0	0	0	1	0	0	0		0	0	0	0	0	0	0		0
IPI00242956	0	0	0	0	0		0	0	0	0	0	0	0	0		0	0	0	0	0	0	0		0
IPI00243602	0	0	1	0	1		1	1	0	1	0	0	0	0		0	1	0	0	0	0	0		0
IPI00246058	0	0	0	0	0		0	0	0	0	0	0	0	0		0	0	0	0	0	0	0		0
IPI00246556	0	0	0	0	0		0	0	0	0	0	0	0	0		0	0	0	0	0	0	0		0
IPI00246842	0	0	0	0	0		0	0	0	0	0	0	0	1		0	0	0	0	0	0	0		0
IPI00247063	0	0	0	0	0		0	0	0	1	1	1	1	1		0	0	0	0	0	0	0		0
IPI00247167	0	0	0	0	0		0	0	0	0	0	0	0	0		0	0	0	0	0	0	0		0
IPI00247295	0	1	0	0	0		0	0	1	0	1	1	1	0		1	0	0	0	1	1	0		1
IPI00247634	0	0	1	1	0		1	1	0	0	1	1	0	0		1	1	0	0	0	1	0		1
IPI00247674	0	0	0	0	0		0	0	0	0	0	0	0	0		0	0	0	0	0	0	0		0
IPI00248597	0	0	0	0	0		0	0	0	0	0	0	0	0		0	0	0	0	0	0	0		0
IPI00248639	0	0	0	0	0		0	0	0	0	0	0	0	0		0	0	0	0	0	0	0		0
IPI00253046	0	0	0	0	0		0	0	0	0	0	0	0	0		0	0	0	0	0	0	0		0
IPI00254408	0	0	0	0	0		0	0	0	0	0	0	0	0		0	0	0	0	0	0	0		0
IPI00254606	0	0	0	0	0		0	0	0	1	0	0	1	1		0	0	0	0	0	0	0		0
IPI00288940	0	0	0	0	0		0	0	1	0	0	0	0	1		1	0	0	0	0	0	0		0
IPI00288954	0	0	0	0	0		0	0	0	0	0	0	0	0		0	0	0	0	0	0	0		0
IPI00289501	0	0	0	0	0		0	0	1	0	1	1	0	0		0	0	0	0	0	0	0		0
IPI00289819	0	0	0	0	0		0	0	0	0	0	0	0	0		0	0	0	0	0	0	0		0
IPI00289831	0	0	0	0	0		0	0	0	0	0	0	0	0		0	0	0	0	0	0	0		0
IPI00289838	0	0	0	0	0		0	0	0	1	0	0	0	0		0	0	0	0	0	0	0		0
IPI00289931	1	0	1	0	1		1	0	0	1	0	1	0	0		0	0	0	0	0	0	0		0
IPI00289983	1	1	1	1	1		1	1	1	1	1	1	1	1		1	1	0	1	1	1	0		1
IPI00289986	0	0	0	0	0		0	0	0	0	0	0	0	0		0	0	0	0	0	0	0		0
IPI00290077	0	0	0	1	0		0	0	0	1	0	1	0	0		0	0	0	0	0	0	0		0
IPI00290078	0	0	0	0	0		0	0	0	0	1	0	0	0		0	0	0	0	0	0	0		0
IPI00290085	0	0	1	1	1		1	1	1	1	1	1	1	1		1	0	0	0	0	0	0		0
IPI00290189	0	0	0	0	0		0	0	0	1	0	0	0	0		0	0	0	0	0	0	0		0
IPI00290315	0	0	0	0	0		0	0	0	0	0	0	0	0		0	0	0	0	0	0	0		0
IPI00290328	0	0	0	0	0		0	0	0	0	0	0	0	0		0	0	0	0	0	0	0		0
IPI00290396	0	0	0	0	0		0	0	0	0	0	0	0	0		0	0	0	0	0	0	0		0
IPI00290555	0	0	0	0	0		1	0	0	0	0	1	0	1		0	0	0	0	0	1	0		0
[truncated: 1,029 more rows]

## Sheet: Volunteer5
	before isolation						week of isolation																after isolation
[truncated: 2,039 more rows]

[truncated: 2 more sheets: Volunteer6, Feuil1]
